# Supplementary material for: Macrophages in Hematopoiesis and Related Blood Diseases
Source: Genomics Proteomics Bioinformatics. 2025 Nov 25;23(6):qzaf112. doi: 10.1093/gpbjnl/qzaf112 (PMC13157227; doi:10.1093/gpbjnl/qzaf112)
Supplement: qzaf112_Supplementary_Data [file qzaf112_supplementary_data.zip › Table S6.csv]

Table S6 The enriched pathways of macrophages from adult BM
	ONTOLOGY	ID	Description	Gene ratio	Bg ratio	P value	P adjust	q value	Gene ID	Count
GO:0061564	BP	GO:0061564	axon development	231/5546	490/18903	2.92E-17	1.18E-13	9.37E-14	EMB/BRAF/B4GALT5/VCL/SIPA1L1/NUMB/IGF1R/PICALM/PLXNC1/DNM2/MBP/NIN/PSEN1/PAFAH1B1/GSK3B/KLF7/SKIL/ECE1/IFRD1/PAK1/USP9X/ZDHHC17/NDEL1/TSPAN2/LMTK2/TSPO/S100A6/NTNG2/SOS1/VASP/RHOH/JAK2/MAP2K1/SMURF1/ULK1/RAB10/NPTN/APP/CDKL5/PTEN/MARK2/FLOT1/USP33/ALCAM/STK24/CREB1/RAB21/MYCBP2/DIP2B/RTN4/SPAST/RPS6KA5/TIAM2/ADNP/TOP2B/SEMA4D/NRXN1/SPG11/PPP3CB/B3GNT2/SIN3A/SEMA3E/KIF5B/NOTCH2/NOTCH1/KIF13B/MACF1…	231
GO:0007409	BP	GO:0007409	axonogenesis	211/5546	438/18903	3.68E-17	1.18E-13	9.37E-14	EMB/BRAF/B4GALT5/VCL/SIPA1L1/NUMB/IGF1R/PICALM/PLXNC1/DNM2/MBP/NIN/PSEN1/PAFAH1B1/GSK3B/KLF7/SKIL/ECE1/IFRD1/PAK1/USP9X/ZDHHC17/NDEL1/LMTK2/S100A6/NTNG2/SOS1/VASP/RHOH/MAP2K1/SMURF1/ULK1/RAB10/NPTN/APP/CDKL5/PTEN/MARK2/FLOT1/USP33/ALCAM/CREB1/RAB21/MYCBP2/DIP2B/RTN4/SPAST/RPS6KA5/TIAM2/ADNP/TOP2B/SEMA4D/NRXN1/SPG11/PPP3CB/B3GNT2/SIN3A/SEMA3E/KIF5B/NOTCH2/NOTCH1/KIF13B/MACF1/NEO1/SIAH1/AUTS2/IST1/…	211
GO:0016570	BP	GO:0016570	histone modification	215/5546	474/18903	5.90E-14	1.26E-10	1.00E-10	USP15/RCOR1/KMT2C/KDM6A/PHF20L1/ARID4B/NIPBL/KAT6A/WAC/TET2/JARID2/MIER1/KDM2A/GATAD2B/SETD2/KMT2E/ASH1L/TBL1XR1/CREBBP/UBR5/BOD1L1/TET3/KANSL1/KDM7A/PRDM2/EP300/LRRK2/GATAD2A/JMJD1C/KDM5B/TRIP12/MECP2/RLF/KDM5A/TBL1X/KDM1B/KDM4B/SETD5/HDAC4/RYBP/PAXBP1/NCOA1/KDM4C/UBR2/UTY/BCL6/KAT2B/OGT/CDC73/NCOA3/MBD2/RNF168/KDM3B/ARID4A/SMYD3/UIMC1/PRDM5/PHF20/EPC2/NCOA6/MAPK8/SKI/BRD4/JDP2/RCOR3/KMT5B/MSL2/…	215
GO:0010975	BP	GO:0010975	regulation of neuron projection development	204/5546	446/18903	9.52E-14	1.53E-10	1.21E-10	BRAF/PTK2B/LYN/PPP3CA/SIPA1L1/IGF1R/S100A9/DENND5A/CUX1/PLXNC1/MBP/NIN/PSEN1/PAFAH1B1/GSK3B/SKIL/RAPGEF2/TANC2/EP300/LRRK2/IFRD1/PAK1/NDEL1/NTNG2/MAP2K1/SMURF1/ULK1/EHD1/KIDINS220/DGKG/NPTN/CDKL5/PTEN/MARK2/STAU2/NEDD4/STK24/CFLAR/RAB21/MYCBP2/ACTR2/ITGA6/DIP2B/RTN4/FBXO38/CRK/TIAM2/ADNP/SEMA4D/CBFA2T2/RAPGEF1/CAMK2G/ZNF804A/SEMA3E/RAP1A/MBOAT1/SETX/GFI1/ANKRD27/ULK4/HGF/CAMK1D/TOX/HECW2/KIF13B/M…	204
GO:0031346	BP	GO:0031346	positive regulation of cell projection organization	167/5546	352/18903	3.85E-13	4.95E-10	3.92E-10	BRAF/PTK2B/LYN/IGF1R/S100A9/NEDD9/CUX1/PLXNC1/DNM2/NIN/RAB8B/PAFAH1B1/GSK3B/DOCK11/SKIL/RAPGEF2/EP300/BCAS3/NDEL1/ACTR3/TAPT1/MAP2K1/SMURF1/EHD1/KIDINS220/NPTN/CDKL5/APC/MARK2/TENM1/GPM6A/STAU2/STK24/TGFBR1/CFLAR/PIK3CA/RAB21/ACTR2/CROCC/ITGA6/CDC42EP3/FBXO38/TIAM2/ADNP/SEMA4D/CBFA2T2/RAPGEF1/PLEKHM1/ZNF804A/RAP1A/SETX/ARAP1/ANKRD27/HGF/CAMK1D/TOX/MACF1/FIG4/CORO1C/AUTS2/IST1/EZH2/EPHA4/ATF1/NEGR…	167
GO:0018209	BP	GO:0018209	peptidyl-serine modification	156/5546	332/18903	5.93E-12	6.36E-09	5.03E-09	BRAF/MAPK14/ROCK1/PDE4D/STK4/RASSF2/DYRK1A/SYK/STK38/MAPK1/CAB39/MARK3/HIPK2/GSK3B/LRRK2/PAK1/HIPK1/RAF1/RPS6KA2/STK38L/LMTK2/PRKCB/SMG1/ULK1/GALNT3/TGFBR2/NLK/APP/RICTOR/PIKFYVE/PKN2/TLK1/PTEN/MARK2/MAPKAPK2/TENM1/SRPK2/PRKAA1/TNKS/NCK2/TLK2/SMYD3/NEK7/GALNT1/LATS2/RPS6KA3/TGFBR1/MAST3/GGNBP2/MAPK8/VRK1/PIK3CA/GADD45A/TBK1/AXIN1/PRKD2/RPS6KA1/HIPK3/MORC3/RPS6KA5/SH2D3C/PRKCE/ERN1/PRKCD/NSD1/MAST…	156
GO:0018105	BP	GO:0018105	peptidyl-serine phosphorylation	148/5546	313/18903	1.14E-11	9.93E-09	7.86E-09	BRAF/MAPK14/ROCK1/PDE4D/STK4/RASSF2/DYRK1A/SYK/STK38/MAPK1/CAB39/MARK3/HIPK2/GSK3B/LRRK2/PAK1/HIPK1/RAF1/RPS6KA2/STK38L/LMTK2/PRKCB/SMG1/ULK1/TGFBR2/NLK/APP/RICTOR/PIKFYVE/PKN2/TLK1/PTEN/MARK2/MAPKAPK2/TENM1/SRPK2/PRKAA1/TNKS/NCK2/TLK2/SMYD3/NEK7/LATS2/RPS6KA3/TGFBR1/MAST3/GGNBP2/MAPK8/VRK1/PIK3CA/GADD45A/TBK1/AXIN1/PRKD2/RPS6KA1/HIPK3/MORC3/RPS6KA5/SH2D3C/PRKCE/ERN1/PRKCD/NSD1/MAST2/BAG4/PTGS2/T…	148
GO:0050808	BP	GO:0050808	synapse organization	192/5546	432/18903	1.24E-11	9.93E-09	7.86E-09	MAPK14/SIPA1L1/IGF1R/NEDD9/PSEN1/ITGAM/PAFAH1B1/TANC2/LRRK2/YWHAZ/NTNG2/CAST/MECP2/SETD5/PPFIA1/CTBP2/ACTN1/ERC1/NPTN/APP/CDKL5/PTEN/GPM6A/STAU2/NEDD4/DIP2A/STAU1/ZDHHC2/MYCBP2/ACTR2/NOS1AP/DLG1/ADNP/SEMA4D/ADAM10/NRXN1/SPG11/C5AR1/ZNF804A/SEMA3E/CTNNB1/LRRN1/GPHN/SDK1/IL1RAP/ABHD17C/INSR/GRIPAP1/SPARCL1/EGLN1/EPHA4/ABHD17B/CLSTN3/NEGR1/DHX36/FLNA/PDLIM5/WASL/SRGAP2/REST/TLR2/CACNB2/RYK/PTPRS/ROB…	192
GO:0034329	BP	GO:0034329	cell junction assembly	191/5546	430/18903	1.49E-11	1.06E-08	8.41E-09	PTK2B/PTPRJ/VCL/ROCK1/MAP4K4/MPP7/CLASP1/RAPGEF2/RAP1B/HIPK1/BCAS3/LIMS1/NTNG2/PEAK1/MECP2/SETD5/ACTN1/NPTN/APP/PKP4/PKN2/APC/SLK/PTEN/GPM6A/FLOT1/STRN/STAU2/PLEC/GJB6/COL17A1/MYCBP2/ITGA6/DLG1/PTPRA/ADNP/SEMA4D/BCR/NRXN1/RAPGEF1/SLC9A1/TESK2/RAP1A/CTNNB1/PDCD6IP/LRRN1/SDK1/IL1RAP/WDPCP/ITGA5/CLASP2/ROCK2/PKP2/MACF1/CORO1C/PIP5K1A/GREM1/CLSTN3/NEGR1/HDAC7/CAPZA1/WHAMM/PHLDB2/FN1/PDLIM5/ARHGEF7/SR…	191
GO:0016049	BP	GO:0016049	cell growth	213/5546	493/18903	2.44E-11	1.57E-08	1.24E-08	S100A8/PTK2B/PTPRJ/VCL/CDA/CYFIP2/FOXP1/S100A9/DNM2/NIN/PAFAH1B1/GSK3B/SPAG9/CEACAM1/CRLF3/IFRD1/USP9X/NDEL1/ITCH/USP47/CDKN2D/SMURF1/ULK1/BIN3/TGFBR2/APP/BCL6/RICTOR/CDKL5/CDC73/SMARCA2/ADAM17/ALCAM/RPS6KA3/TGFBR1/INHBA/SESN2/RAB21/ITSN2/DIP2B/RTN4/RPS6KA1/ADNP/SEMA4D/ADAM10/MAP2K4/KMT2D/SPG11/ACVR1B/PPP3CB/IQGAP1/SLC9A1/SIN3A/INO80/SEMA3E/CTNNB1/BTG1/TSG101/G6PD/IGFBP7/EAF2/CHPT1/DDX3X/SERTAD2/…	213
GO:0198738	BP	GO:0198738	cell-cell signaling by wnt	200/5546	458/18903	3.20E-11	1.87E-08	1.48E-08	PLCG2/MAPK14/GNAQ/STK4/CDK14/CD24/FOXO3/USP34/PSEN1/NFKB1/TBL1XR1/CUL3/TMEM170B/UBR5/GSK3B/PPM1B/KPNA1/TLE4/LRRK2/LRRFIP2/ZRANB1/GRK5/USP47/TBL1X/SMURF1/NLK/APP/APC/PTEN/PPM1A/GRK6/MARK2/CDC73/TLE3/MBD2/PRKAA1/TNKS/FRAT2/FBXW11/SMURF2/STRN/LATS2/SULF2/SKI/SENP2/AXIN1/CYLD/RNF138/RBPJ/FOXO1/CCNY/CCDC88C/SCYL2/GRB10/WLS/DAAM2/FRAT1/TLE1/RAB5A/CTNNB1/ANKRD6/WWOX/OTUD5/OTULIN/CHD8/LATS1/TNKS2/NOTCH1/…	200
GO:0016055	BP	GO:0016055	Wnt signaling pathway	199/5546	456/18903	3.83E-11	2.05E-08	1.62E-08	PLCG2/MAPK14/GNAQ/STK4/CDK14/CD24/FOXO3/USP34/PSEN1/NFKB1/TBL1XR1/CUL3/TMEM170B/UBR5/GSK3B/PPM1B/KPNA1/TLE4/LRRK2/LRRFIP2/ZRANB1/GRK5/USP47/TBL1X/SMURF1/NLK/APP/APC/PTEN/PPM1A/GRK6/MARK2/CDC73/TLE3/MBD2/PRKAA1/TNKS/FRAT2/FBXW11/SMURF2/STRN/LATS2/SULF2/SKI/SENP2/AXIN1/CYLD/RNF138/RBPJ/FOXO1/CCNY/CCDC88C/SCYL2/GRB10/WLS/DAAM2/FRAT1/TLE1/RAB5A/CTNNB1/ANKRD6/WWOX/OTUD5/OTULIN/CHD8/LATS1/TNKS2/NOTCH1/…	199
GO:0060560	BP	GO:0060560	developmental growth involved in morphogenesis	115/5546	233/18903	8.35E-11	4.13E-08	3.27E-08	VCL/CYFIP2/DNM2/NIN/PAFAH1B1/GSK3B/SPAG9/IFRD1/USP9X/KDM5B/NDEL1/SMURF1/ULK1/BIN3/TGFBR2/APP/CDKL5/ALCAM/RAB21/ITSN2/DIP2B/RTN4/ADNP/SEMA4D/SPG11/PPP3CB/IQGAP1/SIN3A/SEMA3E/CTNNB1/NOTCH1/MACF1/AUTS2/IST1/SEMA4B/PLAA/PRKCZ/FN1/RYK/PTPRS/SEMA3C/CDH4/BCL11A/MAGI2/SFRP1/EFNA5/TMEM108/MED12/RIMS2/NLGN3/NRN1/DRAXIN/SLIT3/ITGA4/GOLGA4/ZFYVE27/DCLK1/SLIT2/SLC9A6/PLXNA4/CPNE9/NGF/DCC/SPAG6/EPB41L5/FGFR2/S…	115
GO:0044089	BP	GO:0044089	positive regulation of cellular component biogenesis	212/5546	498/18903	1.37E-10	6.31E-08	4.99E-08	PLCG2/BRAF/PTK2B/ASAP1/PTPRJ/ROCK1/PAN3/MAP4K4/DNM2/SYK/MPP7/CLASP1/GSK3B/DOCK11/LCP1/RAP1B/PAK1/BCAS3/NDEL1/LIMS1/ACTR3/MECP2/VASP/TAPT1/RGCC/ULK1/FCHSD2/RICTOR/ATF7IP/APC/FAF1/TENM1/GPM6A/FLOT1/NCK2/STAU2/NEK7/TGFBR1/RAB3GAP1/STAM/PIK3CA/ATG2A/SPIDR/ACTR2/CROCC/RAB3GAP2/CNOT6L/CDC42EP3/DLG1/CLIP1/CNOT2/GRB2/ADNP/SEMA4D/CNOT1/NRXN1/PXN/PRKCE/SLAIN2/WIPI1/PLEKHM1/CNOT6/NAV3/BAG4/SIN3A/PDCD6IP/LRR…	212
GO:0050804	BP	GO:0050804	modulation of chemical synaptic transmission	193/5546	448/18903	2.82E-10	1.14E-07	9.03E-08	BRAF/MCTP2/PTK2B/STXBP5/PPP3CA/SIPA1L1/PLCL2/MAPK1/PSEN1/MCTP1/STX3/GSK3B/PXK/RAPGEF2/LRRK2/RAP1B/P2RX1/NTNG2/SYAP1/MECP2/PRKCB/SLC6A6/JAK2/NF1/ERC1/NPTN/APP/BTBD9/PTEN/FLOT1/PACSIN2/MME/STAU2/ZDHHC3/RAB3GAP1/RETN/FBXL20/GABBR1/RNF19A/STAU1/PLCL1/ZDHHC2/KRAS/PTPRA/ADNP/BCR/NRXN1/PRKCE/PLCB1/SLC38A1/PPP3CB/RAB5A/RAP1A/PTGS2/KIF5B/SLC38A2/CASK/CPEB3/USP8/EGLN1/DGKZ/SLC12A2/EPHA4/PRKCZ/CLSTN3/PINK1/…	193
GO:0043087	BP	GO:0043087	regulation of GTPase activity	167/5546	376/18903	2.84E-10	1.14E-07	9.03E-08	ARHGAP15/FGD4/ARFGEF1/SOS2/PTK2B/ASAP1/RASA2/SIPA1L1/RALGAPA2/PICALM/NEDD9/DOCK8/PLXNC1/MAP4K4/ARHGAP24/CCDC125/VAV3/PAFAH1B1/CCPG1/RAP1GAP2/GSK3B/RGL4/DOCK11/RAPGEF2/LRRK2/BCAS3/VAV1/NDEL1/LIMS1/PREX1/SOS1/TBC1D5/FGD3/CPEB2/DENND1B/ARAP2/RALGPS2/IQSEC1/NF1/PKP4/BCL6/RICTOR/CDKL5/SNX13/SBF2/RALGAPA1/RAB3GAP1/RASAL3/RASA1/TBC1D2B/RAB3GAP2/ITGA6/CRK/TIAM2/GAPVD1/SEMA4D/BCR/RABGAP1L/ARHGAP9/RAPGEF1/…	167
GO:0099177	BP	GO:0099177	regulation of trans-synaptic signaling	193/5546	449/18903	3.53E-10	1.29E-07	1.02E-07	BRAF/MCTP2/PTK2B/STXBP5/PPP3CA/SIPA1L1/PLCL2/MAPK1/PSEN1/MCTP1/STX3/GSK3B/PXK/RAPGEF2/LRRK2/RAP1B/P2RX1/NTNG2/SYAP1/MECP2/PRKCB/SLC6A6/JAK2/NF1/ERC1/NPTN/APP/BTBD9/PTEN/FLOT1/PACSIN2/MME/STAU2/ZDHHC3/RAB3GAP1/RETN/FBXL20/GABBR1/RNF19A/STAU1/PLCL1/ZDHHC2/KRAS/PTPRA/ADNP/BCR/NRXN1/PRKCE/PLCB1/SLC38A1/PPP3CB/RAB5A/RAP1A/PTGS2/KIF5B/SLC38A2/CASK/CPEB3/USP8/EGLN1/DGKZ/SLC12A2/EPHA4/PRKCZ/CLSTN3/PINK1/…	193
GO:0030111	BP	GO:0030111	regulation of Wnt signaling pathway	152/5546	336/18903	3.62E-10	1.29E-07	1.02E-07	MAPK14/GNAQ/STK4/CDK14/FOXO3/USP34/PSEN1/NFKB1/TBL1XR1/TMEM170B/UBR5/GSK3B/PPM1B/KPNA1/TLE4/LRRK2/ZRANB1/USP47/TBL1X/NLK/APP/APC/PPM1A/CDC73/TLE3/MBD2/TNKS/SMURF2/LATS2/SULF2/SKI/SENP2/AXIN1/CYLD/RBPJ/FOXO1/CCNY/CCDC88C/SCYL2/GRB10/WLS/DAAM2/FRAT1/TLE1/CTNNB1/ANKRD6/WWOX/OTUD5/OTULIN/CHD8/LATS1/TNKS2/NOTCH1/USP8/BTRC/NXN/DDX3X/CSNK1D/LRRK1/UBAC2/MACF1/COL1A1/BICC1/GREM1/INVS/CSNK1G2/WNK1/UBE2B/GS…	152
GO:0031589	BP	GO:0031589	cell-substrate adhesion	163/5546	369/18903	7.58E-10	2.56E-07	2.03E-07	MEGF9/BRAF/PTK2B/PTPRJ/VCL/DOCK5/ROCK1/NEDD9/STK4/MAP4K4/DNM2/PIK3CB/ITGAM/CLASP1/GSK3B/BST1/HSD17B12/BCAS3/LIMS1/OLFM4/PREX1/NTNG2/PEAK1/JAK2/PPFIA1/ACTN1/NF1/MKLN1/BCL6/SLK/PTEN/MYADM/PLEKHA2/CASS4/COL17A1/RASA1/ITGAX/ITGA6/CRK/UTRN/UNC13D/PTPRA/BCR/PXN/PRKCE/EPDR1/RAB1A/SLC9A1/SEMA3E/TESK2/CTNNB1/ACTN4/WDPCP/ITGA5/MYO1G/CLASP2/CASK/NOTCH1/CDK6/ROCK2/PKP2/MACF1/TRPM7/CORO1C/PIP5K1A/ADAM9/COL1A1…	163
GO:0051056	BP	GO:0051056	regulation of small GTPase mediated signal transduction	139/5546	305/18903	1.11E-09	3.57E-07	2.82E-07	ARHGAP15/FGD4/ARFGEF1/SOS2/RASA2/ARHGAP26/SIPA1L1/RALGAPA2/DOCK8/CDC42SE2/DOCK2/CBL/MAP4K4/DNM2/ARHGAP24/PIK3CB/SHOC2/MYO9B/CUL3/PIK3CG/CCDC125/VAV3/RAP1GAP2/DENND3/FAM13B/VAV1/RAF1/PREX1/P2RY8/CYTH1/SOS1/FGD3/RALGPS2/DENND4A/IQSEC1/NF1/BCL6/DENND1A/OGT/GIT2/KBTBD6/ARHGAP30/KBTBD7/FLOT1/TAGAP/RALGAPA1/RASAL3/MFN2/RASA1/GBF1/CRK/KRAS/CYTH3/TIAM2/BCR/ARHGAP9/DNMBP/ARHGAP25/RALGAPB/ARAP3/RALGPS1/ARA…	139
GO:0050770	BP	GO:0050770	regulation of axonogenesis	81/5546	156/18903	2.52E-09	7.72E-07	6.11E-07	BRAF/SIPA1L1/PLXNC1/MBP/NIN/PSEN1/PAFAH1B1/GSK3B/SKIL/IFRD1/PAK1/NDEL1/MAP2K1/SMURF1/ULK1/CDKL5/PTEN/MARK2/DIP2B/RTN4/TIAM2/ADNP/SEMA4D/SEMA3E/KIF13B/MACF1/IST1/SEMA4B/EPHA4/FN1/RYK/PTPRS/SEMA3C/CDH4/ROBO2/PAK2/EFNA5/DAB1/LRRC4C/MAP2K2/DRAXIN/SHOX2/GOLGA4/ZFYVE27/NTRK2/SLIT2/CDH2/PLXNA4/NGF/LRP4/DCC/CHN1/PLXNB1/CHODL/MCF2/DISC1/SEMA4F/MAPT/SEMA3B/SEMA6A/SEMA5A/TRIM46/DIXDC1/NTN1/THY1/MAP2/DBN1/RE…	81
GO:0033674	BP	GO:0033674	positive regulation of kinase activity	206/5546	496/18903	3.05E-09	8.92E-07	7.06E-07	PTK2B/LYN/PIK3R5/LTF/S100A12/IGF1R/NEDD9/ACSL1/FBXW7/STK4/RASSF2/NCF1/PTPRC/CD24/SYK/TAOK3/PSEN1/CAB39/LCP2/ABI1/PIK3CG/VAV3/CAMKK2/MAP2K3/TAOK1/FGR/RAPGEF2/OSBPL8/LRRK2/SLC11A1/PAK1/LMTK2/SYAP1/JAK2/MAP2K1/RGCC/TAB2/CACUL1/TGFBR2/RICTOR/MARK2/TENM1/PFKFB2/MAP3K5/ADAM17/CCND3/DSTYK/AZU1/IL6R/CASS4/ADAM8/PIK3CA/CHI3L1/DLG1/ELANE/AXIN1/PILRB/MAP2K6/ADNP/TNFRSF10A/PIBF1/CCNY/AGAP2/ERN1/PRKCD/CCNK/IQ…	206
GO:0051648	BP	GO:0051648	vesicle localization	103/5546	213/18903	3.30E-09	9.21E-07	7.30E-07	RAB27A/PICALM/MYO1F/DNM2/PSEN1/CUL3/PIK3CG/CLASP1/PAFAH1B1/LIN7A/TANC2/LIMK2/LRRK2/SYNJ1/EXOC4/MYO5A/NDEL1/KIF13A/TRAPPC10/EXOC6/BORCS5/PTEN/AP3B1/TRAPPC9/FBXW11/CCDC186/STAM/SEC16A/TBC1D23/GBF1/TRAPPC8/ATP9A/SPG11/WIPI1/NDE1/RAB1A/TRAK1/CTNNB1/PDCD6IP/VPS4B/ACTN4/TSG101/KIF5B/MYO1G/CLASP2/EXOC2/RASGRP1/RAB7A/TRAPPC11/CSNK1D/PPP6C/ARFGAP3/AP3S2/PRKCZ/KIF3B/MREG/HTT/PINK1/AP3M2/WASL/MAP4K2/MYO1B/T…	103
GO:0006354	BP	GO:0006354	DNA-templated transcription elongation	113/5546	241/18903	5.50E-09	1.46E-06	1.16E-06	MED13L/PIAS1/KAT6A/KDM2A/SETD2/CREBBP/KDM7A/EP300/CDK13/JMJD1C/MED13/INTS6/SETD5/RYBP/ZXDC/ATF7IP/KAT2B/CDC73/ELL2/RNF168/KDM3B/ARID3A/SCAF8/BRD4/ELL/CNOT2/AXIN1/SUPT6H/MED12L/BTAF1/PXN/KAT6B/CCNK/NSD1/TRRAP/AEBP2/CTNNB1/KDM3A/BTG1/YY1AP1/THRAP3/EAF2/CDK12/CCNT2/PWWP2A/ELP4/GON4L/MED23/CTDP1/MED15/MED14/PHF8/EZH2/KAT7/NRIP1/NAB1/RTF1/RSF1/YAF2/MTDH/GTF2F2/AKIRIN1/CCNT1/NPAT/ERCC6/SMARCD2/CAMTA2/M…	113
GO:0018205	BP	GO:0018205	peptidyl-lysine modification	176/5546	414/18903	5.68E-09	1.46E-06	1.16E-06	PIAS1/KMT2C/KDM6A/PHF20L1/ARID4B/KAT6A/TET2/JARID2/SETD2/KMT2E/ASH1L/CREBBP/BOD1L1/TET3/KANSL1/NSMCE2/EP300/MECP2/RLF/SETD5/HDAC4/NCOA1/KDM4C/SENP6/KAT2B/OGT/SENP5/NCOA3/PRKAA1/ARID4A/SMYD3/DIP2A/PRDM5/PHF20/EPC2/NCOA6/BRD4/CAMKMT/KMT5B/DIP2B/MSL2/SENP2/SUPT6H/RIF1/MYB/MTF2/EP400/JMJD6/MSL1/SMC5/MBTD1/KMT2D/KAT6B/NSD1/TRRAP/CBX4/EHMT1/SETD3/VCPKMT/SIRT5/GLYR1/TAF2/SIN3A/UHRF2/DOT1L/CTNNB1/KDM3A/N…	176
GO:1902115	BP	GO:1902115	regulation of organelle assembly	100/5546	207/18903	5.93E-09	1.47E-06	1.16E-06	MTMR3/ASAP1/PAN3/DNM2/SYNE2/GSK3B/LCP1/LIMK2/LRRK2/TAPT1/ULK1/SENP6/PIKFYVE/CDKL5/KAT2B/PRKAA1/SCFD1/RAB3GAP1/STAM/ATG2A/CROCC/RAB3GAP2/CNOT6L/CNOT2/CYLD/CNOT1/WIPI1/CNOT6/MTM1/CEP97/RAB5A/PDCD6IP/VPS4B/TSG101/GPSM2/IL1RAP/WDPCP/PIP4K2A/GSN/NUMA1/RALB/CEP295/LRSAM1/HCK/ALMS1/HTT/PINK1/IFT88/MDM1/SMAD4/MARK4/CEP295NL/TBC1D30/PPP1R35/CDKL1/BRCA1/PTPRD/TMEM39A/TBC1D7/MPHOSPH9/CNTROB/MOAP1/CEP120/CEP…	100
GO:0048588	BP	GO:0048588	developmental cell growth	108/5546	229/18903	7.99E-09	1.86E-06	1.47E-06	VCL/CYFIP2/FOXP1/DNM2/NIN/PAFAH1B1/GSK3B/SPAG9/IFRD1/USP9X/NDEL1/SMURF1/ULK1/TGFBR2/APP/CDKL5/ALCAM/RAB21/ITSN2/DIP2B/RTN4/ADNP/SEMA4D/MAP2K4/KMT2D/SPG11/PPP3CB/IQGAP1/SIN3A/SEMA3E/CTNNB1/G6PD/MACF1/CTDP1/AUTS2/IST1/SEMA4B/PLAA/PRKCZ/FN1/PDLIM5/RYK/PTPRS/SEMA3C/CDH4/BCL11A/MEX3C/ARIH2/EFNA5/SORBS2/TMEM108/RIMS2/NLGN3/NRN1/DRAXIN/SLIT3/ITGA4/GSK3A/GOLGA4/AKAP13/ZFYVE27/DCLK1/SLIT2/SLC9A6/PLXNA4/CP…	108
GO:0060070	BP	GO:0060070	canonical Wnt signaling pathway	138/5546	310/18903	8.22E-09	1.86E-06	1.47E-06	MAPK14/GNAQ/STK4/CDK14/FOXO3/USP34/PSEN1/NFKB1/TBL1XR1/TMEM170B/UBR5/GSK3B/PPM1B/KPNA1/TLE4/LRRK2/USP47/TBL1X/APC/PTEN/PPM1A/TLE3/TNKS/SMURF2/LATS2/AXIN1/CYLD/RBPJ/FOXO1/CCNY/CCDC88C/SCYL2/WLS/DAAM2/FRAT1/TLE1/RAB5A/CTNNB1/ANKRD6/OTUD5/OTULIN/CHD8/LATS1/TNKS2/NOTCH1/USP8/BTRC/DDX3X/CSNK1D/LRRK1/UBAC2/SIAH1/COL1A1/BICC1/GREM1/INVS/CSNK1G2/WNK1/UBE2B/GSKIP/WNT5B/RYK/STK3/CSNK1G3/CCNYL1/XIAP/SFRP1/N…	138
GO:0016311	BP	GO:0016311	dephosphorylation	155/5546	357/18903	8.37E-09	1.86E-06	1.47E-06	PPP1R12A/MTMR3/PTPRJ/PPP3CA/ROCK1/PTPN12/SSH2/PPP2R5A/INPP5D/PTPRC/PTPN22/PTPRE/BOD1L1/GSK3B/PPM1B/INPP5A/PPP2R2A/PPP6R3/SYNJ1/PPP4R2/JAK2/MGAT5/CDC14A/SMG7/RNGTT/PTEN/PPM1A/SPPL3/SMG6/PTPN7/MTMR6/PPP4R1/FBXW11/PPP2R5C/ACP6/PPP4R3B/MTMR10/DUSP16/INPP1/PTPRA/PPP4R3A/SEMA4D/SYNJ2/PRKCD/PPP6R2/PPP3CB/PLPPR2/MTM1/IQGAP1/PPP1R15B/BAG4/PPP2R5E/AMBRA1/SSH1/RPRD1A/SACM1L/PPM1H/BTRC/PXYLP1/PPM1D/ROCK2/DAP…	155
GO:0043547	BP	GO:0043547	positive regulation of GTPase activity	128/5546	283/18903	8.81E-09	1.89E-06	1.49E-06	SOS2/PTK2B/ASAP1/SIPA1L1/RALGAPA2/PICALM/NEDD9/DOCK8/MAP4K4/ARHGAP24/CCDC125/RAP1GAP2/GSK3B/RGL4/DOCK11/RAPGEF2/BCAS3/VAV1/NDEL1/LIMS1/PREX1/SOS1/TBC1D5/DENND1B/ARAP2/RALGPS2/IQSEC1/NF1/PKP4/CDKL5/SNX13/RALGAPA1/RAB3GAP1/RASA1/TBC1D2B/ITGA6/CRK/TIAM2/SEMA4D/BCR/RABGAP1L/RAPGEF1/ARHGAP25/AGAP2/RALGAPB/TBC1D10C/ARAP3/TBC1D8/EVI5/TBC1D1/RAP1A/RALGPS1/RAB11FIP2/TBC1D2/ARAP1/TBC1D22A/SIPA1L3/GMIP/RASG…	128
GO:0007015	BP	GO:0007015	actin filament organization	189/5546	454/18903	1.10E-08	2.28E-06	1.81E-06	SVIL/BRAF/ARFGEF1/PTK2B/ROCK1/CYFIP2/DIAPH1/SH3KBP1/ELMO1/NEDD9/MYO1F/ADD3/SSH2/MCU/DIAPH2/ABI1/CUL3/CLASP1/PSTPIP2/LCP1/PAK1/TMOD3/MYO5A/PREX1/ACTR3/VASP/RHOH/JAK2/SPTBN1/RGCC/PPFIA1/FCHSD2/ACTN1/BIN3/RICTOR/TENM1/WIPF1/MYADM/HIP1/NCK2/ADD1/TGFBR1/PSTPIP1/PLEC/CASS4/PIK3CA/CAPG/RASA1/MSRB1/ACTR2/CDC42EP3/DLG1/NEBL/GRB2/SHROOM4/ARHGAP25/PXN/PRKCE/PRKCD/DAAM2/IQGAP2/TPM3/BAG4/SLC9A1/MICAL1/ARAP1/M…	189
GO:0031331	BP	GO:0031331	positive regulation of cellular catabolic process	180/5546	429/18903	1.24E-08	2.46E-06	1.95E-06	AGTPBP1/PTK2B/PIAS1/HIF1A/ROCK1/FBXW7/PAN3/WAC/IRS2/FOXO3/PIK3CB/RC3H1/ZBTB20/TNRC6B/PSEN1/ARIH1/GTPBP1/CAMKK2/SPTLC2/GSK3B/LRRK2/ABHD5/ITCH/SMURF1/ULK1/RB1CC1/SVIP/APP/DHRSX/PTEN/PRKAA1/PUM1/TNRC6C/RNF19B/YTHDF3/RAB3GAP1/SH3RF3/PNPLA2/ADAM8/CELF1/SESN2/ATG2A/RNF19A/VPS13D/CNOT4/RAB3GAP2/NOCT/CNOT6L/CNOT2/TBK1/AXIN1/RNF144A/DAGLB/CNOT1/FOXO1/CCNY/GIGYF2/PAFAH1B2/WIPI1/ZYG11B/PRKCD/MEFV/RNF217/TOM…	180
GO:0060828	BP	GO:0060828	regulation of canonical Wnt signaling pathway	119/5546	260/18903	1.26E-08	2.46E-06	1.95E-06	MAPK14/GNAQ/STK4/CDK14/FOXO3/USP34/PSEN1/NFKB1/TBL1XR1/TMEM170B/UBR5/GSK3B/PPM1B/KPNA1/TLE4/LRRK2/USP47/TBL1X/APC/PPM1A/TLE3/TNKS/SMURF2/LATS2/AXIN1/CYLD/RBPJ/FOXO1/CCNY/CCDC88C/SCYL2/WLS/DAAM2/FRAT1/TLE1/CTNNB1/ANKRD6/OTUD5/OTULIN/CHD8/LATS1/TNKS2/NOTCH1/USP8/BTRC/DDX3X/CSNK1D/LRRK1/UBAC2/COL1A1/BICC1/GREM1/INVS/CSNK1G2/WNK1/UBE2B/GSKIP/STK3/CSNK1G3/CCNYL1/XIAP/SFRP1/NPHP4/JRK/CSNK1G1/SFRP4/SMAD…	119
GO:0051650	BP	GO:0051650	establishment of vesicle localization	95/5546	197/18903	1.57E-08	2.92E-06	2.31E-06	RAB27A/PICALM/MYO1F/DNM2/PSEN1/CUL3/CLASP1/PAFAH1B1/LIN7A/TANC2/LIMK2/LRRK2/SYNJ1/EXOC4/MYO5A/NDEL1/KIF13A/TRAPPC10/EXOC6/BORCS5/AP3B1/TRAPPC9/FBXW11/CCDC186/STAM/SEC16A/TBC1D23/GBF1/TRAPPC8/ATP9A/SPG11/WIPI1/NDE1/RAB1A/TRAK1/CTNNB1/PDCD6IP/VPS4B/ACTN4/TSG101/KIF5B/MYO1G/CLASP2/EXOC2/RASGRP1/RAB7A/TRAPPC11/CSNK1D/PPP6C/ARFGAP3/AP3S2/PRKCZ/KIF3B/MREG/HTT/PINK1/AP3M2/WASL/MAP4K2/MYO1B/TRAPPC6B/EXOC…	95
GO:0099173	BP	GO:0099173	postsynapse organization	83/5546	166/18903	1.59E-08	2.92E-06	2.31E-06	SIPA1L1/IGF1R/NEDD9/PAFAH1B1/TANC2/LRRK2/NTNG2/ACTN1/CDKL5/PTEN/STAU2/DIP2A/ZDHHC2/ACTR2/NOS1AP/DLG1/ADAM10/NRXN1/ZNF804A/GPHN/IL1RAP/ABHD17C/INSR/EGLN1/EPHA4/ABHD17B/DHX36/PDLIM5/WASL/LRRC4/PTPRD/CHRDL1/TMEM108/CUX2/NLGN3/CDK5R1/NLGN1/GRID2/CNKSR2/NLGN4Y/DNM3/PPFIA2/LRP8/TANC1/CDH2/IL1RAPL1/NTRK3/LRP4/SRCIN1/SLC7A11/DOCK10/RAPSN/FZD9/SHANK2/CNTNAP1/COLQ/NRXN2/CHRNA7/HOMER1/SHISA6/OPHN1/DBN1/NRCA…	83
GO:0051960	BP	GO:0051960	regulation of nervous system development	189/5546	456/18903	1.63E-08	2.92E-06	2.31E-06	BRAF/LYN/PPP3CA/HIF1A/NUMB/CUX1/PLXNC1/MBP/NIN/PSEN1/SORL1/PAFAH1B1/CHD7/SKIL/RAPGEF2/IFRD1/SYNJ1/NDEL1/TSPO/MECP2/MAP2K1/SMURF1/ULK1/NF1/NPTN/CDKL5/PTEN/MME/STAU2/HOOK3/HMGB2/SKI/ITGAX/RAB21/ACTR2/DIP2B/RTN4/DLG1/KRAS/SPEN/TIAM2/ADNP/RNF10/SEMA4D/NRXN1/CST7/DAAM2/APPL2/SEMA3E/CTNNB1/LRRN1/IL1RAP/ANKRD27/HGF/TG/NOTCH1/MACF1/FIG4/IST1/PCM1/CTDSP1/EZH2/XRCC5/LIG4/SEMA4B/EPHA4/SLC7A5/CLSTN3/DHX36/EI…	189
GO:0045860	BP	GO:0045860	positive regulation of protein kinase activity	176/5546	420/18903	2.00E-08	3.47E-06	2.74E-06	PTK2B/PIK3R5/LTF/S100A12/NEDD9/ACSL1/FBXW7/STK4/RASSF2/NCF1/PTPRC/CD24/SYK/TAOK3/PSEN1/CAB39/LCP2/ABI1/PIK3CG/CAMKK2/MAP2K3/TAOK1/RAPGEF2/OSBPL8/LRRK2/SLC11A1/PAK1/SYAP1/JAK2/MAP2K1/RGCC/TAB2/CACUL1/TGFBR2/RICTOR/MARK2/TENM1/MAP3K5/ADAM17/CCND3/AZU1/IL6R/CASS4/ADAM8/PIK3CA/CHI3L1/DLG1/ELANE/AXIN1/PILRB/MAP2K6/ADNP/TNFRSF10A/PIBF1/CCNY/AGAP2/ERN1/PRKCD/CCNK/IQGAP1/MOB3A/RAP1A/RASGRP1/PKD2/CCNT2/IN…	176
GO:0010810	BP	GO:0010810	regulation of cell-substrate adhesion	104/5546	222/18903	2.32E-08	3.93E-06	3.11E-06	BRAF/PTK2B/PTPRJ/VCL/DOCK5/ROCK1/NEDD9/STK4/MAP4K4/DNM2/PIK3CB/CLASP1/GSK3B/BST1/HSD17B12/BCAS3/LIMS1/OLFM4/PREX1/PEAK1/JAK2/NF1/BCL6/SLK/PTEN/MYADM/PLEKHA2/CASS4/RASA1/CRK/UTRN/UNC13D/PTPRA/PRKCE/SLC9A1/SEMA3E/ACTN4/WDPCP/ITGA5/CLASP2/CASK/NOTCH1/CDK6/ROCK2/PKP2/MACF1/CORO1C/COL1A1/GREM1/PRKCZ/ATXN3/RREB1/RAC2/PHLDB2/FN1/FLNA/ST6GAL1/ARHGEF7/PIK3R1/SFRP1/EFNA5/APOD/TACSTD2/FBLN1/SMAD3/JAG1/VIT/F…	104
GO:0007411	BP	GO:0007411	axon guidance	109/5546	236/18903	2.80E-08	4.61E-06	3.65E-06	EMB/PLXNC1/KLF7/ECE1/SOS1/VASP/RHOH/NPTN/APP/USP33/ALCAM/MYCBP2/RPS6KA5/SEMA4D/NRXN1/B3GNT2/SEMA3E/KIF5B/NOTCH2/NOTCH1/NEO1/SIAH1/SEMA4B/EPHA4/RAC2/SMAD4/RYK/SEMA3C/CDH4/ROBO2/NRXN3/TRIO/TTC8/EFNA5/EPHB4/CDK5R1/KIF5C/DRAXIN/SLIT3/EPHA3/NCAM1/DLX5/NFASC/SLIT2/GLI3/PLXNA4/ENAH/CNTN1/CNTN4/DCC/CHN1/BMPR1B/PLXNB1/CNTN5/MYPN/EPHA1/LAMA5/LAMA3/LHX4/EXT1/SEMA4F/UNC5D/SEMA3B/LRTM1/SEMA6A/PRKCQ/BOC/SEMA5A…	109
GO:0046777	BP	GO:0046777	protein autophosphorylation	105/5546	226/18903	3.42E-08	5.47E-06	4.33E-06	IRAK3/PTK2B/STK17B/LYN/IGF1R/STK4/RASSF2/PTPRC/DYRK1A/SYK/TAOK3/MARK3/CAMKK2/GSK3B/TAOK1/STK10/OXSR1/NLRP12/FGR/LRRK2/PAK1/BMX/GRK5/LMTK2/PEAK1/SMG1/JAK2/DAPK2/ULK1/RB1CC1/NLK/PIKFYVE/CDKL5/SLK/STK26/MARK2/MAPKAPK2/AATK/STK24/VRK1/PRKD2/MAP3K3/ERN1/EIF2AK2/ACVR1B/NBN/TAF1/AAK1/ATG13/CDK12/RIPK1/INSR/DDX3X/PDPK1/STK39/TRPM7/SIK2/CLK4/CHP1/TRIM24/RAP2C/HCK/ATM/EPHA4/GREM1/PINK1/EIF2AK3/NEK6/MAPK3/V…	105
GO:0006887	BP	GO:0006887	exocytosis	157/5546	369/18903	3.49E-08	5.47E-06	4.33E-06	RAB27A/BRAF/ARFGEF1/MYH9/STXBP5/LYN/RAB11FIP1/ANXA3/RAB31/DNAJC5/CBL/SYK/PSEN1/RAB8B/GAB2/PIK3CG/ITGAM/CLASP1/STX3/GSK3B/CEACAM1/LIN7A/FGR/PRAM1/LRRK2/RAP1B/SYNJ1/PAK1/SYTL3/EXOC4/P2RX1/PIK3CD/PRKCB/CD177/RAB3D/CTBP2/AP1G1/RAB10/EXOC6/IL4R/RAB3GAP1/STAM/FBXL20/RAB21/ANXA1/RAB33B/RAB44/UNC13D/ATP9A/BCR/STX11/RAB3IP/PPP3CB/RAB5A/MICAL1/RAP1A/PDCD6IP/VPS4B/SYTL1/RAB11FIP2/TSG101/NR4A3/MYO1G/CLASP2/C…	157
GO:0097485	BP	GO:0097485	neuron projection guidance	109/5546	237/18903	3.70E-08	5.55E-06	4.39E-06	EMB/PLXNC1/KLF7/ECE1/SOS1/VASP/RHOH/NPTN/APP/USP33/ALCAM/MYCBP2/RPS6KA5/SEMA4D/NRXN1/B3GNT2/SEMA3E/KIF5B/NOTCH2/NOTCH1/NEO1/SIAH1/SEMA4B/EPHA4/RAC2/SMAD4/RYK/SEMA3C/CDH4/ROBO2/NRXN3/TRIO/TTC8/EFNA5/EPHB4/CDK5R1/KIF5C/DRAXIN/SLIT3/EPHA3/NCAM1/DLX5/NFASC/SLIT2/GLI3/PLXNA4/ENAH/CNTN1/CNTN4/DCC/CHN1/BMPR1B/PLXNB1/CNTN5/MYPN/EPHA1/LAMA5/LAMA3/LHX4/EXT1/SEMA4F/UNC5D/SEMA3B/LRTM1/SEMA6A/PRKCQ/BOC/SEMA5A…	109
GO:0043062	BP	GO:0043062	extracellular structure organization	139/5546	319/18903	3.71E-08	5.55E-06	4.39E-06	RUNX1/MMP9/CLASP1/QSOX1/LCP1/HSD17B12/NTNG2/RGCC/NF1/APP/CRISPLD2/FLOT1/GFOD2/PTX3/PRDM5/MMP25/TGFBR1/CFLAR/MPZL3/SULF2/ADAM8/COL17A1/ELANE/ADAM10/ERO1A/CLASP2/CTSG/B4GALT1/NOTCH1/COL23A1/TEX14/COL1A1/SLC39A8/GREM1/LAMB3/PHLDB2/RIC1/FOXC1/ST7/COL18A1/ITGA8/COL9A3/MMP17/FBLN5/ADAMTS1/ADAMTS3/DDR2/MMP24/COL14A1/EXOC8/FBLN1/COL1A2/SMAD3/CTSK/PDGFRA/TGFB2/TNXB/VIT/COMP/COL24A1/OLFML2A/ECM2/COL5A3/MMP…	139
GO:0000381	BP	GO:0000381	regulation of alternative mRNA splicing, via spliceosome	39/5546	62/18903	4.26E-08	6.23E-06	4.93E-06	MBNL1/CELF2/FAM172A/WTAP/ZBTB7A/CELF1/YTHDC1/DDX17/RBM38/THRAP3/RBM5/RBFOX1/RBM11/HNRNPL/REST/RBM15/FMR1/RBM4/RBM10/SMU1/RAVER1/KHDRBS3/RAVER2/HNRNPU/SRSF12/RBM24/FXR1/RBFOX3/CELF5/RBFOX2/TIA1/FXR2/ZC3H10/RBM20/KHDRBS2/SRRM4/NOVA1/KHDRBS1/NSRP1	39
GO:0016236	BP	GO:0016236	macroautophagy	138/5546	317/18903	4.44E-08	6.35E-06	5.02E-06	MTMR3/HIF1A/ATG7/WAC/WDFY3/PSEN1/QSOX1/SPTLC2/LRRK2/EXOC4/TBC1D5/VTI1A/SMG1/VPS37B/SMURF1/ULK1/RB1CC1/PIKFYVE/UBXN2B/OGT/CLEC16A/SCFD1/NEDD4/ATP6V0A1/RAB3GAP1/MFN2/STAM/MAPK8/PIK3CA/SESN2/ATG2A/VPS13D/EPG5/RAB3GAP2/RAB33B/TBK1/TRAPPC8/LRBA/PAFAH1B2/SPG11/WIPI1/ERN1/PLEKHM1/TOM1/MTM1/RAB1A/PIK3C3/RAB5A/UVRAG/VPS4B/TP53INP2/TSG101/AMBRA1/YOD1/PIP4K2A/ATG16L1/ATG16L2/RAB7A/ATG13/ZFYVE1/TMEM41B/VPS39…	138
GO:0030198	BP	GO:0030198	extracellular matrix organization	138/5546	318/18903	5.60E-08	7.73E-06	6.12E-06	RUNX1/MMP9/CLASP1/QSOX1/LCP1/HSD17B12/NTNG2/RGCC/NF1/APP/CRISPLD2/FLOT1/GFOD2/PTX3/PRDM5/MMP25/TGFBR1/CFLAR/MPZL3/SULF2/ADAM8/COL17A1/ELANE/ADAM10/ERO1A/CLASP2/CTSG/B4GALT1/NOTCH1/COL23A1/COL1A1/SLC39A8/GREM1/LAMB3/PHLDB2/RIC1/FOXC1/ST7/COL18A1/ITGA8/COL9A3/MMP17/FBLN5/ADAMTS1/ADAMTS3/DDR2/MMP24/COL14A1/EXOC8/FBLN1/COL1A2/SMAD3/CTSK/PDGFRA/TGFB2/TNXB/VIT/COMP/COL24A1/OLFML2A/ECM2/COL5A3/MMP2/SULF…	138
GO:0050684	BP	GO:0050684	regulation of mRNA processing	71/5546	139/18903	5.66E-08	7.73E-06	6.12E-06	SRPK1/MBNL1/CELF2/DYRK1A/NUP98/FAM172A/WTAP/ZBTB7A/CDC73/SRPK2/SLTM/QKI/CELF1/YTHDC1/TRA2A/SF1/DDX17/SUPT6H/JMJD6/SRSF4/BARD1/RBM38/THRAP3/RBM5/SFSWAP/CPEB3/RBFOX1/SAFB/RBM11/DHX36/CPSF6/ZC3H3/RBM23/CWC22/CPSF7/HNRNPL/REST/RBM39/RBM15/FMR1/CDK11A/DHX9/IWS1/RBM4/CDK11B/NCBP1/RBM10/SMU1/RAVER1/KHDRBS3/RAVER2/HNRNPU/SRSF12/RBM24/FXR1/RBFOX3/CELF5/RBFOX2/TIA1/FXR2/ZC3H10/RBM20/SRSF9/KHDRBS2/SRRM4/NOV…	71
GO:0045229	BP	GO:0045229	external encapsulating structure organization	139/5546	321/18903	5.89E-08	7.88E-06	6.24E-06	RUNX1/MMP9/CLASP1/QSOX1/LCP1/HSD17B12/NTNG2/RGCC/NF1/APP/CRISPLD2/FLOT1/GFOD2/PTX3/PRDM5/MMP25/TGFBR1/CFLAR/MPZL3/SULF2/ADAM8/COL17A1/ELANE/ADAM10/ERO1A/CLASP2/CTSG/B4GALT1/NOTCH1/COL23A1/COL1A1/SLC39A8/GREM1/LAMB3/PHLDB2/RIC1/FOXC1/ST7/COL18A1/ITGA8/COL9A3/MMP17/FBLN5/ADAMTS1/ADAMTS3/DDR2/MMP24/COL14A1/EXOC8/FBLN1/COL1A2/SMAD3/CTSK/PDGFRA/TGFB2/TNXB/VIT/COMP/COL24A1/OLFML2A/ECM2/COL5A3/MMP2/SULF…	139
GO:0007030	BP	GO:0007030	Golgi organization	81/5546	165/18903	6.62E-08	8.69E-06	6.88E-06	ARFGEF1/SYNE1/ATP8B4/VPS13B/DNM2/MAPK1/CLASP1/LRRK2/BCAS3/YWHAZ/VTI1A/MAP2K1/DYM/RAB2A/UBXN2B/COG5/VRK1/SEC16A/GBF1/RAB33B/TRAPPC8/RAB1A/ATL2/NPLOC4/CLASP2/YIPF4/TRAPPC11/CSNK1D/BLZF1/GOLPH3/RBSN/GAK/GOLGB1/GOLGA2/HACE1/HTT/GOLGA8N/STX5/ARHGEF7/YIPF5/GOLGA8B/HUWE1/MAPK3/MYO18A/PDCD10/COG3/LYSMD3/CIT/AKAP9/GOLGA8M/VCPIP1/MAP2K2/TMED5/GOLGA8R/SEC22B/TBC1D20/COG6/RAB30/PRKD1/CAMSAP3/STX18/CSNK1A1/PL…	81
GO:0043543	BP	GO:0043543	protein acylation	121/5546	272/18903	7.00E-08	8.99E-06	7.12E-06	PHF20L1/KAT6A/KMT2E/CREBBP/GSK3B/TAOK1/KANSL1/PPM1B/EP300/ZDHHC17/MECP2/SETD5/NCOA1/ZDHHC20/KAT2B/PPM1A/OGT/OGDH/NCOA3/PRKAA1/ZDHHC18/ZDHHC3/DIP2A/PHF20/EPC2/ZDHHC13/ZDHHC2/DIP2B/MSL2/FOXO1/EP400/MSL1/SMC5/MBTD1/KAT6B/CDYL/TRRAP/NAA16/GLYR1/TAF2/SIN3A/NFYA/TAF1/ESCO1/PWWP2A/DDX3X/NAA35/SUPT3H/MSL3/ATF2/KANSL3/CEP295/AUTS2/BRPF3/KAT7/BRD1/CTCF/TADA2B/MAP3K7/ATXN7L3/KANSL2/DR1/ZDHHC7/ING5/SMAD4/ERC…	121
GO:0016358	BP	GO:0016358	dendrite development	108/5546	237/18903	7.72E-08	9.73E-06	7.70E-06	ASAP1/PPP3CA/SIPA1L1/PICALM/CUX1/PSEN1/ABI1/PAFAH1B1/GSK3B/KLF7/RAPGEF2/TANC2/LRRK2/RERE/MECP2/KIDINS220/DGKG/IQSEC1/APP/CDKL5/PTEN/NCK2/STRN/STAU2/NEDD4/DIP2A/UBA6/RAB21/ACTR2/CRK/MEF2A/SEMA4D/SDK1/ANKRD27/CAMK1D/CPEB3/HECW2/EZH2/EPHA4/DHX36/PDLIM5/WASL/SRGAP2/FMR1/PTPRS/PRKG1/SS18L1/C21orf91/BCL11A/PTPRD/PAK2/DAB1/BTBD3/ADGRB3/BMP5/CUX2/CDK5R1/NLGN1/GSK3A/DNM3/PPFIA2/FAT3/LRP8/DCLK1/SLITRK5/PAR…	108
GO:0051258	BP	GO:0051258	protein polymerization	124/5546	281/18903	8.44E-08	1.03E-05	8.15E-06	SVIL/ARFGEF1/PTK2B/CYFIP2/DIAPH1/ADD3/SSH2/DYRK1A/NIN/DIAPH2/CLASP1/PSTPIP2/PAK1/TMOD3/RANBP9/NDEL1/PREX1/MECP2/VASP/JAK2/SPTBN1/FCHSD2/RICTOR/TENM1/MYADM/NCK2/ADD1/CEP192/PSTPIP1/CAPG/RASA1/MSRB1/CDC42EP3/DLG1/CLIP1/GRB2/PRKCE/SLAIN2/PRKCD/DAAM2/NDE1/UBE2K/NAV3/BAG4/NEDD1/ZNF207/AMBRA1/CLASP2/LATS1/SSH1/GSN/NUMA1/CSNK1D/DIAPH3/SLAIN1/HCK/GOLGA2/MID1IP1/PINK1/CAPZA1/TTC17/ARHGEF7/GAS7/HCLS1/MTPN/…	124
GO:0034968	BP	GO:0034968	histone lysine methylation	67/5546	130/18903	8.49E-08	1.03E-05	8.15E-06	KMT2C/KDM6A/ARID4B/TET2/JARID2/SETD2/KMT2E/ASH1L/BOD1L1/TET3/KANSL1/MECP2/RLF/SETD5/KDM4C/OGT/ARID4A/SMYD3/PRDM5/PHF20/NCOA6/BRD4/KMT5B/SUPT6H/RIF1/MYB/MTF2/KMT2D/NSD1/EHMT1/SETD3/DOT1L/CTNNB1/KDM3A/NFYA/GFI1/SETD1B/ATRX/KANSL3/AUTS2/ASH2L/EZH2/NNMT/RTF1/KANSL2/SMAD4/HCFC2/EZH1/RBBP5/BRCA1/KMT2B/ZNF335/IWS1/SIRT1/ZNF274/WDR82/SUV39H2/NFYC/KMT5A/KMT2A/PHF1/DYDC1/SETDB1/CTCFL/BCOR/PAXIP1/PRDM12	67
GO:0031098	BP	GO:0031098	stress-activated protein kinase signaling cascade	111/5546	246/18903	9.72E-08	1.14E-05	9.04E-06	PTK2B/LYN/MAPK14/IGF1R/RASSF2/NCF1/PTPN22/MAP4K4/TAOK3/MAPK1/NFKB1/TRAF3/HIPK2/PAFAH1B1/MAP2K3/TAOK1/PHLPP1/LRRK2/RELL1/ITCH/MAP2K1/RB1CC1/APP/MAPKAPK2/NCOR1/MAP3K5/SH3RF3/PJA2/MAPK8/CRACR2A/GADD45A/DLG1/AXIN1/DUSP16/CRK/MAP2K6/HIPK3/CYLD/SH2D3C/SIRPA/FOXO1/MAP2K4/CCDC88C/MAP3K3/PLCB1/EIF2AK2/TRIB1/ANKRD6/ULK4/HGF/RASGRP1/RIPK1/ARHGEF6/PDCD4/TIRAP/ATF2/STK39/MAPK13/RNF13/KAT7/TRAF6/NOD2/PINK1/MAP…	111
GO:0008088	BP	GO:0008088	axo-dendritic transport	45/5546	77/18903	9.77E-08	1.14E-05	9.04E-06	AGTPBP1/KIF1B/HIF1A/PAFAH1B1/NDEL1/APP/BORCS5/AP3B1/FLOT2/FBXW11/STAU2/STAU1/RAB21/SPAST/SPG11/ARL8A/TRAK1/KIF5B/OPA1/AP3S2/KIF3B/AP3M2/MAPK8IP3/SFPQ/TMEM108/DLG2/TERF2/KIF5C/HNRNPU/AP3S1/SPG7/ARL8B/AP3B2/MAPT/BLOC1S5/TRIM46/CNIH2/MAP2/WASF1/SYBU/KIF1A/KIF4A/HAP1/NEFL/KIF5A	45
GO:0051656	BP	GO:0051656	establishment of organelle localization	179/5546	437/18903	1.04E-07	1.20E-05	9.47E-06	RAB27A/AGTPBP1/MYH9/LYN/HIF1A/PICALM/MYO1F/CBL/EML4/DNM2/SYK/SYNE2/PSEN1/CUL3/GAB2/PIK3CG/CLASP1/PAFAH1B1/LIN7A/FGR/TANC2/LIMK2/LRRK2/SYNJ1/EXOC4/MYO5A/NDEL1/KIF13A/YWHAZ/TRAPPC10/PIK3CD/EXOC6/BORCS5/UBXN2B/KAT2B/AP3B1/TRAPPC9/IL4R/FBXW11/HOOK3/CCDC186/STAM/CENPC/SEC16A/TBC1D23/SUN2/CROCC/GBF1/DLG1/SPAST/RAB44/UNC13D/TRAPPC8/ATP9A/PIBF1/RHOT1/SPG11/WIPI1/NDE1/RAB1A/TRAK1/BICD2/CTNNB1/PDCD6IP/VPS4…	179
GO:0032868	BP	GO:0032868	response to insulin	119/5546	269/18903	1.29E-07	1.45E-05	1.15E-05	LYN/MAPK14/NCOA2/IGF1R/PDE3B/RAB31/IRS2/SORL1/PTPRE/GSK3B/CEACAM1/SORT1/OSBPL8/MYO5A/NDEL1/SYAP1/PRKCB/CPEB2/NCOA1/RAB10/PHIP/APC/KAT2B/OGT/PRKAA1/CCND3/CFLAR/RETN/PIK3CA/SESN2/GCNT1/GRB2/PTPRA/ZNF106/ZNF592/FOXO1/GRB10/SRSF4/KBTBD2/PRKCD/WDTC1/APPL2/SLC9A1/MZB1/MAX/TWIST2/PIP4K2A/PRKDC/GAB1/FUT7/INSR/KCNQ1/TRIB3/LPIN2/SP1/PDPK1/STXBP3/ZBTB7B/C2CD5/SIK2/COL1A1/PTPN11/PRKCZ/ZDHHC7/SMARCC1/TLR2/PTP…	119
GO:1901888	BP	GO:1901888	regulation of cell junction assembly	95/5546	204/18903	1.31E-07	1.45E-05	1.15E-05	PTPRJ/VCL/ROCK1/MAP4K4/CLASP1/RAPGEF2/RAP1B/BCAS3/LIMS1/NTNG2/PEAK1/SETD5/APP/SLK/PTEN/FLOT1/STAU2/MYCBP2/PTPRA/ADNP/SEMA4D/NRXN1/RAPGEF1/SLC9A1/RAP1A/LRRN1/IL1RAP/WDPCP/CLASP2/ROCK2/MACF1/CORO1C/GREM1/CLSTN3/NEGR1/PHLDB2/PDLIM5/TLR2/ROBO2/PTPRD/SFRP1/NPHP4/EFNA5/APOD/ADGRB3/SLITRK4/CUX2/NLGN3/SMAD3/NLGN1/GRID2/FAM107A/EPHA3/PRKCH/NTRK2/SLITRK5/COL16A1/LDB1/IL1RAPL1/IKBKB/NTRK3/CLSTN2/EPB41L5/GPC…	95
GO:0030177	BP	GO:0030177	positive regulation of Wnt signaling pathway	72/5546	144/18903	1.39E-07	1.51E-05	1.20E-05	USP34/NFKB1/TBL1XR1/UBR5/PPM1B/LRRK2/ZRANB1/USP47/TBL1X/PPM1A/CDC73/MBD2/TNKS/SMURF2/SULF2/SKI/RBPJ/WLS/DAAM2/FRAT1/ANKRD6/TNKS2/USP8/DDX3X/CSNK1D/LRRK1/MACF1/COL1A1/CSNK1G2/WNK1/UBE2B/GSKIP/WNT5B/TLR2/CSNK1G3/XIAP/SFRP1/JRK/CSNK1G1/SFRP4/SMAD3/RSPO2/SULF1/DLX5/DEPDC1B/FGFR2/SFRP2/RSPO1/GPC5/FZD9/DISC1/FGF2/SEMA5A/FGF10/DIXDC1/CDH3/YAP1/ATP6V1C2/KANK1/PRDM15/ADGRA2/LGR6/TMEM198/CSNK2A1/DKK2/LEF1/…	72
GO:0030048	BP	GO:0030048	actin filament-based movement	68/5546	134/18903	1.48E-07	1.59E-05	1.26E-05	MYH9/ROCK1/PDE4D/MYO1F/SYNE2/MYO9B/MYO5A/PDE4B/WIPF1/PIK3CA/KCNE1/SUN2/WIPF2/NOS1AP/DLG1/CCDC88C/EPDR1/SLC9A1/ACTN4/MYO1G/SCN5A/GSN/KCNQ1/PKP2/CACNA1D/KCNJ3/FLNA/WASL/CACNB2/NUP155/MYO1B/TPM1/AKAP9/MYO19/CACNA2D1/CACNA1C/FRMD6/MYBPC3/EMP2/MYO7B/ABCC9/MYO5C/PLN/CTNNA3/GJA1/MYO1D/MYH3/KCNE3/EPB41L5/RYR2/ATP2A1/ATP1A2/CAV3/ACTA2/SGCD/KCNE4/ANK2/SCN2B/SNTA1/MYH14/KCNE2/DSG2/HCN4/WASF2/MYO15A/MYH7/WIP…	68
GO:0048863	BP	GO:0048863	stem cell differentiation	111/5546	248/18903	1.63E-07	1.72E-05	1.36E-05	MAPK14/HIF1A/PTPRC/JARID2/MAPK1/GATAD2B/SETD2/GSK3B/FAM172A/CHD2/STAT3/GATAD2A/CDK13/FBXL17/ITCH/TAPT1/KDM4C/GPM6A/PUM1/RUNX2/SEMA4D/MTF2/RBPJ/ZNF281/EIF2AK2/CHD3/SLC9A1/SEMA3E/CTNNB1/KDM3A/N4BP2L2/OTUD5/PRKDC/MSI2/NOTCH1/CDK6/CDK12/CORO1C/EZH2/XRCC5/SEMA4B/GREM1/DHX36/FN1/FOXC1/SMAD4/PHACTR4/REST/SEMA3C/MAPK3/SFRP1/TACSTD2/SOX5/JAG1/PDGFRA/TGFB2/BGLAP/NRG1/HNRNPU/SOX6/CDH2/ALDH1A2/NRTN/RBM24/FOX…	111
GO:0032970	BP	GO:0032970	regulation of actin filament-based process	167/5546	406/18903	2.00E-07	2.07E-05	1.64E-05	SVIL/BRAF/ARFGEF1/MYH9/PTK2B/ROCK1/CYFIP2/PDE4D/NEDD9/ADD3/SSH2/CLASP1/TAOK1/BST1/PAK1/TMOD3/BCAS3/TRPM2/VASP/RHOH/SPTBN1/RGCC/PAM/PPFIA1/FCHSD2/PDE4B/RICTOR/TENM1/MYADM/NCK2/STAU2/ADD1/TGFBR1/PIK3CA/CAPG/RASA1/CNN2/CDC42EP3/DLG1/CRK/GRB2/PXN/PRKCE/PRKCD/DAAM2/IQGAP2/IQGAP1/BAG4/SLC9A1/SEMA3E/ARAP1/CLASP2/LATS1/SSH1/NOTCH2/SCN5A/GSN/ROCK2/PKP2/RHOF/HCK/ALMS1/CAPZA1/WHAMM/RAC2/PHLDB2/FLNA/SMAD4/HC…	167
GO:0044772	BP	GO:0044772	mitotic cell cycle phase transition	190/5546	473/18903	2.24E-07	2.29E-05	1.81E-05	PPP3CA/CDK14/CDK17/DNM2/WAC/TAOK3/ARID2/KMT2E/CUL3/CLASP1/TAOK1/TFDP1/CRLF3/NSMCE2/E2F3/TMOD3/FBXL17/ANKRD17/USP47/MECP2/FOXN3/CCNH/RAD51B/CDKN2D/RGCC/RBL2/CACUL1/CDC14A/CTDSPL/APP/APC/PTEN/CDC73/ARID1B/SMARCA2/ADAM17/CCND3/UIMC1/LATS2/TOPBP1/INHBA/BRD4/BACH1/PPP2R2D/ANXA1/GPR132/DLG1/SPAST/KLHL18/POLE/CCNY/GIGYF2/SMC5/PLCB1/ACVR1B/BARD1/RAD21/APPL2/TAF2/SIN3A/INO80/ZNF207/VPS4B/NBN/CHFR/AMBRA1/G…	190
GO:0000380	BP	GO:0000380	alternative mRNA splicing, via spliceosome	46/5546	81/18903	2.30E-07	2.31E-05	1.83E-05	MBNL1/CELF2/FAM172A/CDK13/WTAP/ZBTB7A/CELF1/YTHDC1/DDX17/RBM38/THRAP3/RBM5/SFSWAP/RBFOX1/RBM11/RSRC1/HNRNPL/REST/RBM15/FMR1/DHX9/SFPQ/RBM4/NCBP1/RBM10/SMU1/RAVER1/KHDRBS3/RAVER2/HNRNPU/SRSF12/RBM24/FXR1/RBFOX3/CELF5/RBFOX2/TIA1/FXR2/ZC3H10/RBM20/SRSF9/KHDRBS2/SRRM4/NOVA1/KHDRBS1/NSRP1	46
GO:0032535	BP	GO:0032535	regulation of cellular component size	153/5546	367/18903	2.42E-07	2.39E-05	1.89E-05	SVIL/ARFGEF1/PTK2B/CYFIP2/PICALM/ADD3/SSH2/DNM2/SLC12A6/VAV3/PAFAH1B1/RAP1GAP2/GSK3B/IFRD1/TMOD3/VAV1/NDEL1/VASP/RIN3/SPTBN1/SMURF1/ULK1/FCHSD2/RB1CC1/BORCS5/RICTOR/CDKL5/PTEN/TENM1/MYADM/NCK2/ADD1/PIK3CA/CAPG/RASA1/CREB1/RAB21/DIP2B/RTN4/CDC42EP3/DLG1/GRB2/ADNP/SEMA4D/PRKCE/PRKCD/DAAM2/WDTC1/RAB5A/BAG4/SIN3A/SEMA3E/LATS1/SSH1/GSN/MACF1/PLS1/IST1/HP1BP3/SLC12A2/HCK/SEMA4B/RAB22A/CAPZA1/CDHR2/FN1/…	153
GO:0060491	BP	GO:0060491	regulation of cell projection assembly	93/5546	201/18903	2.56E-07	2.49E-05	1.98E-05	DNM2/ARHGAP24/SYNE2/GSK3B/DOCK11/LIMK2/BCAS3/NDEL1/TRPM2/ACTR3/PLD1/TAPT1/KLF5/BIN3/CDKL5/APC/TENM1/GPM6A/STAU2/TGFBR1/PIK3CA/ACTR2/CROCC/CDC42EP3/CYLD/RAB3IP/PLEKHM1/PRKCD/DAAM2/CEP97/RAB5A/WDPCP/ARAP1/CORO1C/AUTS2/HTT/RAC2/AKIRIN1/IFT88/MARK4/WASL/TBC1D30/PPP1R35/CDKL1/FMR1/TENM2/PIK3R1/TBC1D7/TACSTD2/MPHOSPH9/STAP1/CNTROB/CEP120/MTOR/NLGN1/CEP135/WRAP73/ANLN/DNM3/MYO10/SLIT2/PPP1R16B/FER/ATG5/…	93
GO:0051403	BP	GO:0051403	stress-activated MAPK cascade	107/5546	239/18903	2.66E-07	2.50E-05	1.98E-05	PTK2B/MAPK14/IGF1R/RASSF2/NCF1/PTPN22/MAP4K4/TAOK3/MAPK1/NFKB1/TRAF3/HIPK2/PAFAH1B1/MAP2K3/TAOK1/PHLPP1/LRRK2/RELL1/ITCH/MAP2K1/RB1CC1/APP/MAPKAPK2/NCOR1/MAP3K5/SH3RF3/PJA2/MAPK8/CRACR2A/GADD45A/DLG1/AXIN1/DUSP16/CRK/MAP2K6/HIPK3/CYLD/SH2D3C/SIRPA/FOXO1/MAP2K4/MAP3K3/PLCB1/EIF2AK2/TRIB1/ANKRD6/ULK4/HGF/RASGRP1/RIPK1/ARHGEF6/PDCD4/TIRAP/ATF2/STK39/MAPK13/TRAF6/NOD2/PINK1/MAP3K7/CCM2/FAS/KLHDC10/MA…	107
GO:0006470	BP	GO:0006470	protein dephosphorylation	115/5546	261/18903	2.69E-07	2.50E-05	1.98E-05	PPP1R12A/MTMR3/PTPRJ/PPP3CA/ROCK1/PTPN12/SSH2/PPP2R5A/PTPRC/PTPN22/PTPRE/BOD1L1/GSK3B/PPM1B/PPP2R2A/PPP6R3/PPP4R2/JAK2/MGAT5/CDC14A/RNGTT/PTEN/PPM1A/SPPL3/PTPN7/MTMR6/PPP4R1/FBXW11/PPP2R5C/PPP4R3B/DUSP16/PTPRA/PPP4R3A/PRKCD/PPP6R2/PPP3CB/MTM1/PPP1R15B/PPP2R5E/AMBRA1/SSH1/RPRD1A/PPM1H/BTRC/PPM1D/ROCK2/DAPP1/CTDP1/CDC14B/PPP1R2/PPP6C/CTDSP1/PTPN11/ITGA1/DUSP6/MTMR4/HTT/PINK1/PTP4A2/ANKLE2/RPAP2/PTP…	115
GO:0001558	BP	GO:0001558	regulation of cell growth	172/5546	422/18903	2.72E-07	2.50E-05	1.98E-05	S100A8/PTK2B/PTPRJ/CDA/FOXP1/S100A9/DNM2/PAFAH1B1/GSK3B/SPAG9/CEACAM1/CRLF3/IFRD1/NDEL1/ITCH/USP47/CDKN2D/SMURF1/ULK1/BCL6/RICTOR/CDKL5/CDC73/SMARCA2/ADAM17/RPS6KA3/TGFBR1/INHBA/SESN2/RAB21/ITSN2/DIP2B/RTN4/RPS6KA1/ADNP/SEMA4D/ADAM10/ACVR1B/SLC9A1/SIN3A/INO80/SEMA3E/BTG1/TSG101/G6PD/IGFBP7/EAF2/CHPT1/DDX3X/SERTAD2/SIPA1/MACF1/CTDP1/IGFBP5/IST1/MAP2K5/ST7L/KAT7/SEMA4B/PLAA/GREM1/EXTL3/CLSTN3/OSGIN…	172
GO:1990138	BP	GO:1990138	neuron projection extension	82/5546	172/18903	2.72E-07	2.50E-05	1.98E-05	VCL/CYFIP2/DNM2/PAFAH1B1/GSK3B/SPAG9/IFRD1/USP9X/NDEL1/SMURF1/ULK1/CDKL5/ALCAM/RAB21/ITSN2/DIP2B/RTN4/ADNP/SEMA4D/SPG11/PPP3CB/IQGAP1/SIN3A/SEMA3E/CTNNB1/MACF1/AUTS2/SEMA4B/PLAA/PRKCZ/FN1/RYK/PTPRS/SEMA3C/CDH4/BCL11A/TMEM108/RIMS2/NLGN3/NRN1/DRAXIN/SLIT3/ITGA4/GOLGA4/ZFYVE27/DCLK1/SLIT2/SLC9A6/PLXNA4/CPNE9/SPAG6/SLC23A2/DISC1/SEMA4F/MAPT/SEMA3B/SEMA6A/SH3GL2/SEMA5A/TRIM46/EDNRA/NTN1/MAP2/DBN1/NRC…	82
GO:0031056	BP	GO:0031056	regulation of histone modification	83/5546	175/18903	3.05E-07	2.76E-05	2.18E-05	NIPBL/JARID2/KMT2E/UBR5/KANSL1/LRRK2/TRIP12/MECP2/KDM5A/SETD5/PAXBP1/KDM4C/BCL6/OGT/PHF20/MAPK8/SKI/BRD4/JDP2/PRKD2/SUPT6H/RIF1/MYB/MTF2/NSD1/EHMT1/GLYR1/SIN3A/CTNNB1/KDM3A/NFYA/GFI1/PWWP2A/ATRX/ZBTB7B/KANSL3/AUTS2/AKAP8L/KAT7/NNMT/RTF1/CTCF/TADA2B/PINK1/KANSL2/UBE2B/NCAPG2/DR1/SMAD4/ERCC6/ZNF451/BRCA1/ZNF335/IWS1/SIRT1/SAP30BP/BRD7/ZNF274/AKAP8/NFYC/MUC1/MYOCD/ATG5/KMT2A/FAM47E/TWIST1/TAF7/GATA2…	83
GO:0120032	BP	GO:0120032	regulation of plasma membrane bounded cell projection assembly	92/5546	199/18903	3.10E-07	2.77E-05	2.19E-05	DNM2/ARHGAP24/SYNE2/GSK3B/DOCK11/LIMK2/BCAS3/NDEL1/TRPM2/ACTR3/PLD1/TAPT1/KLF5/BIN3/CDKL5/APC/TENM1/GPM6A/STAU2/TGFBR1/PIK3CA/ACTR2/CROCC/CDC42EP3/CYLD/RAB3IP/PLEKHM1/PRKCD/DAAM2/CEP97/RAB5A/WDPCP/ARAP1/CORO1C/AUTS2/HTT/RAC2/AKIRIN1/IFT88/MARK4/WASL/TBC1D30/PPP1R35/CDKL1/FMR1/TENM2/PIK3R1/TBC1D7/TACSTD2/MPHOSPH9/STAP1/CNTROB/CEP120/MTOR/NLGN1/CEP135/WRAP73/ANLN/DNM3/MYO10/SLIT2/PPP1R16B/FER/ATG5/…	92
GO:0002274	BP	GO:0002274	myeloid leukocyte activation	106/5546	237/18903	3.20E-07	2.82E-05	2.23E-05	PLCG2/LYN/FOXP1/S100A12/ANXA3/PTPRC/DOCK2/DYSF/CBL/BPI/SYK/CAMP/PSEN1/KMT2E/LCP2/GAB2/PIK3CG/ITGAM/FGR/PRAM1/LRRK2/SLC11A1/CLEC4D/PREX1/PIK3CD/RHOH/JAK2/PLA2G4A/CD177/TGFBR2/APP/IL4R/IFNGR2/DNASE1/PJA2/AZU1/ANXA1/RAB44/UNC13D/BCR/RBPJ/ADAM10/JMJD6/PRKCE/CST7/PRKCD/C5AR1/SBNO2/RELB/NR4A3/CTSG/NOTCH2/RASGRP1/JUND/PDPK1/STXBP3/STK39/ADAM9/ATM/TRAF6/LAT2/RAC2/FN1/CNR1/TLR2/RABGEF1/CXCL8/TLR1/CLU/MYO1…	106
GO:0010976	BP	GO:0010976	positive regulation of neuron projection development	76/5546	157/18903	3.42E-07	2.97E-05	2.35E-05	BRAF/PTK2B/LYN/IGF1R/S100A9/PAFAH1B1/RAPGEF2/EP300/NDEL1/EHD1/KIDINS220/NPTN/MARK2/STAU2/STK24/CFLAR/ACTR2/ITGA6/FBXO38/ADNP/CBFA2T2/RAPGEF1/ZNF804A/RAP1A/SETX/ANKRD27/HGF/CAMK1D/TOX/FIG4/EZH2/ATF1/NEGR1/DHX36/CNR1/FLNA/PPP2R5B/MAGI2/ENC1/BMP5/CUX2/NLGN1/PRKCI/TMEM30A/EPHA3/NTRK2/LRP8/ARSB/NTRK3/CNTN1/PTK6/PRKD1/TENM3/ROR2/VLDLR/DISC1/RIT2/CX3CL1/DBN1/DPYSL3/RET/NDRG4/BMP7/TNN/ZDHHC15/BDNF/CRTC1/…	76
GO:0071900	BP	GO:0071900	regulation of protein serine/threonine kinase activity	162/5546	395/18903	3.77E-07	3.23E-05	2.56E-05	IRAK3/PTK2B/PTPRJ/LYN/PIK3R5/LTF/S100A12/ACSL1/STK4/PTPRC/PTPN22/CD24/SYK/STK38/TAOK3/PIK3CB/PSEN1/SORL1/CAB39/PIK3CG/TAOK1/RAPGEF2/LRRK2/PAK1/SYAP1/SOS1/CCNH/CDKN2D/MAP2K1/RGCC/NF1/RICTOR/APC/KAT2B/PTEN/TENM1/MAP3K5/ADAM17/CCND3/LATS2/ADAM8/SESN2/GADD45A/ELANE/AXIN1/DUSP16/MAP2K6/HIPK3/CCNY/ERN1/PRKCD/CCNK/IQGAP1/UVRAG/TRIB1/TSG101/PRKAR2A/LATS1/CCNJL/RASGRP1/CDK12/PKD2/CCNT2/CCNG2/INSR/DDX3X/TR…	162
GO:0032869	BP	GO:0032869	cellular response to insulin stimulus	95/5546	208/18903	4.02E-07	3.40E-05	2.69E-05	NCOA2/IGF1R/PDE3B/RAB31/IRS2/SORL1/PTPRE/GSK3B/CEACAM1/OSBPL8/MYO5A/NDEL1/SYAP1/PRKCB/CPEB2/NCOA1/RAB10/PHIP/APC/KAT2B/OGT/PRKAA1/CCND3/CFLAR/PIK3CA/GRB2/PTPRA/ZNF106/ZNF592/FOXO1/GRB10/PRKCD/WDTC1/APPL2/SLC9A1/MZB1/PIP4K2A/PRKDC/GAB1/FUT7/INSR/TRIB3/LPIN2/SP1/PDPK1/ZBTB7B/C2CD5/SIK2/PTPN11/PRKCZ/ZDHHC7/SMARCC1/PTPN1/PIK3R1/INPP5K/GHR/RBM4/SIRT1/IDE/PRKCI/PIP4K2C/GPLD1/GSK3A/BGLAP/PIK3C2A/AP3S1/K…	95
GO:0099504	BP	GO:0099504	synaptic vesicle cycle	89/5546	192/18903	4.15E-07	3.47E-05	2.74E-05	BRAF/STXBP5/ROCK1/PICALM/DNAJC5/DNM2/ABCA13/PSEN1/STX3/GSK3B/LRRK2/RAP1B/SYNJ1/P2RX1/PRKCB/PLD1/CTBP2/BTBD9/PTEN/GIT2/AP3B1/RAB3GAP1/FBXL20/ITSN2/SYNJ2/STX11/PPP3CB/RAB5A/RAP1A/CTNNB1/CASK/SLC18A2/GRIPAP1/GAK/AP3S2/PLAA/SH3GL1/DOC2B/CNR1/AP3M2/CACNB2/FMR1/NAPB/CADPS2/RIMS2/NLGN3/CDK5R1/STX1A/GRIK5/NLGN1/SV2A/NLGN4Y/AP3S1/DNM3/STON1/RAPGEF4/CDH2/PRKCG/TBC1D24/VPS18/TOR1A/AMPH/CACNB4/SYN2/ERC2/SYN3…	89
GO:0048511	BP	GO:0048511	rhythmic process	129/5546	302/18903	4.34E-07	3.57E-05	2.83E-05	NCOA2/GNAQ/IGF1R/FBXW7/ATG7/DYRK1A/FOXO3/KDM2A/CREBBP/GSK3B/PHLPP1/EP300/USP9X/KDM5B/TRPM2/FBXL17/KDM5A/PROK2/PAM/STAT5B/BTBD9/KAT2B/PTEN/NAMPT/OGT/PRKAA1/FBXW11/NCOR1/NFIL3/PTX3/PSPC1/RETN/INHBA/MAPK8/TNFAIP6/CREB1/MYCBP2/NOCT/MAP2K6/ADNP/SIN3A/RELB/SCAPER/SETX/NFYA/PRKDC/THRAP3/USP7/BTRC/JUND/TOP1/ROCK2/FBXL3/CSNK1D/SP1/GFPT1/EZH2/NRIP1/DTL/KDM5C/HNRNPL/DNM1L/CUL4A/EREG/HUWE1/ROBO2/OPRL1/DHX9/G…	129
GO:0008286	BP	GO:0008286	insulin receptor signaling pathway	62/5546	122/18903	4.83E-07	3.93E-05	3.11E-05	IGF1R/IRS2/SORL1/PTPRE/GSK3B/OSBPL8/NDEL1/PRKCB/PHIP/APC/OGT/PRKAA1/CCND3/PIK3CA/GRB2/PTPRA/ZNF106/ZNF592/FOXO1/GRB10/PRKCD/MZB1/PIP4K2A/GAB1/FUT7/INSR/ZBTB7B/C2CD5/SIK2/PTPN11/PRKCZ/SMARCC1/PTPN1/PIK3R1/INPP5K/RBM4/SIRT1/IDE/PIP4K2C/GPLD1/GSK3A/PIK3C2A/AP3S1/KL/FOXO4/FER/SH2B2/ENPP1/NCOA5/RPS6KB1/EIF4EBP2/FOXC2/GRB14/PRKCQ/STXBP4/BAIAP2L1/KANK1/SOCS1/TRIM72/IRS1/PTPN2/NCK1	62
GO:0048813	BP	GO:0048813	dendrite morphogenesis	69/5546	140/18903	5.01E-07	4.02E-05	3.19E-05	PPP3CA/SIPA1L1/PICALM/CUX1/ABI1/PAFAH1B1/GSK3B/KLF7/RAPGEF2/TANC2/LRRK2/RERE/KIDINS220/CDKL5/PTEN/STAU2/NEDD4/DIP2A/RAB21/ACTR2/MEF2A/SEMA4D/ANKRD27/HECW2/EPHA4/DHX36/PDLIM5/WASL/SS18L1/PTPRD/BTBD3/ADGRB3/CUX2/CDK5R1/NLGN1/DNM3/PPFIA2/LRP8/DCLK1/SLITRK5/PARP6/TBC1D24/IL1RAPL1/LRP4/SRCIN1/DOCK10/CTNNA2/NFATC4/PREX2/VLDLR/CHRNA7/MAP2/DBN1/SHANK1/PRMT3/ARHGAP44/ZDHHC15/SEMA3A/CDKL3/LZTS1/PAK3/MAPK8I…	69
GO:0099518	BP	GO:0099518	vesicle cytoskeletal trafficking	41/5546	71/18903	5.61E-07	4.45E-05	3.52E-05	MYO1F/PAFAH1B1/TANC2/MYO5A/NDEL1/KIF13A/BORCS5/AP3B1/FBXW11/CCDC186/NDE1/RAB1A/TRAK1/ACTN4/KIF5B/MYO1G/RASGRP1/AP3S2/PRKCZ/KIF3B/HTT/AP3M2/WASL/MYO1B/MYO19/AP3S1/DYNC1I1/PPFIA2/MYO7B/MYO5C/F8A3/MYO1D/AP3B2/BLOC1S5/TRIM46/CNIH2/MAP2/KIF1A/HAP1/MYO15A/KIF5A	41
GO:0099003	BP	GO:0099003	vesicle-mediated transport in synapse	96/5546	212/18903	5.68E-07	4.45E-05	3.52E-05	BRAF/STXBP5/ROCK1/NUMB/PICALM/DNAJC5/DNM2/ABCA13/PSEN1/STX3/GSK3B/LRRK2/RAP1B/SYNJ1/P2RX1/PRKCB/PLD1/CTBP2/BTBD9/PTEN/GIT2/AP3B1/RAB3GAP1/FBXL20/ITSN2/SYNJ2/STX11/PPP3CB/RAB5A/RAP1A/CTNNB1/CASK/SLC18A2/GRIPAP1/GAK/AP3S2/PLAA/AP2B1/SH3GL1/DOC2B/CNR1/AP3M2/CACNB2/FMR1/NAPB/CADPS2/RIMS2/NLGN3/CDK5R1/STX1A/GRIK5/NLGN1/SV2A/NLGN4Y/AP3S1/DNM3/STON1/RAPGEF4/CDH2/PRKCG/TBC1D24/VPS18/TOR1A/AMPH/PPP3R1/CAC…	96
GO:1903311	BP	GO:1903311	regulation of mRNA metabolic process	131/5546	309/18903	5.84E-07	4.52E-05	3.58E-05	MAPK14/ROCK1/SRPK1/MBNL1/CELF2/DYRK1A/PAN3/RC3H1/TNRC6B/LARP4B/GTPBP1/NUP98/FAM172A/SLC11A1/WTAP/ZBTB7A/CDC73/MAPKAPK2/SRPK2/PUM2/PUM1/TNRC6C/SLTM/QKI/YTHDF3/DHX34/CELF1/YTHDC1/TRA2A/SF1/CNOT4/NOCT/CNOT6L/CNOT2/DDX17/SUPT6H/CNOT1/GIGYF2/JMJD6/SRSF4/PRKCD/BARD1/CNOT6/RBM38/NBAS/THRAP3/RBM5/SFSWAP/CPEB3/DCP2/ROCK2/PATL1/TOB1/TNRC6A/TIRAP/AGO2/SAMD4B/RC3H2/RBFOX1/SAFB/RBM11/DHX36/CPSF6/EIF4ENIF1/ZC3…	131
GO:0010506	BP	GO:0010506	regulation of autophagy	143/5546	344/18903	7.18E-07	5.50E-05	4.35E-05	MTMR3/HIF1A/ROCK1/FBXW7/PTPN22/WAC/FOXO3/PIK3CB/QSOX1/CAMKK2/SPTLC2/GSK3B/EP300/LRRK2/STAT3/EXOC4/TSPO/SMG1/DAPK2/ULK1/RB1CC1/TAB2/SVIP/DHRSX/USP10/PRKAA1/CLEC16A/USP33/SCFD1/TLK2/RRAGD/HERC1/NEDD4/FOXK2/ATP6V0A1/RAB3GAP1/MAPK8/PIK3CA/SESN2/ATG2A/VPS13D/RAB3GAP2/TBK1/FOXO1/CCNY/SREBF2/PAFAH1B2/WIPI1/ERN1/MEFV/TOM1/MTM1/PIK3C3/UVRAG/TP53INP2/AMBRA1/PIP4K2A/HGF/ATG16L1/ATG13/DRAM1/TRIB3/SPTLC1/RALB…	143
GO:0007265	BP	GO:0007265	Ras protein signal transduction	146/5546	353/18903	7.84E-07	5.93E-05	4.69E-05	ARFGEF1/SOS2/RASA2/ROCK1/ELMO1/CDC42SE2/CBL/MAP4K4/DNM2/ARHGAP24/PIK3CB/SHOC2/MYO9B/GNB1/CUL3/PIK3CG/CCDC125/RGL4/RAPGEF2/DENND3/RAP1B/RAF1/P2RY8/CYTH1/SOS1/PLD1/RHOH/RALGPS2/DENND4A/DOK3/IQSEC1/NF1/BCL6/DENND1A/OGT/GIT2/KBTBD6/KBTBD7/FLOT1/RASAL3/MFN2/RASA1/RAB21/GBF1/RAB33B/CDC42EP3/CRK/GRB2/KRAS/CYTH3/BCR/RAPGEF1/ARAP3/RAP1A/RALGPS1/GPSM2/NOTCH2/ARHGEF2/NOTCH1/RASGRP1/USP8/ROCK2/ARFGEF2/PSD4/R…	146
GO:0018212	BP	GO:0018212	peptidyl-tyrosine modification	156/5546	382/18903	8.35E-07	6.24E-05	4.94E-05	PLCG2/PTK2B/PTPRJ/LYN/IGF1R/NEDD9/FBXW7/NCF1/PTPRC/CBL/DYRK1A/CD24/SYK/PSEN1/ABI1/HIPK2/CAMKK2/MAP2K3/FGR/BST1/SAMSN1/HIPK1/BMX/PEAK1/JAK2/MAP2K1/APP/RICTOR/NCK2/CHKA/ADAM17/AATK/DSTYK/IL6R/CASS4/GGNBP2/TPST1/MAP2K6/HIPK3/RPS6KA5/ADNP/SEMA4D/BCR/PIBF1/ZNF592/MAP2K4/BMP6/PRKCE/EIF2AK2/PRKCD/TNK2/JAK3/TESK2/TSG101/ITGA5/SOCS5/HGF/ARHGEF2/JAK1/TEC/INSR/LRRK1/CBLB/CLK4/MAP2K5/RAP2C/OSBP/HCK/SH3BP5L/E…	156
GO:0150115	BP	GO:0150115	cell-substrate junction organization	53/5546	101/18903	8.90E-07	6.53E-05	5.17E-05	PTK2B/PTPRJ/VCL/ROCK1/MAP4K4/RAB8B/CLASP1/BCAS3/LIMS1/PEAK1/ACTN1/IQSEC1/SLK/PTEN/PLEC/COL17A1/ITGA6/PTPRA/BCR/SLC9A1/TESK2/WDPCP/ITGA5/CLASP2/ROCK2/MACF1/CORO1C/PIP5K1A/GREM1/WHAMM/PHLDB2/FN1/ARHGEF7/PIK3R1/SFRP1/EFNA5/APOD/SMAD3/FAM107A/EPHA3/STON1/COL16A1/LDB1/EPB41L5/CORO2B/CAMSAP3/LAMA3/TSC1/DUSP22/THY1/BCL2/WNT4/PTPRK	53
GO:0007416	BP	GO:0007416	synapse assembly	85/5546	184/18903	8.93E-07	6.53E-05	5.17E-05	NTNG2/MECP2/SETD5/NPTN/APP/PTEN/GPM6A/STAU2/MYCBP2/ADNP/SEMA4D/NRXN1/LRRN1/SDK1/IL1RAP/CLSTN3/NEGR1/PDLIM5/SRGAP2/TLR2/RYK/ROBO2/LRRC4/PTPRD/EFNA5/ADGRB3/SLITRK4/CUX2/NLGN3/NLGN1/GRID2/NLGN4Y/NRG1/DNM3/NTRK2/FBXO45/SLITRK5/CDH2/ADGRL3/IL1RAPL1/NTRK3/SDK2/LRP4/CLSTN2/ERBB4/PLXNB1/CNTN5/GPC4/DLG5/GPC6/SHANK2/COLQ/NRXN2/SIX1/NTN1/SIX4/NRCAM/ADGRF1/NLGN2/GABRB3/SPTBN2/PCDHB16/NLGN4X/LRRTM2/EFNB2/THBS…	85
GO:0018108	BP	GO:0018108	peptidyl-tyrosine phosphorylation	155/5546	380/18903	9.83E-07	7.10E-05	5.62E-05	PLCG2/PTK2B/PTPRJ/LYN/IGF1R/NEDD9/FBXW7/NCF1/PTPRC/CBL/DYRK1A/CD24/SYK/PSEN1/ABI1/HIPK2/CAMKK2/MAP2K3/FGR/BST1/SAMSN1/HIPK1/BMX/PEAK1/JAK2/MAP2K1/APP/RICTOR/NCK2/CHKA/ADAM17/AATK/DSTYK/IL6R/CASS4/GGNBP2/MAP2K6/HIPK3/RPS6KA5/ADNP/SEMA4D/BCR/PIBF1/ZNF592/MAP2K4/BMP6/PRKCE/EIF2AK2/PRKCD/TNK2/JAK3/TESK2/TSG101/ITGA5/SOCS5/HGF/ARHGEF2/JAK1/TEC/INSR/LRRK1/CBLB/CLK4/MAP2K5/RAP2C/OSBP/HCK/SH3BP5L/EPHA4/G…	155
GO:0045055	BP	GO:0045055	regulated exocytosis	106/5546	242/18903	1.09E-06	7.81E-05	6.18E-05	RAB27A/BRAF/MYH9/STXBP5/LYN/RAB11FIP1/ANXA3/RAB31/DNAJC5/CBL/SYK/PSEN1/GAB2/PIK3CG/ITGAM/STX3/GSK3B/CEACAM1/FGR/PRAM1/LRRK2/RAP1B/SYNJ1/P2RX1/PIK3CD/PRKCB/CD177/RAB3D/CTBP2/AP1G1/RAB10/IL4R/RAB3GAP1/FBXL20/RAB44/UNC13D/BCR/STX11/PPP3CB/RAB5A/MICAL1/RAP1A/RAB11FIP2/NR4A3/CASK/NOTCH1/RASGRP1/PDPK1/STXBP3/HCK/LAT2/DOC2B/RAC2/CNR1/REST/RABGEF1/CACNB2/FMR1/NAPB/CCR2/NKG7/KCNB1/CADPS2/RIMS2/STX1A/GRIK5…	106
GO:0031032	BP	GO:0031032	actomyosin structure organization	92/5546	204/18903	1.20E-06	8.50E-05	6.73E-05	BRAF/MYH9/PTK2B/ROCK1/CUL3/EPB41/CLASP1/PAK1/TMOD3/RGCC/PPFIA1/TGFBR1/CFLAR/PLEC/FRMD3/CNN2/NEBL/MEF2A/PXN/BAG4/SLC9A1/PDCD6IP/ARAP1/CLASP2/ROCK2/TRPM7/ALMS1/PHLDB2/SMAD4/SYNPO2L/MYO18A/PIK3R1/INPP5K/PAK2/TTC8/SFRP1/TPM1/CIT/TACSTD2/LMOD3/SMAD3/MTOR/KCTD13/PDGFRA/ECT2/FRMD6/PDGFRB/ANLN/AKAP13/MYH11/ARHGEF5/LMOD1/TTN/FHOD1/FRMD5/CDC42BPA/MYH3/ELN/ANKRD23/EPB41L5/CAPN3/CORO2B/MYPN/NEB/EPHA1/ADPRHL1…	92
GO:0043484	BP	GO:0043484	regulation of RNA splicing	83/5546	180/18903	1.31E-06	9.14E-05	7.24E-05	SRPK1/MBNL1/CELF2/DYRK1A/AFF2/NUP98/FAM172A/PTBP3/PTBP2/WTAP/HNRNPLL/ZBTB7A/KAT2B/SRPK2/QKI/CELF1/YTHDC1/TRA2A/SF1/DDX17/JMJD6/SRSF4/ERN1/TRRAP/RBM38/SETX/SLC38A2/THRAP3/RBM5/SFSWAP/CDK12/SUPT3H/CLK4/RBFOX1/HNRNPH1/RBM11/TADA2B/ATXN7L3/RBM23/CWC22/HNRNPL/REST/RBM39/RBM15/FMR1/RBM12/PIK3R1/RBM12B/SUPT20H/RBM4/NCBP1/RBM10/ESRP1/SMU1/TADA1/RAVER1/KHDRBS3/RAVER2/HNRNPU/CLK2/TAF5L/SRSF12/RBM24/ZNF326/…	83
GO:0071902	BP	GO:0071902	positive regulation of protein serine/threonine kinase activity	101/5546	229/18903	1.32E-06	9.14E-05	7.24E-05	PTK2B/PIK3R5/LTF/S100A12/ACSL1/STK4/PTPRC/CD24/SYK/TAOK3/PSEN1/CAB39/PIK3CG/TAOK1/RAPGEF2/LRRK2/PAK1/SYAP1/MAP2K1/RGCC/RICTOR/TENM1/MAP3K5/ADAM17/CCND3/ADAM8/ELANE/AXIN1/MAP2K6/CCNY/ERN1/CCNK/IQGAP1/RASGRP1/PKD2/CCNT2/INSR/DDX3X/STRADA/RALB/ADAM9/MAP2K5/EZH2/CCND2/PARP16/EPHA4/MNAT1/TRAF6/NOD2/MAP3K7/CCNT1/RPTOR/DBF4/PTPN1/STK3/PDCD10/MAP4K2/FLT3/CCNYL1/CALM1/SPDYA/PIK3R6/ATP2B4/GHR/SIRT1/CDK5R1/…	101
GO:0048872	BP	GO:0048872	homeostasis of number of cells	125/5546	296/18903	1.34E-06	9.14E-05	7.24E-05	SOS2/RCOR1/LYN/MAPK14/HIF1A/RASSF2/INPP5D/FOXO3/PIK3CB/RC3H1/IKZF1/KMT2E/SP3/HIPK2/DOCK11/VPS54/SKIL/PTBP3/STAT3/TMOD3/SOS1/PIK3CD/FLVCR1/JAK2/STAT5B/NF1/PDE4B/ZBTB7A/BCL6/SFXN1/AP3B1/SLC25A40/ADAM17/ARID4A/GAPT/KLF13/HMGB2/INHBA/SASH3/ANXA1/ETS1/KRAS/GPI/BCR/MYB/GIGYF2/JMJD6/ACVR1B/PPP3CB/JAK3/G6PD/PRKDC/NOTCH1/CDK6/ZFY/WDR48/KCNQ1/ASXL1/ARNT/PPP2R3C/ITPKB/ACIN1/MAEA/EZH2/KAT7/TNFSF14/RC3H2/POLB…	125
GO:0045785	BP	GO:0045785	positive regulation of cell adhesion	190/5546	484/18903	1.41E-06	9.55E-05	7.56E-05	BRAF/PTK2B/PTPRJ/RUNX1/LYN/DOCK5/PPP3CA/ROCK1/NFAT5/NEDD9/STK4/DOCK8/PTPRC/PTPN22/CD55/MAP4K4/CD24/DNM2/SYK/FOXO3/ALOX5/ARID2/VAV3/STX3/GSK3B/APBB1IP/HSD17B12/VAV1/LIMS1/VNN1/OLFM4/PREX1/CCDC88B/RHOH/JAK2/STAT5B/TGFBR2/BCL6/CD46/AP3B1/MYADM/FLOT1/IL4R/FLOT2/ARID1B/NCK2/SMARCA2/PLEKHA2/AZU1/RASAL3/CASS4/ADAM8/PIK3CA/ADAM19/SASH3/ANXA1/SIRPB1/ELANE/ETS1/GCNT1/CRK/PRKD2/UTRN/UNC13D/CYTH3/SIRPA/MYB/P…	190
GO:0016571	BP	GO:0016571	histone methylation	78/5546	167/18903	1.45E-06	9.74E-05	7.71E-05	KMT2C/KDM6A/ARID4B/TET2/JARID2/SETD2/KMT2E/ASH1L/CREBBP/BOD1L1/TET3/KANSL1/PRDM2/MECP2/RLF/SETD5/PAXBP1/KDM4C/OGT/ARID4A/SMYD3/PRDM5/PHF20/NCOA6/BRD4/KMT5B/SUPT6H/RIF1/MYB/MTF2/KMT2D/NSD1/EHMT1/SETD3/DOT1L/CTNNB1/KDM3A/NFYA/GFI1/SETD1B/SUZ12/ATRX/KANSL3/AUTS2/ASH2L/EZH2/NNMT/RTF1/CTCF/KANSL2/SMAD4/SIRT7/HCFC2/EZH1/RBBP5/BRCA1/KMT2B/ZNF335/IWS1/SIRT1/MECOM/ZNF274/WDR82/SUV39H2/NFYC/KMT5A/KMT2A/FAM…	78
GO:0062197	BP	GO:0062197	cellular response to chemical stress	142/5546	345/18903	1.52E-06	0.00010102	8.00E-05	HIF1A/FOXP1/ARG1/NFAT5/FBXW7/MMP9/NCF1/ATG7/FOXO3/ALOX5/MAPK1/SLC12A6/CAB39/MSRA/CAMKK2/OXSR1/LRRK2/TRPM2/VNN1/TSPO/CPEB2/JAK2/STK26/PRKAA1/MAP3K5/GSR/STAU2/STK24/MPO/MICU1/PLEC/MAPK8/NCOA7/PIK3CA/SESN2/STAU1/PNPLA8/ANXA1/SIRPA/ZNF277/FOXO1/PXN/RCSD1/ERN1/PRKCD/ALDH3B1/PDK1/ABCC1/SIN3A/RELB/CTNNB1/PTGS2/SETX/G6PD/NR4A3/GCH1/HGF/ARHGEF2/PKD2/KDM6B/VKORC1L1/RIPK1/DDX3X/NME8/ARNT/ATF2/STK39/MAPK13/T…	142
GO:0043405	BP	GO:0043405	regulation of MAP kinase activity	85/5546	186/18903	1.55E-06	0.000101904	8.07E-05	IRAK3/PTK2B/PTPRJ/LYN/PIK3R5/S100A12/PTPRC/PTPN22/CD24/SYK/STK38/TAOK3/PIK3CB/PSEN1/SORL1/PIK3CG/LRRK2/PAK1/SOS1/NF1/TENM1/MAP3K5/ADAM8/ELANE/AXIN1/DUSP16/MAP2K6/HIPK3/ERN1/PRKCD/TRIB1/TSG101/RASGRP1/CDK12/INSR/TRIB3/PDCD4/ADAM9/MAP2K5/EZH2/EPHA4/TRAF6/NOD2/MAP3K7/HMGCR/PTPN1/RGS14/PDCD10/MAP4K2/FLT3/INPP5K/SFRP1/KSR1/PIK3R6/GHR/TLR6/TNXB/PDGFRB/PDGFD/AKAP13/AGER/ARHGEF5/NTRK3/SPRY3/KIT/SFRP2/LAX…	85
GO:0000045	BP	GO:0000045	autophagosome assembly	56/5546	110/18903	1.58E-06	0.00010252	8.12E-05	MTMR3/ATG7/PSEN1/LRRK2/SMURF1/ULK1/RB1CC1/PIKFYVE/UBXN2B/SCFD1/RAB3GAP1/MFN2/ATG2A/RAB3GAP2/RAB33B/TRAPPC8/LRBA/WIPI1/TOM1/MTM1/RAB1A/PIK3C3/RAB5A/TP53INP2/AMBRA1/PIP4K2A/ATG16L1/ATG16L2/RAB7A/ATG13/TMEM41B/RALB/ATG2B/LRSAM1/TP53INP1/UBQLN1/PINK1/IFT88/STBD1/TMEM39A/ATG4B/GABARAPL1/MOAP1/PIP4K2C/SEC22B/CHMP4B/SMCR8/ATG5/IRGM/SNX18/SYNPO2/TBC1D14/RAB43/ATG4D/WIPI2/STX17	56
GO:0007044	BP	GO:0007044	cell-substrate junction assembly	50/5546	95/18903	1.60E-06	0.000102887	8.15E-05	PTK2B/PTPRJ/VCL/ROCK1/MAP4K4/CLASP1/BCAS3/LIMS1/PEAK1/ACTN1/SLK/PTEN/PLEC/COL17A1/ITGA6/PTPRA/BCR/SLC9A1/TESK2/WDPCP/ITGA5/CLASP2/ROCK2/MACF1/CORO1C/PIP5K1A/GREM1/WHAMM/PHLDB2/FN1/ARHGEF7/SFRP1/EFNA5/APOD/SMAD3/FAM107A/EPHA3/STON1/COL16A1/LDB1/EPB41L5/CORO2B/CAMSAP3/LAMA3/TSC1/DUSP22/THY1/BCL2/WNT4/PTPRK	50
GO:0050767	BP	GO:0050767	regulation of neurogenesis	153/5546	377/18903	1.63E-06	0.000103974	8.23E-05	BRAF/LYN/PPP3CA/HIF1A/NUMB/CUX1/PLXNC1/MBP/NIN/PSEN1/SORL1/PAFAH1B1/CHD7/SKIL/RAPGEF2/IFRD1/SYNJ1/NDEL1/TSPO/MECP2/MAP2K1/SMURF1/ULK1/NF1/NPTN/CDKL5/PTEN/MME/STAU2/HOOK3/HMGB2/SKI/RAB21/ACTR2/DIP2B/RTN4/KRAS/SPEN/TIAM2/ADNP/RNF10/SEMA4D/DAAM2/APPL2/SEMA3E/CTNNB1/ANKRD27/NOTCH1/MACF1/IST1/PCM1/CTDSP1/EZH2/XRCC5/LIG4/SEMA4B/EPHA4/SLC7A5/DHX36/FN1/REST/TLR2/RYK/PTPRS/SEMA3C/CDH4/ROBO2/SS18L1/RGS14/P…	153
GO:0018022	BP	GO:0018022	peptidyl-lysine methylation	69/5546	144/18903	1.85E-06	0.00011664	9.23E-05	KMT2C/KDM6A/ARID4B/TET2/JARID2/SETD2/KMT2E/ASH1L/BOD1L1/TET3/KANSL1/MECP2/RLF/SETD5/KDM4C/OGT/ARID4A/SMYD3/PRDM5/PHF20/NCOA6/BRD4/CAMKMT/KMT5B/SUPT6H/RIF1/MYB/MTF2/KMT2D/NSD1/EHMT1/SETD3/VCPKMT/DOT1L/CTNNB1/KDM3A/NFYA/GFI1/SETD1B/ATRX/KANSL3/AUTS2/ASH2L/EZH2/NNMT/RTF1/KANSL2/SMAD4/HCFC2/EZH1/RBBP5/BRCA1/KMT2B/ZNF335/IWS1/SIRT1/ZNF274/WDR82/SUV39H2/NFYC/KMT5A/KMT2A/PHF1/DYDC1/SETDB1/CTCFL/BCOR/PAX…	69
GO:0098930	BP	GO:0098930	axonal transport	37/5546	64/18903	1.91E-06	0.000119037	9.42E-05	AGTPBP1/KIF1B/HIF1A/PAFAH1B1/NDEL1/BORCS5/AP3B1/FBXW11/RAB21/SPAST/ARL8A/TRAK1/KIF5B/OPA1/AP3S2/KIF3B/AP3M2/MAPK8IP3/TMEM108/DLG2/TERF2/KIF5C/AP3S1/SPG7/ARL8B/AP3B2/MAPT/BLOC1S5/TRIM46/CNIH2/MAP2/SYBU/KIF1A/KIF4A/HAP1/NEFL/KIF5A	37
GO:0038127	BP	GO:0038127	ERBB signaling pathway	62/5546	126/18903	1.99E-06	0.000123184	9.75E-05	BRAF/PTK2B/PTPRJ/PTPN12/FBXW7/MMP9/RASSF2/NCF1/CBL/DGKD/MAPK1/PSEN1/CEACAM1/REPS2/SOS1/CPNE3/HIP1/NCK2/ADAM17/PIK3CA/RTN4/GRB2/RBPJ/IQGAP1/TSG101/SOCS5/RAB7A/GAB1/PDPK1/CBLB/RALB/PLAUR/PTPN11/ITGA1/EREG/SOCS4/HIP1R/NRG1/MVB12B/EFEMP1/PIK3C2A/NRG4/CDH13/NRG3/FER/PLCE1/PTK6/ERBB4/PTPN18/PTPRR/AREG/SH3TC2/BTC/SLC30A10/GRB7/SHC3/AFAP1L2/HAP1/PTPN2/TGFA/SOX9/NEU3	62
GO:0051962	BP	GO:0051962	positive regulation of nervous system development	118/5546	279/18903	2.39E-06	0.000146039	0.000115623	BRAF/LYN/HIF1A/NUMB/CUX1/PLXNC1/NIN/PAFAH1B1/SKIL/SYNJ1/NDEL1/TSPO/MECP2/MAP2K1/SMURF1/NPTN/CDKL5/MME/STAU2/RAB21/ACTR2/KRAS/SPEN/TIAM2/ADNP/SEMA4D/NRXN1/CTNNB1/LRRN1/IL1RAP/ANKRD27/NOTCH1/MACF1/IST1/XRCC5/LIG4/EPHA4/SLC7A5/CLSTN3/DHX36/FN1/TLR2/CDH4/ROBO2/SS18L1/RGS14/PTPRD/ZNF335/EFNA5/ADGRB3/SLITRK4/CUX2/NLGN3/MAP2K2/MTOR/NLGN1/PRKCI/SHOX2/GRID2/ID4/GOLGA4/PRKCH/SMARCD3/ZFYVE27/NTRK2/LRP8/SLIT…	118
GO:0032956	BP	GO:0032956	regulation of actin cytoskeleton organization	148/5546	365/18903	2.54E-06	0.000154225	0.000122104	SVIL/BRAF/ARFGEF1/PTK2B/ROCK1/CYFIP2/NEDD9/ADD3/SSH2/CLASP1/TAOK1/BST1/PAK1/TMOD3/BCAS3/TRPM2/VASP/RHOH/SPTBN1/RGCC/PAM/PPFIA1/FCHSD2/RICTOR/TENM1/MYADM/NCK2/STAU2/ADD1/TGFBR1/PIK3CA/CAPG/RASA1/CDC42EP3/DLG1/CRK/GRB2/PXN/PRKCE/PRKCD/DAAM2/IQGAP2/IQGAP1/BAG4/SLC9A1/SEMA3E/ARAP1/CLASP2/LATS1/SSH1/NOTCH2/GSN/ROCK2/RHOF/HCK/ALMS1/CAPZA1/WHAMM/RAC2/PHLDB2/FLNA/SMAD4/HCLS1/MTPN/WASL/SYNPO2L/SPTAN1/PIK3…	148
GO:0000209	BP	GO:0000209	protein polyubiquitination	106/5546	246/18903	2.76E-06	0.000165524	0.00013105	CBL/PTPN22/RC3H1/PELI2/UBE2H/ARIH1/CUL3/UBR5/TRAF3/FBXL17/TRIP12/ITCH/WWP2/PELI1/SMURF1/NPEPPS/RNF111/KBTBD6/KBTBD7/RNF168/TNKS/FBXW11/SMURF2/UBE2R2/UBE4B/AREL1/NEDD4/RNF19B/RNF19A/UBE3C/LNPEP/UBE2G1/AXIN1/FBXO38/RNF144A/AKTIP/RNF217/BARD1/UBE2K/HECTD1/MGRN1/RNF216/CTNNB1/CHFR/AMBRA1/TAF1/TNKS2/RMND5A/HECW2/RNF166/BTRC/DDX3X/CBFB/CDC27/UBE2E1/LRSAM1/RC3H2/PLAA/ANKIB1/DTL/ZNRF2/TRAF6/NOD2/HACE1/RF…	106
GO:0048024	BP	GO:0048024	regulation of mRNA splicing, via spliceosome	55/5546	109/18903	2.78E-06	0.000165524	0.00013105	SRPK1/MBNL1/CELF2/DYRK1A/NUP98/FAM172A/WTAP/ZBTB7A/SRPK2/QKI/CELF1/YTHDC1/TRA2A/SF1/DDX17/JMJD6/SRSF4/RBM38/THRAP3/RBM5/SFSWAP/RBFOX1/RBM11/RBM23/CWC22/HNRNPL/REST/RBM39/RBM15/FMR1/RBM4/NCBP1/RBM10/SMU1/RAVER1/KHDRBS3/RAVER2/HNRNPU/SRSF12/RBM24/FXR1/RBFOX3/CELF5/RBFOX2/TIA1/FXR2/ZC3H10/RBM20/SRSF9/KHDRBS2/SRRM4/NOVA1/KHDRBS1/NSRP1/METTL16	55
GO:0006892	BP	GO:0006892	post-Golgi vesicle-mediated transport	53/5546	104/18903	2.86E-06	0.000168547	0.000133443	RAB31/DNM2/SORL1/EPS15/VPS54/SORT1/EXOC4/MYO5A/KIF13A/VTI1A/SPTBN1/MON2/AP1G1/RAB10/EXOC6/SCFD1/CCDC93/SEC16A/GBF1/ATP2C1/RP2/WIPI1/ACSL3/VPS13A/GGA3/EXOC2/BLZF1/ARFGEF2/GOLPH3/MACF1/CNST/OSBPL5/RBSN/GAK/AP3S2/ANKFY1/LYPLA1/MYO1B/RNF215/EXOC5/EXOC8/VAMP3/GOLGA4/AP3S1/RABEP1/RAB26/AP1G2/KLHL20/GOLGA7/NSF/SORCS1/STEAP2/AP2A1	53
GO:0001655	BP	GO:0001655	urogenital system development	146/5546	360/18903	2.93E-06	0.000171071	0.000135441	PPP3CA/MMP9/BASP1/NIPBL/CD24/APAF1/LRRK2/NF1/PTEN/MME/TGFBR1/CFLAR/IL6R/SULF2/FBN1/ANXA1/DLG1/CNTRL/GCNT1/HS3ST3B1/BMP6/JMJD6/IQGAP1/CTNNB1/WDPCP/C1GALT1/NOTCH2/EAF2/FRS2/NOTCH1/PKD2/SMAD2/ZBTB16/ASXL1/RRM2B/BICC1/EPHA4/GREM1/AP2B1/FOXC1/IFT88/SMAD4/ITGA8/ROBO2/TRAF3IP2/MAGI2/TTC8/SFRP1/HOXA10/TNC/PROM1/MMP17/ADAMTS1/HOXA9/TACSTD2/CYP7B1/CYP19A1/TBC1D32/EYA1/SMAD3/ALOX15B/JAG1/PDGFRA/TGFB2/PDGFRB…	146
GO:0007160	BP	GO:0007160	cell-matrix adhesion	103/5546	238/18903	2.99E-06	0.000173364	0.000137256	PTK2B/PTPRJ/VCL/ROCK1/MAP4K4/PIK3CB/ITGAM/CLASP1/GSK3B/BST1/BCAS3/LIMS1/PEAK1/PPFIA1/ACTN1/NF1/MKLN1/BCL6/SLK/PTEN/PLEKHA2/COL17A1/RASA1/ITGAX/ITGA6/UTRN/PTPRA/BCR/PXN/EPDR1/SLC9A1/SEMA3E/TESK2/CTNNB1/WDPCP/ITGA5/CLASP2/CASK/CDK6/ROCK2/MACF1/TRPM7/CORO1C/PIP5K1A/ADAM9/GREM1/ITGA1/PRKCZ/WHAMM/PHLDB2/FN1/ARHGEF7/ITGA8/THBS3/PIK3R1/SFRP1/EFNA5/FBLN5/APOD/CD96/CD44/SMAD3/JAG1/TNXB/ITGA4/FAM107A/ITGAL…	103
GO:1905037	BP	GO:1905037	autophagosome organization	58/5546	117/18903	3.12E-06	0.000179122	0.000141816	MTMR3/ATG7/PSEN1/LRRK2/SMURF1/ULK1/RB1CC1/PIKFYVE/UBXN2B/SCFD1/RAB3GAP1/MFN2/ATG2A/RAB3GAP2/RAB33B/TRAPPC8/LRBA/SPG11/WIPI1/TOM1/MTM1/RAB1A/PIK3C3/RAB5A/TP53INP2/AMBRA1/PIP4K2A/ATG16L1/ATG16L2/RAB7A/ATG13/TMEM41B/RALB/ATG2B/LRSAM1/TP53INP1/UBQLN1/PINK1/IFT88/STBD1/TMEM39A/ATG4B/GABARAPL1/MOAP1/PIP4K2C/SEC22B/CHMP4B/SMCR8/ATG5/IRGM/ZFYVE26/SNX18/SYNPO2/TBC1D14/RAB43/ATG4D/WIPI2/STX17	58
GO:0018394	BP	GO:0018394	peptidyl-lysine acetylation	88/5546	197/18903	3.29E-06	0.00018702	0.000148069	PHF20L1/KAT6A/KMT2E/CREBBP/KANSL1/EP300/MECP2/SETD5/NCOA1/KAT2B/OGT/NCOA3/PRKAA1/DIP2A/PHF20/EPC2/DIP2B/MSL2/EP400/MSL1/SMC5/MBTD1/KAT6B/TRRAP/GLYR1/TAF2/SIN3A/NFYA/TAF1/ESCO1/PWWP2A/SUPT3H/MSL3/ATF2/KANSL3/AUTS2/BRPF3/KAT7/BRD1/CTCF/TADA2B/MAP3K7/ATXN7L3/KANSL2/DR1/ING5/SMAD4/ERCC6/ZNF451/BRCA1/EPC1/IWS1/SUPT20H/TAF4/SIRT1/TADA1/BRD7/JADE1/NFYC/TAF5L/LDB1/MUC1/MYOCD/ATG5/KMT2A/IRF4/TWIST1/TAF7/G…	88
GO:0030705	BP	GO:0030705	cytoskeleton-dependent intracellular transport	92/5546	208/18903	3.32E-06	0.00018702	0.000148069	AGTPBP1/KIF1B/HIF1A/MYO1F/SYNE2/PAFAH1B1/TANC2/MYO5A/NDEL1/KIF13A/CCDC88B/APP/BORCS5/AP3B1/FLOT2/FBXW11/STAU2/HOOK3/CCDC186/STAU1/RAB21/SUN2/SPAST/RPGR/CCDC88C/RHOT1/SPG11/NDE1/ARL8A/RAB1A/TRAK1/BICD2/ACTN4/WDPCP/KIF5B/MYO1G/RASGRP1/OPA1/PCM1/AP3S2/RAB6A/PRKCZ/KIF3B/MREG/HTT/AP3M2/IFT88/MAPK8IP3/WASL/MYO1B/IFT57/SFPQ/TMEM108/DLG2/MYO19/TERF2/KIF5C/HNRNPU/AP3S1/DYNC1I1/PPFIA2/MYO10/MYO7B/MYO5C/SPG…	92
GO:1902117	BP	GO:1902117	positive regulation of organelle assembly	44/5546	82/18903	3.39E-06	0.000189623	0.000150129	ASAP1/PAN3/GSK3B/LCP1/TAPT1/ULK1/RAB3GAP1/ATG2A/CROCC/RAB3GAP2/CNOT6L/CNOT2/CNOT1/WIPI1/CNOT6/PDCD6IP/VPS4B/GPSM2/PIP4K2A/NUMA1/RALB/CEP295/LRSAM1/HTT/IFT88/MARK4/PPP1R35/MOAP1/CEP120/CEP135/PIP4K2C/WRAP73/MSN/SDC1/ARHGEF5/STIL/STX18/SNX18/PLK4/SAXO1/CENPJ/G3BP2/ZMYND10/HAP1	44
GO:0035249	BP	GO:0035249	synaptic transmission, glutamatergic	52/5546	102/18903	3.48E-06	0.00019305	0.000152843	PTK2B/PSEN1/LRRK2/P2RX1/NF1/RAB3GAP1/NRXN1/PTGS2/SLC38A2/DGKZ/CLSTN3/CNR1/NAPB/CCR2/SLC1A4/TSHZ3/NLGN3/GRIK5/NLGN1/GRID2/GRM7/CDH8/TPRG1L/CDH2/CACNB4/UNC13C/PLA2G6/DGKI/ALS2/EXT1/ROR2/DISC1/UCN/CACNG8/HOMER1/ATP1A2/CNIH2/GRIK1/GRIK4/GRID1/OPHN1/FRRS1L/NLGN2/GRM2/UNC13A/HCN1/GRM3/MAPK8IP2/GRM4/NTRK1/GRM8/HTR2A	52
GO:0000082	BP	GO:0000082	G1/S transition of mitotic cell cycle	107/5546	250/18903	3.61E-06	0.000198084	0.000156828	PPP3CA/CDK14/CDK17/WAC/ARID2/KMT2E/CUL3/TFDP1/CRLF3/E2F3/ANKRD17/CCNH/CDKN2D/RGCC/RBL2/CACUL1/CTDSPL/APC/PTEN/CDC73/ARID1B/SMARCA2/ADAM17/CCND3/LATS2/INHBA/BRD4/BACH1/ANXA1/GPR132/DLG1/POLE/GIGYF2/PLCB1/ACVR1B/APPL2/INO80/AMBRA1/GFI1/PRKDC/LATS1/CDK6/PKD2/DDX3X/RBL1/ARID1A/PPP6C/CTDSP1/PHF8/EZH2/CCND2/ATM/MNAT1/ECD/SMARCC2/RPTOR/CUL2/NPAT/CUL1/MDM2/SMARCC1/CDK7/NACC2/SMARCD2/DBF4/CUL4A/CRADD/KIF1…	107
GO:0043410	BP	GO:0043410	positive regulation of MAPK cascade	192/5546	496/18903	3.64E-06	0.000198084	0.000156828	PLCG2/BRAF/PTK2B/PTPRJ/PIK3R5/ROCK1/S100A12/IGF1R/FBXW7/RASSF2/NCF1/PTPRC/PTPN22/CD24/SYK/TAOK3/PELI2/PSEN1/PIK3CG/TRAF3/HIPK2/MAP2K3/TAOK1/SPAG9/RAPGEF2/LRRK2/RAP1B/PAK1/RELL1/RAF1/JAK2/MAP2K1/RB1CC1/GLIPR2/NPTN/APP/PTEN/TENM1/MAP3K5/NDST1/DSTYK/TGFBR1/CFLAR/SH3RF3/PJA2/FPR2/INHBA/ADAM8/CHI3L1/ABCA7/CRACR2A/GADD45A/ELANE/AXIN1/CRK/PRKD2/MAP2K6/MAP2K4/PRKCE/MAP3K3/ERN1/PLCB1/EIF2AK2/C5AR1/IQGAP1/…	192
GO:0050807	BP	GO:0050807	regulation of synapse organization	92/5546	209/18903	4.23E-06	0.00022864	0.00018102	MAPK14/SIPA1L1/NEDD9/PAFAH1B1/TANC2/LRRK2/YWHAZ/NTNG2/SETD5/APP/CDKL5/PTEN/GPM6A/STAU2/NEDD4/MYCBP2/ACTR2/ADNP/SEMA4D/NRXN1/ZNF804A/LRRN1/IL1RAP/ABHD17C/GRIPAP1/EGLN1/EPHA4/ABHD17B/CLSTN3/NEGR1/DHX36/PDLIM5/TLR2/ROBO2/PTPRD/NEUROD2/EFNA5/ADGRB3/SLITRK4/CUX2/NLGN3/CDK5R1/NLGN1/GRID2/CDH8/DNM3/PPFIA2/NTRK2/LRP8/SLITRK5/TANC1/CDH2/IL1RAPL1/NTRK3/LRP4/SRCIN1/SLC7A11/CLSTN2/CTNNA2/GPC4/NFATC4/DLG5/GPC…	92
GO:0098742	BP	GO:0098742	cell-cell adhesion via plasma-membrane adhesion molecules	118/5546	282/18903	4.45E-06	0.000238146	0.000188546	EMB/MAPK14/MBP/PIK3CB/ITGAM/CEACAM1/NTNG2/CD177/TGFBR2/NPTN/TENM1/MYADM/SELL/ALCAM/ATP2C1/SDK1/IL1RAP/ITGA5/SPARCL1/MAP2K5/CLSTN3/CDHR2/WNK1/CLDN9/PCDHGA5/PTPRS/TENM2/CDH4/ROBO2/LRRC4/PTPRD/EFNA5/DAB1/CDH11/LRRC4C/CDH26/MMP24/CADM4/PCDH11Y/NLGN1/TGFB2/GRID2/CDH8/ITGAL/CDH13/HMCN1/MPZ/FAT3/PTPN23/PCDH9/CDH2/ADGRL3/CDH23/PTPRT/IL1RAPL1/IGSF11/TENM4/SDK2/CNTN4/CLSTN2/JAML/CLDN14/GPC4/CLDN3/MYPN/PCDH…	118
GO:0097090	BP	GO:0097090	presynaptic membrane organization	10/5546	10/18903	4.70E-06	0.000247945	0.000196304	PTEN/PTPRD/NLGN3/NLGN1/NLGN4Y/IL1RAPL1/LRP4/NLGN2/NLGN4X/CNTN2	10
GO:0071496	BP	GO:0071496	cellular response to external stimulus	134/5546	328/18903	4.71E-06	0.000247945	0.000196304	MTMR3/CDA/LYN/MAP3K2/IGF1R/PTPRC/CBL/ATG7/FOXO3/MAPK1/NFKB1/LRRK2/VDR/NCOA1/ULK1/CPEB4/RICTOR/STK26/PRKAA1/MAP3K5/CLEC16A/USP33/RRAGD/XPR1/CASP8/STK24/PLEC/MAPK8/SESN2/CNN2/GADD45A/ADNP/IRF1/TNFRSF10A/FOXO1/MAP2K4/BMP6/SREBF2/WIPI1/EIF2AK2/FOSL1/PIK3C3/SLC9A1/BRIP1/PTGS2/MAX/AMBRA1/SLC38A2/ZFYVE1/PPM1D/SIPA1/SP1/TNRC6A/ATF2/RALB/SIK2/COL1A1/TRIM24/TNFSF14/SLC7A5/SZT2/WRN/EIF2AK3/FAS/RPTOR/ERCC6/M…	134
GO:0090263	BP	GO:0090263	positive regulation of canonical Wnt signaling pathway	54/5546	108/18903	4.86E-06	0.000253815	0.000200952	USP34/NFKB1/TBL1XR1/UBR5/PPM1B/LRRK2/USP47/TBL1X/PPM1A/TNKS/SMURF2/RBPJ/WLS/DAAM2/FRAT1/TNKS2/USP8/DDX3X/CSNK1D/LRRK1/COL1A1/CSNK1G2/WNK1/UBE2B/GSKIP/CSNK1G3/XIAP/SFRP1/JRK/CSNK1G1/SFRP4/SMAD3/RSPO2/DLX5/FGFR2/SFRP2/RSPO1/GPC5/FZD9/FGF2/SEMA5A/FGF10/CDH3/YAP1/KANK1/PRDM15/ADGRA2/LGR6/TMEM198/DKK2/TTC21B/ASPM/CCAR2/LYPD6	54
GO:0048762	BP	GO:0048762	mesenchymal cell differentiation	107/5546	252/18903	5.57E-06	0.000288862	0.0002287	HIF1A/ROCK1/MAPK1/CLASP1/GSK3B/FAM172A/FBXL17/TAPT1/RGCC/GLIPR2/TGFBR2/PTEN/TGFBR1/SPRED2/RTN4/DDX17/LRG1/SEMA4D/RBPJ/SEMA3E/CTNNB1/OTUD5/CLASP2/HGF/USF3/NOTCH1/SMAD2/ROCK2/PDCD4/CORO1C/COL1A1/EZH2/SEMA4B/EPHA4/GREM1/PHLDB2/FN1/FLNA/FOXC1/SMAD4/PHACTR4/SEMA3C/MAPK3/APLF/SFRP1/LDLRAD4/BMP5/SMAD3/MTOR/JAG1/AKNA/TGFB2/TRIM62/NRG1/EMP2/EPHA3/CDH2/ALDH1A2/NRTN/LRP6/PPP3R1/TWIST1/VASN/EPB41L5/ERBB4/POF…	107
GO:0007254	BP	GO:0007254	JNK cascade	78/5546	172/18903	5.85E-06	0.00030091	0.000238238	PTK2B/IGF1R/RASSF2/NCF1/PTPN22/MAP4K4/TAOK3/NFKB1/TRAF3/HIPK2/PAFAH1B1/TAOK1/PHLPP1/LRRK2/ITCH/RB1CC1/APP/NCOR1/MAP3K5/SH3RF3/PJA2/MAPK8/CRACR2A/GADD45A/AXIN1/DUSP16/CRK/HIPK3/CYLD/SH2D3C/SIRPA/MAP2K4/PLCB1/TRIB1/ANKRD6/ULK4/RASGRP1/RIPK1/ARHGEF6/PDCD4/TIRAP/ATF2/TRAF6/NOD2/PINK1/MAP3K7/MAPK8IP3/ERCC6/STK3/TRAF1/IRAK4/MAP4K2/XIAP/SFRP1/MECOM/MYD88/DAXX/SMAD3/TNFRSF19/MTURN/SH2D3A/AGER/MAP4K3/SLAM…	78
GO:0048308	BP	GO:0048308	organelle inheritance	13/5546	15/18903	6.58E-06	0.00033304	0.000263677	MAPK1/YWHAZ/MAP2K1/VRK1/GBF1/GOLGA2/STX5/MAPK3/PDCD10/VCPIP1/MAP2K2/PLK3/PLK5	13
GO:0048313	BP	GO:0048313	Golgi inheritance	13/5546	15/18903	6.58E-06	0.00033304	0.000263677	MAPK1/YWHAZ/MAP2K1/VRK1/GBF1/GOLGA2/STX5/MAPK3/PDCD10/VCPIP1/MAP2K2/PLK3/PLK5	13
GO:0042770	BP	GO:0042770	signal transduction in response to DNA damage	81/5546	181/18903	7.28E-06	0.000365706	0.000289539	MAPK14/DYRK1A/WAC/TAOK3/FOXO3/HIPK2/TAOK1/FOXN3/SP100/USP10/UIMC1/SPRED2/TOPBP1/SESN2/GADD45A/GRB2/GIGYF2/BARD1/DOT1L/BRIP1/NBN/PRKDC/PPM1D/ATRX/ATF2/CDC14B/ATM/PTPN11/DTL/ATAD5/BLM/PPP1R10/MDM2/ERCC6/MDM4/TRIM39/CUL4A/BRCA1/CRADD/RFWD3/FANCD2/INTS7/DDX39B/SIRT1/PLA2R1/CD44/STK33/RPA4/WDR76/ATRIP/NEK11/SDE2/CRY1/BRCC3/TTI1/FOXO4/MUC1/KMT5A/TWIST1/CASP2/TP53BP1/PLK3/RPS6KA6/RAD17/ACER2/TICRR/MSX1/…	81
GO:0008654	BP	GO:0008654	phospholipid biosynthetic process	109/5546	259/18903	7.43E-06	0.000369973	0.000292917	PLCG2/MTMR3/INPP5D/LPGAT1/DGKD/PIK3CB/MBOAT2/FAR1/PIK3CG/LPCAT2/SPTLC2/SYNJ1/SAMD8/GPAT3/ABHD5/BMX/INPP4A/PIK3CD/PLD1/SMG1/PLA2G4A/IPMK/DGKG/PIKFYVE/PTEN/MTMR6/CHKA/PIP5K1B/SGMS2/PIK3CA/PGS1/SLC44A1/ACP6/SLC44A2/PI4KA/IP6K1/INPP1/SYNJ2/DGKA/ACSL3/SGMS1/LCLAT1/MTM1/PIK3C3/UVRAG/CRLS1/MBOAT1/PIP4K2A/SOCS5/PTDSS1/CHPT1/SACM1L/SPTLC1/TTC7B/FIG4/ITPKB/MBOAT7/PIP5K1A/MTMR1/DGKZ/CHP1/PIGB/OSBP/ATM/DHRS7…	109
GO:0001952	BP	GO:0001952	regulation of cell-matrix adhesion	60/5546	125/18903	7.90E-06	0.000390408	0.000309096	PTK2B/PTPRJ/VCL/ROCK1/MAP4K4/PIK3CB/CLASP1/GSK3B/BST1/BCAS3/LIMS1/PEAK1/NF1/BCL6/SLK/PTEN/PLEKHA2/RASA1/UTRN/PTPRA/SLC9A1/SEMA3E/WDPCP/CLASP2/CASK/CDK6/ROCK2/MACF1/CORO1C/GREM1/PRKCZ/PHLDB2/PIK3R1/SFRP1/EFNA5/APOD/SMAD3/JAG1/FAM107A/EMP2/CDH13/EPHA3/COL16A1/PLAU/LDB1/EPB41L5/EPHA1/CAMSAP3/DISC1/ACER2/TSC1/DUSP22/CX3CL1/THY1/BCL2/WNT4/CCL28/HOXA7/AJAP1/FERMT1	60
GO:0050803	BP	GO:0050803	regulation of synapse structure or activity	93/5546	215/18903	9.05E-06	0.000444042	0.000351559	MAPK14/SIPA1L1/NEDD9/PAFAH1B1/TANC2/LRRK2/YWHAZ/NTNG2/SETD5/APP/CDKL5/PTEN/GPM6A/STAU2/NEDD4/MYCBP2/ACTR2/ADNP/SEMA4D/NRXN1/ZNF804A/LRRN1/IL1RAP/ABHD17C/GRIPAP1/EGLN1/EPHA4/ABHD17B/CLSTN3/NEGR1/DHX36/PDLIM5/TLR2/ROBO2/PTPRD/NEUROD2/EFNA5/ADGRB3/SLITRK4/CUX2/NLGN3/CDK5R1/NLGN1/GRID2/CDH8/DNM3/PPFIA2/NTRK2/LRP8/SLITRK5/TANC1/CDH2/IL1RAPL1/NTRK3/LRP4/SRCIN1/SLC7A11/CLSTN2/CTNNA2/GPC4/NFATC4/DLG5/GPC…	93
GO:0016482	BP	GO:0016482	cytosolic transport	77/5546	171/18903	9.20E-06	0.000446462	0.000353476	DENND5A/MAPK1/SORL1/EPS15/SPAG9/VPS54/TANC2/SORT1/LRRK2/LMTK2/CLTCL1/TRAPPC10/TBC1D5/VTI1A/MAP2K1/MON2/AP1G1/ERC1/VPS53/PIKFYVE/DNAJC13/HOOK3/TBC1D23/RAB21/HEATR5B/ACTR2/GBF1/AKTIP/ATP9A/STX6/WIPI1/TBC1D10C/EVI5/PIK3C3/RAB5A/VPS13A/KIF5B/PIP4K2A/TMEM87A/ANKRD27/USP7/RAB7A/RBSN/GAK/RAB6A/TBC1D10B/ANKFY1/VPS26B/STX5/RIC1/FLNA/STX16/MAPK3/TMEM87B/MAP2K2/TPCN2/SNX16/VAMP3/MSN/EMP2/PPFIA2/PTPN23/MYO1D…	77
GO:0006302	BP	GO:0006302	double-strand break repair	123/5546	300/18903	9.26E-06	0.000446462	0.000353476	SMCHD1/NIPBL/ARID2/KDM2A/SETD2/UBR5/NSMCE2/PPP4R2/TRIP12/RAD51B/ZBTB7A/RNF168/ARID1B/SMARCA2/UIMC1/HMGB2/EPC2/SPIDR/PPP4R3B/ACTR2/KMT5B/RIF1/RNF138/POGZ/EP400/SMC5/MBTD1/TRRAP/WDR70/MCM9/RAD21/UVRAG/INO80/BRIP1/REV3L/NBN/SETX/PRKDC/RNF169/EYA3/MMS22L/WDR48/XRCC4/ARID1A/SLF1/KLHL15/TOP3A/MCM8/XRCC5/LIG4/ATM/POLA1/POLB/WRN/LIG3/POLQ/SMARCC2/BLM/ERCC8/SIRT7/ERCC6/SMARCC1/SMARCD2/RAD51D/BRCA1/APLF/DN…	123
GO:0044843	BP	GO:0044843	cell cycle G1/S phase transition	116/5546	280/18903	9.31E-06	0.000446462	0.000353476	PLCG2/PPP3CA/FBXW7/CDK14/CDK17/WAC/ARID2/KMT2E/CUL3/TFDP1/CRLF3/E2F3/ANKRD17/CCNH/CDKN2D/RGCC/RBL2/CACUL1/CTDSPL/APC/PTEN/CDC73/ARID1B/SMARCA2/ADAM17/CCND3/LATS2/INHBA/BRD4/BACH1/ANXA1/GPR132/DLG1/POLE/GIGYF2/PLCB1/ACVR1B/APPL2/INO80/AMBRA1/TAF1/GFI1/PRKDC/LATS1/CDK6/PKD2/DDX3X/RBL1/ARID1A/PPP6C/CTDSP1/PHF8/EZH2/CCND2/ATM/MNAT1/ECD/SMARCC2/RPTOR/CUL2/NPAT/CUL1/MDM2/SMARCC1/CDK7/NACC2/SMARCD2/DBF4…	116
GO:0046486	BP	GO:0046486	glycerolipid metabolic process	157/5546	399/18903	9.66E-06	0.000458994	0.000363397	PLCG2/MTMR3/ACSL1/FBXW7/INPP5D/LPGAT1/DGKD/GPCPD1/PIK3CB/MBOAT2/FAR1/SORL1/TBL1XR1/PIK3CG/LPCAT2/PAFAH1B1/INPP5A/OSBPL8/SYNJ1/GPAT3/ABHD5/BMX/INPP4A/ABHD2/MECP2/PIK3CD/PLD1/SMG1/PLA2G4A/IPMK/GK5/DGKG/PIKFYVE/PTEN/MTMR6/SLC22A4/CHKA/PIP5K1B/PNPLA2/GK/PIK3CA/PGS1/PNPLA8/SLC44A1/ACP6/SLC44A2/PI4KA/MTMR10/DAGLB/IP6K1/INPP1/SYNJ2/PLCB1/DGKA/ACSL3/LCLAT1/MTM1/PIK3C3/UVRAG/APOBR/CRLS1/MBOAT1/PIP4K2A/CPT…	157
GO:0071375	BP	GO:0071375	cellular response to peptide hormone stimulus	125/5546	306/18903	9.71E-06	0.000458994	0.000363397	LYN/ROCK1/NCOA2/ARG1/IGF1R/PDE3B/RAB31/IRS2/NFKB1/SORL1/PTPRE/GSK3B/CEACAM1/OSBPL8/STAT3/MYO5A/NDEL1/SYAP1/PRKCB/CPEB2/MBD5/JAK2/NCOA1/STAT5B/RAB10/PHIP/APC/KAT2B/OGT/PRKAA1/CCND3/CFLAR/INHBA/PIK3CA/FBN1/CRK/GRB2/PTPRA/ZNF106/ZNF592/FOXO1/GRB10/PXN/PLCB1/PRKCD/JAK3/WDTC1/APPL2/SLC9A1/BRIP1/MZB1/MAX/PIP4K2A/PRKDC/NR4A3/GAB1/JAK1/FUT7/INSR/ROCK2/TRIB3/LPIN2/SP1/PDPK1/ZBTB7B/C2CD5/SIK2/PTPN11/PRKCZ/…	125
GO:0006475	BP	GO:0006475	internal protein amino acid acetylation	83/5546	188/18903	1.06E-05	0.000499285	0.000395297	PHF20L1/KAT6A/KMT2E/CREBBP/KANSL1/EP300/MECP2/SETD5/NCOA1/KAT2B/OGT/NCOA3/PHF20/EPC2/MSL2/EP400/MSL1/SMC5/MBTD1/KAT6B/TRRAP/GLYR1/TAF2/SIN3A/NFYA/TAF1/PWWP2A/SUPT3H/MSL3/ATF2/KANSL3/AUTS2/BRPF3/KAT7/BRD1/CTCF/TADA2B/MAP3K7/ATXN7L3/KANSL2/DR1/ING5/SMAD4/ERCC6/ZNF451/BRCA1/EPC1/IWS1/SUPT20H/TAF4/SIRT1/TADA1/BRD7/JADE1/NFYC/TAF5L/LDB1/MUC1/MYOCD/ATG5/KMT2A/IRF4/TWIST1/TAF7/GATA2/NAA50/BAZ1B/MAPT/ING…	83
GO:0017157	BP	GO:0017157	regulation of exocytosis	92/5546	213/18903	1.08E-05	0.000504237	0.000399218	RAB27A/BRAF/STXBP5/LYN/SYK/RAB8B/GAB2/ITGAM/CLASP1/GSK3B/CEACAM1/FGR/PRAM1/LRRK2/RAP1B/P2RX1/PRKCB/CD177/RAB3D/AP1G1/RAB10/IL4R/RAB3GAP1/STAM/FBXL20/RAB21/ANXA1/RAB33B/UNC13D/ATP9A/BCR/RAB5A/MICAL1/RAP1A/PDCD6IP/VPS4B/TSG101/CLASP2/CASK/NOTCH1/RAB7A/PDPK1/STXBP3/DOC2B/RAC2/CNR1/REST/RABGEF1/CACNB2/FMR1/CCR2/WDR41/KCNB1/CADPS2/RIMS2/STX1A/TPCN2/NLGN1/RAPGEF4/SDC1/SMCR8/PRKCG/VPS18/FER/IL1RAPL1/CAC…	92
GO:0048193	BP	GO:0048193	Golgi vesicle transport	122/5546	298/18903	1.09E-05	0.000504562	0.000399475	RAB31/DNM2/SORL1/RAB8B/CUL3/EPS15/VPS54/SORT1/LRRK2/EXOC4/MYO5A/KIF13A/TRAPPC10/VTI1A/SPTBN1/MON2/AP1G1/RAB10/EXOC6/SEC24B/COG5/TRAPPC9/SCFD1/CCDC93/SEC16A/GBF1/RAB33B/ATP2C1/SPAST/ATP9B/CYTH3/MIA2/TRAPPC8/ATP9A/RP2/STX6/WIPI1/COPA/ACSL3/RAB1A/VPS13A/UVRAG/BICD2/GGA3/NBAS/EXOC2/YIPF4/TRAPPC11/SEC31A/CSNK1D/BLZF1/ARFGEF2/GOLPH3/MACF1/CNST/OSBPL5/PPP6C/PITPNB/RBSN/GAK/ARFGAP3/AP3S2/RAB6A/VAPB/GOLGA…	122
GO:0016050	BP	GO:0016050	vesicle organization	141/5546	353/18903	1.10E-05	0.000505089	0.000399892	RAB27A/LYST/PICALM/DYSF/VPS13B/AGFG1/RAB8B/UBAP1/CUL3/EPS15/VAV3/PAFAH1B1/STX3/SORT1/SYNJ1/KIF13A/TRAPPC10/VTI1A/VPS37B/AP1G1/VPS8/SEC24B/PIKFYVE/DNAJC13/AP3B1/TRAPPC9/HOOK3/ATP6V0A1/STAM/SEC16A/CREB1/KCNE1/ZDHHC2/ANXA1/GBF1/TMCC1/RFX2/AKTIP/TRAPPC8/STX6/STX11/SPG11/PLEKHM1/TOM1/SNX10/RAB1A/PIK3C3/UVRAG/PDCD6IP/VPS4B/TSG101/PIP4K2A/ANKRD27/TMF1/RAB7A/USP8/YIPF4/TRAPPC11/SEC31A/CSNK1D/ARFGEF2/PLEK…	141
GO:0016573	BP	GO:0016573	histone acetylation	80/5546	180/18903	1.13E-05	0.000514077	0.000407008	PHF20L1/KAT6A/KMT2E/CREBBP/KANSL1/EP300/MECP2/SETD5/NCOA1/KAT2B/OGT/NCOA3/PHF20/EPC2/MSL2/EP400/MSL1/MBTD1/KAT6B/TRRAP/GLYR1/TAF2/SIN3A/NFYA/TAF1/PWWP2A/SUPT3H/MSL3/ATF2/KANSL3/AUTS2/BRPF3/KAT7/BRD1/CTCF/TADA2B/MAP3K7/ATXN7L3/KANSL2/DR1/ING5/SMAD4/ERCC6/ZNF451/BRCA1/EPC1/IWS1/SUPT20H/TAF4/SIRT1/TADA1/BRD7/JADE1/NFYC/TAF5L/LDB1/MUC1/MYOCD/ATG5/KMT2A/IRF4/TWIST1/TAF7/GATA2/NAA50/BAZ1B/ING3/BRPF1/TA…	80
GO:0006473	BP	GO:0006473	protein acetylation	98/5546	230/18903	1.14E-05	0.000514077	0.000407008	PHF20L1/KAT6A/KMT2E/CREBBP/GSK3B/TAOK1/KANSL1/EP300/MECP2/SETD5/NCOA1/KAT2B/OGT/NCOA3/PRKAA1/DIP2A/PHF20/EPC2/DIP2B/MSL2/FOXO1/EP400/MSL1/SMC5/MBTD1/KAT6B/TRRAP/NAA16/GLYR1/TAF2/SIN3A/NFYA/TAF1/ESCO1/PWWP2A/DDX3X/NAA35/SUPT3H/MSL3/ATF2/KANSL3/CEP295/AUTS2/BRPF3/KAT7/BRD1/CTCF/TADA2B/MAP3K7/ATXN7L3/KANSL2/DR1/ING5/SMAD4/ERCC6/ZNF451/BRCA1/EPC1/IWS1/SUPT20H/TAF4/SIRT1/TERF2IP/TADA1/BRD7/JADE1/NFYC/…	98
GO:0048041	BP	GO:0048041	focal adhesion assembly	44/5546	85/18903	1.16E-05	0.00052154	0.000412917	PTK2B/PTPRJ/VCL/ROCK1/MAP4K4/CLASP1/BCAS3/LIMS1/PEAK1/ACTN1/SLK/PTEN/PTPRA/BCR/SLC9A1/TESK2/WDPCP/CLASP2/ROCK2/MACF1/CORO1C/PIP5K1A/GREM1/WHAMM/PHLDB2/ARHGEF7/SFRP1/EFNA5/APOD/SMAD3/FAM107A/EPHA3/STON1/COL16A1/LDB1/EPB41L5/CORO2B/CAMSAP3/TSC1/DUSP22/THY1/BCL2/WNT4/PTPRK	44
GO:0007099	BP	GO:0007099	centriole replication	26/5546	42/18903	1.18E-05	0.000525009	0.000415663	KAT2B/CEP192/VPS4B/CEP295/ALMS1/POC1B/MDM1/CEP295NL/CEP44/RTTN/PPP1R35/BRCA1/C2CD3/CEP152/CCDC57/CNTROB/CEP120/CEP135/TRIM37/STIL/WDR62/KIAA0753/PLK4/CENPJ/CEP72/RBM14	26
GO:0006479	BP	GO:0006479	protein methylation	90/5546	208/18903	1.23E-05	0.000542889	0.000429819	KMT2C/KDM6A/ARID4B/TET2/JARID2/SETD2/KMT2E/ASH1L/CREBBP/BOD1L1/TET3/KANSL1/PRDM2/FBXO11/MECP2/RLF/SETD5/RAB3D/PAXBP1/KDM4C/PCMTD1/ETF1/OGT/PCMT1/ARID4A/SMYD3/METTL9/PRDM5/PHF20/NCOA6/BRD4/CAMKMT/KMT5B/SUPT6H/RIF1/MYB/MTF2/KMT2D/NSD1/EHMT1/SETD3/VCPKMT/DOT1L/CTNNB1/KDM3A/NFYA/GFI1/SETD1B/SUZ12/ATRX/KANSL3/AUTS2/ASH2L/EZH2/NNMT/RAB6A/RTF1/CTCF/KANSL2/NDUFAF7/SMAD4/SIRT7/HCFC2/EZH1/RBBP5/BRCA1/KMT2B…	90
GO:0008213	BP	GO:0008213	protein alkylation	90/5546	208/18903	1.23E-05	0.000542889	0.000429819	KMT2C/KDM6A/ARID4B/TET2/JARID2/SETD2/KMT2E/ASH1L/CREBBP/BOD1L1/TET3/KANSL1/PRDM2/FBXO11/MECP2/RLF/SETD5/RAB3D/PAXBP1/KDM4C/PCMTD1/ETF1/OGT/PCMT1/ARID4A/SMYD3/METTL9/PRDM5/PHF20/NCOA6/BRD4/CAMKMT/KMT5B/SUPT6H/RIF1/MYB/MTF2/KMT2D/NSD1/EHMT1/SETD3/VCPKMT/DOT1L/CTNNB1/KDM3A/NFYA/GFI1/SETD1B/SUZ12/ATRX/KANSL3/AUTS2/ASH2L/EZH2/NNMT/RAB6A/RTF1/CTCF/KANSL2/NDUFAF7/SMAD4/SIRT7/HCFC2/EZH1/RBBP5/BRCA1/KMT2B…	90
GO:0030900	BP	GO:0030900	forebrain development	151/5546	383/18903	1.25E-05	0.000547815	0.000433719	AGTPBP1/HIF1A/FOXP1/ZSWIM6/NUMB/ANXA3/IGF1R/NIN/SYNE2/PSEN1/SETD2/ZEB1/ITGAM/PAFAH1B1/GSK3B/CHD7/APAF1/RAPGEF2/LRRK2/NDEL1/NF1/APP/PTEN/OGDH/TRAPPC9/NDST1/HOOK3/RAB3GAP1/INHBA/SKI/UBA6/CREB1/RTN4/CRK/KRAS/TOP2B/RBPJ/SCYL2/PLCB1/NDE1/SIN3A/SEMA3E/CTNNB1/SLC38A2/SCN5A/FRS2/NOTCH1/CDK6/TACC3/TOX/ATRX/MBOAT7/PCM1/EZH2/SZT2/SSTR2/SRGAP2/EZH1/RYK/MCPH1/PRKG1/ROBO2/C21orf91/SECISBP2/ZNF335/TACC1/KIF14/T…	151
GO:0018393	BP	GO:0018393	internal peptidyl-lysine acetylation	82/5546	186/18903	1.28E-05	0.000555496	0.000439801	PHF20L1/KAT6A/KMT2E/CREBBP/KANSL1/EP300/MECP2/SETD5/NCOA1/KAT2B/OGT/NCOA3/PHF20/EPC2/MSL2/EP400/MSL1/SMC5/MBTD1/KAT6B/TRRAP/GLYR1/TAF2/SIN3A/NFYA/TAF1/PWWP2A/SUPT3H/MSL3/ATF2/KANSL3/AUTS2/BRPF3/KAT7/BRD1/CTCF/TADA2B/MAP3K7/ATXN7L3/KANSL2/DR1/ING5/SMAD4/ERCC6/ZNF451/BRCA1/EPC1/IWS1/SUPT20H/TAF4/SIRT1/TADA1/BRD7/JADE1/NFYC/TAF5L/LDB1/MUC1/MYOCD/ATG5/KMT2A/IRF4/TWIST1/TAF7/GATA2/NAA50/BAZ1B/ING3/BRP…	82
GO:0008089	BP	GO:0008089	anterograde axonal transport	29/5546	49/18903	1.30E-05	0.000562821	0.0004456	AGTPBP1/KIF1B/BORCS5/AP3B1/RAB21/SPAST/ARL8A/TRAK1/KIF5B/AP3S2/KIF3B/AP3M2/MAPK8IP3/DLG2/TERF2/KIF5C/AP3S1/SPG7/ARL8B/AP3B2/BLOC1S5/TRIM46/CNIH2/MAP2/KIF1A/KIF4A/HAP1/NEFL/KIF5A	29
GO:0072659	BP	GO:0072659	protein localization to plasma membrane	117/5546	285/18903	1.41E-05	0.000603565	0.000477858	ROCK1/NUMB/PICALM/RAB31/PPP2R5A/RAB8B/STX3/RAPGEF2/PRAM1/MYO5A/KIF13A/ATP2C2/SLMAP/SPTBN1/RAB3D/SMURF1/PPFIA1/EHD1/RAB10/RILPL2/FLOT1/FLOT2/ZDHHC3/SEC16A/ZDHHC2/DLG1/ATP2C1/PRKCE/PACS1/ACSL3/TESC/HECTD1/BAG4/RAP1A/KIF5B/GGA3/CLASP2/RAB7A/TSPAN14/ROCK2/RAB40C/BLZF1/PKP2/GRIPAP1/PDPK1/GOLPH3/C2CD5/MACF1/TTC7B/CNST/PIP5K1A/PLS1/GAK/RILPL1/PRKCZ/SEC23A/RAPGEF6/FLNA/ZDHHC7/CACNB2/LYPLA1/TSPAN32/PIK3R1…	117
GO:0048638	BP	GO:0048638	regulation of developmental growth	133/5546	332/18903	1.63E-05	0.00069323	0.000548848	RUNX1/MAPK14/FOXP1/STK4/BASP1/NIPBL/DNM2/JARID2/PAFAH1B1/GSK3B/SPAG9/CHD7/IFRD1/STAT3/NDEL1/FLVCR1/MBD5/SMURF1/ULK1/STAT5B/TGFBR2/APP/CDKL5/PTEN/LATS2/TGFBR1/PIK3CA/SASH3/CREB1/RAB21/ITSN2/MYCBP2/DIP2B/RTN4/ADNP/SEMA4D/RBPJ/PLCB1/MTM1/SIN3A/SEMA3E/G6PD/LATS1/TNKS2/NOTCH1/INSR/MACF1/CTDP1/ACACB/PLS1/IST1/SEMA4B/PLAA/DUSP6/FN1/HLX/ZFPM2/FOXC1/FTO/RYK/STK3/PTPRS/SEMA3C/CDH4/BCL11A/EPPK1/EFNA5/VGLL4/…	133
GO:0001503	BP	GO:0001503	ossification	166/5546	429/18903	1.66E-05	0.000697791	0.000552459	PTK2B/RUNX1/PPP3CA/MAPK14/HIF1A/LTF/MMP9/RASSF2/NIPBL/ALOX5/MAPK1/SP3/GSK3B/FGR/SORT1/SUCO/VDR/TAPT1/NF1/DNAJC13/SLC24A3/CHSY1/XYLT1/IL6R/RUNX2/SGMS2/GABBR1/SKI/TNFAIP6/NOCT/CLEC5A/MAP2K6/SEMA4D/RBPJ/BMP6/PDLIM7/SNX10/SBNO2/CTNNB1/PTGS2/TP53INP2/WWOX/MGP/TWIST2/HGF/NOTCH1/CDK6/JUND/ZBTB16/FBN2/MEF2D/CBFB/TOB1/IGFBP5/COL1A1/GREM1/NAB1/PTPN11/HIRA/TRAF6/DHX36/HDAC7/EIF2AK3/FOXC1/SMAD4/SIRT7/REST/SA…	166
GO:1901653	BP	GO:1901653	cellular response to peptide	147/5546	373/18903	1.66E-05	0.000697791	0.000552459	LYN/ROCK1/NCOA2/ARG1/IGF1R/PDE3B/RAB31/PTPN22/IRS2/FOXO3/PSEN1/NFKB1/SORL1/PTPRE/GSK3B/CEACAM1/OSBPL8/STAT3/MYO5A/NDEL1/SYAP1/PRKCB/CPEB2/MBD5/JAK2/NCOA1/STAT5B/RAB10/APP/PHIP/APC/KAT2B/OGT/PRKAA1/CCND3/CFLAR/FPR2/INHBA/PIK3CA/FBN1/CRK/GRB2/PTPRA/ZNF106/ZNF592/FOXO1/GRB10/PXN/PLCB1/PRKCD/JAK3/WDTC1/ABCC1/APPL2/SLC9A1/BRIP1/MZB1/MAX/PIP4K2A/PRKDC/NR4A3/ARHGEF2/GAB1/JAK1/FUT7/INSR/ROCK2/TRIB3/LPIN2…	147
GO:0001822	BP	GO:0001822	kidney development	125/5546	309/18903	1.68E-05	0.000703078	0.000556645	PPP3CA/MMP9/BASP1/NIPBL/CD24/APAF1/LRRK2/NF1/MME/TGFBR1/CFLAR/IL6R/SULF2/FBN1/DLG1/CNTRL/GCNT1/HS3ST3B1/BMP6/JMJD6/IQGAP1/CTNNB1/WDPCP/C1GALT1/NOTCH2/NOTCH1/PKD2/SMAD2/ZBTB16/ASXL1/RRM2B/BICC1/EPHA4/GREM1/AP2B1/FOXC1/IFT88/SMAD4/ITGA8/ROBO2/TRAF3IP2/MAGI2/SFRP1/PROM1/MMP17/ADAMTS1/TACSTD2/TBC1D32/EYA1/SMAD3/JAG1/PDGFRA/TGFB2/PDGFRB/PDGFD/SULF1/ANGPT1/SLIT2/SDC1/ALDH1A2/GLI3/GREB1L/ENPEP/PLCE1/NUP…	125
GO:0043161	BP	GO:0043161	proteasome-mediated ubiquitin-dependent protein catabolic process	173/5546	450/18903	1.71E-05	0.000709449	0.000561689	FBXL5/PIAS1/FBXW7/WAC/PSEN1/UBE2H/TBL1XR1/ARIH1/SPOPL/CUL3/UBR1/GSK3B/EDEM3/LRRK2/USP9X/FBXL17/TRIP12/ITCH/WWP2/FBXO33/PELI1/TBL1X/RYBP/SMURF1/WDR26/SVIP/UBR2/FBXO9/UBXN2B/APC/OGT/KBTBD6/STT3B/FAF1/KBTBD7/FBXW11/SMURF2/FAM8A1/UBE4B/TLK2/AREL1/ARMC8/NEDD4/RNF19B/SH3RF3/TRPC4AP/FBXL20/PPP2R5C/RNF19A/UBXN7/UBE2G1/AXIN1/FBXO38/RNF144A/FEM1C/UBR3/ZYG11B/ERLIN1/RNF217/UBE2K/MTM1/HECTD1/TRIB1/RNF216/DNA…	173
GO:0043406	BP	GO:0043406	positive regulation of MAP kinase activity	56/5546	117/18903	1.73E-05	0.000714569	0.000565743	PTK2B/PIK3R5/S100A12/PTPRC/CD24/SYK/TAOK3/PSEN1/PIK3CG/LRRK2/PAK1/TENM1/MAP3K5/ADAM8/ELANE/AXIN1/MAP2K6/ERN1/RASGRP1/INSR/ADAM9/MAP2K5/EZH2/EPHA4/TRAF6/NOD2/MAP3K7/PTPN1/PDCD10/MAP4K2/FLT3/PIK3R6/GHR/TLR6/PDGFRB/PDGFD/AKAP13/AGER/ARHGEF5/NTRK3/KIT/ROR2/FGF2/PDE5A/FGF18/IL34/MST1R/ERN2/NOX4/FZD10/FGF1/EDN3/MAP3K4/TDGF1/TGFA/HTR2A	56
GO:0072001	BP	GO:0072001	renal system development	128/5546	318/18903	1.78E-05	0.000729589	0.000577634	PPP3CA/MMP9/BASP1/NIPBL/CD24/APAF1/LRRK2/NF1/MME/TGFBR1/CFLAR/IL6R/SULF2/FBN1/DLG1/CNTRL/GCNT1/HS3ST3B1/BMP6/JMJD6/IQGAP1/CTNNB1/WDPCP/C1GALT1/NOTCH2/NOTCH1/PKD2/SMAD2/ZBTB16/ASXL1/RRM2B/BICC1/EPHA4/GREM1/AP2B1/FOXC1/IFT88/SMAD4/ITGA8/ROBO2/TRAF3IP2/MAGI2/TTC8/SFRP1/PROM1/MMP17/ADAMTS1/TACSTD2/TBC1D32/EYA1/SMAD3/JAG1/PDGFRA/TGFB2/PDGFRB/PDGFD/SULF1/ANGPT1/SLIT2/SDC1/ALDH1A2/GLI3/GREB1L/MYOCD/ENPE…	128
GO:0016241	BP	GO:0016241	regulation of macroautophagy	72/5546	160/18903	1.81E-05	0.000738014	0.000584305	HIF1A/WAC/QSOX1/SPTLC2/LRRK2/EXOC4/SMG1/ULK1/CLEC16A/SCFD1/NEDD4/ATP6V0A1/RAB3GAP1/MAPK8/PIK3CA/SESN2/ATG2A/VPS13D/RAB3GAP2/TBK1/PAFAH1B2/WIPI1/ERN1/TOM1/MTM1/PIK3C3/UVRAG/AMBRA1/PIP4K2A/SPTLC1/RALB/LRSAM1/UBQLN1/NOD2/HTT/VPS26B/PINK1/MAP3K7/ATP6V1H/GNAI3/MAPK3/MTMR8/TMEM39A/EPM2A/SIRT1/DCN/RNF41/CDK5R1/EXOC8/MOAP1/MTOR/PIP4K2C/TBC1D25/SEC22B/CHMP4B/SMCR8/USP30/ATG5/PIK3R4/SNX32/IRGM/SNX18/CASP3/…	72
GO:0048013	BP	GO:0048013	ephrin receptor signaling pathway	30/5546	52/18903	1.87E-05	0.000751909	0.000595306	LYN/SIPA1L1/MMP9/PAK1/ANKS1A/NCK2/RASA1/CRK/RBPJ/EPHA4/PTPN11/ARHGEF7/EFNA5/EPHB4/ARHGEF28/CDK5R1/ANKS1B/MMP2/EPHA3/NTRK3/CHN1/EPHA1/EPHA5/EFNB2/EPHB6/PAK3/EPHB1/NTRK1/NGEF/NCK1	30
GO:0097479	BP	GO:0097479	synaptic vesicle localization	30/5546	52/18903	1.87E-05	0.000751909	0.000595306	RAB27A/PICALM/DNM2/LIN7A/LRRK2/SYNJ1/BORCS5/PTEN/AP3B1/SPG11/CTNNB1/KIF5B/AP3S2/PINK1/AP3M2/KIF5C/NLGN1/AP3S1/CDH2/TOR1A/SYN2/SYN3/AP3B2/BLOC1S5/TRIM46/CNIH2/MAP2/NLGN2/SNAP91/KIF5A	30
GO:0072006	BP	GO:0072006	nephron development	69/5546	152/18903	1.89E-05	0.000752925	0.00059611	PPP3CA/BASP1/CD24/CFLAR/IL6R/SULF2/DLG1/HS3ST3B1/IQGAP1/CTNNB1/NOTCH2/NOTCH1/PKD2/ASXL1/GREM1/FOXC1/SMAD4/MAGI2/PROM1/TACSTD2/EYA1/JAG1/PDGFRA/PDGFRB/PDGFD/SULF1/ANGPT1/GLI3/GREB1L/ENPEP/PLCE1/NUP160/NUP107/ERBB4/LAMA5/FOXC2/NPNT/KIF26B/EXT1/FGF2/KLHL3/WNT11/AQP1/EDNRA/SIX1/BCL2/WNT4/SIX4/RET/ACTA2/IRX2/COL4A4/YAP1/HEYL/BMP7/IRX3/AHI1/WNK4/WNT6/FGF1/KLF15/GDNF/TMEM59L/PODXL/OSR1/ITGA3/NOG/CALB1/S…	69
GO:0010508	BP	GO:0010508	positive regulation of autophagy	66/5546	144/18903	1.94E-05	0.000766428	0.0006068	HIF1A/ROCK1/WAC/FOXO3/PIK3CB/CAMKK2/SPTLC2/GSK3B/LRRK2/ULK1/RB1CC1/SVIP/DHRSX/PRKAA1/RAB3GAP1/SESN2/ATG2A/VPS13D/RAB3GAP2/TBK1/FOXO1/CCNY/PAFAH1B2/WIPI1/MEFV/TOM1/UVRAG/TP53INP2/AMBRA1/PIP4K2A/ATG16L1/ATG13/SPTLC1/RALB/LRSAM1/TP53INP1/NOD2/MTDH/HTT/PINK1/MAP3K7/GNAI3/TFEB/MAPK3/ZC3H12A/EPM2A/SIRT1/DCN/MOAP1/PIP4K2C/GSK3A/PIK3C2A/SMCR8/DEPDC5/SH3BP4/PRKD1/IRGM/SNX18/PLK3/TSC1/TRIM21/TRIM13/MID2/GP…	66
GO:0018210	BP	GO:0018210	peptidyl-threonine modification	57/5546	120/18903	1.94E-05	0.000766428	0.0006068	ROCK1/DYRK1A/MAPK1/CAB39/HIPK2/GSK3B/OXSR1/LRRK2/HIPK1/LMTK2/ULK1/GALNT3/TGFBR2/NLK/APP/MARK2/TNKS/GALNT1/TGFBR1/SPRED2/AZU1/MAPK8/CHI3L1/TBK1/AXIN1/PRKD2/HIPK3/PRKCD/ACVR1B/UBE2K/TAF1/PRKDC/ROCK2/GALNT2/PDPK1/ATF2/STK39/WNK1/RPTOR/CALM1/INPP5K/CIT/PARD3/CADM4/CDK5R1/MTOR/GSK3A/CEMIP/CDC42BPA/PRKD1/IRGM/BCL2/GALNT13/BMP7/GALNT16/CSNK2A1/HIPK4	57
GO:0032386	BP	GO:0032386	regulation of intracellular transport	134/5546	336/18903	1.96E-05	0.000770013	0.000609639	PPP1R12A/MAPK14/FBXW7/MAPK1/PSEN1/SETD2/SORL1/ITGAM/UBR5/GSK3B/LCP1/LRRK2/BCAS3/NDEL1/SP100/JAK2/MAP2K1/NUP58/EHD1/SVIP/NPEPPS/NF1/SEC24B/BORCS5/PPM1A/DNAJC13/TENM1/PRKAA1/NUP153/SCFD1/NEDD4/MAPK8/RAB21/KCNE1/ZDHHC2/SUPT6H/ATP9A/SREBF2/MX2/PRKCD/BARD1/FRAT1/BAG4/EDEM1/PTGS2/YOD1/USP7/ATG13/NUMA1/GRIPAP1/NRDE2/UBAC2/C2CD5/AKAP8L/PCM1/CHP1/MAVS/PTPN11/CPSF6/PINK1/RAC2/FLNA/YIPF5/HCLS1/STOM/SIRT7/DE…	134
GO:1905508	BP	GO:1905508	protein localization to microtubule organizing center	22/5546	34/18903	2.03E-05	0.000791152	0.000626375	GSK3B/CEP350/UBXN2B/APC/HOOK3/CEP192/PIBF1/SNX10/NUMA1/CSNK1D/PCM1/GOLGB1/MARK4/MCPH1/C2CD3/CEP250/WRAP73/STIL/CEP83/KIAA0753/DISC1/CEP72	22
GO:0060485	BP	GO:0060485	mesenchyme development	126/5546	313/18903	2.05E-05	0.000794645	0.000629141	HIF1A/ROCK1/BASP1/MAPK1/CLASP1/GSK3B/FAM172A/EXOC4/FBXL17/TAPT1/RGCC/GLIPR2/TGFBR2/PTEN/TGFBR1/SPRED2/RTN4/DDX17/LRG1/SEMA4D/RBPJ/SEMA3E/CTNNB1/OTUD5/CLASP2/HGF/USF3/NOTCH1/PKD2/SMAD2/ROCK2/PDCD4/CORO1C/COL1A1/EZH2/SEMA4B/EPHA4/GREM1/PHLDB2/FN1/FLNA/ZFPM2/FOXC1/SMAD4/PHACTR4/MDM2/MDM4/SEMA3C/ROBO2/MAPK3/APLF/SFRP1/LDLRAD4/BMP5/SMAD3/MTOR/JAG1/AKNA/TGFB2/TRIM62/PDGFRB/NRG1/EMP2/EPHA3/DPPA4/CDH2/AL…	126
GO:0006936	BP	GO:0006936	muscle contraction	139/5546	351/18903	2.10E-05	0.000804947	0.000637297	DOCK5/ROCK1/PDE4D/PIK3CG/MAP2K3/DOCK4/TMOD3/P2RX1/SLMAP/PROK2/PDE4B/PPP1R12B/SULF2/LTB4R/PIK3CA/KCNE1/NOS1AP/DLG1/MAP2K6/UTRN/TMEM38A/ASPH/RCSD1/SETD3/TPM3/SLC9A1/PTGS2/SCN5A/GSN/ROCK2/KCNQ1/ABAT/PKP2/SNTB1/CACNA1D/MYOM1/KCNJ3/SSTR2/FLNA/ARHGEF11/CACNB2/NUP155/PRKG1/CALM1/TPM1/ATP2B4/AKAP9/ZC3H12A/APBB2/LMOD3/KCNJ12/CACNA2D1/TPCN2/CACNA1C/ARHGAP42/MTOR/MYBPC3/COMP/PIK3C2A/JSRP1/SULF1/CHRM3/ABCC9/…	139
GO:0036465	BP	GO:0036465	synaptic vesicle recycling	41/5546	79/18903	2.10E-05	0.000804947	0.000637297	ROCK1/PICALM/DNM2/ABCA13/LRRK2/SYNJ1/BTBD9/GIT2/AP3B1/ITSN2/SYNJ2/PPP3CB/RAB5A/GRIPAP1/GAK/AP3S2/PLAA/SH3GL1/AP3M2/NLGN3/STX1A/NLGN1/NLGN4Y/AP3S1/DNM3/STON1/TBC1D24/TOR1A/AMPH/AP3B2/SH3GL2/OPHN1/STX1B/NLGN2/NLGN4X/VAMP4/SH3GL3/SNAP91/SYP/DNAJC6/SYT8	41
GO:0090630	BP	GO:0090630	activation of GTPase activity	58/5546	123/18903	2.17E-05	0.000823519	0.000652001	PTK2B/SIPA1L1/RALGAPA2/NEDD9/ARHGAP24/CCDC125/RAP1GAP2/BCAS3/NDEL1/TBC1D5/RALGAPA1/TBC1D2B/CRK/TIAM2/BCR/RABGAP1L/ARHGAP25/AGAP2/RALGAPB/TBC1D10C/TBC1D8/EVI5/TBC1D1/TBC1D2/TBC1D22A/SIPA1L3/GMIP/RASGRP1/SIPA1L2/TBC1D22B/SIPA1/CORO1C/PIP5K1A/TBC1D10B/TBC1D15/TBC1D30/TBCK/RABGAP1/TBC1D7/RUNDC1/ARHGAP42/ECT2/TBC1D25/TBC1D8B/ARHGEF5/NTRK3/TBC1D3L/EPHA1/ARHGAP29/TSC1/AGAP1/ARHGEF26/TBC1D14/APC2/EVI5L/S…	58
GO:0031345	BP	GO:0031345	negative regulation of cell projection organization	84/5546	194/18903	2.29E-05	0.000866229	0.000685816	PPP3CA/DENND5A/DNM2/ARHGAP24/MBP/PSEN1/PAFAH1B1/RAPGEF2/LIMK2/LRRK2/IFRD1/ULK1/PTEN/DIP2B/RTN4/SEMA4D/CBFA2T2/RAB3IP/PRKCD/CEP97/SEMA3E/GFI1/GAK/SEMA4B/EPHA4/FLNA/TBC1D30/RYK/PTPRS/SEMA3C/BCL11A/DAB1/TBC1D7/TACSTD2/MPHOSPH9/STAP1/PTPRG/NLGN1/DRAXIN/GSK3A/PTPN9/DNM3/SPOCK1/FAT3/SLIT2/LRIG2/MAP4/LRP4/DCC/SPRY3/TCHP/NFATC4/KIF24/MCF2/SEMA4F/SEMA3B/SEMA6A/TSC1/SEMA5A/TRIM46/RIT2/NTN1/THY1/MAP2/DPYSL3…	84
GO:1902903	BP	GO:1902903	regulation of supramolecular fiber organization	150/5546	384/18903	2.35E-05	0.000884615	0.000700372	SVIL/BRAF/ARFGEF1/PTK2B/ROCK1/CYFIP2/ADD3/SSH2/DYRK1A/PSEN1/CLASP1/TAOK1/PAK1/TMOD3/MECP2/VASP/SPTBN1/RGCC/PPFIA1/FCHSD2/APP/RICTOR/APC/TENM1/MYADM/NCK2/ADD1/TGFBR1/PIK3CA/CAPG/RASA1/CDC42EP3/DLG1/CLIP1/SPAST/GRB2/PXN/PRKCE/SLAIN2/PRKCD/DAAM2/NAV3/BAG4/SLC9A1/ARAP1/CLASP2/LATS1/SSH1/ARHGEF2/GSN/NUMA1/ROCK2/SLAIN1/HCK/ALMS1/MID1IP1/CAPZA1/WHAMM/PHLDB2/FLNA/ARHGEF7/SMAD4/HCLS1/MTPN/WASL/SYNPO2L/SPT…	150
GO:0060996	BP	GO:0060996	dendritic spine development	46/5546	92/18903	2.38E-05	0.000890829	0.000705292	ASAP1/SIPA1L1/PSEN1/PAFAH1B1/TANC2/LRRK2/IQSEC1/PTEN/NCK2/STAU2/DIP2A/UBA6/ACTR2/SDK1/CPEB3/EPHA4/DHX36/PDLIM5/WASL/SRGAP2/FMR1/PTPRS/C21orf91/PAK2/CUX2/CDK5R1/NLGN1/DNM3/PPFIA2/LRP8/SRCIN1/DOCK10/DLG5/DISC1/DBN1/SHANK1/NLGN2/PRMT3/ARHGAP44/ZDHHC15/FOXO6/PAK3/EPHB1/KIF1A/NGEF/CTNND2	46
GO:0007158	BP	GO:0007158	neuron cell-cell adhesion	13/5546	16/18903	2.56E-05	0.000950632	0.00075264	NRXN1/NCAM2/NRXN3/NLGN3/CDK5R1/NLGN1/NLGN4Y/CNTN4/NRXN2/RET/NLGN2/NLGN4X/ASTN2	13
GO:0038093	BP	GO:0038093	Fc receptor signaling pathway	31/5546	55/18903	2.58E-05	0.00095278	0.000754341	PLCG2/PTPRJ/LYN/PTPRC/SYK/VAV3/FGR/PAK1/VAV1/CLEC4D/SOS1/CLEC4E/MAPK8/MAP2K4/PRKCE/PRKCD/APPL2/NR4A3/MYO1G/HCK/TRAF6/MAP3K7/MAP3K1/MS4A2/CD200R1/FER/MAPK10/IKBKB/KIT/PLA2G6/PRKCQ	31
GO:0000077	BP	GO:0000077	DNA damage checkpoint signaling	57/5546	121/18903	2.63E-05	0.00096465	0.000763738	MAPK14/WAC/TAOK3/TAOK1/FOXN3/UIMC1/TOPBP1/GIGYF2/BARD1/DOT1L/BRIP1/NBN/PRKDC/ATF2/CDC14B/ATM/PTPN11/DTL/BLM/PPP1R10/MDM2/ERCC6/TRIM39/CUL4A/BRCA1/CRADD/RFWD3/FANCD2/INTS7/DDX39B/STK33/RPA4/WDR76/ATRIP/NEK11/SDE2/CRY1/BRCC3/TTI1/FOXO4/MUC1/CASP2/TP53BP1/PLK3/RAD17/TICRR/EME2/HINFP/HUS1B/TTI2/RINT1/MUS81/CDC5L/ATR/THOC5/CCAR2/RAD9B	57
GO:1901987	BP	GO:1901987	regulation of cell cycle phase transition	173/5546	453/18903	2.64E-05	0.00096465	0.000763738	PLCG2/MAPK14/FBXW7/WAC/TAOK3/ARID2/KMT2E/CUL3/TAOK1/TFDP1/CRLF3/NSMCE2/TMOD3/ANKRD17/USP47/MECP2/FOXN3/CCNH/RAD51B/CDKN2D/RGCC/RBL2/CDC14A/CTDSPL/APP/APC/PTEN/CDC73/ARID1B/SMARCA2/ADAM17/CCND3/UIMC1/TOPBP1/INHBA/BRD4/ANXA1/GPR132/DLG1/KLHL18/GIGYF2/PLCB1/BARD1/RAD21/APPL2/SIN3A/DOT1L/INO80/BRIP1/ZNF207/VPS4B/NBN/CHFR/AMBRA1/TAF1/PRKDC/PKD2/HECW2/TEX14/DDX3X/RBL1/ARID1A/CDC27/RRM2B/ATF2/CDC14B/CTD…	173
GO:0045017	BP	GO:0045017	glycerolipid biosynthetic process	105/5546	254/18903	2.68E-05	0.000974859	0.000771821	PLCG2/MTMR3/ACSL1/FBXW7/INPP5D/LPGAT1/DGKD/PIK3CB/FAR1/PIK3CG/LPCAT2/SYNJ1/GPAT3/ABHD5/BMX/INPP4A/PIK3CD/PLD1/SMG1/PLA2G4A/IPMK/DGKG/PIKFYVE/PTEN/MTMR6/CHKA/PIP5K1B/PNPLA2/GK/PIK3CA/PGS1/SLC44A1/ACP6/SLC44A2/PI4KA/IP6K1/INPP1/SYNJ2/DGKA/ACSL3/LCLAT1/MTM1/PIK3C3/UVRAG/CRLS1/PIP4K2A/SOCS5/PTDSS1/PLIN5/DGAT1/CHPT1/SACM1L/LPIN2/TTC7B/FIG4/ITPKB/MBOAT7/PIP5K1A/MTMR1/DGKZ/PIGB/ATM/DHRS7B/MTMR4/IMPA1/DG…	105
GO:0071214	BP	GO:0071214	cellular response to abiotic stimulus	133/5546	335/18903	2.72E-05	0.000975945	0.00077268	MAPK14/MAP3K2/IGF1R/NFAT5/MMP9/NIPBL/DNM2/SLC12A6/NFKB1/CAB39/CREBBP/TANK/OXSR1/EP300/TSPO/USP47/PTEN/MME/TLK2/NEDD4/CASP8/MICU1/PLEC/MAPK8/PIK3CA/CAMKMT/SPIDR/CNN2/KCNE1/GADD45A/GRB2/IRF1/TNFRSF10A/MAP2K4/BMP6/RCSD1/PRKCD/BARD1/SLC9A1/RELB/INO80/PTGS2/TAF1/SLC38A2/ARHGEF2/PKD2/DDX3X/SIPA1/STK39/MAPK13/COL1A1/TP53INP1/CCND2/CHP1/XRCC5/POLK/TNFSF14/LIG4/ATM/WRN/DHX36/SLC24A4/FAS/BLM/RPTOR/MDM2/MTP…	133
GO:0104004	BP	GO:0104004	cellular response to environmental stimulus	133/5546	335/18903	2.72E-05	0.000975945	0.00077268	MAPK14/MAP3K2/IGF1R/NFAT5/MMP9/NIPBL/DNM2/SLC12A6/NFKB1/CAB39/CREBBP/TANK/OXSR1/EP300/TSPO/USP47/PTEN/MME/TLK2/NEDD4/CASP8/MICU1/PLEC/MAPK8/PIK3CA/CAMKMT/SPIDR/CNN2/KCNE1/GADD45A/GRB2/IRF1/TNFRSF10A/MAP2K4/BMP6/RCSD1/PRKCD/BARD1/SLC9A1/RELB/INO80/PTGS2/TAF1/SLC38A2/ARHGEF2/PKD2/DDX3X/SIPA1/STK39/MAPK13/COL1A1/TP53INP1/CCND2/CHP1/XRCC5/POLK/TNFSF14/LIG4/ATM/WRN/DHX36/SLC24A4/FAS/BLM/RPTOR/MDM2/MTP…	133
GO:0030041	BP	GO:0030041	actin filament polymerization	75/5546	170/18903	2.85E-05	0.001012041	0.000801259	SVIL/ARFGEF1/PTK2B/CYFIP2/DIAPH1/ADD3/SSH2/DIAPH2/PSTPIP2/TMOD3/PREX1/VASP/JAK2/SPTBN1/FCHSD2/RICTOR/TENM1/MYADM/NCK2/ADD1/PSTPIP1/CAPG/RASA1/MSRB1/CDC42EP3/DLG1/GRB2/PRKCE/PRKCD/DAAM2/BAG4/LATS1/SSH1/GSN/DIAPH3/HCK/CAPZA1/TTC17/GAS7/HCLS1/MTPN/WASL/SPTAN1/LMOD3/HIP1R/MTOR/SSH3/FAM107A/ARHGAP18/SLIT2/FCHSD1/LMOD1/FER/ELN/FHOD3/CDC42EP5/GBA2/CDC42EP4/DBN1/WASF1/BAIAP2L1/TMOD1/SPTBN2/KANK1/KANK4/CA…	75
GO:0022604	BP	GO:0022604	regulation of cell morphogenesis	125/5546	312/18903	2.87E-05	0.001012041	0.000801259	ARHGAP15/FGD4/BRAF/MYH9/PTK2B/DOCK5/PDZD8/DIAPH1/SH3KBP1/NEDD9/CUX1/CDC42SE2/PLXNC1/DNM2/FMNL1/EPB41/PAFAH1B1/SPAG9/FGR/ZRANB1/LIMS1/OLFM4/PREX1/AGO4/NTNG2/FGD3/RHOH/SMURF1/MKLN1/PHIP/CDKL5/MARK2/MYADM/STAU2/CASS4/RASA1/BRWD3/RAB21/ITSN2/ACTR2/ANXA1/CDC42EP3/DLG1/BRWD1/CRK/UNC13D/SEMA4D/DNMBP/ARAP3/SEMA3E/ACTN4/WDPCP/ZMYM4/PRKDC/ARAP1/ANKRD27/PKP2/MACF1/RHOF/CORO1C/SYNE3/HCK/PLAA/EPHA4/DHX36/RREB…	125
GO:2001020	BP	GO:2001020	regulation of response to DNA damage stimulus	125/5546	312/18903	2.87E-05	0.001012041	0.000801259	SMCHD1/DYRK1A/ARID2/SETD2/UBR5/SKIL/PPP4R2/TRIP12/USP47/CDKN2D/SMG1/KAT2B/RNF168/ARID1B/SMARCA2/UIMC1/EPC2/SPRED2/FAM168A/SPIDR/PPP4R3B/ACTR2/KMT5B/INO80D/RIF1/POGZ/EP400/MBTD1/PRKCD/TRRAP/BARD1/TAF2/INO80/PRKDC/RNF169/EYA3/WDR48/ARID1A/SLF1/SUPT3H/KLHL15/KAT7/ATM/TADA2B/POLQ/ATXN7L3/ATAD5/SMARCC2/PPP1R10/ERCC8/SIRT7/NFRKB/MDM2/ERCC6/SMARCC1/NACC2/SMARCD2/FMR1/CUL4A/CLU/BRCA1/DHX9/EPC1/ZCWPW1/RFW…	125
GO:0007018	BP	GO:0007018	microtubule-based movement	160/5546	415/18903	2.92E-05	0.001026696	0.000812862	AGTPBP1/KIF1B/HIF1A/SYNE2/ASH1L/PAFAH1B1/NDEL1/KIF13A/ACTR3/RFX3/APP/BORCS5/KIF21B/AP3B1/FLOT2/FBXW11/STAU2/STAU1/RAB21/ACTR2/SPAST/RPGR/SLC26A8/RHOT1/SPG11/NDE1/ARL8A/RAB1A/VPS13A/TRAK1/BICD2/DYNC1LI2/TTLL3/DRC1/ROPN1L/WDPCP/KIF5B/TMF1/RASGRP1/KLC1/NME8/DNAH10/KIF13B/OPA1/PCM1/KIF3C/AP3S2/SLC22A16/RAB6A/INPP5B/PRKCZ/KIF3B/MREG/HTT/KIF2A/UBE2B/DNAH1/AP3M2/IFT88/MAPK8IP3/DNAH17/DNAH14/DYNC1LI1/KIF…	160
GO:0070302	BP	GO:0070302	regulation of stress-activated protein kinase signaling cascade	85/5546	198/18903	3.01E-05	0.001050643	0.000831821	PTK2B/LYN/IGF1R/RASSF2/NCF1/PTPN22/MAP4K4/TAOK3/MAPK1/TRAF3/HIPK2/PAFAH1B1/TAOK1/PHLPP1/RELL1/ITCH/MAP2K1/RB1CC1/APP/NCOR1/MAP3K5/SH3RF3/PJA2/CRACR2A/GADD45A/DLG1/AXIN1/DUSP16/CRK/HIPK3/CYLD/SIRPA/FOXO1/MAP2K4/MAP3K3/PLCB1/EIF2AK2/ANKRD6/ULK4/HGF/RASGRP1/RIPK1/PDCD4/TIRAP/STK39/RNF13/TRAF6/NOD2/PINK1/FAS/KLHDC10/MAPK8IP3/STK3/TRAF1/MAPK3/PDCD10/MAP4K2/XIAP/SFRP1/ZC3H12A/MECOM/MYD88/MAP2K2/TNFRSF1…	85
GO:0007034	BP	GO:0007034	vacuolar transport	72/5546	162/18903	3.02E-05	0.001050643	0.000831821	LYST/SORL1/IGF2R/UBAP1/VPS54/DENND3/SORT1/LRRK2/KIF13A/VTI1A/VPS37B/SMURF1/AP1G1/VPS53/AP3B1/CLEC16A/HOOK3/NEDD4/STAM/VPS13D/EPG5/AKTIP/SCYL2/PLEKHM1/HGSNAT/MTM1/PIK3C3/VPS13A/SNX27/MGRN1/TRAK1/VPS4B/TSG101/GGA3/RAB7A/PLEKHF2/VPS39/STAM2/UEVLD/RBSN/GAK/AP3S2/ANKFY1/PINK1/TGFBRAP1/MON1B/CLU/VPS37C/RNF215/TPCN2/SNX16/VPS41/VTA1/AP3S1/PTPN23/ZFYVE16/CHMP4B/VPS18/ARSB/PIK3R4/ARL8B/VPS33A/ALS2/VPS37A/…	72
GO:0038095	BP	GO:0038095	Fc-epsilon receptor signaling pathway	17/5546	24/18903	3.15E-05	0.0010892	0.000862347	PLCG2/LYN/SYK/VAV3/VAV1/SOS1/MAPK8/MAP2K4/NR4A3/TRAF6/MAP3K7/MAP3K1/MS4A2/FER/MAPK10/IKBKB/PRKCQ	17
GO:0098534	BP	GO:0098534	centriole assembly	27/5546	46/18903	3.18E-05	0.001093757	0.000865955	KAT2B/CEP192/VPS4B/CEP295/ALMS1/POC1B/MDM1/CEP295NL/CEP44/RTTN/PPP1R35/BRCA1/C2CD3/CEP152/CCDC57/CNTROB/CEP120/CEP135/TRIM37/CCDC61/STIL/WDR62/KIAA0753/PLK4/CENPJ/CEP72/RBM14	27
GO:0035020	BP	GO:0035020	regulation of Rac protein signal transduction	16/5546	22/18903	3.23E-05	0.001102794	0.00087311	DNM2/ARHGAP24/PIK3CB/PIK3CG/NF1/OGT/KBTBD6/KBTBD7/CRK/KRAS/ARAP3/AUTS2/CADM4/ALS2/SSX2IP/ARHGAP44	16
GO:0038179	BP	GO:0038179	neurotrophin signaling pathway	23/5546	37/18903	3.42E-05	0.001162559	0.000920428	CYFIP2/RAPGEF2/SORT1/ZDHHC17/RAF1/SOS1/KIDINS220/RAPGEF1/RAP1A/PTPN11/PPP2R5B/MAGI2/TMEM108/ZFYVE27/NTRK2/NTRK3/NGF/GFRA1/CASP3/WASF1/BDNF/HAP1/NTRK1	23
GO:0046578	BP	GO:0046578	regulation of Ras protein signal transduction	83/5546	193/18903	3.44E-05	0.00116391	0.000921498	ARFGEF1/RASA2/CDC42SE2/CBL/MAP4K4/DNM2/ARHGAP24/PIK3CB/SHOC2/MYO9B/CUL3/PIK3CG/CCDC125/DENND3/RAF1/P2RY8/CYTH1/RALGPS2/DENND4A/IQSEC1/NF1/BCL6/DENND1A/OGT/GIT2/KBTBD6/KBTBD7/FLOT1/RASAL3/MFN2/RASA1/GBF1/CRK/KRAS/CYTH3/BCR/ARAP3/RALGPS1/NOTCH2/ARHGEF2/NOTCH1/RASGRP1/ARFGEF2/PSD4/ITPKB/AUTS2/RASGRP4/RASGEF1A/MAPKAP1/LPAR4/RABGEF1/SYNPO2L/ARFGEF3/KIF14/ARHGEF28/CADM4/ARHGAP42/KCTD13/TGFB2/PDGFRB/NRG…	83
GO:0006476	BP	GO:0006476	protein deacetylation	57/5546	122/18903	3.54E-05	0.001191355	0.000943227	RCOR1/NIPBL/DYRK1A/MIER1/GATAD2B/FRY/TBL1XR1/EP300/LRRK2/GATAD2A/KDM5A/TBL1X/HDAC4/BCL6/MBD2/PRKAA1/PRDM5/SPRED2/MAPK8/SKI/JDP2/RCOR3/PRKD2/TRERF1/SIRT5/CHD3/SIN3A/BAZ2A/ZBTB7B/MSL3/AKAP8L/NNMT/HDAC8/HDAC7/PINK1/FLNA/NCAPG2/DR1/SIRT7/REST/SFPQ/SIRT1/SAP30BP/AKAP8/PRKD1/MAPT/UCN/PER2/CHD4/FOXP3/MTA2/RCOR2/TADA2A/RBM14/CCAR2/PRKAA2/YEATS2	57
GO:0002064	BP	GO:0002064	epithelial cell development	90/5546	213/18903	3.71E-05	0.001241943	0.000983278	VCL/HIF1A/ROCK1/PDE4D/ARID4B/FNDC3A/GSK3B/RAPGEF2/RAP1B/RFX3/KLF5/RILPL2/MYADM/ARID4A/ADD1/PLEC/KCNE1/RAPGEF1/CCDC88C/BMP6/PLCB1/IQGAP1/RAP1A/B4GALT1/C1GALT1/NOTCH2/SIPA1L3/FRS2/NOTCH1/CDK6/ROCK2/PDPK1/ATRX/ASXL1/VEZF1/RILPL1/RAP2C/FLNB/CLIC4/CCM2/WNT5B/COL18A1/MAGI2/BMP5/MYD88/JAG1/GPAT4/FRMD6/GSK3A/S1PR3/MSN/BFSP2/TBC1D20/SDC1/PPP1R16B/CDH2/FER/IKBKB/CEBPA/SFN/EPB41L5/GATA2/CLDN3/TMEM79/COL22A1…	90
GO:0007611	BP	GO:0007611	learning or memory	111/5546	273/18903	3.77E-05	0.001253193	0.000992185	BRAF/ATXN1/HIF1A/PICALM/NEDD9/MAPK1/PSEN1/AFF2/PAFAH1B1/EP300/SYNJ1/MECP2/ATP8A1/NF1/NPTN/APP/BTBD9/PTEN/MME/PJA2/UBA6/CREB1/ABCA7/ACTR2/KRAS/GPI/ADNP/NRXN1/SPG11/PLCB1/FOSL1/PPP3CB/PTGS2/ITGA5/CPEB3/INSR/CCND2/PRKCZ/HTT/HMGCR/CNR1/ITGA8/TLR2/OPRL1/RGS14/CSMD1/NRXN3/THRA/NEUROD2/ADGRB3/CUX2/NLGN3/NLGN4Y/AGER/NTRK2/NTSR1/TANC1/PRKCG/DNAH11/KMT2A/NGF/SLC7A11/KIT/PTCHD1/PLA2G6/LDLR/RPS6KB1/EIF4EBP2/…	111
GO:0046854	BP	GO:0046854	phosphatidylinositol phosphate biosynthetic process	36/5546	68/18903	3.78E-05	0.001253193	0.000992185	PIK3CB/PIK3CG/SYNJ1/INPP4A/PIK3CD/SMG1/IPMK/PIKFYVE/PIP5K1B/PIK3CA/PI4KA/IP6K1/INPP1/SYNJ2/PIK3C3/UVRAG/PIP4K2A/SOCS5/TTC7B/FIG4/ITPKB/PIP5K1A/ATM/IMPA1/PIK3R1/PIK3R6/SOCS4/PIP4K2C/TTC7A/PIK3C2A/ITPKC/PIK3R4/BPNT1/SOCS1/SLA2/SOCS7	36
GO:0071260	BP	GO:0071260	cellular response to mechanical stimulus	38/5546	73/18903	3.82E-05	0.001258243	0.000996183	MAP3K2/IGF1R/NFKB1/CASP8/PLEC/MAPK8/CNN2/GADD45A/IRF1/TNFRSF10A/MAP2K4/BMP6/SLC9A1/PTGS2/SLC38A2/COL1A1/TNFSF14/FAS/MTPN/TLR8/MAPK3/CRADD/MAP3K1/TNFRSF10B/MYD88/TMEM150C/FADD/CASP2/FGF2/WNT11/ATP1A2/AQP1/TNFRSF8/F11R/BCL10/SCX/PDE2A/SOX9	38
GO:0035601	BP	GO:0035601	protein deacylation	61/5546	133/18903	3.84E-05	0.001258243	0.000996183	RCOR1/NIPBL/DYRK1A/MIER1/GATAD2B/FRY/TBL1XR1/EP300/LRRK2/GATAD2A/KDM5A/TBL1X/HDAC4/BCL6/MBD2/PRKAA1/PRDM5/SPRED2/MAPK8/SKI/JDP2/RCOR3/PRKD2/TRERF1/SIRT5/CHD3/SIN3A/ABHD17C/BAZ2A/ZBTB7B/ABHD13/MSL3/AKAP8L/NNMT/HDAC8/ABHD17B/HDAC7/PINK1/FLNA/NCAPG2/DR1/SIRT7/REST/LYPLA1/SFPQ/SIRT1/SAP30BP/AKAP8/PRKD1/MAPT/UCN/PER2/CHD4/FOXP3/MTA2/RCOR2/TADA2A/RBM14/CCAR2/PRKAA2/YEATS2	61
GO:0006650	BP	GO:0006650	glycerophospholipid metabolic process	124/5546	311/18903	3.98E-05	0.001299544	0.001028882	PLCG2/MTMR3/INPP5D/LPGAT1/DGKD/GPCPD1/PIK3CB/MBOAT2/FAR1/PIK3CG/LPCAT2/PAFAH1B1/INPP5A/OSBPL8/SYNJ1/GPAT3/ABHD5/BMX/INPP4A/MECP2/PIK3CD/PLD1/SMG1/PLA2G4A/IPMK/DGKG/PIKFYVE/PTEN/MTMR6/CHKA/PIP5K1B/PIK3CA/PGS1/PNPLA8/SLC44A1/ACP6/SLC44A2/PI4KA/MTMR10/IP6K1/INPP1/SYNJ2/PLCB1/DGKA/ACSL3/LCLAT1/MTM1/PIK3C3/UVRAG/CRLS1/MBOAT1/PIP4K2A/SOCS5/PTDSS1/CHPT1/SACM1L/SERINC3/TTC7B/FIG4/ITPKB/MBOAT7/OSBPL5/PIP5…	124
GO:0051963	BP	GO:0051963	regulation of synapse assembly	50/5546	104/18903	4.13E-05	0.001340819	0.001061561	NTNG2/SETD5/APP/STAU2/MYCBP2/ADNP/SEMA4D/NRXN1/LRRN1/IL1RAP/CLSTN3/NEGR1/PDLIM5/TLR2/ROBO2/PTPRD/EFNA5/ADGRB3/SLITRK4/CUX2/NLGN3/NLGN1/GRID2/NTRK2/SLITRK5/IL1RAPL1/NTRK3/CLSTN2/GPC4/DLG5/GPC6/COLQ/SIX1/NTN1/SIX4/NLGN2/LRRTM2/THBS2/BDNF/SLIT1/LRFN5/EPHB1/LHFPL4/NTRK1/LRRC4B/ST8SIA2/AMIGO3/TPBG/FLRT2/ADGRB1	50
GO:1900077	BP	GO:1900077	negative regulation of cellular response to insulin stimulus	25/5546	42/18903	4.49E-05	0.001449507	0.001147612	PTPRE/PRKCB/PRKAA1/ZNF592/GRB10/PRKCD/APPL2/PIP4K2A/PRKCZ/PTPN1/INPP5K/PIP4K2C/GSK3A/ENPP1/NCOA5/LPL/RPS6KB1/GRB14/PRKCQ/KANK1/SOCS1/TRIM72/IRS1/PTPN2/NCK1	25
GO:0043434	BP	GO:0043434	response to peptide hormone	161/5546	421/18903	4.55E-05	0.001459305	0.001155369	LYN/MAPK14/ROCK1/NCOA2/ARG1/IGF1R/PDE3B/RAB31/IRS2/NFKB1/SORL1/PTPRE/GSK3B/CEACAM1/SORT1/OSBPL8/STAT3/MYO5A/NDEL1/SYAP1/PRKCB/CPEB2/MBD5/JAK2/NCOA1/LTA4H/STAT5B/RAB10/PHIP/APC/KAT2B/OGT/PRKAA1/CCND3/CFLAR/RETN/INHBA/PIK3CA/SESN2/FBN1/CREB1/ANXA1/GCNT1/CRK/GRB2/PTPRA/ZNF106/ZNF592/FOXO1/GRB10/SRSF4/PXN/KBTBD2/PLCB1/PRKCD/JAK3/WDTC1/APPL2/SLC9A1/BRIP1/MZB1/PTGS2/MAX/TWIST2/PIP4K2A/PRKDC/NR4A3/GAB1/…	161
GO:0046474	BP	GO:0046474	glycerophospholipid biosynthetic process	90/5546	214/18903	4.58E-05	0.001459305	0.001155369	PLCG2/MTMR3/INPP5D/DGKD/PIK3CB/FAR1/PIK3CG/LPCAT2/SYNJ1/GPAT3/ABHD5/BMX/INPP4A/PIK3CD/PLD1/SMG1/PLA2G4A/IPMK/DGKG/PIKFYVE/PTEN/MTMR6/CHKA/PIP5K1B/PIK3CA/PGS1/SLC44A1/ACP6/SLC44A2/PI4KA/IP6K1/INPP1/SYNJ2/DGKA/ACSL3/LCLAT1/MTM1/PIK3C3/UVRAG/CRLS1/PIP4K2A/SOCS5/PTDSS1/CHPT1/SACM1L/TTC7B/FIG4/ITPKB/MBOAT7/PIP5K1A/MTMR1/DGKZ/PIGB/ATM/DHRS7B/MTMR4/IMPA1/DGKH/MTMR14/PIK3R1/INPP5K/PIK3R6/SOCS4/PCYT1A/GPA…	90
GO:0048488	BP	GO:0048488	synaptic vesicle endocytosis	35/5546	66/18903	4.61E-05	0.001459305	0.001155369	ROCK1/PICALM/DNM2/ABCA13/LRRK2/SYNJ1/BTBD9/ITSN2/SYNJ2/PPP3CB/GAK/AP3S2/SH3GL1/AP3M2/NLGN3/STX1A/NLGN1/NLGN4Y/AP3S1/DNM3/STON1/TBC1D24/TOR1A/AMPH/AP3B2/SH3GL2/OPHN1/NLGN2/NLGN4X/VAMP4/SH3GL3/SNAP91/SYP/DNAJC6/SYT8	35
GO:0140238	BP	GO:0140238	presynaptic endocytosis	35/5546	66/18903	4.61E-05	0.001459305	0.001155369	ROCK1/PICALM/DNM2/ABCA13/LRRK2/SYNJ1/BTBD9/ITSN2/SYNJ2/PPP3CB/GAK/AP3S2/SH3GL1/AP3M2/NLGN3/STX1A/NLGN1/NLGN4Y/AP3S1/DNM3/STON1/TBC1D24/TOR1A/AMPH/AP3B2/SH3GL2/OPHN1/NLGN2/NLGN4X/VAMP4/SH3GL3/SNAP91/SYP/DNAJC6/SYT8	35
GO:0007173	BP	GO:0007173	epidermal growth factor receptor signaling pathway	52/5546	110/18903	5.19E-05	0.001633624	0.001293382	BRAF/PTK2B/PTPRJ/PTPN12/FBXW7/MMP9/RASSF2/NCF1/CBL/DGKD/PSEN1/CEACAM1/REPS2/SOS1/HIP1/NCK2/ADAM17/PIK3CA/GRB2/IQGAP1/TSG101/SOCS5/RAB7A/GAB1/PDPK1/CBLB/RALB/PLAUR/PTPN11/ITGA1/EREG/SOCS4/HIP1R/MVB12B/EFEMP1/PIK3C2A/CDH13/FER/PLCE1/PTK6/ERBB4/AREG/BTC/SLC30A10/GRB7/SHC3/AFAP1L2/HAP1/PTPN2/TGFA/SOX9/NEU3	52
GO:0060537	BP	GO:0060537	muscle tissue development	161/5546	422/18903	5.25E-05	0.001645809	0.001303029	SVIL/RUNX1/PPP3CA/MAPK14/FOXP1/GPCPD1/JARID2/ARID2/CHD7/EP300/IFRD1/FOXN2/NF1/KLF5/BIN3/TGFBR2/PTEN/FLOT1/PRKAA1/TGFBR1/CFLAR/PLEC/GJB6/SKI/CREB1/DLG1/NEBL/DDX17/KRAS/MEF2A/RBPJ/MAP2K4/SPG11/PPP3CB/MTM1/MAML1/SLC9A1/CTNNB1/G6PD/NOTCH2/SCN5A/FRS2/NOTCH1/PKD2/CCNT2/KDM6B/PKP2/MEF2D/CTDP1/IGFBP5/ZBTB18/EGLN1/RBFOX1/GREM1/FLNB/AKIRIN1/HLX/ZFPM2/FOXC1/PDLIM5/SMAD4/MTPN/ITGA8/LUC7L/SEMA3C/SAP30/TPM1/SO…	161
GO:0003012	BP	GO:0003012	muscle system process	172/5546	455/18903	5.31E-05	0.001648291	0.001304994	DOCK5/PPP3CA/ROCK1/FOXP1/PDE4D/FOXO3/JARID2/PIK3CG/MAP2K3/DOCK4/TMOD3/P2RX1/SLMAP/PROK2/HDAC4/PDE4B/PPP1R12B/CFLAR/SULF2/LTB4R/PIK3CA/KCNE1/NOS1AP/DLG1/MAP2K6/MEF2A/UTRN/TMEM38A/ASPH/FOXO1/MAP2K4/CAMK2G/RCSD1/SETD3/TPM3/SLC9A1/PTGS2/G6PD/NR4A3/SCN5A/NOTCH1/GSN/ROCK2/KCNQ1/ABAT/PKP2/SNTB1/CTDP1/CACNA1D/IGFBP5/EZH2/MYOM1/KCNJ3/SSTR2/FLNA/PDLIM5/SMAD4/MTPN/ARHGEF11/CAMTA2/CACNB2/NUP155/PRKG1/CALM1/P…	172
GO:0048489	BP	GO:0048489	synaptic vesicle transport	24/5546	40/18903	5.31E-05	0.001648291	0.001304994	RAB27A/PICALM/DNM2/LIN7A/LRRK2/SYNJ1/BORCS5/AP3B1/SPG11/CTNNB1/KIF5B/AP3S2/PINK1/AP3M2/KIF5C/AP3S1/TOR1A/AP3B2/BLOC1S5/TRIM46/CNIH2/MAP2/SNAP91/KIF5A	24
GO:0032872	BP	GO:0032872	regulation of stress-activated MAPK cascade	83/5546	195/18903	5.35E-05	0.001654528	0.001309932	PTK2B/IGF1R/RASSF2/NCF1/PTPN22/MAP4K4/TAOK3/MAPK1/TRAF3/HIPK2/PAFAH1B1/TAOK1/PHLPP1/RELL1/ITCH/MAP2K1/RB1CC1/APP/NCOR1/MAP3K5/SH3RF3/PJA2/CRACR2A/GADD45A/DLG1/AXIN1/DUSP16/CRK/HIPK3/CYLD/SIRPA/FOXO1/MAP2K4/MAP3K3/PLCB1/EIF2AK2/ANKRD6/ULK4/HGF/RASGRP1/RIPK1/PDCD4/TIRAP/STK39/TRAF6/NOD2/PINK1/FAS/KLHDC10/MAPK8IP3/STK3/TRAF1/MAPK3/PDCD10/MAP4K2/XIAP/SFRP1/ZC3H12A/MECOM/MYD88/MAP2K2/TNFRSF19/TGFB2/MT…	83
GO:0098732	BP	GO:0098732	macromolecule deacylation	62/5546	137/18903	5.45E-05	0.001677064	0.001327775	RCOR1/NIPBL/DYRK1A/MIER1/GATAD2B/FRY/TBL1XR1/EP300/LRRK2/GATAD2A/KDM5A/TBL1X/HDAC4/BCL6/MBD2/PRKAA1/PRDM5/SPRED2/MAPK8/SKI/JDP2/RCOR3/PRKD2/TRERF1/SIRT5/CHD3/SIN3A/ABHD17C/BAZ2A/ZBTB7B/ABHD13/MSL3/AKAP8L/NNMT/HDAC8/ABHD17B/HDAC7/PINK1/FLNA/NCAPG2/DR1/SIRT7/REST/LYPLA1/SFPQ/SIRT1/SAP30BP/ABHD12B/AKAP8/PRKD1/MAPT/UCN/PER2/CHD4/FOXP3/MTA2/RCOR2/TADA2A/RBM14/CCAR2/PRKAA2/YEATS2	62
GO:0031570	BP	GO:0031570	DNA integrity checkpoint signaling	59/5546	129/18903	5.63E-05	0.00172353	0.001364563	MAPK14/WAC/TAOK3/TAOK1/FOXN3/UIMC1/TOPBP1/GIGYF2/BARD1/DOT1L/BRIP1/NBN/PRKDC/ATF2/CDC14B/ATM/PTPN11/DTL/BLM/PPP1R10/MDM2/ERCC6/TRIM39/CUL4A/BRCA1/DNA2/CRADD/RFWD3/ORC1/FANCD2/INTS7/DDX39B/STK33/RPA4/WDR76/ATRIP/NEK11/SDE2/CRY1/BRCC3/TTI1/FOXO4/MUC1/CASP2/TP53BP1/PLK3/RAD17/TICRR/EME2/HINFP/HUS1B/TTI2/RINT1/MUS81/CDC5L/ATR/THOC5/CCAR2/RAD9B	59
GO:0055002	BP	GO:0055002	striated muscle cell development	36/5546	69/18903	5.69E-05	0.001732532	0.00137169	TMOD3/CFLAR/PLEC/NEBL/MEF2A/SMAD4/SYNPO2L/TPM1/LMOD3/PDGFRA/PDGFRB/AKAP13/MYH11/SDC1/LMOD1/TTN/MYH3/ANKRD23/CAPN3/MYPN/NEB/ADPRHL1/FHOD3/TNNT3/LDB3/CASQ1/ACTA1/CAV3/SIX4/TMOD1/LMOD2/PGM5/OBSCN/MYLK3/TMOD2/MYH7	36
GO:0070486	BP	GO:0070486	leukocyte aggregation	11/5546	13/18903	5.75E-05	0.001743467	0.001380347	S100A8/S100A9/STK10/SEMA4D/NR4A3/RAC2/CD44/MSN/HAS2/BMP7/JAM2	11
GO:0032271	BP	GO:0032271	regulation of protein polymerization	85/5546	201/18903	5.80E-05	0.001749353	0.001385008	SVIL/ARFGEF1/PTK2B/CYFIP2/ADD3/SSH2/DYRK1A/CLASP1/PAK1/TMOD3/MECP2/VASP/SPTBN1/FCHSD2/RICTOR/TENM1/MYADM/NCK2/ADD1/CAPG/RASA1/CDC42EP3/DLG1/CLIP1/GRB2/PRKCE/SLAIN2/PRKCD/DAAM2/NAV3/BAG4/AMBRA1/LATS1/SSH1/GSN/NUMA1/SLAIN1/HCK/PINK1/CAPZA1/ARHGEF7/HCLS1/MTPN/SPTAN1/AKAP9/LMOD3/EML2/CDK5R1/HIP1R/MTOR/SSH3/TBCD/ARHGAP18/SLIT2/FCHSD1/LMOD1/FER/ELN/CAMSAP3/FHOD3/CAMSAP1/CDC42EP5/OCLN/MAPT/GBA2/MAPRE3/C…	85
GO:0016577	BP	GO:0016577	histone demethylation	19/5546	29/18903	5.84E-05	0.001753832	0.001388554	KDM6A/KDM2A/KDM7A/JMJD1C/KDM5B/KDM5A/KDM1B/KDM4B/KDM4C/UTY/KDM3B/JMJD6/KDM3A/KDM6B/PHF8/KDM5D/UBE2B/KDM5C/PHF2	19
GO:0046488	BP	GO:0046488	phosphatidylinositol metabolic process	71/5546	162/18903	5.94E-05	0.001775868	0.001406001	PLCG2/MTMR3/INPP5D/LPGAT1/PIK3CB/PIK3CG/INPP5A/SYNJ1/BMX/INPP4A/PIK3CD/SMG1/IPMK/PIKFYVE/PTEN/MTMR6/PIP5K1B/PIK3CA/PI4KA/MTMR10/IP6K1/INPP1/SYNJ2/PLCB1/LCLAT1/MTM1/PIK3C3/UVRAG/PIP4K2A/SOCS5/SACM1L/TTC7B/FIG4/ITPKB/MBOAT7/PIP5K1A/MTMR1/PIGB/ATM/INPP5B/MTMR4/IMPA1/MTMR8/PLCD1/MTMR14/PIK3R1/INPP5K/PIK3R6/SOCS4/MTMR9/PIP4K2C/GPLD1/PDGFRB/TTC7A/PIGL/PIK3C2A/PIGN/PIGX/ITPKC/PIGU/PIK3R4/TPTE2/BPNT1/FGF…	71
GO:1990778	BP	GO:1990778	protein localization to cell periphery	132/5546	337/18903	6.09E-05	0.001811284	0.00143404	ROCK1/NUMB/PICALM/RAB31/PPP2R5A/RAB8B/EPB41/STX3/LIN7A/RAPGEF2/PRAM1/MYO5A/KIF13A/ATP2C2/SLMAP/SPTBN1/RAB3D/SMURF1/PPFIA1/EHD1/RAB10/RILPL2/MYADM/FLOT1/FLOT2/ZDHHC3/SEC16A/ZDHHC2/DLG1/ATP2C1/ADAM10/PRKCE/PACS1/ACSL3/TESC/HECTD1/BAG4/RAP1A/GPSM2/KIF5B/GGA3/CLASP2/RAB7A/TSPAN14/NUMA1/ROCK2/RAB40C/BLZF1/PKP2/GRIPAP1/PDPK1/GOLPH3/C2CD5/MACF1/TTC7B/CNST/PIP5K1A/PLS1/GAK/RILPL1/PRKCZ/SEC23A/RAPGEF6/FLN…	132
GO:0045444	BP	GO:0045444	fat cell differentiation	100/5546	244/18903	6.17E-05	0.001827133	0.001446588	PIAS1/MAPK14/STK4/NIPBL/ALOX5/TBL1XR1/ZNF516/SORT1/EP300/OSBPL8/GRK5/SYAP1/CTBP2/FBXO9/KLF5/ZBTB7A/RETN/ASXL2/WDFY2/JDP2/CREB1/NOCT/SENP2/AXIN1/LRG1/FOXO1/PLCB1/ERO1A/FAM120B/PTGS2/NR4A3/ADIRF/ZBTB16/TRIB3/ZBTB7B/ASXL1/ATF2/LAMB3/DHRS7B/RREB1/ZFPM2/FABP4/FTO/STEAP4/WNT5B/BBS9/TFE3/STK3/TAF8/WIF1/MEX3C/CCDC71L/TRIO/TTC8/SFRP1/TMEM120B/ZC3H12A/SIRT1/RNASEL/SMAD3/ZFPM1/JAG1/PDGFRA/ID4/HNRNPU/RORA/CE…	100
GO:0016197	BP	GO:0016197	endosomal transport	101/5546	247/18903	6.32E-05	0.00186344	0.001475333	LYST/PICALM/ACAP2/DENND5A/VPS13B/SORL1/RAB8B/UBAP1/EPS15/SPAG9/VPS54/SORT1/LRRK2/LMTK2/CLTCL1/REPS2/TRAPPC10/TBC1D5/VTI1A/DENND1B/VPS37B/EHD1/ERC1/RAB10/VPS53/DENND1A/PIKFYVE/AP3B1/CLEC16A/STAM/CCDC93/TBC1D23/ITSN2/HEATR5B/ZDHHC2/EPG5/GBF1/TMCC1/RAB11FIP4/ATP9A/STX6/AP5B1/AGAP2/TBC1D10C/TOM1/EVI5/EPS15L1/SNX27/VPS4B/TSG101/GGA3/TMEM87A/ANKRD27/USP7/RAB7A/GRIPAP1/VPS39/STAM2/CORO1C/RBSN/ALMS1/RAB6…	101
GO:0051092	BP	GO:0051092	positive regulation of NF-kappaB transcription factor activity	68/5546	154/18903	6.35E-05	0.001864025	0.001475797	PLCG2/S100A8/IRAK3/LTF/S100A12/S100A9/SLCO3A1/IL18RAP/EP300/STAT3/PRKCB/ERC1/APP/ZBTB7A/TRAPPC9/FLOT1/FLOT2/IL18R1/IRAK2/NLRC4/CFLAR/ADAM8/PRKD2/RPS6KA5/EIF2AK2/IL1RAP/ARHGEF2/RIPK1/TIRAP/TRIM52/CHUK/GREM1/PRKCZ/TRAF6/NOD2/MTDH/MAP3K7/MTPN/TLR2/TRAF1/CLU/DHX9/MYD88/TERF2IP/TLR6/PRKCI/TRIM62/RIPK4/TRIM37/AGER/PRKCH/NTSR1/FER/IKBKB/CAPN3/PRKD1/TRIM21/PRKCQ/TRIM13/CX3CL1/RIPK3/EDA2R/MID2/BCL10/ANKRD…	68
GO:0047496	BP	GO:0047496	vesicle transport along microtubule	26/5546	45/18903	6.47E-05	0.001872192	0.001482262	PAFAH1B1/NDEL1/KIF13A/BORCS5/AP3B1/FBXW11/NDE1/RAB1A/TRAK1/KIF5B/RASGRP1/AP3S2/PRKCZ/KIF3B/HTT/AP3M2/AP3S1/DYNC1I1/AP3B2/BLOC1S5/TRIM46/CNIH2/MAP2/KIF1A/HAP1/KIF5A	26
GO:1901021	BP	GO:1901021	positive regulation of calcium ion transmembrane transporter activity	26/5546	45/18903	6.47E-05	0.001872192	0.001482262	PLCG2/PPP3CA/STIM1/KCNE1/CRACR2A/PPP3CB/SLC9A1/PKD2/STIM2/HTT/CACNB2/CALM1/CACNA2D1/PPP3R1/CACNB4/GSTM2/RYR2/ATP2A1/CASQ1/STAC/JPH2/ANK2/AKAP5/KCNE2/HAP1/STAC2	26
GO:1902116	BP	GO:1902116	negative regulation of organelle assembly	26/5546	45/18903	6.47E-05	0.001872192	0.001482262	DNM2/LIMK2/LRRK2/KAT2B/SCFD1/MTM1/CEP97/PINK1/MDM1/SMAD4/TBC1D30/BRCA1/TMEM39A/TBC1D7/MPHOSPH9/TRIM37/SEC22B/CHMP4B/SMCR8/MAP4/TCHP/KIF24/CAV3/YAP1/EVI5L/RBM14	26
GO:0050890	BP	GO:0050890	cognition	124/5546	314/18903	6.59E-05	0.001898689	0.001503241	BRAF/ATXN1/HIF1A/PICALM/NEDD9/NIPBL/MAPK1/PSEN1/AFF2/PAFAH1B1/CHD7/EP300/SYNJ1/MECP2/ATP8A1/SETD5/NF1/NPTN/APP/BTBD9/PTEN/MME/PJA2/UBA6/CREB1/ABCA7/ACTR2/KRAS/SHROOM4/GPI/ADNP/NRXN1/SPG11/PLCB1/C5AR1/DGCR2/FOSL1/PPP3CB/PTGS2/ITGA5/CPEB3/INSR/CCND2/PRKCZ/HTT/HMGCR/CNR1/ITGA8/TLR2/OPRL1/RGS14/CSMD1/SLC1A4/NRXN3/THRA/TTC8/NEUROD2/NSUN5/ADGRB3/CUX2/NLGN3/FAM107A/NLGN4Y/AGER/NTRK2/NTSR1/TANC1/PRKCG/DN…	124
GO:0006913	BP	GO:0006913	nucleocytoplasmic transport	129/5546	329/18903	6.94E-05	0.001980443	0.001567968	PPP1R12A/PPP3CA/ATXN1/MAPK14/STK4/AGFG1/SYK/PSEN1/SETD2/UBR5/NUP98/GSK3B/TNPO3/KPNA1/LRRK2/STAT3/E2F3/SMG1/SP100/JAK2/NUP58/SMURF1/NF1/SMG7/AHCTF1/PPM1A/SMG6/TNPO1/NUP153/NEDD4/KPNA4/ANP32A/XPO6/YTHDC1/NCBP3/AXIN1/DUSP16/SUPT6H/NUP50/SPG11/MX2/PRKCD/BARD1/FRAT1/APPL2/KPNA6/PTGS2/FAM53C/NOTCH1/RANBP2/NRDE2/STRADA/CBLB/ATF2/POM121/AKAP8L/CHP1/MAVS/PTPN11/SMG5/CPSF6/EIF4ENIF1/RSRC1/FLNA/RGPD8/IPO8/P…	129
GO:0051169	BP	GO:0051169	nuclear transport	129/5546	329/18903	6.94E-05	0.001980443	0.001567968	PPP1R12A/PPP3CA/ATXN1/MAPK14/STK4/AGFG1/SYK/PSEN1/SETD2/UBR5/NUP98/GSK3B/TNPO3/KPNA1/LRRK2/STAT3/E2F3/SMG1/SP100/JAK2/NUP58/SMURF1/NF1/SMG7/AHCTF1/PPM1A/SMG6/TNPO1/NUP153/NEDD4/KPNA4/ANP32A/XPO6/YTHDC1/NCBP3/AXIN1/DUSP16/SUPT6H/NUP50/SPG11/MX2/PRKCD/BARD1/FRAT1/APPL2/KPNA6/PTGS2/FAM53C/NOTCH1/RANBP2/NRDE2/STRADA/CBLB/ATF2/POM121/AKAP8L/CHP1/MAVS/PTPN11/SMG5/CPSF6/EIF4ENIF1/RSRC1/FLNA/RGPD8/IPO8/P…	129
GO:0010927	BP	GO:0010927	cellular component assembly involved in morphogenesis	55/5546	119/18903	6.96E-05	0.001980443	0.001567968	VPS13B/AGFG1/CLASP1/PAFAH1B1/TMOD3/PIKFYVE/CFLAR/PLEC/NEBL/RFX2/MEF2A/CLASP2/TMF1/FIG4/PHLDB2/SMAD4/TLR2/SYNPO2L/TPM1/LMOD3/PDGFRA/PDGFRB/AKAP13/MYH11/TBC1D20/LMOD1/ZPBP/TTN/MYH3/TENM4/ANKRD23/CNTN1/ABCA2/CAPN3/MYPN/NEB/SPINK2/ADPRHL1/FHOD3/TNNT3/CNTNAP1/LDB3/CASQ1/ACTA1/CAV3/SIX4/ANK2/TMOD1/LMOD2/PGM5/OBSCN/CD9/MYLK3/TMOD2/MYH7	55
GO:0018107	BP	GO:0018107	peptidyl-threonine phosphorylation	52/5546	111/18903	7.00E-05	0.001980684	0.001568158	ROCK1/DYRK1A/MAPK1/CAB39/HIPK2/GSK3B/OXSR1/LRRK2/HIPK1/LMTK2/ULK1/TGFBR2/NLK/APP/MARK2/TNKS/TGFBR1/SPRED2/AZU1/MAPK8/CHI3L1/TBK1/AXIN1/PRKD2/HIPK3/PRKCD/ACVR1B/UBE2K/TAF1/PRKDC/ROCK2/PDPK1/ATF2/STK39/WNK1/RPTOR/CALM1/INPP5K/CIT/PARD3/CADM4/CDK5R1/MTOR/GSK3A/CEMIP/CDC42BPA/PRKD1/IRGM/BCL2/BMP7/CSNK2A1/HIPK4	52
GO:0048675	BP	GO:0048675	axon extension	56/5546	122/18903	7.60E-05	0.002143186	0.001696816	VCL/DNM2/PAFAH1B1/GSK3B/IFRD1/USP9X/NDEL1/SMURF1/ULK1/CDKL5/ALCAM/RAB21/DIP2B/RTN4/ADNP/SEMA4D/SPG11/PPP3CB/SIN3A/SEMA3E/MACF1/AUTS2/SEMA4B/FN1/RYK/PTPRS/SEMA3C/CDH4/NLGN3/DRAXIN/SLIT3/GOLGA4/ZFYVE27/DCLK1/SLIT2/SLC9A6/PLXNA4/DISC1/SEMA4F/MAPT/SEMA3B/SEMA6A/SEMA5A/TRIM46/EDNRA/NTN1/MAP2/DBN1/NRCAM/SEMA3A/CDKL3/SLIT1/SEMA5B/EDN3/SEMA3G/CDH1	56
GO:0030099	BP	GO:0030099	myeloid cell differentiation	155/5546	407/18903	7.94E-05	0.002225638	0.001762095	MYH9/PTK2B/RCOR1/RUNX1/LYN/PPP3CA/MAPK14/HIF1A/FOXP1/LTF/NEDD9/FBXW7/MMP9/RASSF2/INPP5D/CSF3R/KAT6A/TET2/FOXO3/IKZF1/PSEN1/LBR/KMT2E/SP3/ABI1/GAB2/SNRK/HIPK2/PAFAH1B1/CEACAM1/PTBP3/EP300/STAT3/TMOD3/TSPAN2/PIK3CD/FLI1/FLVCR1/JAK2/STAT5B/ACTN1/NF1/TGFBR2/APP/ZBTB7A/BCL6/OSCAR/NBEAL2/SFXN1/CDC73/AP3B1/SLC25A40/ARID4A/KLF13/HMGB2/CASP8/NCOA6/INHBA/TNFAIP6/FBN1/CREB1/CNOT4/ETS1/CLEC5A/MYB/RBPJ/JMJD6/…	155
GO:0050769	BP	GO:0050769	positive regulation of neurogenesis	95/5546	231/18903	7.96E-05	0.002225638	0.001762095	BRAF/LYN/HIF1A/NUMB/CUX1/PLXNC1/NIN/PAFAH1B1/SKIL/SYNJ1/NDEL1/TSPO/MECP2/MAP2K1/SMURF1/NPTN/CDKL5/MME/STAU2/RAB21/ACTR2/KRAS/SPEN/TIAM2/ADNP/SEMA4D/CTNNB1/ANKRD27/NOTCH1/MACF1/IST1/XRCC5/LIG4/EPHA4/SLC7A5/DHX36/FN1/TLR2/CDH4/ROBO2/SS18L1/RGS14/PTPRD/ZNF335/EFNA5/CUX2/MAP2K2/MTOR/PRKCI/SHOX2/ID4/GOLGA4/PRKCH/SMARCD3/ZFYVE27/NTRK2/LRP8/SLIT2/MAN2A1/PARP6/TBC1D24/GLI3/PLXNA4/IL1RAPL1/TENM4/NGF/PLXNB…	95
GO:0051568	BP	GO:0051568	histone H3-K4 methylation	38/5546	75/18903	8.22E-05	0.002288138	0.001811578	KMT2C/KDM6A/TET2/KMT2E/ASH1L/BOD1L1/TET3/KANSL1/RLF/OGT/ARID4A/PHF20/NCOA6/MYB/KMT2D/CTNNB1/NFYA/GFI1/SETD1B/KANSL3/AUTS2/ASH2L/NNMT/RTF1/KANSL2/SMAD4/HCFC2/RBBP5/BRCA1/KMT2B/ZNF335/WDR82/NFYC/KMT2A/DYDC1/CTCFL/BCOR/PAXIP1	38
GO:0002262	BP	GO:0002262	myeloid cell homeostasis	73/5546	169/18903	8.34E-05	0.002310846	0.001829556	RCOR1/LYN/MAPK14/HIF1A/INPP5D/FOXO3/PIK3CB/IKZF1/KMT2E/SP3/HIPK2/PTBP3/STAT3/TMOD3/PIK3CD/FLVCR1/JAK2/STAT5B/NF1/PDE4B/ZBTB7A/BCL6/SFXN1/SLC25A40/ADAM17/ARID4A/KLF13/HMGB2/INHBA/ANXA1/ETS1/GPI/MYB/JMJD6/ACVR1B/JAK3/G6PD/PRKDC/CDK6/KCNQ1/ARNT/ITPKB/ACIN1/MAEA/KAT7/BRD1/PKNOX1/L3MBTL3/NCAPG2/HCLS1/ABCB10/TRAF3IP2/THRA/ALAS1/ZFPM1/FANCC/LDB1/SLC15A4/SLC7A11/GATA2/KIT/RB1/XKR8/FAM210B/CASP3/PLA2G10/F…	73
GO:0046822	BP	GO:0046822	regulation of nucleocytoplasmic transport	51/5546	109/18903	8.51E-05	0.00234635	0.001857666	PPP1R12A/MAPK14/PSEN1/SETD2/UBR5/GSK3B/SP100/JAK2/NUP58/NF1/PPM1A/NUP153/NEDD4/SUPT6H/MX2/PRKCD/BARD1/FRAT1/PTGS2/NRDE2/AKAP8L/CHP1/MAVS/PTPN11/CPSF6/FLNA/HCLS1/SIRT7/DHX9/PIK3R1/IWS1/APOD/ZC3H12A/RBM4/XPO4/SMAD3/ECT2/PTPN14/EFCAB7/ANGPT1/GLI3/MDN1/DNAJC27/SFN/PRKD1/PKIG/TCF7L2/KHDRBS1/CTDSPL2/CDH1/FERMT1	51
GO:0010720	BP	GO:0010720	positive regulation of cell development	121/5546	307/18903	8.84E-05	0.002428074	0.001922369	BRAF/LYN/DOCK5/HIF1A/NUMB/NEDD9/CUX1/PLXNC1/DNM2/NIN/PAFAH1B1/SKIL/SYNJ1/NDEL1/LIMS1/OLFM4/TSPO/PREX1/MECP2/MAP2K1/SMURF1/RFX3/NPTN/CDKL5/MYADM/MME/STAU2/ADD1/CASS4/RAB21/ACTR2/CRK/KRAS/UNC13D/SPEN/TIAM2/ADNP/SEMA4D/TRIB1/CTNNB1/PRKDC/ANKRD27/NOTCH1/MACF1/IST1/XRCC5/LIG4/EPHA4/SLC7A5/DHX36/RREB1/FN1/FLNA/ARHGEF7/TLR2/CDH4/ROBO2/SS18L1/RGS14/PTPRD/ZNF335/EFNA5/LMOD3/CUX2/PDE3A/MAP2K2/MTOR/PRKCI/SH…	121
GO:0031023	BP	GO:0031023	microtubule organizing center organization	66/5546	150/18903	9.19E-05	0.002513929	0.001990342	PPP1R12A/NIN/CLASP1/PAFAH1B1/BCAS3/NDEL1/UBXN2B/KAT2B/FBXW11/USP33/CEP192/CROCC/GADD45A/NDE1/UVRAG/CHD3/CTNNB1/PDCD6IP/VPS4B/CLASP2/PKD2/ROCK2/CEP295/PCM1/ALMS1/KIF3B/GOLGA2/POC1B/MDM1/MARK4/CEP295NL/CEP44/RTTN/PPP1R35/MCPH1/BRCA1/PARD6B/C2CD3/CEP250/KIF11/CEP152/CCDC57/SIRT1/GEN1/CNTROB/CEP120/CEP135/TRIM37/CCDC61/CHMP4B/STIL/HAUS6/CEP85/WDR62/XRCC2/KIAA0753/PLK4/SSX2IP/CENPJ/CEP72/PARD6G/ODF2/T…	66
GO:0099111	BP	GO:0099111	microtubule-based transport	87/5546	209/18903	9.40E-05	0.002559187	0.002026174	AGTPBP1/KIF1B/HIF1A/SYNE2/PAFAH1B1/NDEL1/KIF13A/RFX3/APP/BORCS5/AP3B1/FLOT2/FBXW11/STAU2/STAU1/RAB21/SPAST/RPGR/RHOT1/SPG11/NDE1/ARL8A/RAB1A/TRAK1/BICD2/ROPN1L/WDPCP/KIF5B/RASGRP1/OPA1/PCM1/AP3S2/RAB6A/PRKCZ/KIF3B/MREG/HTT/DNAH1/AP3M2/IFT88/MAPK8IP3/KIF27/IFT57/SFPQ/TMEM108/CFAP45/DLG2/TERF2/KIF5C/HNRNPU/AP3S1/DYNC1I1/CFAP54/SPEF2/SPG7/DNAH11/ADCY10/WDR35/ARL8B/PEX14/SPAG6/AP3B2/CFAP43/CAMSAP3/SP…	87
GO:0048736	BP	GO:0048736	appendage development	76/5546	178/18903	9.57E-05	0.002583724	0.002045601	MBNL1/NIPBL/LMBR1/PSEN1/CREBBP/CHD7/ECE1/FLVCR1/PAM/CHST11/KAT2B/RUNX2/SKI/ITGA6/ASPH/CTNNB1/WDPCP/NOTCH2/NOTCH1/ZBTB16/FBN2/ATRX/RC3H2/GREM1/SMAD4/SEMA3C/FBXW4/C2CD3/HOXA10/HOXA9/TBC1D32/CACNA1C/FZD6/TGFB2/SHOX2/COMP/RSPO2/PRRX1/DLX5/PIAS4/ALDH1A2/GLI3/MYH3/PRKAB1/TWIST1/LRP4/ZNRF3/SLC7A11/FGFR2/SFRP2/TBX2/TP63/IRF6/EXT1/ZNF141/GDF5/MEOX2/FGF10/PBX2/ALX4/MSX1/BMP7/RNF165/TBX5/FREM2/EN1/FRAS1/MED…	76
GO:0060173	BP	GO:0060173	limb development	76/5546	178/18903	9.57E-05	0.002583724	0.002045601	MBNL1/NIPBL/LMBR1/PSEN1/CREBBP/CHD7/ECE1/FLVCR1/PAM/CHST11/KAT2B/RUNX2/SKI/ITGA6/ASPH/CTNNB1/WDPCP/NOTCH2/NOTCH1/ZBTB16/FBN2/ATRX/RC3H2/GREM1/SMAD4/SEMA3C/FBXW4/C2CD3/HOXA10/HOXA9/TBC1D32/CACNA1C/FZD6/TGFB2/SHOX2/COMP/RSPO2/PRRX1/DLX5/PIAS4/ALDH1A2/GLI3/MYH3/PRKAB1/TWIST1/LRP4/ZNRF3/SLC7A11/FGFR2/SFRP2/TBX2/TP63/IRF6/EXT1/ZNF141/GDF5/MEOX2/FGF10/PBX2/ALX4/MSX1/BMP7/RNF165/TBX5/FREM2/EN1/FRAS1/MED…	76
GO:0050772	BP	GO:0050772	positive regulation of axonogenesis	39/5546	78/18903	9.67E-05	0.002594608	0.002054218	BRAF/PLXNC1/NIN/PAFAH1B1/SKIL/NDEL1/MAP2K1/SMURF1/CDKL5/TIAM2/ADNP/SEMA4D/MACF1/IST1/FN1/CDH4/ROBO2/EFNA5/MAP2K2/SHOX2/GOLGA4/ZFYVE27/NTRK2/SLIT2/PLXNA4/NGF/PLXNB1/CHODL/DISC1/MAPT/SEMA5A/DIXDC1/NTN1/DBN1/LPAR3/BDNF/NEFL/MAP6/RND2	39
GO:0006282	BP	GO:0006282	regulation of DNA repair	88/5546	212/18903	9.69E-05	0.002594608	0.002054218	SMCHD1/ARID2/SETD2/UBR5/PPP4R2/TRIP12/KAT2B/RNF168/ARID1B/SMARCA2/UIMC1/EPC2/FAM168A/SPIDR/PPP4R3B/ACTR2/KMT5B/INO80D/RIF1/POGZ/EP400/MBTD1/TRRAP/BARD1/TAF2/INO80/PRKDC/RNF169/EYA3/WDR48/ARID1A/SLF1/SUPT3H/KLHL15/KAT7/TADA2B/POLQ/ATXN7L3/SMARCC2/ERCC8/SIRT7/NFRKB/ERCC6/SMARCC1/SMARCD2/CUL4A/BRCA1/DHX9/EPC1/ZCWPW1/FANCB/SUPT20H/TAF4/SIRT1/TERF2/TERF2IP/TADA1/EYA1/BRD7/HELB/ATRIP/SMARCD3/BRCC3/TAF5…	88
GO:0106027	BP	GO:0106027	neuron projection organization	44/5546	91/18903	9.86E-05	0.002628176	0.002080795	SIPA1L1/IGF1R/NEDD9/PSEN1/PAFAH1B1/GSK3B/TANC2/LRRK2/APP/PTEN/STAU2/DIP2A/ACTR2/ZNF804A/INSR/PLS1/EPHA4/ABHD17B/DHX36/PDLIM5/WASL/CUX2/CDK5R1/NLGN1/DNM3/PPFIA2/LRP8/TANC1/SRCIN1/DOCK10/ATP1A3/CHRNA7/HOMER1/DBN1/SHANK1/PRMT3/ARHGAP44/ZDHHC15/PAK3/EPHB1/KIF1A/ITGA3/NGEF/CTNND2	44
GO:0006482	BP	GO:0006482	protein demethylation	20/5546	32/18903	9.99E-05	0.002632688	0.002084367	KDM6A/KDM2A/KDM7A/JMJD1C/KDM5B/KDM5A/KDM1B/KDM4B/KDM4C/UTY/KDM3B/JMJD6/KDM3A/KDM6B/PHF8/KDM5D/UBE2B/KDM5C/PHF2/FBXL19	20
GO:0008214	BP	GO:0008214	protein dealkylation	20/5546	32/18903	9.99E-05	0.002632688	0.002084367	KDM6A/KDM2A/KDM7A/JMJD1C/KDM5B/KDM5A/KDM1B/KDM4B/KDM4C/UTY/KDM3B/JMJD6/KDM3A/KDM6B/PHF8/KDM5D/UBE2B/KDM5C/PHF2/FBXL19	20
GO:0071539	BP	GO:0071539	protein localization to centrosome	20/5546	32/18903	9.99E-05	0.002632688	0.002084367	GSK3B/CEP350/UBXN2B/APC/HOOK3/CEP192/PIBF1/SNX10/CSNK1D/PCM1/GOLGB1/MARK4/MCPH1/C2CD3/CEP250/STIL/CEP83/KIAA0753/DISC1/CEP72	20
GO:0030239	BP	GO:0030239	myofibril assembly	35/5546	68/18903	0.000102941	0.002700409	0.002137983	TMOD3/CFLAR/PLEC/NEBL/MEF2A/SMAD4/SYNPO2L/TPM1/LMOD3/PDGFRA/PDGFRB/AKAP13/MYH11/LMOD1/TTN/MYH3/ANKRD23/CAPN3/MYPN/NEB/ADPRHL1/FHOD3/TNNT3/LDB3/CASQ1/ACTA1/CAV3/SIX4/TMOD1/LMOD2/PGM5/OBSCN/MYLK3/TMOD2/MYH7	35
GO:0051090	BP	GO:0051090	regulation of DNA-binding transcription factor activity	170/5546	454/18903	0.000103806	0.002712045	0.002147196	PLCG2/S100A8/IRAK3/ADGRG3/PPP3CA/LTF/S100A12/ANXA3/S100A9/SLCO3A1/SYK/TRAF3/HIPK2/TFDP1/NLRP12/IL18RAP/EP300/STAT3/ITCH/WWP2/PRKCB/KDM5A/PELI1/MED13/SP100/JAK2/HDAC4/RGCC/ERC1/NLRC5/APP/ZBTB7A/PTEN/FAF1/TRAPPC9/FLOT1/FLOT2/IL18R1/IRAK2/NLRC4/CFLAR/ADAM8/MAPK8/PRKD2/CYLD/RPS6KA5/EIF2AK2/FOSL1/TRIB1/CTNNB1/IL1RAP/TAF1/GFI1/OTULIN/USP7/CAMK1D/ARHGEF2/PKD2/RIPK1/BTRC/RLIM/TRIM41/TIRAP/ATF2/TRIM52/EGL…	170
GO:0060271	BP	GO:0060271	cilium assembly	139/5546	362/18903	0.000117241	0.003047073	0.002412446	ASAP1/DNM2/SYNE2/GSK3B/ALPK1/LIMK2/ACTR3/CEP350/TAPT1/RFX3/EHD1/CDC14A/RILPL2/CDKL5/ACTR2/CROCC/GBF1/SPAG1/RFX2/CYLD/RPGR/PIBF1/RP2/SCLT1/RAB3IP/SNX10/TTC39C/CEP97/TTLL3/DRC1/WDPCP/NOTCH1/GSN/KCNQ1/NME8/CSNK1D/IQCB1/CDC14B/CC2D2B/PCM1/RILPL1/KIF3B/HTT/POC1B/FLNA/UBE2B/KIAA0586/DNAH1/IFT88/MARK4/DNAH17/TBC1D30/PPP1R35/ABLIM1/CDKL1/KIF27/BBS9/CFAP58/IFT57/CFAP70/C2CD3/TTC8/TTBK2/CEP250/TBC1D7/EXOC5…	139
GO:0060324	BP	GO:0060324	face development	28/5546	51/18903	0.000117753	0.003047073	0.002412446	BRAF/ANKRD11/NIPBL/MAPK1/CHD7/EP300/RAF1/MAP2K1/CRISPLD2/RAB3GAP1/SKI/ASPH/COL1A1/PTPN11/MAPK3/MAP2K2/PDGFRA/MMP2/DLX5/ALDH1A3/ALDH1A2/MYH3/ZFAND5/EDNRA/MSX1/SCX/NOG/LEF1	28
GO:0097104	BP	GO:0097104	postsynaptic membrane assembly	9/5546	10/18903	0.000118052	0.003047073	0.002412446	NRXN1/NLGN3/NLGN1/NLGN4Y/CDH2/LRP4/NRXN2/NLGN2/NLGN4X	9
GO:0006644	BP	GO:0006644	phospholipid metabolic process	148/5546	389/18903	0.000119983	0.00308452	0.002442094	PLCG2/MTMR3/INPP5D/LPGAT1/PLBD1/DGKD/GPCPD1/PIK3CB/MBOAT2/FAR1/PIK3CG/LPCAT2/PAFAH1B1/SPTLC2/INPP5A/OSBPL8/SYNJ1/SAMD8/GPAT3/ABHD5/BMX/INPP4A/MECP2/PIK3CD/PLD1/SMG1/PLA2G4A/IPMK/DGKG/PIKFYVE/PTEN/MTMR6/CHKA/PIP5K1B/SGMS2/PIK3CA/PGS1/PNPLA8/SLC44A1/ACP6/SLC44A2/PI4KA/MTMR10/IP6K1/INPP1/SYNJ2/PLCB1/DGKA/PRKCD/ACSL3/PLPPR2/SGMS1/LCLAT1/MTM1/PIK3C3/UVRAG/CRLS1/MBOAT1/PIP4K2A/SOCS5/PTDSS1/CHPT1/SACM1L…	148
GO:0048608	BP	GO:0048608	reproductive structure development	120/5546	306/18903	0.000120958	0.003097203	0.002452135	BASP1/ARID4B/CBL/NIPBL/FNDC3A/FOXO3/ASH1L/CHD7/KDM5B/AGO4/RNF38/STAT5B/PTEN/PTX3/ARID4A/HMGB2/TGFBR1/RETN/INHBA/TNFAIP6/KCNE1/SF1/ANXA1/DLG1/BMP6/TESC/BRIP1/CTNNB1/SCAPER/EAF2/FRS2/TMF1/NOTCH1/ZFY/INSR/WDR48/ATRX/SYCP2/NRIP1/ATM/PTPN11/BIK/ZFPM2/FOXC1/SMAD4/COL9A3/IMMP2L/EREG/ROBO2/CSMD1/SFRP1/HOXA10/TNC/ADAMTS1/HOXA9/TEX11/TAF4/SIRT1/BMP5/CYP7B1/KIF18A/CYP19A1/ALOX15B/PDGFRA/TGFB2/SLIT3/PDGFRB/I…	120
GO:0097120	BP	GO:0097120	receptor localization to synapse	30/5546	56/18903	0.000123908	0.003160133	0.002501959	STX3/NPTN/ZDHHC3/DLG1/ADAM10/RAP1A/GPHN/KIF5B/GRIPAP1/PRKCZ/KIF3B/DLG2/ANKS1B/KIF5C/NLGN1/GPC4/GRIP2/GPC6/CACNG8/SHISA6/CNIH2/DBN1/STX1B/CPLX1/ARHGAP44/CEP112/LGI1/DLG3/NSG1/KIF5A	30
GO:0048278	BP	GO:0048278	vesicle docking	34/5546	66/18903	0.000125835	0.003196614	0.002530842	RAB8B/STX3/EXOC4/RAB3D/CTBP2/RAB10/EXOC6/STX6/STX11/EXOC2/STXBP3/RALB/SCFD2/STX5/STX16/EXOC3/KCNB1/EXOC5/EXOC8/STX1A/VAMP3/VPS18/CEP83/UNC13C/RAB3C/RAB3B/TSNARE1/RAB12/RAB15/STX1B/NDRG4/UNC13A/SNPH/STX17	34
GO:0071559	BP	GO:0071559	response to transforming growth factor beta	110/5546	277/18903	0.000127188	0.003218266	0.002547984	USP15/ROCK1/ARG1/IGF1R/ARID4B/DNM2/ZEB1/CREBBP/HIPK2/APAF1/SKIL/EP300/STAT3/USP9X/NR3C1/LIMS1/SMURF1/RNF111/TGFBR2/NLK/ZBTB7A/LEMD3/CHST11/PPM1A/TRIM33/OGT/SMURF2/ADAM17/ARID4A/LATS2/TGFBR1/CFLAR/SPRED2/SKI/FBN1/AXIN1/LRG1/CRK/PXN/VEPH1/LTBP1/APPL2/SIN3A/WWOX/LATS1/SAP130/SMAD2/ROCK2/FBN2/PDPK1/HTRA3/ADAM9/COL1A1/MTMR4/TGFBRAP1/MAP3K7/GLG1/HTRA4/SMAD4/ITGA8/ZNF451/SAP30/PAK2/SFRP1/DDR2/LDLRAD4/SI…	110
GO:0009048	BP	GO:0009048	dosage compensation by inactivation of X chromosome	18/5546	28/18903	0.000132295	0.003321332	0.002629584	SMCHD1/JARID2/OGT/PHF20/YTHDC1/MSL2/MSL1/CDYL/PCGF3/RLIM/SUZ12/MSL3/KANSL3/KANSL2/RBM15/BRCA1/HNRNPU/TSIX	18
GO:0070076	BP	GO:0070076	histone lysine demethylation	18/5546	28/18903	0.000132295	0.003321332	0.002629584	KDM6A/KDM2A/KDM7A/JMJD1C/KDM5B/KDM5A/KDM1B/KDM4B/KDM4C/UTY/KDM3B/KDM3A/KDM6B/PHF8/KDM5D/UBE2B/KDM5C/PHF2	18
GO:0030308	BP	GO:0030308	negative regulation of cell growth	79/5546	188/18903	0.000133239	0.003323415	0.002631233	PTPRJ/CDA/FOXP1/SPAG9/CRLF3/IFRD1/CDKN2D/ULK1/BCL6/SMARCA2/INHBA/SESN2/DIP2B/RTN4/SEMA4D/ACVR1B/SEMA3E/BTG1/G6PD/EAF2/DDX3X/SERTAD2/SIPA1/CTDP1/ST7L/SEMA4B/GREM1/OSGIN2/CDHR2/SMAD4/RYK/PTPRS/SEMA3C/BCL11A/SFRP1/ESR2/VGLL4/SIRT1/SMAD3/DRAXIN/TGFB2/SLIT3/JADE1/GSK3A/SLIT2/WFDC1/GJA1/CRYAB/DCC/TCHP/ENPP1/SH3BP4/RB1/PRDM11/SFRP2/SEMA4F/SEMA3B/SEMA6A/DCUN1D3/GNG4/SEMA5A/WNT11/TRIM46/MSX1/NTN1/BCL2/MAP…	79
GO:0007098	BP	GO:0007098	centrosome cycle	60/5546	135/18903	0.000133412	0.003323415	0.002631233	PPP1R12A/NIN/NDEL1/UBXN2B/KAT2B/USP33/CEP192/CROCC/GADD45A/NDE1/UVRAG/CHD3/CTNNB1/PDCD6IP/VPS4B/PKD2/ROCK2/CEP295/PCM1/ALMS1/KIF3B/GOLGA2/POC1B/MDM1/MARK4/CEP295NL/CEP44/RTTN/PPP1R35/MCPH1/BRCA1/PARD6B/C2CD3/CEP250/KIF11/CEP152/CCDC57/SIRT1/GEN1/CNTROB/CEP120/CEP135/TRIM37/CHMP4B/STIL/HAUS6/CEP85/WDR62/XRCC2/KIAA0753/PLK4/SSX2IP/CENPJ/CEP72/PARD6G/ODF2/TMEM67/RBM14/KIAA1614/CHMP4C	60
GO:0061387	BP	GO:0061387	regulation of extent of cell growth	50/5546	108/18903	0.000138198	0.003429348	0.002715103	DNM2/PAFAH1B1/GSK3B/IFRD1/NDEL1/SMURF1/ULK1/CDKL5/RAB21/DIP2B/RTN4/ADNP/SEMA4D/SIN3A/SEMA3E/MACF1/IST1/SEMA4B/FN1/RYK/PTPRS/SEMA3C/CDH4/EFNA5/DRAXIN/GOLGA4/ZFYVE27/PLXNA4/NGF/DCC/DISC1/SEMA4F/MAPT/SEMA3B/SEMA6A/SEMA5A/TRIM46/NTN1/MAP2/DBN1/NRCAM/LPAR3/SEMA3A/BDNF/CDKL3/SLIT1/SEMA5B/SEMA3G/CDH1/RND2	50
GO:0001764	BP	GO:0001764	neuron migration	75/5546	177/18903	0.00014186	0.003506675	0.002776325	NIPBL/PSEN1/PAFAH1B1/RAPGEF2/STAT3/USP9X/NDEL1/NTNG2/CDKL5/MARK2/GPM6A/KIAA0319L/CRK/TOP2B/NDE1/SEMA3E/CTNNB1/ULK4/ARHGEF2/NEO1/AUTS2/PCM1/PLAA/SRGAP2/CEP85L/PRKG1/SATB2/DAB1/ZNF609/CDK5R1/NRG1/SPOCK1/NRG3/FAT3/NTRK2/DCLK1/FBXO45/ADGRL3/TBC1D24/LRIG2/NTRK3/TWIST1/DCC/GATA2/CTNNA2/MARK1/WDR62/DISC1/UNC5D/SEMA6A/GPR173/CCR4/TRIM46/LHX6/GNRH1/NAV1/CX3CL1/NTN1/NRCAM/UNK/CELSR1/EMX2/NTNG1/TNN/SEMA3A/C…	75
GO:0051091	BP	GO:0051091	positive regulation of DNA-binding transcription factor activity	106/5546	266/18903	0.000142522	0.003508966	0.002778139	PLCG2/S100A8/IRAK3/PPP3CA/LTF/S100A12/ANXA3/S100A9/SLCO3A1/HIPK2/TFDP1/IL18RAP/EP300/STAT3/PRKCB/JAK2/HDAC4/RGCC/ERC1/APP/ZBTB7A/PTEN/TRAPPC9/FLOT1/FLOT2/IL18R1/IRAK2/NLRC4/CFLAR/ADAM8/PRKD2/RPS6KA5/EIF2AK2/FOSL1/CTNNB1/IL1RAP/TAF1/CAMK1D/ARHGEF2/RIPK1/TRIM41/TIRAP/ATF2/TRIM52/MAVS/CHUK/GREM1/NFAM1/PRKCZ/TRAF6/NOD2/MTDH/PINK1/MAP3K7/HCLS1/MTPN/TLR2/STK3/TRAF1/CLU/DHX9/PPP2R5B/ESR2/NEUROD2/DDR2/CR…	106
GO:0061458	BP	GO:0061458	reproductive system development	121/5546	310/18903	0.000143045	0.003508966	0.002778139	BASP1/ARID4B/CBL/NIPBL/FNDC3A/FOXO3/ASH1L/CHD7/KDM5B/AGO4/RNF38/STAT5B/PTEN/PTX3/ARID4A/HMGB2/TGFBR1/RETN/INHBA/TNFAIP6/KCNE1/SF1/ANXA1/DLG1/BMP6/TESC/BRIP1/CTNNB1/SCAPER/EAF2/FRS2/TMF1/NOTCH1/ZFY/INSR/WDR48/ATRX/SYCP2/NRIP1/ATM/PTPN11/BIK/ZFPM2/FOXC1/SMAD4/COL9A3/IMMP2L/EREG/ROBO2/CSMD1/SFRP1/HOXA10/TNC/ADAMTS1/HOXA9/TEX11/TAF4/SIRT1/BMP5/CYP7B1/KIF18A/CYP19A1/ALOX15B/PDGFRA/TGFB2/SLIT3/PLEKHA5/…	121
GO:0045123	BP	GO:0045123	cellular extravasation	37/5546	74/18903	0.000144637	0.003534527	0.002798376	ROCK1/PIK3CG/BST1/PIK3CD/CD177/SELL/IL1R1/AZU1/ADAM8/ELANE/GCNT1/CRK/SIRPA/BCR/PLCB1/FUT7/GOLPH3/SPN/FUT4/ITGA1/CCR2/ITGA4/ITGAL/PDGFD/AGER/FER/FADD/JAML/EXT1/CX3CL1/THY1/RIPK3/CCL28/F11R/XG/JAM2/SELP	37
GO:0032835	BP	GO:0032835	glomerulus development	35/5546	69/18903	0.000150357	0.003621744	0.002867427	PPP3CA/BASP1/CD24/CFLAR/IL6R/SULF2/IQGAP1/NOTCH2/NOTCH1/ASXL1/FOXC1/MAGI2/PROM1/JAG1/PDGFRA/PDGFRB/PDGFD/SULF1/ANGPT1/ENPEP/PLCE1/FOXC2/EXT1/AQP1/EDNRA/BCL2/RET/ACTA2/COL4A4/HEYL/BMP7/KLF15/PODXL/OSR1/NOG	35
GO:0150116	BP	GO:0150116	regulation of cell-substrate junction organization	35/5546	69/18903	0.000150357	0.003621744	0.002867427	PTPRJ/VCL/ROCK1/MAP4K4/CLASP1/BCAS3/LIMS1/PEAK1/IQSEC1/SLK/PTEN/PTPRA/SLC9A1/WDPCP/CLASP2/ROCK2/MACF1/CORO1C/GREM1/PHLDB2/PIK3R1/SFRP1/EFNA5/APOD/SMAD3/FAM107A/EPHA3/COL16A1/LDB1/EPB41L5/CAMSAP3/TSC1/DUSP22/THY1/WNT4	35
GO:0046328	BP	GO:0046328	regulation of JNK cascade	62/5546	141/18903	0.000150868	0.003621744	0.002867427	PTK2B/IGF1R/RASSF2/NCF1/PTPN22/MAP4K4/TAOK3/TRAF3/HIPK2/PAFAH1B1/TAOK1/PHLPP1/ITCH/RB1CC1/APP/NCOR1/MAP3K5/SH3RF3/PJA2/CRACR2A/GADD45A/AXIN1/DUSP16/CRK/HIPK3/CYLD/SIRPA/MAP2K4/PLCB1/ANKRD6/ULK4/RASGRP1/RIPK1/PDCD4/TIRAP/TRAF6/NOD2/PINK1/MAPK8IP3/STK3/TRAF1/MAP4K2/XIAP/SFRP1/MECOM/MYD88/TNFRSF19/MTURN/AGER/SLAMF1/SFRP2/DUSP22/DIXDC1/MAPKBP1/UNC5CL/SEMA3A/EDA2R/MARVELD3/NPPA/MAPK8IP2/EPHB1/CD27	62
GO:0120034	BP	GO:0120034	positive regulation of plasma membrane bounded cell projection assembly	51/5546	111/18903	0.000151011	0.003621744	0.002867427	DNM2/GSK3B/DOCK11/BCAS3/NDEL1/ACTR3/TAPT1/APC/TENM1/GPM6A/TGFBR1/PIK3CA/ACTR2/CROCC/CDC42EP3/PLEKHM1/ARAP1/AUTS2/HTT/RAC2/AKIRIN1/IFT88/MARK4/WASL/PPP1R35/FMR1/TENM2/PIK3R1/CEP120/MTOR/NLGN1/CEP135/WRAP73/ANLN/DNM3/PLCE1/KIT/CDC42EP5/OCLN/MYO3B/CDC42EP4/DPYSL3/SAXO1/CENPJ/ZMYND10/WASF2/HAP1/C15orf62/MYO3A/AVIL/COBL	51
GO:0072698	BP	GO:0072698	protein localization to microtubule cytoskeleton	29/5546	54/18903	0.000151023	0.003621744	0.002867427	DIAPH1/GSK3B/CEP350/UBXN2B/APC/HOOK3/CEP192/PIBF1/SNX10/ABHD17C/NUMA1/CSNK1D/PCM1/ABHD17B/GOLGB1/MARK4/MCPH1/C2CD3/TTBK2/CEP250/WRAP73/HNRNPU/STIL/CEP83/KIAA0753/DISC1/MAPRE3/CEP72/MID2	29
GO:0008154	BP	GO:0008154	actin polymerization or depolymerization	83/5546	200/18903	0.000151752	0.003625683	0.002870546	SVIL/ARFGEF1/PTK2B/CYFIP2/DIAPH1/ADD3/SSH2/DIAPH2/ABI1/PSTPIP2/TMOD3/PREX1/VASP/JAK2/SPTBN1/FCHSD2/RICTOR/TENM1/WIPF1/MYADM/NCK2/ADD1/PSTPIP1/PIK3CA/CAPG/RASA1/MSRB1/CDC42EP3/DLG1/GRB2/PRKCE/PRKCD/DAAM2/BAG4/MICAL1/LATS1/SSH1/GSN/DIAPH3/HCK/CAPZA1/TTC17/GAS7/HCLS1/MTPN/WASL/SPTAN1/CIT/LMOD3/HIP1R/MTOR/SSH3/FAM107A/ARHGAP18/SLIT2/FCHSD1/LMOD1/FER/ENAH/ELN/FHOD3/CDC42EP5/GBA2/SEMA5A/PLEKHH2/CDC42EP…	83
GO:0030199	BP	GO:0030199	collagen fibril organization	33/5546	64/18903	0.000153861	0.003635522	0.002878336	NF1/TGFBR1/COL1A1/GREM1/FOXC1/ADAMTS3/DDR2/COL14A1/COL1A2/TGFB2/TNXB/COMP/COL5A3/DPT/COL13A1/COL12A1/ADAMTS7/COL11A1/RB1/SFRP2/FOXC2/COL5A2/EXT1/AEBP1/COLGALT2/TLL2/LUM/LOXL4/COL11A2/FMOD/COL5A1/SCX/LOXL1	33
GO:0051893	BP	GO:0051893	regulation of focal adhesion assembly	33/5546	64/18903	0.000153861	0.003635522	0.002878336	PTPRJ/VCL/ROCK1/MAP4K4/CLASP1/BCAS3/LIMS1/PEAK1/SLK/PTEN/PTPRA/SLC9A1/WDPCP/CLASP2/ROCK2/MACF1/CORO1C/GREM1/PHLDB2/SFRP1/EFNA5/APOD/SMAD3/FAM107A/EPHA3/COL16A1/LDB1/EPB41L5/CAMSAP3/TSC1/DUSP22/THY1/WNT4	33
GO:0090109	BP	GO:0090109	regulation of cell-substrate junction assembly	33/5546	64/18903	0.000153861	0.003635522	0.002878336	PTPRJ/VCL/ROCK1/MAP4K4/CLASP1/BCAS3/LIMS1/PEAK1/SLK/PTEN/PTPRA/SLC9A1/WDPCP/CLASP2/ROCK2/MACF1/CORO1C/GREM1/PHLDB2/SFRP1/EFNA5/APOD/SMAD3/FAM107A/EPHA3/COL16A1/LDB1/EPB41L5/CAMSAP3/TSC1/DUSP22/THY1/WNT4	33
GO:0042692	BP	GO:0042692	muscle cell differentiation	154/5546	409/18903	0.000158288	0.003719132	0.002944532	MYH9/SYNE1/DOCK5/PPP3CA/MAPK14/FOXP1/DOCK2/DYSF/ATP11A/ZEB1/SPAG9/SORT1/IFRD1/TMOD3/ANKRD17/MECP2/HDAC4/EHD1/ACTN1/KLF5/BIN3/FLOT1/IL4R/SMYD3/QKI/CFLAR/PLEC/SKI/NEBL/SUPT6H/KRAS/MEF2A/NFATC3/RBPJ/MAP2K4/SPG11/PPP3CB/SETD3/MAML1/SLC9A1/CTNNB1/RBM38/ACTN4/G6PD/FRS2/NOTCH1/KDM6B/CTDP1/IGFBP5/PDCD4/EZH2/TNFSF14/GREM1/HIRA/PDLIM5/GLMN/SMAD4/MDM2/MTPN/WNT5B/ITGA8/SYNPO2L/EREG/TPM1/SORBS2/ADGRB3/RBM4/SI…	154
GO:0044782	BP	GO:0044782	cilium organization	148/5546	391/18903	0.000158556	0.003719132	0.002944532	ASAP1/NEDD9/DNM2/SYNE2/GSK3B/ALPK1/LIMK2/ACTR3/CEP350/TAPT1/RFX3/EHD1/CDC14A/RILPL2/CDKL5/ACTR2/CROCC/GBF1/SPAG1/RFX2/CYLD/RPGR/PIBF1/RP2/SCLT1/RAB3IP/SNX10/TTC39C/CEP97/TTLL3/DRC1/WDPCP/NOTCH1/PKD2/GSN/KCNQ1/NME8/CSNK1D/IQCB1/CDC14B/CC2D2B/PCM1/RILPL1/KIF3B/HTT/POC1B/TTC17/FLNA/UBE2B/KIAA0586/DNAH1/IFT88/MARK4/DNAH17/RTTN/TBC1D30/PPP1R35/ABLIM1/CDKL1/KIF27/BBS9/CFAP58/IFT57/CFAP70/C2CD3/TTC8/TTB…	148
GO:0021537	BP	GO:0021537	telencephalon development	102/5546	255/18903	0.000159336	0.00372383	0.002948252	AGTPBP1/HIF1A/FOXP1/ZSWIM6/NUMB/ANXA3/IGF1R/NIN/SYNE2/PSEN1/PAFAH1B1/GSK3B/CHD7/LRRK2/NDEL1/NF1/PTEN/OGDH/TRAPPC9/INHBA/SKI/UBA6/RTN4/CRK/PLCB1/NDE1/CTNNB1/SLC38A2/SCN5A/CDK6/TACC3/MBOAT7/EZH2/SZT2/SRGAP2/EZH1/RYK/MCPH1/ROBO2/SECISBP2/TACC1/KIF14/TTC8/ATP2B4/DAB1/NSUN5/TMEM108/BTBD3/CCDC85C/CDK5R1/CEP120/DRAXIN/ID4/NRG1/NRG3/NTRK2/LRP8/DLX5/FBXO45/SLIT2/SLITRK5/CDH2/ALDH1A3/GLI3/PLXNA4/LAMB1/AKIR…	102
GO:0002062	BP	GO:0002062	chondrocyte differentiation	52/5546	114/18903	0.000164165	0.003822787	0.003026599	RUNX1/MAPK14/HIF1A/MBOAT2/TGFBR2/CHST11/TGFBR1/TRPS1/CHSY1/RUNX2/SULF2/BMP6/CTNNB1/ZBTB16/MEF2D/ATF2/GREM1/PTPN11/EIF2AK3/GLG1/WNT5B/MEX3C/SNX19/SOX5/SMAD3/SHOX2/COMP/GPLD1/EFEMP1/SULF1/SOX6/GLI3/BMPR1B/ADAMTS7/COL11A1/RB1/SFRP2/EXT1/GDF5/FGF18/PTH1R/PRKG2/TRIP11/ANXA6/PTHLH/FGFR3/WNT9A/OSR1/GDF6/AXIN2/SCX/SOX9	52
GO:1901142	BP	GO:1901142	insulin metabolic process	10/5546	12/18903	0.000167092	0.003876887	0.003069431	CEACAM1/ERN1/ERO1A/SLC30A6/YIPF5/CPE/IDE/SLC30A5/PCSK2/NLGN2	10
GO:1901890	BP	GO:1901890	positive regulation of cell junction assembly	49/5546	106/18903	0.00016787	0.003880934	0.003072635	PTPRJ/ROCK1/MAP4K4/LIMS1/FLOT1/STAU2/ADNP/SEMA4D/NRXN1/LRRN1/IL1RAP/CLSTN3/PTPRD/SFRP1/NPHP4/EFNA5/ADGRB3/SLITRK4/CUX2/NLGN3/SMAD3/NLGN1/GRID2/NTRK2/SLITRK5/COL16A1/IL1RAPL1/CLSTN2/EPB41L5/CLDN3/DLG5/TSC1/THY1/WNT4/NLGN2/LRRTM2/THBS2/IRX3/TBX5/ACE2/BDNF/EPHB1/NTRK1/LRRC4B/ST8SIA2/AMIGO3/TPBG/FLRT2/ADGRB1	49
GO:0000956	BP	GO:0000956	nuclear-transcribed mRNA catabolic process	56/5546	125/18903	0.000169936	0.003914614	0.003099301	PAN3/RC3H1/TNRC6B/XRN1/SMG1/ETF1/SMG7/SMG6/ZCCHC7/TNRC6C/DHX34/CNOT4/NOCT/CNOT6L/CNOT2/CNOT1/CNOT6/NBAS/HELZ2/THRAP3/CPEB3/DCP2/PATL1/TOB1/TNRC6A/AGO2/SAMD4B/RC3H2/ATM/SMG5/DHX36/EIF4ENIF1/DCP1A/CNOT10/CASC3/CNOT8/SECISBP2/DHX9/ZC3H12A/NCBP1/PARN/HNRNPU/CNOT11/UPF1/UPF2/DIS3/HNRNPD/NANOS3/DIS3L2/SMG8/PDE12/AGO1/EDC4/PELO/CTIF/PNLDC1	56
GO:0046626	BP	GO:0046626	regulation of insulin receptor signaling pathway	36/5546	72/18903	0.000176924	0.004061041	0.003215231	SORL1/PTPRE/OSBPL8/PRKCB/OGT/PRKAA1/CCND3/ZNF592/GRB10/PRKCD/MZB1/PIP4K2A/FUT7/ZBTB7B/SIK2/PTPN11/PRKCZ/PTPN1/PIK3R1/INPP5K/RBM4/SIRT1/PIP4K2C/GSK3A/ENPP1/NCOA5/RPS6KB1/GRB14/PRKCQ/BAIAP2L1/KANK1/SOCS1/TRIM72/IRS1/PTPN2/NCK1	36
GO:0030218	BP	GO:0030218	erythrocyte differentiation	57/5546	128/18903	0.000181827	0.004158729	0.003292573	RCOR1/LYN/MAPK14/HIF1A/INPP5D/FOXO3/IKZF1/KMT2E/SP3/HIPK2/PTBP3/STAT3/TMOD3/FLVCR1/JAK2/STAT5B/ZBTB7A/BCL6/SFXN1/SLC25A40/ARID4A/KLF13/HMGB2/INHBA/ETS1/MYB/JMJD6/ACVR1B/JAK3/G6PD/PRKDC/CDK6/KCNQ1/ARNT/ACIN1/MAEA/KAT7/BRD1/PKNOX1/L3MBTL3/NCAPG2/HCLS1/ABCB10/THRA/ALAS1/ZFPM1/LDB1/GATA2/KIT/RB1/FAM210B/CASP3/PLA2G10/MB/MED1/PTPN2/UBA5	57
GO:0022406	BP	GO:0022406	membrane docking	44/5546	93/18903	0.000184974	0.004215704	0.003337681	PDZD8/ROCK1/RAB8B/STX3/EXOC4/RAB3D/CTBP2/RAB10/EXOC6/ESYT2/STX6/STX11/RAB3IP/EXOC2/RAB7A/STXBP3/RALB/CHP1/VAPB/SCFD2/STX5/STX16/CALM1/EXOC3/KCNB1/EXOC5/EXOC8/STX1A/VAMP3/MSN/VPS18/CEP83/UNC13C/RAB3C/RAB3B/TSNARE1/RAB12/RAB15/STX1B/NDRG4/UNC13A/ESYT3/SNPH/STX17	44
GO:0046627	BP	GO:0046627	negative regulation of insulin receptor signaling pathway	23/5546	40/18903	0.000187709	0.00426291	0.003375055	PTPRE/PRKCB/PRKAA1/ZNF592/GRB10/PRKCD/PIP4K2A/PRKCZ/PTPN1/INPP5K/PIP4K2C/GSK3A/ENPP1/NCOA5/RPS6KB1/GRB14/PRKCQ/KANK1/SOCS1/TRIM72/IRS1/PTPN2/NCK1	23
GO:0035107	BP	GO:0035107	appendage morphogenesis	62/5546	142/18903	0.000191907	0.004327678	0.003426334	MBNL1/NIPBL/LMBR1/PSEN1/CREBBP/CHD7/ECE1/FLVCR1/CHST11/RUNX2/SKI/ASPH/CTNNB1/WDPCP/NOTCH2/NOTCH1/ZBTB16/FBN2/ATRX/GREM1/SMAD4/SEMA3C/FBXW4/C2CD3/HOXA10/HOXA9/TBC1D32/CACNA1C/FZD6/TGFB2/SHOX2/RSPO2/PRRX1/DLX5/ALDH1A2/GLI3/MYH3/TWIST1/LRP4/FGFR2/SFRP2/TBX2/TP63/EXT1/ZNF141/GDF5/FGF10/PBX2/ALX4/MSX1/BMP7/RNF165/TBX5/FREM2/EN1/FRAS1/MED1/OSR1/HOXD9/NOG/LEF1/SOX9	62
GO:0035108	BP	GO:0035108	limb morphogenesis	62/5546	142/18903	0.000191907	0.004327678	0.003426334	MBNL1/NIPBL/LMBR1/PSEN1/CREBBP/CHD7/ECE1/FLVCR1/CHST11/RUNX2/SKI/ASPH/CTNNB1/WDPCP/NOTCH2/NOTCH1/ZBTB16/FBN2/ATRX/GREM1/SMAD4/SEMA3C/FBXW4/C2CD3/HOXA10/HOXA9/TBC1D32/CACNA1C/FZD6/TGFB2/SHOX2/RSPO2/PRRX1/DLX5/ALDH1A2/GLI3/MYH3/TWIST1/LRP4/FGFR2/SFRP2/TBX2/TP63/EXT1/ZNF141/GDF5/FGF10/PBX2/ALX4/MSX1/BMP7/RNF165/TBX5/FREM2/EN1/FRAS1/MED1/OSR1/HOXD9/NOG/LEF1/SOX9	62
GO:0051547	BP	GO:0051547	regulation of keratinocyte migration	11/5546	14/18903	0.000196673	0.004419644	0.003499146	MMP9/MAP4K4/IQSEC1/PTEN/ADAM9/EPPK1/MTOR/FGF7/HAS2/FGF10/EPB41L4B	11
GO:0010948	BP	GO:0010948	negative regulation of cell cycle process	123/5546	318/18903	0.000197546	0.004423791	0.003502429	MAPK14/WAC/TAOK3/TAOK1/CRLF3/RPS6KA2/USP47/FOXN3/CDKN2D/RGCC/RBL2/CTDSPL/BCL6/APC/KAT2B/PTEN/CDC73/TNKS/UIMC1/WAPL/TOPBP1/INHBA/GPR132/DLG1/GIGYF2/BARD1/RAD21/DOT1L/BRIP1/ZNF207/NBN/CHFR/PRKDC/PKD2/TEX14/RBL1/ATRX/ATF2/CDC14B/CTDSP1/EZH2/ATM/PTPN11/DTL/BLM/MDM1/PPP1R10/MDM2/ERCC6/DYNC1LI1/NACC2/TRIM39/CUL4A/BRCA1/TOM1L2/DNA2/KNTC1/CRADD/PPP2R5B/RFWD3/ORC1/FANCD2/INTS7/ZNF655/DDX39B/MTBP/APBB2/GEN…	123
GO:0051546	BP	GO:0051546	keratinocyte migration	14/5546	20/18903	0.000199445	0.004450813	0.003523823	MMP9/MAP4K4/IQSEC1/PTEN/LRG1/ADAM9/EPPK1/MTOR/FGF7/HAS2/FGF10/EPB41L4B/LTB4R2/FERMT1	14
GO:0071560	BP	GO:0071560	cellular response to transforming growth factor beta stimulus	107/5546	271/18903	0.000202122	0.004494936	0.003558756	USP15/ARG1/IGF1R/ARID4B/DNM2/ZEB1/CREBBP/HIPK2/APAF1/SKIL/EP300/STAT3/USP9X/NR3C1/LIMS1/SMURF1/RNF111/TGFBR2/NLK/ZBTB7A/LEMD3/CHST11/PPM1A/TRIM33/OGT/SMURF2/ADAM17/ARID4A/LATS2/TGFBR1/CFLAR/SPRED2/SKI/FBN1/AXIN1/LRG1/CRK/PXN/VEPH1/LTBP1/APPL2/SIN3A/WWOX/LATS1/SAP130/SMAD2/FBN2/PDPK1/HTRA3/ADAM9/COL1A1/MTMR4/TGFBRAP1/MAP3K7/GLG1/HTRA4/SMAD4/ITGA8/ZNF451/SAP30/PAK2/SFRP1/DDR2/LDLRAD4/SIRT1/PDE3A/CO…	107
GO:0070252	BP	GO:0070252	actin-mediated cell contraction	48/5546	104/18903	0.000203909	0.004519038	0.003577838	ROCK1/PDE4D/PDE4B/PIK3CA/KCNE1/NOS1AP/DLG1/CCDC88C/EPDR1/SLC9A1/SCN5A/GSN/KCNQ1/PKP2/CACNA1D/KCNJ3/FLNA/CACNB2/NUP155/TPM1/AKAP9/CACNA2D1/CACNA1C/FRMD6/MYBPC3/EMP2/ABCC9/PLN/CTNNA3/GJA1/MYH3/KCNE3/EPB41L5/RYR2/ATP2A1/ATP1A2/CAV3/ACTA2/SGCD/KCNE4/ANK2/SCN2B/SNTA1/KCNE2/DSG2/HCN4/MYH7/FGF12	48
GO:0014033	BP	GO:0014033	neural crest cell differentiation	45/5546	96/18903	0.000205229	0.004520712	0.003579164	HIF1A/MAPK1/FAM172A/FBXL17/TAPT1/SEMA4D/SEMA3E/OTUD5/CORO1C/SEMA4B/FN1/FOXC1/SMAD4/PHACTR4/SEMA3C/MAPK3/SFRP1/JAG1/NRG1/CDH2/ALDH1A2/NRTN/LRP6/TWIST1/ERBB4/LAMA5/FOXC2/EXT1/SEMA4F/SEMA3B/SEMA6A/SEMA5A/EDNRA/SIX1/RET/WNT10A/RADIL/BMP7/ANXA6/SEMA3A/SEMA5B/EDN3/GDNF/SEMA3G/SOX9	45
GO:0016239	BP	GO:0016239	positive regulation of macroautophagy	37/5546	75/18903	0.000205391	0.004520712	0.003579164	HIF1A/WAC/SPTLC2/ULK1/RAB3GAP1/SESN2/ATG2A/VPS13D/RAB3GAP2/TBK1/PAFAH1B2/WIPI1/TOM1/UVRAG/AMBRA1/PIP4K2A/SPTLC1/RALB/LRSAM1/NOD2/HTT/PINK1/MAP3K7/GNAI3/MAPK3/EPM2A/SIRT1/DCN/MOAP1/PIP4K2C/SMCR8/IRGM/SNX18/TSC1/TRIM13/GPSM1/PRKAA2	37
GO:0032984	BP	GO:0032984	protein-containing complex disassembly	97/5546	242/18903	0.000208302	0.004569145	0.00361751	IRAK3/SVIL/IGF1R/ADD3/ARID2/CLASP1/GSK3B/TAOK1/SYNJ1/TMOD3/SPTBN1/ETF1/APC/CLEC16A/ADD1/SCAF8/PIK3CA/CAPG/EPG5/SPAST/ASPH/NFE2/TOM1/FRAT1/NAV3/PIK3C3/UVRAG/MICAL1/VPS4B/SETX/TSG101/KIF5B/CLASP2/ARHGEF2/GSN/INSR/KLC1/ARID1A/SNX14/IST1/GAK/UBQLN1/SCAF4/MID1IP1/SH3GL1/CAPZA1/DHX8/KIF2A/SMARCC2/MTPN/SMARCC1/SMARCD2/NCKAP5L/NAPB/SPTAN1/CALM1/TMEM39A/TTBK2/MTRF1/LMOD3/KIF18A/VTA1/TBC1D25/SMARCD3/UPF1/C…	97
GO:0006904	BP	GO:0006904	vesicle docking involved in exocytosis	25/5546	45/18903	0.000210513	0.004601928	0.003643465	RAB8B/EXOC4/RAB3D/CTBP2/RAB10/EXOC6/EXOC2/STXBP3/RALB/SCFD2/EXOC3/KCNB1/EXOC5/EXOC8/STX1A/VAMP3/VPS18/UNC13C/RAB3C/RAB3B/RAB12/RAB15/STX1B/UNC13A/SNPH	25
GO:0140029	BP	GO:0140029	exocytic process	40/5546	83/18903	0.000218911	0.004769297	0.003775975	STXBP5/LYN/SYK/PSEN1/RAB8B/STX3/SYNJ1/EXOC4/P2RX1/RAB3D/CTBP2/RAB10/EXOC6/RAB44/STX11/EXOC2/STXBP3/RALB/SCFD2/NAPB/EXOC3/KCNB1/EXOC5/EXOC8/STX1A/GRIK5/NLGN1/SV2A/VAMP3/VPS18/ERC2/UNC13C/RAB3C/RAB3B/RAB12/RAB15/STX1B/CPLX1/UNC13A/SNPH	40
GO:0051054	BP	GO:0051054	positive regulation of DNA metabolic process	117/5546	301/18903	0.000221666	0.004808342	0.003806888	SMCHD1/PTK2B/ANXA3/IGF1R/PTPRC/MAPK1/ARID2/BAZ1A/USP9X/MECP2/RGCC/FAF1/RNF168/TNKS/ARID1B/SMARCA2/NEK7/UIMC1/EPC2/FAM168A/SPIDR/ACTR2/KMT5B/INO80D/PRKD2/RIF1/POGZ/MAP2K4/EP400/MBTD1/PRKCD/TRRAP/INO80/CTNNB1/NBN/PRKDC/HGF/EYA3/TNKS2/USP7/TOX/WDR48/ARID1A/ATRX/SLF1/BRPF3/XRCC5/KAT7/ATM/GREM1/HMBOX1/ATF1/PRIM2/WRN/DHX36/UBE2B/ATAD5/SMARCC2/TNFSF13/PPP1R10/NFRKB/ERCC6/SMARCC1/SMARCD2/DBF4/EREG/MAPK3/…	117
GO:0051494	BP	GO:0051494	negative regulation of cytoskeleton organization	70/5546	165/18903	0.0002222	0.004808342	0.003806888	SVIL/ARFGEF1/ADD3/SSH2/DYRK1A/CLASP1/TAOK1/TMOD3/SPTBN1/PPFIA1/APC/KAT2B/MYADM/ADD1/PIK3CA/CAPG/PRKCD/NAV3/ARAP1/CLASP2/SSH1/ARHGEF2/GSN/MID1IP1/CAPZA1/PHLDB2/ARHGEF7/MDM1/SMAD4/MTPN/SPTAN1/BRCA1/PIK3R1/INPP5K/PAK2/TTBK2/TACSTD2/LMOD3/EML2/HIP1R/SSH3/TBCD/TRIM37/IQCJ-SCHIP1/SLIT2/LMOD1/CORO2B/CTNNA2/CAMSAP3/FHOD3/CAMSAP1/PLEKHH2/MAP2/CAV3/SHANK1/APC2/TMOD1/SPTBN2/KANK1/KANK4/LMOD2/F11R/SPTBN5/CLI…	70
GO:0014706	BP	GO:0014706	striated muscle tissue development	102/5546	257/18903	0.000224413	0.00483995	0.003831913	RUNX1/MAPK14/FOXP1/JARID2/ARID2/CHD7/IFRD1/TGFBR2/PTEN/TGFBR1/PLEC/GJB6/SKI/CREB1/NEBL/MEF2A/RBPJ/MAP2K4/MAML1/SLC9A1/G6PD/NOTCH2/SCN5A/FRS2/NOTCH1/KDM6B/PKP2/CTDP1/EGLN1/GREM1/ZFPM2/FOXC1/PDLIM5/SMAD4/MTPN/LUC7L/SEMA3C/TPM1/SORBS2/VGLL4/BMP5/EYA1/SMAD3/MTOR/ZFPM1/PDGFRA/TGFB2/SHOX2/MYBPC3/PDGFRB/GSK3A/NRG1/HNRNPU/AKAP13/MYH11/PLN/SOX6/ALDH1A2/TTN/GJA1/MYOCD/ATG5/TENM4/TWIST1/ERBB4/COL11A1/NEB/FG…	102
GO:0010970	BP	GO:0010970	transport along microtubule	71/5546	168/18903	0.000231006	0.004939573	0.003910787	AGTPBP1/KIF1B/HIF1A/SYNE2/PAFAH1B1/NDEL1/KIF13A/APP/BORCS5/AP3B1/FLOT2/FBXW11/STAU2/STAU1/RAB21/SPAST/RPGR/RHOT1/SPG11/NDE1/ARL8A/RAB1A/TRAK1/BICD2/WDPCP/KIF5B/RASGRP1/OPA1/PCM1/AP3S2/RAB6A/PRKCZ/KIF3B/MREG/HTT/AP3M2/IFT88/MAPK8IP3/IFT57/SFPQ/TMEM108/DLG2/TERF2/KIF5C/HNRNPU/AP3S1/DYNC1I1/SPG7/WDR35/ARL8B/PEX14/AP3B2/CAMSAP3/SPAG17/MAPT/SSX2IP/BLOC1S5/TRIM46/CNIH2/MAP2/WASF1/SYBU/TTC26/CLIP3/KIF1A…	71
GO:0030326	BP	GO:0030326	embryonic limb morphogenesis	53/5546	118/18903	0.000231338	0.004939573	0.003910787	MBNL1/NIPBL/LMBR1/PSEN1/CREBBP/CHD7/ECE1/FLVCR1/CHST11/RUNX2/SKI/CTNNB1/WDPCP/NOTCH2/NOTCH1/ZBTB16/FBN2/GREM1/SMAD4/FBXW4/C2CD3/HOXA10/HOXA9/TBC1D32/CACNA1C/FZD6/TGFB2/SHOX2/RSPO2/PRRX1/DLX5/ALDH1A2/GLI3/MYH3/TWIST1/LRP4/SFRP2/TBX2/TP63/GDF5/PBX2/ALX4/MSX1/BMP7/TBX5/FREM2/EN1/FRAS1/MED1/OSR1/HOXD9/NOG/LEF1	53
GO:0035113	BP	GO:0035113	embryonic appendage morphogenesis	53/5546	118/18903	0.000231338	0.004939573	0.003910787	MBNL1/NIPBL/LMBR1/PSEN1/CREBBP/CHD7/ECE1/FLVCR1/CHST11/RUNX2/SKI/CTNNB1/WDPCP/NOTCH2/NOTCH1/ZBTB16/FBN2/GREM1/SMAD4/FBXW4/C2CD3/HOXA10/HOXA9/TBC1D32/CACNA1C/FZD6/TGFB2/SHOX2/RSPO2/PRRX1/DLX5/ALDH1A2/GLI3/MYH3/TWIST1/LRP4/SFRP2/TBX2/TP63/GDF5/PBX2/ALX4/MSX1/BMP7/TBX5/FREM2/EN1/FRAS1/MED1/OSR1/HOXD9/NOG/LEF1	53
GO:0009612	BP	GO:0009612	response to mechanical stimulus	86/5546	211/18903	0.000241539	0.005140309	0.004069715	PTK2B/MAPK14/MAP3K2/IGF1R/NFKB1/RAF1/TGFBR2/MBD2/CASP8/MPO/PLEC/RETN/MAPK8/PIK3CA/CHI3L1/CNN2/GADD45A/GPI/IRF1/TNFRSF10A/NRXN1/MAP2K4/BMP6/FOSL1/SLC9A1/CTNNB1/PTGS2/SLC38A2/PKD2/GSN/JUND/KCNQ1/COL1A1/TNFSF14/HTT/LHFPL5/FAS/MTPN/TLR8/MAPK3/STRBP/CRADD/DDR2/MAP3K1/PKD2L2/TNFRSF10B/MYD88/BGLAP/MMP2/CDH2/TTN/TMEM150C/ADGRV1/ANKRD23/FADD/IGFBP2/KIT/COL11A1/TMEM120A/CASP2/RPS6KB1/RYR2/GDF5/FGF2/PPL/UCN…	86
GO:0110053	BP	GO:0110053	regulation of actin filament organization	109/5546	278/18903	0.000242971	0.005153708	0.004080323	SVIL/BRAF/ARFGEF1/PTK2B/ROCK1/CYFIP2/ADD3/SSH2/CLASP1/PAK1/TMOD3/VASP/SPTBN1/RGCC/PPFIA1/FCHSD2/RICTOR/TENM1/MYADM/NCK2/ADD1/TGFBR1/PIK3CA/CAPG/RASA1/CDC42EP3/DLG1/GRB2/PXN/PRKCE/PRKCD/DAAM2/BAG4/SLC9A1/ARAP1/CLASP2/LATS1/SSH1/GSN/ROCK2/HCK/ALMS1/CAPZA1/WHAMM/PHLDB2/FLNA/HCLS1/MTPN/WASL/SYNPO2L/SPTAN1/PIK3R1/INPP5K/PAK2/TTC8/SFRP1/TPM1/CIT/TACSTD2/LMOD3/HIP1R/SMAD3/MTOR/SSH3/ARHGAP18/SLIT2/FCHSD1…	109
GO:0072073	BP	GO:0072073	kidney epithelium development	63/5546	146/18903	0.000255128	0.005361499	0.004244836	BASP1/CD24/DLG1/HS3ST3B1/IQGAP1/CTNNB1/NOTCH2/NOTCH1/PKD2/SMAD2/ASXL1/EPHA4/GREM1/FOXC1/SMAD4/ROBO2/MAGI2/SFRP1/PROM1/TACSTD2/EYA1/SMAD3/JAG1/SLIT2/SDC1/GLI3/GREB1L/FGFR2/LAMA5/FOXC2/NPNT/KIF26B/EXT1/CRLF1/FGF2/KLHL3/WNT11/AQP1/EDNRA/SIX1/BCL2/WNT4/SIX4/RET/IRX2/YAP1/HEYL/BMP7/EFNB2/IRX3/AHI1/WNK4/WNT6/FGF1/KLF15/GDNF/TMEM59L/PODXL/OSR1/BMPER/NOG/CALB1/SOX9	63
GO:0030217	BP	GO:0030217	T cell differentiation	115/5546	296/18903	0.000255201	0.005361499	0.004244836	BRAF/SOS2/RUNX1/FOXP1/PTPRC/DOCK2/PTPN22/SYK/FOXO3/RC3H1/ARID2/ZEB1/SP3/CHD7/STAT3/VAV1/VNN1/CLEC4D/PREX1/SOS1/PIK3CD/RHOH/STAT5B/TGFBR2/CLEC4E/BCL6/CD46/AP3B1/IL4R/ARID1B/IL18R1/SMARCA2/ADAM17/IL6R/RUNX2/ADAM8/SASH3/CRACR2A/ANXA1/IRF1/MYB/JMJD6/IL2RG/CR1/PPP3CB/JAK3/RELB/CTNNB1/AMBRA1/PRKDC/ENTPD7/SOCS5/RASGRP1/CDK6/TOX/FUT7/ZBTB16/ARID1A/CBFB/TNFSF8/ZBTB7B/SPN/ATF2/ITPKB/LIG4/RC3H2/PRKCZ/PKNOX1…	115
GO:0042789	BP	GO:0042789	mRNA transcription by RNA polymerase II	24/5546	43/18903	0.00025527	0.005361499	0.004244836	NCOA2/STAT3/VDR/NCOA1/AP3B1/CREB1/NCBP3/SUPT6H/TAF13/C5AR1/TAF2/TAF1/ATF2/TFCP2/TAF8/TAF3/TAF4/NCBP1/ZBTB1/TAF4B/TAF7/THRB/MED1/TBP	24
GO:0032886	BP	GO:0032886	regulation of microtubule-based process	100/5546	252/18903	0.000258698	0.005415796	0.004287825	ROCK1/DIAPH1/DYRK1A/CLASP1/PAFAH1B1/GSK3B/TAOK1/PAK1/MECP2/BORCS5/SENP6/APC/KAT2B/MARK2/PRKAA1/CLIP1/SPAST/CYLD/SLAIN2/NAV3/CEP97/BICD2/PDCD6IP/VPS4B/DRC1/GPSM2/CLASP2/ARHGEF2/TACC3/NUMA1/ROCK2/MACF1/CEP295/SLAIN1/ALMS1/MID1IP1/PHLDB2/ARHGEF7/MDM1/MARK4/RAE1/CEP295NL/PPP1R35/MCPH1/BRCA1/TTBK2/EFNA5/AKAP9/SIRT1/CFAP45/KIF18A/GEN1/EML2/CDK5R1/MEMO1/CCDC65/CEP120/FAM107A/TBCD/TRIM37/HNRNPU/EPHA3/CHM…	100
GO:0031060	BP	GO:0031060	regulation of histone methylation	39/5546	81/18903	0.000267376	0.005561253	0.004402987	JARID2/KMT2E/KANSL1/MECP2/PAXBP1/KDM4C/OGT/PHF20/BRD4/SUPT6H/RIF1/MYB/MTF2/NSD1/EHMT1/CTNNB1/KDM3A/GFI1/ATRX/KANSL3/AUTS2/NNMT/RTF1/CTCF/KANSL2/SMAD4/BRCA1/ZNF335/IWS1/SIRT1/ZNF274/KMT2A/FAM47E/PHF1/AASS/CTCFL/BCOR/PAXIP1/PRDM12	39
GO:0097061	BP	GO:0097061	dendritic spine organization	39/5546	81/18903	0.000267376	0.005561253	0.004402987	SIPA1L1/IGF1R/NEDD9/PAFAH1B1/TANC2/LRRK2/PTEN/STAU2/DIP2A/ACTR2/ZNF804A/INSR/EPHA4/ABHD17B/DHX36/PDLIM5/WASL/CUX2/CDK5R1/NLGN1/DNM3/PPFIA2/LRP8/TANC1/SRCIN1/DOCK10/CHRNA7/HOMER1/DBN1/SHANK1/PRMT3/ARHGAP44/ZDHHC15/PAK3/EPHB1/KIF1A/ITGA3/NGEF/CTNND2	39
GO:0043254	BP	GO:0043254	regulation of protein-containing complex assembly	153/5546	410/18903	0.000268835	0.005573556	0.004412728	PLCG2/SVIL/ARFGEF1/PTK2B/STXBP5/ASAP1/CYFIP2/RIOK3/ADD3/SSH2/DYRK1A/SYK/MPP7/SORL1/CLASP1/GSK3B/LCP1/EP300/RAP1B/PAK1/TMOD3/RAF1/MECP2/VASP/SPTBN1/ULK1/FCHSD2/SVIP/VPS8/RICTOR/SENP6/ATF7IP/PPM1A/FAF1/TENM1/MYADM/NCK2/ADD1/NEK7/CAPG/RASA1/SPIDR/CDC42EP3/DLG1/CLIP1/GRB2/PRKCE/SLAIN2/EIF2AK2/PRKCD/DAAM2/MEFV/NAV3/BAG4/AMBRA1/ANKRD27/LATS1/SSH1/GSN/NUMA1/DDX3X/GNL3L/VPS39/SLF1/TIRAP/RALB/SLAIN1/HCK/A…	153
GO:0009299	BP	GO:0009299	mRNA transcription	26/5546	48/18903	0.000273469	0.005620261	0.004449705	NCOA2/STAT3/VDR/NCOA1/AP3B1/CREB1/NCBP3/SUPT6H/TAF13/HIPK3/C5AR1/TAF2/TAF1/ATF2/TFCP2/EREG/TAF8/TAF3/TAF4/NCBP1/ZBTB1/TAF4B/TAF7/THRB/MED1/TBP	26
GO:0010171	BP	GO:0010171	body morphogenesis	26/5546	48/18903	0.000273469	0.005620261	0.004449705	BRAF/ANKRD11/NIPBL/CLASP1/EP300/FLVCR1/CRISPLD2/RAB3GAP1/SKI/ASPH/ZNF281/CLASP2/COL1A1/PTPN11/PHLDB2/PDGFRA/MMP2/DLX5/MYH3/GREM2/MSX1/CDON/MAB21L2/SCX/NOG/LEF1	26
GO:0008361	BP	GO:0008361	regulation of cell size	76/5546	183/18903	0.000273711	0.005620261	0.004449705	DNM2/SLC12A6/VAV3/PAFAH1B1/RAP1GAP2/GSK3B/IFRD1/VAV1/NDEL1/SMURF1/ULK1/RB1CC1/CDKL5/PTEN/CREB1/RAB21/DIP2B/RTN4/ADNP/SEMA4D/WDTC1/SIN3A/SEMA3E/MACF1/IST1/SLC12A2/SEMA4B/FN1/RPTOR/AKT3/MTPN/RYK/PTPRS/SEMA3C/CDH4/EFNA5/MTOR/DRAXIN/GOLGA4/MSN/ZFYVE27/PLXNA4/SLC12A1/NGF/DCC/DISC1/SEMA4F/MAPT/SEMA3B/ANO6/SEMA6A/KCNN4/UCN/TSC1/SEMA5A/TRIM46/AQP1/NTN1/MAP2/DBN1/CAV3/NRCAM/RET/LPAR3/SEMA3A/BDNF/CDKL3/SLI…	76
GO:0048864	BP	GO:0048864	stem cell development	42/5546	89/18903	0.000274778	0.005623125	0.004451972	HIF1A/PTPRC/MAPK1/SETD2/FAM172A/TAPT1/SEMA4D/SEMA3E/MSI2/CORO1C/SEMA4B/FN1/FOXC1/PHACTR4/SEMA3C/MAPK3/JAG1/NRG1/CDH2/ALDH1A2/NRTN/TWIST1/ERBB4/LAMA5/FOXC2/SEMA4F/SEMA3B/FGF2/SEMA6A/SEMA5A/EDNRA/BCL2/RET/RADIL/BMP7/ANXA6/SEMA3A/SEMA5B/EDN3/GDNF/SEMA3G/SOX9	42
GO:0051965	BP	GO:0051965	positive regulation of synapse assembly	32/5546	63/18903	0.0002756	0.005623125	0.004451972	STAU2/ADNP/SEMA4D/NRXN1/LRRN1/IL1RAP/CLSTN3/PTPRD/EFNA5/ADGRB3/SLITRK4/CUX2/NLGN3/NLGN1/GRID2/NTRK2/SLITRK5/IL1RAPL1/CLSTN2/DLG5/NLGN2/LRRTM2/THBS2/BDNF/EPHB1/NTRK1/LRRC4B/ST8SIA2/AMIGO3/TPBG/FLRT2/ADGRB1	32
GO:0044380	BP	GO:0044380	protein localization to cytoskeleton	30/5546	58/18903	0.000281727	0.005711866	0.004522231	DIAPH1/GSK3B/CEP350/UBXN2B/APC/HOOK3/CEP192/PIBF1/SNX10/ABHD17C/NUMA1/CSNK1D/PCM1/ABHD17B/GOLGB1/MARK4/MCPH1/C2CD3/TTBK2/CEP250/WRAP73/HNRNPU/STIL/CEP83/KIAA0753/DISC1/MAPRE3/CEP72/MID2/HTR2A	30
GO:0060997	BP	GO:0060997	dendritic spine morphogenesis	30/5546	58/18903	0.000281727	0.005711866	0.004522231	SIPA1L1/PAFAH1B1/TANC2/LRRK2/PTEN/STAU2/DIP2A/ACTR2/EPHA4/DHX36/PDLIM5/WASL/CUX2/CDK5R1/NLGN1/DNM3/PPFIA2/LRP8/SRCIN1/DOCK10/DBN1/SHANK1/PRMT3/ARHGAP44/ZDHHC15/PAK3/EPHB1/KIF1A/NGEF/CTNND2	30
GO:0086003	BP	GO:0086003	cardiac muscle cell contraction	37/5546	76/18903	0.000288041	0.005821499	0.00460903	PDE4D/PDE4B/PIK3CA/KCNE1/NOS1AP/DLG1/SLC9A1/SCN5A/GSN/KCNQ1/PKP2/CACNA1D/KCNJ3/FLNA/CACNB2/NUP155/AKAP9/CACNA2D1/CACNA1C/ABCC9/PLN/CTNNA3/GJA1/KCNE3/RYR2/ATP2A1/ATP1A2/CAV3/SGCD/KCNE4/ANK2/SCN2B/SNTA1/KCNE2/DSG2/HCN4/FGF12	37
GO:0034599	BP	GO:0034599	cellular response to oxidative stress	112/5546	288/18903	0.000291777	0.005878538	0.004654189	HIF1A/FOXP1/ARG1/FBXW7/MMP9/NCF1/FOXO3/ALOX5/MAPK1/MSRA/CAMKK2/LRRK2/TRPM2/VNN1/CPEB2/JAK2/STK26/PRKAA1/MAP3K5/GSR/STAU2/STK24/MPO/MAPK8/NCOA7/SESN2/STAU1/PNPLA8/ANXA1/SIRPA/ZNF277/FOXO1/PXN/ERN1/PRKCD/ALDH3B1/PDK1/ABCC1/SIN3A/CTNNB1/SETX/G6PD/NR4A3/GCH1/HGF/PKD2/KDM6B/VKORC1L1/RIPK1/NME8/ARNT/ATF2/MAPK13/TP53INP1/EZH2/CHUK/UBQLN1/RBM11/PINK1/OXR1/GSKIP/MAPKAP1/REST/PAWR/MAPK3/VRK2/PDE8A/SLC25A24…	112
GO:0031330	BP	GO:0031330	negative regulation of cellular catabolic process	98/5546	247/18903	0.000298249	0.005990139	0.004742547	MAPK14/ROCK1/PTPN22/WAC/LARP4B/PSEN1/SORL1/PIK3CG/HIPK2/QSOX1/LRRK2/SLC11A1/STAT3/USP9X/TSPO/SMG1/HP/RYBP/TAB2/SVIP/OGT/MAPKAPK2/CLEC16A/SCFD1/TLK2/HERC1/FOXK2/DHX34/PIK3CA/NOCT/MTM1/FHIT/RBM38/TAF1/NBAS/HGF/THRAP3/USP7/PLIN5/NRDE2/TOB1/ACACB/TIRAP/SLC7A5/DHX36/EIF4ENIF1/GOLGA2/PINK1/CNR1/FOXK1/LEPR/RPTOR/SMARCC1/FMR1/TRIM39/TAB3/SECISBP2/DHX9/TRAF3IP2/MTMR8/TMEM39A/ATP2B4/RBM10/TRDMT1/RNF41/MYD8…	98
GO:0140056	BP	GO:0140056	organelle localization by membrane tethering	40/5546	84/18903	0.000300554	0.006017632	0.004764314	PDZD8/RAB8B/STX3/EXOC4/RAB3D/CTBP2/RAB10/EXOC6/ESYT2/STX6/STX11/RAB3IP/EXOC2/STXBP3/RALB/VAPB/SCFD2/STX5/STX16/CALM1/EXOC3/KCNB1/EXOC5/EXOC8/STX1A/VAMP3/VPS18/CEP83/UNC13C/RAB3C/RAB3B/TSNARE1/RAB12/RAB15/STX1B/NDRG4/UNC13A/ESYT3/SNPH/STX17	40
GO:0001701	BP	GO:0001701	in utero embryonic development	147/5546	393/18903	0.00031071	0.006201662	0.004910015	MYH9/CMIP/HIF1A/MBNL1/STK4/MAPK1/BIRC6/ATP11A/SETD2/TBL1XR1/SP3/CUL3/CHD7/VPS54/SKIL/NDEL1/RAD51B/FLVCR1/MAP2K1/NCOA1/KIDINS220/KDM4C/TGFBR2/CHST11/BPTF/LATS2/CASP8/TGFBR1/MFN2/GGNBP2/YTHDC1/RTN4/ELL/CNOT2/AXIN1/SUPT6H/GRB2/GPI/CNOT1/RBPJ/ADAM10/ACVR1B/FOSL1/WDTC1/HECTD1/SIN3A/CTNNB1/N4BP2L2/NBN/CHD8/LATS1/NOTCH2/NOTCH1/PKD2/SMAD2/NXN/UPB1/ARNT/ATF2/MIB1/EGLN1/LIG4/POLB/RTF1/INPP5B/NECAB1/TRAF6/M…	147
GO:0061448	BP	GO:0061448	connective tissue development	107/5546	274/18903	0.000328318	0.006532822	0.005172203	RUNX1/MAPK14/HIF1A/NCOA2/VPS13B/MBOAT2/ZEB1/SORL1/TBL1XR1/SPTLC2/ZNF516/KLF7/TAPT1/NCOA1/TGFBR2/CHST11/PUM2/TGFBR1/CFLAR/TRPS1/CHSY1/IL6R/RUNX2/SULF2/PIK3CA/CHI3L1/BMP6/CTNNB1/MGP/NOTCH1/ZBTB16/MEF2D/ATF2/COL1A1/GREM1/DHRS7B/PTPN11/EIF2AK3/GLG1/FTO/WNT5B/SATB2/MAPK3/MEX3C/THBS3/THRA/SNX19/GHR/SIRT1/BMP5/OXCT1/CD44/SOX5/SMAD3/LRP5L/CTSK/SHOX2/COMP/GPLD1/PDGFRB/ID4/RSPO2/EFEMP1/PDGFD/SULF1/PRRX1/SO…	107
GO:0098876	BP	GO:0098876	vesicle-mediated transport to the plasma membrane	64/5546	150/18903	0.000334274	0.00663079	0.005249767	RAB31/ACAP2/VPS13B/DNM2/SORL1/RAB8B/EPS15/STX3/EXOC4/KIF13A/LMTK2/VTI1A/DENND1B/SPTBN1/EHD1/RAB10/EXOC6/VPS53/DENND1A/CCDC93/SEC16A/ZDHHC2/EPG5/ATP2C1/RAB11FIP4/ATP9A/STX6/ACSL3/SNX27/GGA3/ANKRD27/EXOC2/RAB7A/BLZF1/ARFGEF2/GRIPAP1/VPS39/GOLPH3/MACF1/CNST/OSBPL5/STX16/LYPLA1/RAB11FIP3/EXOC5/EXOC8/VAMP3/GOLGA4/DEF6/PTPN23/RABEP1/GRIP2/RAB26/DENND1C/GOLGA7/NSF/STX1B/CPLX1/NDRG4/ARHGAP44/STEAP2/VAMP4…	64
GO:0010811	BP	GO:0010811	positive regulation of cell-substrate adhesion	55/5546	125/18903	0.000338974	0.006703342	0.005307208	BRAF/PTK2B/PTPRJ/DOCK5/ROCK1/NEDD9/STK4/MAP4K4/DNM2/GSK3B/HSD17B12/LIMS1/OLFM4/PREX1/JAK2/MYADM/PLEKHA2/CASS4/CRK/UTRN/UNC13D/PRKCE/ITGA5/CDK6/PRKCZ/RREB1/FN1/FLNA/ARHGEF7/SFRP1/SMAD3/VIT/RSU1/ECM2/EMP2/CDH13/COL8A1/COL16A1/ABI3BP/EPB41L5/EPHA1/HAS2/NPNT/DISC1/COL26A1/EDIL3/TSC1/CX3CL1/THY1/WNT4/EGFLAM/CCL28/VWC2/ITGA3/FERMT1	55
GO:0034332	BP	GO:0034332	adherens junction organization	27/5546	51/18903	0.000344306	0.006787889	0.005374146	VCL/NUMB/HIPK1/ADD1/PLEC/ADAM10/BMP6/CTNNB1/EPHA4/PAK2/CDH11/CDH8/TBCD/PTPN23/FER/CAMSAP3/CDH12/DLG5/PLEKHA7/CDH7/CDH9/CDH6/CDH20/CDHR3/EFNB2/NUMBL/CDH1	27
GO:0051298	BP	GO:0051298	centrosome duplication	36/5546	74/18903	0.000352249	0.00690214	0.005464602	KAT2B/USP33/CEP192/NDE1/PDCD6IP/VPS4B/PKD2/ROCK2/CEP295/ALMS1/POC1B/MDM1/CEP295NL/CEP44/RTTN/PPP1R35/BRCA1/C2CD3/CEP152/CCDC57/SIRT1/GEN1/CNTROB/CEP120/CEP135/TRIM37/CHMP4B/STIL/WDR62/KIAA0753/PLK4/CENPJ/CEP72/TMEM67/RBM14/CHMP4C	36
GO:2000756	BP	GO:2000756	regulation of peptidyl-lysine acetylation	36/5546	74/18903	0.000352249	0.00690214	0.005464602	KMT2E/SETD5/PRKAA1/DIP2A/DIP2B/GLYR1/SIN3A/NFYA/PWWP2A/AUTS2/KAT7/CTCF/TADA2B/SMAD4/ERCC6/ZNF451/BRCA1/IWS1/SIRT1/BRD7/NFYC/MUC1/MYOCD/ATG5/KMT2A/TWIST1/TAF7/GATA2/BAZ1B/FOXP3/NOS1/PIWIL2/TADA2A/KLF15/PAXIP1/PRKAA2	36
GO:0071103	BP	GO:0071103	DNA conformation change	48/5546	106/18903	0.000353989	0.00691515	0.005474902	CHD7/CHD2/CHD1/HMGB2/ANXA1/NAV2/TOP2B/MCM9/CHD3/BRIP1/NBN/SETX/CHD8/TOP1/DDX3X/ATRX/TOP3A/MCM8/XRCC5/MNAT1/WRN/DHX36/GTF2F2/POLQ/BLM/ZRANB3/DNA2/DHX9/CHD9/TOP1MT/ASCC1/FANCM/HELB/HFM1/UPF1/RECQL5/WRNIP1/HELQ/ASCC3/IGHMBP2/CHD4/CHD1L/SUPV3L1/ERCC6L/RAD54L/RAD54L2/GTF2H2/TOP3B	48
GO:0010977	BP	GO:0010977	negative regulation of neuron projection development	61/5546	142/18903	0.000366057	0.007129235	0.005644398	DENND5A/MBP/PSEN1/PAFAH1B1/LRRK2/IFRD1/ULK1/PTEN/DIP2B/RTN4/SEMA4D/CBFA2T2/SEMA3E/GFI1/GAK/SEMA4B/EPHA4/FLNA/RYK/PTPRS/SEMA3C/BCL11A/DAB1/PTPRG/NLGN1/DRAXIN/GSK3A/PTPN9/DNM3/SPOCK1/FAT3/SLIT2/LRIG2/LRP4/DCC/MCF2/SEMA4F/SEMA3B/SEMA6A/TSC1/SEMA5A/TRIM46/RIT2/NTN1/THY1/MAP2/DPYSL3/STX1B/KANK1/SEMA3A/EFNB2/CDKL3/SLIT1/SEMA5B/CRMP1/SEMA3G/RTN4RL1/CDH1/AMIGO3/NGEF/RGMA	61
GO:0046847	BP	GO:0046847	filopodium assembly	34/5546	69/18903	0.0003763	0.007306585	0.005784811	FGD4/DOCK11/BCAS3/TRPM2/FGD3/TENM1/GPM6A/STAU2/TGFBR1/RAB3IP/PRKCD/DAAM2/RAB5A/ARAP1/SPATA13/WASL/SRGAP2/FMR1/TENM2/PIK3R1/NLGN1/DNM3/MYO10/PPP1R16B/FXR1/SPAG6/ARHGEF4/MYO3B/FXR2/TTYH1/DPYSL3/ARHGAP44/FGD1/MYO3A	34
GO:0046856	BP	GO:0046856	phosphatidylinositol dephosphorylation	19/5546	32/18903	0.000386437	0.007480824	0.00592276	MTMR3/INPP5D/INPP5A/SYNJ1/PTEN/MTMR6/MTMR10/SYNJ2/MTM1/SACM1L/FIG4/MTMR1/INPP5B/MTMR4/MTMR8/INPP5K/MTMR9/TPTE2/MTMR11	19
GO:0097150	BP	GO:0097150	neuronal stem cell population maintenance	15/5546	23/18903	0.000387708	0.007482886	0.005924393	FOXO3/HOOK3/FOXO1/NOTCH1/PCM1/REST/MCPH1/FANCD2/MMP24/JAG1/FANCC/PRRX1/CDH2/SOX2/ASPM	15
GO:0006661	BP	GO:0006661	phosphatidylinositol biosynthetic process	58/5546	134/18903	0.000398746	0.007672875	0.006074813	PLCG2/MTMR3/INPP5D/PIK3CB/PIK3CG/SYNJ1/BMX/INPP4A/PIK3CD/SMG1/IPMK/PIKFYVE/PTEN/MTMR6/PIP5K1B/PIK3CA/PI4KA/IP6K1/INPP1/SYNJ2/MTM1/PIK3C3/UVRAG/PIP4K2A/SOCS5/SACM1L/TTC7B/FIG4/ITPKB/MBOAT7/PIP5K1A/MTMR1/PIGB/ATM/MTMR4/IMPA1/MTMR14/PIK3R1/INPP5K/PIK3R6/SOCS4/PIP4K2C/TTC7A/PIGL/PIK3C2A/PIGN/PIGX/ITPKC/PIGU/PIK3R4/TPTE2/BPNT1/FGF2/SOCS1/SLA2/SOCS7/PIGA/HTR2A	58
GO:0022612	BP	GO:0022612	gland morphogenesis	54/5546	123/18903	0.000408165	0.007830668	0.006199741	ARG1/FBXW7/NFKB1/CUL3/CEACAM1/NR3C1/KDM5B/VDR/TGFBR2/CFLAR/RPS6KA1/BTBD7/HGF/NOTCH2/FRS2/NOTCH1/BTRC/IGFBP5/POLB/SEMA3C/CSMD1/SFRP1/TNC/CYP7B1/LRP5L/TGFB2/ID4/MSN/MMP2/SULF1/NRG3/GLI3/FGF7/FGFR2/TBX2/LAMA5/TP63/AREG/FGF10/NTN1/BCL2/WNT4/CAV3/NTN4/BMP7/GLI1/CPB2/FGF1/MED1/NOG/TGFA/LAMA1/AR/SOX9	54
GO:0045926	BP	GO:0045926	negative regulation of growth	98/5546	249/18903	0.000415838	0.007954132	0.00629749	PTPRJ/CDA/HIF1A/FOXP1/STK4/JARID2/SPAG9/CRLF3/IFRD1/CDKN2D/ULK1/TGFBR2/BCL6/PTEN/SMARCA2/INHBA/SESN2/DIP2B/RTN4/SEMA4D/ACVR1B/SEMA3E/BTG1/G6PD/EAF2/DDX3X/SERTAD2/SIPA1/CTDP1/IGFBP5/ST7L/SEMA4B/GREM1/OSGIN2/CDHR2/ING5/SMAD4/RYK/STK3/PTPRS/SEMA3C/BCL11A/SFRP1/ESR2/VGLL4/SIRT1/RAI1/WWC3/SMAD3/ALOX15B/DRAXIN/TGFB2/SLIT3/JADE1/GSK3A/MT1A/SLIT2/WFDC1/GJA1/CRYAB/WWC1/PTK6/DCC/TCHP/ENPP1/SH3BP4/RB1/PRDM1…	98
GO:0031146	BP	GO:0031146	SCF-dependent proteasomal ubiquitin-dependent protein catabolic process	26/5546	49/18903	0.000420994	0.008028868	0.006356661	FBXL5/FBXW7/FBXL17/FBXO33/FBXO9/FBXW11/FBXL20/FBXO38/AMN1/BTRC/FBXL3/FBXL13/FBXL4/FBXL18/CUL2/CUL1/CUL4A/FBXW4/KIF14/CUL4B/FBXL14/STYX/FBXL2/FBXL8/FBXL22/FBXO2	26
GO:0032784	BP	GO:0032784	regulation of DNA-templated transcription elongation	47/5546	104/18903	0.000428853	0.00815455	0.006456167	CDK13/INTS6/SETD5/CDC73/ELL2/RNF168/SCAF8/BRD4/ELL/AXIN1/SUPT6H/CCNK/CTNNB1/EAF2/CDK12/CCNT2/PWWP2A/MED23/MED15/MED14/EZH2/KAT7/CCNT1/ERCC6/MED27/INTS8/INTS1/MED18/INTS7/DDX39B/NCBP1/VHL/MED22/INTS2/WDR82/HNRNPU/MED26/INTS4/LDB1/ZNF326/RECQL5/ALYREF/INTS3/MED1/MED9/THOC5/CCAR2	47
GO:1900076	BP	GO:1900076	regulation of cellular response to insulin stimulus	35/5546	72/18903	0.000430888	0.008169086	0.006467676	NCOA2/SORL1/PTPRE/OSBPL8/PRKCB/NCOA1/PRKAA1/ZNF592/GRB10/PRKCD/APPL2/PIP4K2A/ZBTB7B/PTPN11/PRKCZ/PTPN1/INPP5K/SIRT1/PIP4K2C/GPLD1/GSK3A/BGLAP/ENPP1/NCOA5/LPL/RPS6KB1/GRB14/PRKCQ/ECHDC3/KANK1/SOCS1/TRIM72/IRS1/PTPN2/NCK1	35
GO:0007063	BP	GO:0007063	regulation of sister chromatid cohesion	14/5546	21/18903	0.000436561	0.008204029	0.006495341	NSMCE2/TNKS/WAPL/SMC5/RAD21/CTNNB1/ATRX/SLF1/HDAC8/CTCF/SFPQ/RB1/SLF2/AXIN2	14
GO:0036092	BP	GO:0036092	phosphatidylinositol-3-phosphate biosynthetic process	14/5546	21/18903	0.000436561	0.008204029	0.006495341	PIK3CB/PIK3CG/SYNJ1/INPP4A/PIK3CD/PIKFYVE/PIK3CA/SYNJ2/PIK3C3/UVRAG/FIG4/ATM/PIK3C2A/PIK3R4	14
GO:0097049	BP	GO:0097049	motor neuron apoptotic process	14/5546	21/18903	0.000436561	0.008204029	0.006495341	ROCK1/VPS54/MAP2K4/SPG11/ATF2/ADARB1/FAS/KCNB1/FADD/RAPSN/CRLF1/BCL2/NEFL/CNTFR	14
GO:0030833	BP	GO:0030833	regulation of actin filament polymerization	60/5546	140/18903	0.000438224	0.008211278	0.00650108	SVIL/ARFGEF1/PTK2B/CYFIP2/ADD3/SSH2/TMOD3/VASP/SPTBN1/FCHSD2/RICTOR/TENM1/MYADM/NCK2/ADD1/CAPG/RASA1/CDC42EP3/DLG1/GRB2/PRKCE/PRKCD/DAAM2/BAG4/LATS1/SSH1/GSN/HCK/CAPZA1/HCLS1/MTPN/SPTAN1/LMOD3/HIP1R/MTOR/SSH3/ARHGAP18/SLIT2/FCHSD1/LMOD1/FER/ELN/FHOD3/CDC42EP5/GBA2/CDC42EP4/DBN1/BAIAP2L1/TMOD1/SPTBN2/KANK1/KANK4/LMOD2/BAIAP2L2/SPTBN5/PAK3/TMOD2/C15orf62/AVIL/NCK1	60
GO:0030178	BP	GO:0030178	negative regulation of Wnt signaling pathway	72/5546	174/18903	0.000442665	0.008267874	0.006545889	MAPK14/STK4/FOXO3/TMEM170B/GSK3B/TLE4/NLK/APC/TLE3/LATS2/AXIN1/CYLD/FOXO1/CCDC88C/SCYL2/GRB10/TLE1/CTNNB1/ANKRD6/WWOX/OTUD5/CHD8/LATS1/NOTCH1/NXN/UBAC2/BICC1/GREM1/INVS/STK3/WIF1/SFRP1/NPHP4/VGLL4/SFRP4/FZD6/DRAXIN/JADE1/GSK3A/APCDD1/CDH2/GLI3/LRP4/ZNRF3/IGFBP2/TRABD2B/SFRP2/NFATC4/CSNK1A1/SHISA6/WNT11/LMBR1L/APC2/APCDD1L/TNN/GLI1/SOX13/SFRP5/DACT3/RNF43/SOX2/TCF7L2/NKD2/DKK2/AXIN2/NOG/IGFBP6/TPB…	72
GO:0061097	BP	GO:0061097	regulation of protein tyrosine kinase activity	44/5546	96/18903	0.000443818	0.008267874	0.006545889	NEDD9/FBXW7/NCF1/PTPRC/CBL/CD24/PSEN1/ABI1/APP/NCK2/ADAM17/CASS4/GGNBP2/TSG101/SOCS5/CBLB/RAP2C/SH3BP5L/EPHA4/GREM1/NCAPG2/ERCC6/SH3BP5/PTPN1/EREG/PAK2/SOCS4/STAP1/NRG1/LILRA5/LRP8/PTK6/SRCIN1/ERBB4/AREG/DUSP22/THY1/IL34/BTC/NOX4/DLG3/AFAP1L2/PTPN2/TGFA	44
GO:1901983	BP	GO:1901983	regulation of protein acetylation	41/5546	88/18903	0.000451055	0.008371757	0.006628135	KMT2E/GSK3B/TAOK1/SETD5/PRKAA1/DIP2A/DIP2B/GLYR1/SIN3A/NFYA/PWWP2A/DDX3X/CEP295/AUTS2/KAT7/CTCF/TADA2B/SMAD4/ERCC6/ZNF451/BRCA1/IWS1/SIRT1/TERF2IP/BRD7/NFYC/MUC1/MYOCD/ATG5/KMT2A/TWIST1/TAF7/GATA2/BAZ1B/FOXP3/NOS1/PIWIL2/TADA2A/KLF15/PAXIP1/PRKAA2	41
GO:0001941	BP	GO:0001941	postsynaptic membrane organization	21/5546	37/18903	0.000453302	0.008371757	0.006628135	ZDHHC2/NRXN1/GPHN/LRRC4/CHRDL1/NLGN3/NLGN1/NLGN4Y/CDH2/LRP4/SLC7A11/RAPSN/FZD9/COLQ/NRXN2/SHISA6/FRRS1L/NLGN2/NLGN4X/GDNF/LHFPL4	21
GO:0021955	BP	GO:0021955	central nervous system neuron axonogenesis	21/5546	37/18903	0.000453302	0.008371757	0.006628135	B4GALT5/NIN/PAFAH1B1/NDEL1/PTEN/MYCBP2/SPG11/EPHA4/SZT2/ADARB1/B4GALT6/CDH11/DRAXIN/DCLK1/FBXO45/SLIT2/PLXNA4/DCC/GLI2/EPHB6/EPHB1	21
GO:0007549	BP	GO:0007549	dosage compensation	18/5546	30/18903	0.000459859	0.008460585	0.006698462	SMCHD1/JARID2/OGT/PHF20/YTHDC1/MSL2/MSL1/CDYL/PCGF3/RLIM/SUZ12/MSL3/KANSL3/KANSL2/RBM15/BRCA1/HNRNPU/TSIX	18
GO:1902017	BP	GO:1902017	regulation of cilium assembly	33/5546	67/18903	0.000460744	0.008460585	0.006698462	DNM2/SYNE2/GSK3B/LIMK2/TAPT1/CDKL5/CROCC/CYLD/CEP97/WDPCP/HTT/IFT88/MARK4/TBC1D30/PPP1R35/CDKL1/TBC1D7/MPHOSPH9/CNTROB/CEP120/CEP135/WRAP73/ATG5/MAP4/TCHP/KIF24/SAXO1/CENPJ/YAP1/ZMYND10/EVI5L/ODF2/HAP1	33
GO:1901990	BP	GO:1901990	regulation of mitotic cell cycle phase transition	133/5546	354/18903	0.00047357	0.008671332	0.006865316	WAC/TAOK3/ARID2/KMT2E/CUL3/TAOK1/TFDP1/CRLF3/NSMCE2/TMOD3/ANKRD17/USP47/MECP2/FOXN3/CCNH/RAD51B/CDKN2D/RGCC/RBL2/CDC14A/CTDSPL/APP/APC/PTEN/CDC73/ARID1B/SMARCA2/ADAM17/CCND3/UIMC1/TOPBP1/INHBA/BRD4/ANXA1/GPR132/DLG1/KLHL18/GIGYF2/PLCB1/BARD1/RAD21/APPL2/SIN3A/INO80/ZNF207/VPS4B/NBN/CHFR/AMBRA1/PRKDC/PKD2/HECW2/TEX14/DDX3X/RBL1/ARID1A/CDC27/RRM2B/CDC14B/CTDSP1/EZH2/CCND2/ATM/MNAT1/ECD/DTL/ATAD5/SM…	133
GO:0040029	BP	GO:0040029	epigenetic regulation of gene expression	68/5546	163/18903	0.000479497	0.008754915	0.006931491	SMCHD1/ARID4B/JARID2/BAZ1A/FAM172A/EP300/MECP2/KDM1B/PADI2/HDAC4/UBR2/ATF7IP/KAT2B/OGT/MBD2/ARID1B/ARID4A/PHF20/PIK3CA/YTHDC1/ZNF445/MSL2/AXIN1/ZNFX1/RIF1/MSL1/KMT2D/SCMH1/CDYL/PCGF3/SPTY2D1/SIN3A/DOT1L/BAZ2A/RLIM/PPM1D/SUZ12/KCNQ1/ARID1A/MSL3/KANSL3/PHF8/EZH2/CTCF/LMNB1/L3MBTL3/KANSL2/GLMN/PPHLN1/RBM15/EZH1/BRCA1/PHF2/L3MBTL1/ZNF335/EPC1/SIRT1/GSK3A/HNRNPU/CGGBP1/CREBZF/FAM47E/RB1/CDKN2B-AS1/TSI…	68
GO:2000369	BP	GO:2000369	regulation of clathrin-dependent endocytosis	13/5546	19/18903	0.000482675	0.008787968	0.00695766	PICALM/DGKD/DNM2/PIK3CB/SCYL2/TNK2/AAK1/WASL/HIP1R/SH3GL3/SNAP91/DNAJC6/NEU3	13
GO:0031122	BP	GO:0031122	cytoplasmic microtubule organization	31/5546	62/18903	0.000486841	0.008838781	0.00699789	CLASP1/PAFAH1B1/LIMK2/CCDC88B/SLK/HOOK3/DLG1/CLIP1/AXIN1/CCDC88C/SLAIN2/NUMA1/SLAIN1/PCM1/CHP1/TUBGCP3/KATNAL1/CEP120/KPNB1/CEP126/MAP10/CAMSAP3/CAMSAP1/PLK3/MAPT/FSD1/KATNBL1/CAV3/CENPJ/TUBGCP6/CLIP3	31
GO:0061515	BP	GO:0061515	myeloid cell development	39/5546	83/18903	0.000497922	0.0090145	0.007137011	FOXP1/LTF/FBXW7/ABI1/PAFAH1B1/PTBP3/EP300/TMOD3/TSPAN2/FLI1/FLVCR1/APP/ZBTB7A/BCL6/SLC25A40/ARID4A/FBN1/MYB/JMJD6/G6PD/PIP4K2A/NOTCH2/LRRK1/MAEA/PTPN11/BRD1/L3MBTL3/FLNA/TLR2/ABCB10/ALAS1/EVI2B/ZFPM1/KIT/FAM210B/GPR68/PLA2G10/MED1/WASF2	39
GO:0031668	BP	GO:0031668	cellular response to extracellular stimulus	102/5546	262/18903	0.000506037	0.00913568	0.007232953	MTMR3/LYN/IGF1R/PTPRC/CBL/ATG7/FOXO3/MAPK1/LRRK2/VDR/NCOA1/ULK1/CPEB4/RICTOR/STK26/PRKAA1/MAP3K5/CLEC16A/USP33/RRAGD/XPR1/STK24/PLEC/MAPK8/SESN2/ADNP/FOXO1/SREBF2/WIPI1/EIF2AK2/FOSL1/PIK3C3/BRIP1/MAX/AMBRA1/SLC38A2/ZFYVE1/PPM1D/SIPA1/SP1/TNRC6A/ATF2/RALB/SIK2/COL1A1/TRIM24/SLC7A5/SZT2/WRN/EIF2AK3/FAS/RPTOR/ERCC6/MAPKAP1/NUAK2/HNRNPL/TFEB/PRKAG1/MAPK3/SFRP1/KCNB1/ZC3H12A/SIRT1/GABARAPL1/RRAGB/MTOR…	102
GO:0050919	BP	GO:0050919	negative chemotaxis	25/5546	47/18903	0.000514882	0.00923868	0.0073145	SEMA4D/SEMA3E/SEMA4B/RYK/SEMA3C/ROBO2/EFNA5/SLIT3/NRG1/NRG3/SLIT2/PLXNA4/SEMA4F/SEMA3B/LRTM1/SEMA6A/SEMA5A/NTN1/SEMA3A/SLIT1/LGR6/SEMA5B/SEMA3G/UNC5C/FLRT2	25
GO:2001222	BP	GO:2001222	regulation of neuron migration	25/5546	47/18903	0.000514882	0.00923868	0.0073145	NIPBL/RAPGEF2/STAT3/NTNG2/ULK4/ARHGEF2/PLAA/SRGAP2/ZNF609/NRG1/NRG3/TBC1D24/LRIG2/CTNNA2/WDR62/UNC5D/SEMA6A/GPR173/GNRH1/CX3CL1/NTNG1/TNN/SEMA3A/UNC5C/FLRT2	25
GO:0007215	BP	GO:0007215	glutamate receptor signaling pathway	27/5546	52/18903	0.000517353	0.00923868	0.0073145	PTK2B/GNAQ/CPEB4/APP/PLCB1/FMR1/SULT1A3/KCNB1/CDK5R1/GRIK5/GRID2/GRM7/GRIA3/HOMER2/HOMER1/GRIK1/GRIK4/CX3CL1/GRID1/FRRS1L/GRM2/TRPM1/GRM3/GRM4/SSTR1/GRIA4/GRM8	27
GO:0016575	BP	GO:0016575	histone deacetylation	46/5546	102/18903	0.000519492	0.00923868	0.0073145	RCOR1/NIPBL/MIER1/GATAD2B/TBL1XR1/LRRK2/GATAD2A/KDM5A/TBL1X/HDAC4/BCL6/MBD2/PRDM5/MAPK8/SKI/JDP2/RCOR3/PRKD2/TRERF1/CHD3/SIN3A/BAZ2A/ZBTB7B/MSL3/AKAP8L/HDAC8/HDAC7/PINK1/NCAPG2/DR1/SIRT7/REST/SFPQ/SIRT1/SAP30BP/AKAP8/PRKD1/UCN/PER2/CHD4/FOXP3/MTA2/RCOR2/TADA2A/RBM14/YEATS2	46
GO:0031058	BP	GO:0031058	positive regulation of histone modification	46/5546	102/18903	0.000519492	0.00923868	0.0073145	NIPBL/JARID2/KMT2E/KANSL1/LRRK2/MECP2/PAXBP1/BCL6/OGT/PHF20/BRD4/JDP2/PRKD2/RIF1/MYB/MTF2/GLYR1/CTNNB1/ZBTB7B/KANSL3/AUTS2/AKAP8L/KAT7/RTF1/TADA2B/PINK1/KANSL2/SMAD4/ERCC6/BRCA1/SIRT1/SAP30BP/BRD7/AKAP8/MUC1/KMT2A/FAM47E/PRKD1/BAZ1B/PHF1/FOXP3/NOS1/PIWIL2/TADA2A/PAXIP1/PRDM12	46
GO:1903358	BP	GO:1903358	regulation of Golgi organization	12/5546	17/18903	0.000520368	0.00923868	0.0073145	DNM2/MAPK1/MAP2K1/RAB33B/RBSN/STX5/MAPK3/PDCD10/AKAP9/MAP2K2/CAMSAP3/STX18	12
GO:0007059	BP	GO:0007059	chromosome segregation	142/5546	382/18903	0.000528239	0.009352587	0.007404684	SRPK1/RIOK3/FBXW7/NIPBL/EML4/ARID2/CUL3/STAG2/STAG1/NSMCE2/USP9X/NR3C1/NDEL1/ACTR3/AGO4/TLK1/APC/KAT2B/PUM2/TNKS/ARID1B/PDS5B/PUM1/SMARCA2/TLK2/WAPL/MAU2/CENPC/ACTR2/TOP2B/PIBF1/POGZ/MCMBP/SMC5/NDE1/RAD21/ARL8A/UVRAG/NCAPD2/INO80/BRIP1/ZNF207/CTNNB1/VPS4B/CHFR/LATS1/TACC3/HECW2/ESCO1/TEX14/NUMA1/TOP1/DDX3X/ARID1A/CDC27/ATRX/SLF1/PDS5A/SYCP2/TOP3A/AKAP8L/ATM/HDAC8/CTCF/UBE2B/NCAPG2/SMARCC2/SIRT7/S…	142
GO:0035331	BP	GO:0035331	negative regulation of hippo signaling	10/5546	13/18903	0.000532365	0.009373993	0.007421631	MAPK14/MARK3/MAP2K3/CIT/VGLL4/WWC3/WWC1/DLG5/SHANK2/WTIP	10
GO:0098935	BP	GO:0098935	dendritic transport	10/5546	13/18903	0.000532365	0.009373993	0.007421631	FLOT2/STAU2/STAU1/KIF5B/KIF3B/SFPQ/KIF5C/HNRNPU/WASF1/KIF5A	10
GO:0003214	BP	GO:0003214	cardiac left ventricle morphogenesis	11/5546	15/18903	0.00054102	0.009500362	0.00752168	TGFBR2/RBPJ/NOTCH1/SMAD4/CPE/GSK3A/SFRP2/RYR2/EDNRA/HEY2/TBX5	11
GO:0021952	BP	GO:0021952	central nervous system projection neuron axonogenesis	17/5546	28/18903	0.000545106	0.009503226	0.007523948	NIN/PAFAH1B1/MYCBP2/SPG11/EPHA4/SZT2/ADARB1/CDH11/DRAXIN/DCLK1/FBXO45/SLIT2/PLXNA4/DCC/GLI2/EPHB6/EPHB1	17
GO:0043966	BP	GO:0043966	histone H3 acetylation	37/5546	78/18903	0.000546698	0.009503226	0.007523948	KAT6A/EP300/KAT2B/KAT6B/TRRAP/TAF2/SIN3A/PWWP2A/SUPT3H/BRPF3/KAT7/BRD1/TADA2B/MAP3K7/ATXN7L3/DR1/ING5/SMAD4/ZNF451/BRCA1/SUPT20H/TAF4/SIRT1/TADA1/JADE1/TAF5L/LDB1/KMT2A/IRF4/TAF7/BRPF1/TAF6L/PIWIL2/TADA2A/LEF1/YEATS2/CRTC2	37
GO:0051966	BP	GO:0051966	regulation of synaptic transmission, glutamatergic	37/5546	78/18903	0.000546698	0.009503226	0.007523948	PTK2B/PSEN1/LRRK2/RAB3GAP1/NRXN1/PTGS2/SLC38A2/DGKZ/CNR1/CCR2/TSHZ3/NLGN3/NLGN1/GRM7/TPRG1L/CDH2/PLA2G6/DGKI/ROR2/DISC1/UCN/CACNG8/HOMER1/ATP1A2/GRIK1/OPHN1/FRRS1L/NLGN2/GRM2/UNC13A/HCN1/GRM3/MAPK8IP2/GRM4/NTRK1/GRM8/HTR2A	37
GO:0090090	BP	GO:0090090	negative regulation of canonical Wnt signaling pathway	60/5546	141/18903	0.000547097	0.009503226	0.007523948	MAPK14/STK4/FOXO3/TMEM170B/GSK3B/TLE4/APC/TLE3/LATS2/AXIN1/CYLD/FOXO1/CCDC88C/SCYL2/TLE1/CTNNB1/ANKRD6/OTUD5/CHD8/LATS1/NOTCH1/UBAC2/BICC1/GREM1/INVS/STK3/SFRP1/NPHP4/SFRP4/FZD6/DRAXIN/JADE1/GSK3A/CDH2/GLI3/LRP4/ZNRF3/IGFBP2/SFRP2/CSNK1A1/SHISA6/WNT11/LMBR1L/APC2/TNN/GLI1/SOX13/SFRP5/DACT3/SOX2/TCF7L2/NKD2/DKK2/AXIN2/NOG/IGFBP6/TPBG/MLLT3/SOX9/FERMT1	60
GO:0022411	BP	GO:0022411	cellular component disassembly	175/5546	483/18903	0.000553446	0.009587598	0.007590748	IRAK3/SVIL/HIF1A/IGF1R/NEDD9/FBXW7/ADD3/MMP9/ATG7/MAP4K4/ARID2/ITGAM/CLASP1/PAFAH1B1/CAMKK2/GSK3B/TAOK1/APAF1/LCP1/SYNJ1/TMOD3/NDEL1/TSPO/PRKCB/SPTBN1/ULK1/RB1CC1/IQSEC1/ETF1/APC/OGT/MARK2/FLOT1/PRKAA1/CLEC16A/ADD1/SCAF8/TGFBR1/PNPLA2/MFN2/ADAM8/VRK1/PIK3CA/CAPG/ATG2A/VPS13D/EPG5/GBF1/ELANE/SPAST/ASPH/ADAM10/LRBA/SREBF2/WIPI1/NFE2/TOM1/FRAT1/NAV3/PIK3C3/UVRAG/HK2/MICAL1/VPS4B/SETX/TSG101/AMBRA1/K…	175
GO:0050771	BP	GO:0050771	negative regulation of axonogenesis	32/5546	65/18903	0.000564337	0.009749988	0.007719316	MBP/PSEN1/IFRD1/ULK1/PTEN/DIP2B/RTN4/SEMA4D/SEMA3E/SEMA4B/RYK/PTPRS/SEMA3C/DAB1/DRAXIN/LRP4/DCC/MCF2/SEMA4F/SEMA3B/SEMA6A/SEMA5A/TRIM46/NTN1/THY1/MAP2/SEMA3A/CDKL3/SLIT1/SEMA5B/SEMA3G/CDH1	32
GO:1903706	BP	GO:1903706	regulation of hemopoiesis	152/5546	413/18903	0.000572766	0.009869082	0.007813606	BRAF/SOS2/PTK2B/RCOR1/RUNX1/LYN/PPP3CA/MAPK14/HIF1A/FOXP1/LTF/NEDD9/FBXW7/PGLYRP1/RASSF2/INPP5D/PTPRC/CSF3R/KAT6A/SYK/FOXO3/RC3H1/ARID2/ZEB1/CEACAM1/STAT3/VNN1/SOS1/RHOH/STAT5B/NF1/TGFBR2/BCL6/CDC73/CD46/AP3B1/IL4R/ARID1B/SMARCA2/KLF13/HMGB2/CASP8/INHBA/ADAM8/TNFAIP6/SASH3/FBN1/CREB1/CNOT4/ANXA1/ETS1/IRF1/MYB/KAT6B/IL2RG/CR1/ACVR1B/JAK3/PURB/TESC/TRIB1/CTNNB1/AMBRA1/PRKDC/SOCS5/NOTCH2/RASGRP1/CDK…	152
GO:0042581	CC	GO:0042581	specific granule	92/5784	160/19869	5.76E-14	4.35E-11	3.08E-11	RAB27A/ADGRG3/PTPRJ/VCL/LTF/ARG1/ANXA3/ATP8B4/PGLYRP1/CKAP4/DNAJC5/SLC2A3/DOCK2/CLEC12A/FCAR/LCN2/BPI/CAMP/NFKB1/ATP11A/SLCO4C1/ITGAM/QSOX1/STX3/MCEMP1/CEACAM1/STK10/BST1/OLR1/P2RX1/TRPM2/CLEC4D/OLFM4/PLD1/ATP8A1/HP/CD177/QPCT/TMEM63A/LYZ/UBR4/OSCAR/CEACAM3/PTX3/ARMC8/MMP25/RETN/FPR2/ADAM8/CHI3L1/FOLR3/CNN2/SLC44A2/CRACR2A/ELANE/LRG1/RAB44/CLEC5A/KCNAB2/ADAM10/HGSNAT/TOM1/ALDH3B1/PDXK/GPR84/RAP1A…	92
GO:0030667	CC	GO:0030667	secretory granule membrane	149/5784	313/19869	2.72E-12	8.47E-10	5.99E-10	RAB27A/ATP11B/ADGRG3/STXBP5/PTPRJ/DIAPH1/ATP8B4/RAB31/CKAP4/DNAJC5/SLC2A3/PTPRC/CLEC12A/CYSTM1/CD55/FCAR/VPS13B/ABCA13/PSEN1/ATP11A/MGAM/IGF2R/SLCO4C1/ITGAM/ANPEP/STX3/MCEMP1/CEACAM1/CD58/STK10/BST1/OLR1/SLC11A1/RAP1B/P2RX1/TRPM2/VNN1/CLEC4D/PLD1/ATP8A1/CD177/TMEM63A/PAM/RAB3D/DOK3/SVIP/UBR4/CPNE3/RAB10/NBEAL2/DNAJC13/CA4/CD46/CEACAM3/FLOT2/MME/SELL/ATP6V0A1/MMP25/AZU1/FPR2/ADAM8/SERPINB10/ITGAX/…	149
GO:0098984	CC	GO:0098984	neuron to neuron synapse	163/5784	351/19869	3.36E-12	8.47E-10	5.99E-10	PTK2B/STXBP5/LYN/SIPA1L1/RTN3/ADD3/DNM2/ABI1/LIN7A/KPNA1/INPP4A/YWHAZ/SOS1/SPTBN1/IQSEC1/CPEB4/PDE4B/NPTN/PKP4/NCK2/STRN/ADD1/PJA2/RNF19A/ZDHHC2/ACTR2/RTN4/DLG1/RNF10/BCR/ADAM10/CTNNB1/GPHN/ABHD17C/CPEB3/USP8/ARFGEF2/PDPK1/MIB1/EGLN1/SLC16A3/EPHA4/ABHD17B/PRKCZ/CLSTN3/PDLIM5/DTNB/SRGAP2/ITGA8/SORCS2/PPP1R9A/LRFN1/FMR1/PTPRS/LRRC4/RGS14/BCL11A/PTPRD/MAGI2/PAK2/DLGAP1/AKAP9/TMEM108/LRRC4C/DLG2/NLGN…	163
GO:0032279	CC	GO:0032279	asymmetric synapse	153/5784	327/19869	7.52E-12	1.42E-09	1.01E-09	PTK2B/LYN/SIPA1L1/RTN3/ADD3/DNM2/ABI1/LIN7A/KPNA1/INPP4A/SOS1/SPTBN1/IQSEC1/CPEB4/PDE4B/NPTN/PKP4/NCK2/STRN/ADD1/PJA2/ZDHHC2/ACTR2/RTN4/DLG1/RNF10/BCR/ADAM10/CTNNB1/GPHN/ABHD17C/CPEB3/USP8/ARFGEF2/PDPK1/MIB1/EGLN1/SLC16A3/EPHA4/ABHD17B/PRKCZ/CLSTN3/PDLIM5/DTNB/SRGAP2/ITGA8/SORCS2/PPP1R9A/LRFN1/FMR1/PTPRS/LRRC4/RGS14/BCL11A/MAGI2/PAK2/DLGAP1/AKAP9/TMEM108/LRRC4C/DLG2/NLGN3/CDK5R1/ANKS1B/MYD88/STX1…	153
GO:0031252	CC	GO:0031252	cell leading edge	187/5784	421/19869	1.20E-11	1.81E-09	1.28E-09	PLCG2/FGD4/MYH9/PTK2B/PTPRJ/ROCK1/DIAPH1/NEDD9/DOCK8/ACAP2/DNM2/SYNE2/MYO9B/ABI1/PAFAH1B1/STX3/FGR/LCP1/SAMSN1/APBB1IP/PAK1/BMX/BCAS3/MYO5A/NDEL1/S100A6/ACTR3/VASP/FGD3/SPTBN1/CD177/ACTN1/APP/MKLN1/PKN2/CDKL5/APC/SLK/MTMR6/WIPF1/MYADM/FLOT1/FLOT2/PACSIN2/ADAM17/PSTPIP1/GABBR1/PIK3CA/CAPG/RASA1/ABCA7/KLHL2/ACTR2/GBF1/CLIP1/CYTH3/TIAM2/SH2D3C/PXN/RAB3IP/PDLIM7/ARAP3/MEFV/IQGAP2/MTM1/IQGAP1/RAB5A/AP…	187
GO:0014069	CC	GO:0014069	postsynaptic density	149/5784	321/19869	2.96E-11	3.73E-09	2.64E-09	PTK2B/LYN/SIPA1L1/RTN3/ADD3/DNM2/ABI1/LIN7A/KPNA1/INPP4A/SOS1/SPTBN1/IQSEC1/CPEB4/PDE4B/NPTN/PKP4/NCK2/STRN/ADD1/PJA2/ZDHHC2/ACTR2/RTN4/DLG1/RNF10/BCR/ADAM10/CTNNB1/GPHN/ABHD17C/CPEB3/USP8/PDPK1/MIB1/EGLN1/SLC16A3/EPHA4/ABHD17B/PRKCZ/CLSTN3/PDLIM5/DTNB/SRGAP2/ITGA8/SORCS2/PPP1R9A/LRFN1/FMR1/PTPRS/LRRC4/RGS14/BCL11A/MAGI2/PAK2/DLGAP1/AKAP9/TMEM108/LRRC4C/DLG2/CDK5R1/ANKS1B/MYD88/STX1A/HIP1R/ADAM22…	149
GO:0099572	CC	GO:0099572	postsynaptic specialization	156/5784	342/19869	5.36E-11	5.79E-09	4.09E-09	PTK2B/LYN/SIPA1L1/RTN3/ADD3/DNM2/ABI1/LIN7A/KPNA1/INPP4A/SOS1/SPTBN1/IQSEC1/CPEB4/PDE4B/NPTN/PKP4/NCK2/STRN/ADD1/PJA2/ZDHHC2/ACTR2/RTN4/DLG1/RNF10/BCR/ADAM10/CTNNB1/GPHN/ABHD17C/CPEB3/USP8/PDPK1/MIB1/EGLN1/SLC16A3/EPHA4/ABHD17B/PRKCZ/CLSTN3/PDLIM5/DTNB/SRGAP2/ITGA8/SORCS2/PPP1R9A/LRFN1/FMR1/DLGAP4/PTPRS/LRRC4/RGS14/BCL11A/MAGI2/PAK2/DLGAP1/AKAP9/TMEM108/LRRC4C/DLG2/NLGN3/CDK5R1/ANKS1B/MYD88/STX1A…	156
GO:0035579	CC	GO:0035579	specific granule membrane	55/5784	91/19869	4.88E-10	4.61E-08	3.26E-08	ADGRG3/PTPRJ/ATP8B4/CKAP4/DNAJC5/SLC2A3/CLEC12A/FCAR/ATP11A/SLCO4C1/ITGAM/MCEMP1/CEACAM1/STK10/BST1/OLR1/P2RX1/TRPM2/CLEC4D/PLD1/ATP8A1/CD177/TMEM63A/UBR4/CEACAM3/MMP25/FPR2/ADAM8/SLC44A2/RAB44/CLEC5A/KCNAB2/ADAM10/HGSNAT/TOM1/ALDH3B1/GPR84/RAP1A/MOSPD2/SLC27A2/SLC2A5/DGAT1/TSPAN14/VAMP1/PLAUR/RAB37/STOM/AP1M1/TMEM30A/ITGAL/PLAU/LAMTOR3/SLC15A4/ANO6/DEGS1	55
GO:0019898	CC	GO:0019898	extrinsic component of membrane	142/5784	316/19869	1.35E-09	1.14E-07	8.04E-08	PTK2B/STXBP5/MTMR3/LYN/PPP3CA/PIK3R5/GNAQ/NUMB/PICALM/NCF1/FCN1/WDFY3/SYK/PIK3CB/GNB1/PIK3CG/FGR/BST1/SYTL3/SLA/S100A6/SYAP1/GNG2/CYTH1/PIK3CD/ULK1/RB1CC1/OSBPL2/APC/HIP1/PACSIN2/AZU1/PIK3CA/ATG2A/FOLR3/ESYT2/VPS13D/ANXA1/KRAS/CYTH3/CYLD/RNF10/KCNAB2/WIPI1/TNK2/SNX10/IQGAP1/PIK3C3/VPS13A/UVRAG/CTNNB1/SYTL1/SOCS5/AAK1/RAB7A/ATG13/USP8/ZFYVE1/NUMA1/GRIPAP1/STK39/GNG7/ATG2B/PLAUR/HCK/COQ7/SEC23A/GNA…	142
GO:0097060	CC	GO:0097060	synaptic membrane	164/5784	378/19869	1.82E-09	1.38E-07	9.75E-08	SYNE1/PICALM/DNM2/PSEN1/STX3/LIN7A/SYNJ1/ZDHHC17/P2RX1/NTNG2/SYAP1/SLC6A6/ERC1/NPTN/DENND1A/GPM6A/HIP1/STRN/GABBR1/ITSN2/DLG1/UTRN/PTPRA/RNF10/ADAM10/NRXN1/STX11/FOSL1/CTNNB1/GPHN/CASK/ABHD17C/SLC16A3/EPHA4/ABHD17B/ZNRF2/CLSTN3/KCNJ3/CNR1/SRGAP2/ITGA8/SORCS2/LRFN1/FMR1/PTPRS/TENM2/LRRC4/PTPRD/EXOC3/ATP2B4/AKAP9/KCNB1/LRRC4C/RIMS2/DLG2/NLGN3/STX1A/HIP1R/ADAM22/GRIK5/CACNA1C/NLGN1/GRID2/GRM7/CNKSR2…	164
GO:0098978	CC	GO:0098978	glutamatergic synapse	143/5784	324/19869	5.11E-09	3.51E-07	2.49E-07	PTK2B/LYN/PPP3CA/MAPK14/NUMB/DNM2/STX3/GSK3B/PPP2R2A/KPNA1/LRRK2/P2RX1/YWHAZ/NTNG2/JAK2/SPTBN1/CTBP2/ACTN1/NPTN/CDKL5/GPM6A/HIP1/FLOT1/FLOT2/PACSIN2/FBXL20/GABBR1/RNF19A/STAU1/NOS1AP/DLG1/RNF10/BCR/ADAM10/PLCB1/PPP3CB/RAP1A/IL1RAP/ABHD17C/USP8/PPM1H/GRIPAP1/SPARCL1/EGLN1/EPHA4/AP2B1/PRKCZ/CLSTN3/SH3GL1/CNR1/NAPB/DLGAP4/LRRC4/RGS14/PTPRD/PAK2/DLGAP1/ATP2B4/AKAP9/CDH11/LRRC4C/CADPS2/SLITRK4/NLGN3/S…	143
GO:0099568	CC	GO:0099568	cytoplasmic region	128/5784	285/19869	8.98E-09	5.66E-07	4.00E-07	AGTPBP1/KIF1B/HIF1A/ATG7/CLASP1/PAFAH1B1/LRRK2/NDEL1/CTBP2/ERC1/CDKL5/AP3B1/FLOT2/FBXW11/STAU2/STAU1/RAB21/SPAST/MAP2K4/ARL8A/PIK3C3/TRAK1/CTNNB1/TTLL3/DRC1/GPSM2/AMBRA1/WDPCP/KIF5B/CLASP2/PRKAR2A/ATG16L1/PKD2/NUMA1/NME8/DNAH10/ARFGEF2/ABHD13/EFHC2/OPA1/AP3S2/INSC/PRKCZ/KIF3B/PHLDB2/DNAH1/AP3M2/MAPK8IP3/DNAH17/DNAH14/FMR1/IFT57/CFAP70/SFPQ/TMEM108/RIMS2/CFAP45/DLG2/TERF2/HIP1R/CCDC65/KIF5C/DNHD1/…	128
GO:0005874	CC	GO:0005874	microtubule	190/5784	466/19869	3.47E-08	2.02E-06	1.43E-06	SVIL/KIF1B/STIM1/EML4/DNM2/NIN/CUL3/CLASP1/BOD1L1/PAFAH1B1/RASSF3/SYNJ1/TUBA4A/BCAS3/NDEL1/KIF13A/PARP4/RAB3D/CEP170/KIF21B/APC/FBXW11/STAU2/NEK7/HOOK3/RASSF5/DLG1/CLIP1/SPAST/CYLD/KCNAB2/SLAIN2/SNTB2/MX2/MEFV/NDE1/ZNF804A/IQGAP1/NAV3/DYNC1LI2/INO80/ZNF207/TTLL3/KIF5B/WDR47/CLASP2/ARHGEF2/FIGN/NUMA1/KLC1/DNAH10/CSNK1D/KIF13B/ARFGEF2/MACF1/EFHC2/CEP295/SLAIN1/OPA1/KIF3C/POLB/INVS/CSPP1/KIF3B/GOLGA…	190
GO:0016605	CC	GO:0016605	PML body	57/5784	105/19869	5.63E-08	3.04E-06	2.15E-06	PIAS1/BASP1/KAT6A/WDFY3/SP3/HIPK2/NSMCE2/HIPK1/UBN1/SP100/RNF111/PTEN/ZMYM2/TOPBP1/SKI/SENP2/HIPK3/MORC3/SMC5/NFE2/ELF4/CHD3/TP53INP2/MAX/NBN/CHFR/USP7/ZBTB16/ATRX/SPN/PATL1/TOP3A/SP140/AKAP8L/TP53INP1/HMBOX1/HIRA/EIF4ENIF1/ISG20/BLM/ZNF451/TENM2/RGS14/RFWD3/SIRT1/DAXX/SATB1/MTOR/PIAS4/NR2C1/RB1/KLHL20/ANKRD2/TCF7L2/ATR/MLIP/TOPORS	57
GO:0070820	CC	GO:0070820	tertiary granule	80/5784	164/19869	7.85E-08	3.96E-06	2.80E-06	CDA/LTF/DIAPH1/ATP8B4/PGLYRP1/MMP9/SLC2A3/CLEC12A/CYSTM1/CD55/FCAR/YPEL5/CAMP/ATP11A/MGAM/ITGAM/QSOX1/MCEMP1/CEACAM1/CD58/OLR1/SLC11A1/TRPM2/CLEC4D/OLFM4/PLD1/HP/CD177/QPCT/TMEM63A/LYZ/DOK3/LTA4H/SVIP/UBR4/OSCAR/NBEAL2/PTX3/ARMC8/ATP6V0A1/FPR2/ADAM8/SERPINB10/FOLR3/TNFAIP6/ITGAX/CNN2/ADGRE3/LRG1/CLEC5A/SIRPA/KCNAB2/ADAM10/TBC1D10C/HGSNAT/CR1/ENPP4/ARL8A/FPR1/GPR84/TSPAN14/PGM1/STXBP3/SIGLEC5/VAMP…	80
GO:0001726	CC	GO:0001726	ruffle	85/5784	178/19869	1.05E-07	4.95E-06	3.50E-06	PLCG2/FGD4/MYH9/PTPRJ/ROCK1/DIAPH1/ACAP2/DNM2/MYO9B/FGR/LCP1/SAMSN1/PAK1/BMX/MYO5A/S100A6/FGD3/ACTN1/MKLN1/CDKL5/APC/MTMR6/WIPF1/MYADM/PACSIN2/ADAM17/CAPG/RASA1/ABCA7/KLHL2/CLIP1/CYTH3/SH2D3C/PDLIM7/ARAP3/MEFV/MTM1/IQGAP1/RAB5A/APPL2/TESC/ITGA5/CLASP2/ARHGEF2/CDK6/C2CD5/MACF1/PSD4/TIRAP/TRPM7/CORO1C/PIP5K1A/SPATA13/RAB22A/ARHGEF7/RINL/MTMR14/INPP5K/TPM1/KSR1/KIF18A/HIP1R/MTMR9/FAM107A/MYO10/ARHGA…	85
GO:0030427	CC	GO:0030427	site of polarized growth	83/5784	173/19869	1.14E-07	5.07E-06	3.59E-06	PTK2B/BASP1/CBL/DNM2/NIN/PSEN1/FRY/ORAI2/ABI1/PAFAH1B1/STX3/LRRK2/PTBP2/USP9X/EXOC4/MYO5A/NDEL1/LMTK2/SYAP1/CPEB4/EXOC6/APP/KIF21B/CDKL5/FRYL/GPM6A/TIAM2/COPA/ZNF804A/IQGAP1/SETX/KLC1/NEO1/AUTS2/EPHA4/PINK1/CNR1/FLNA/MAPK8IP3/HCLS1/FMR1/PTPRS/TENM2/EXOC3/TSHZ3/APBB2/CDK5R1/EXOC8/KIF5C/ITGA4/ZFYVE27/PCDH9/ADCY10/LRIG2/TOR1A/FSCN3/FXR1/DCC/ERC2/SLC2A13/ALS2/DISC1/SHANK2/MAPT/IGHMBP2/TSC1/BOC/FXR2/T…	83
GO:0030426	CC	GO:0030426	growth cone	80/5784	167/19869	2.08E-07	8.72E-06	6.17E-06	PTK2B/BASP1/CBL/DNM2/NIN/PSEN1/ORAI2/ABI1/PAFAH1B1/STX3/LRRK2/PTBP2/USP9X/EXOC4/MYO5A/NDEL1/LMTK2/SYAP1/CPEB4/EXOC6/APP/KIF21B/CDKL5/GPM6A/TIAM2/COPA/ZNF804A/IQGAP1/SETX/KLC1/NEO1/AUTS2/EPHA4/PINK1/CNR1/FLNA/MAPK8IP3/FMR1/PTPRS/TENM2/EXOC3/TSHZ3/APBB2/CDK5R1/EXOC8/KIF5C/ITGA4/ZFYVE27/PCDH9/ADCY10/LRIG2/TOR1A/FSCN3/FXR1/DCC/ERC2/SLC2A13/ALS2/DISC1/SHANK2/MAPT/IGHMBP2/TSC1/BOC/FXR2/THY1/MAP2/DBN1/D…	80
GO:0062023	CC	GO:0062023	collagen-containing extracellular matrix	175/5784	433/19869	2.40E-07	9.47E-06	6.70E-06	S100A8/MEGF9/S100A9/MMP9/FCN1/S100A6/NTNG2/SERPINB1/COL17A1/ADAM19/FBN1/ANXA1/DLG1/ELANE/NAV2/LTBP1/MGP/IGFBP7/CTSG/CASK/COL23A1/ANXA11/FBN2/SPARCL1/COL1A1/GREM1/LAMB3/FN1/SLPI/MXRA7/SERPINB8/WNT5B/PRG4/COL18A1/COL9A3/CLU/COL25A1/THBS3/ITIH4/SFRP1/TNC/F12/EFNA5/FBLN5/ADAMTS1/ADAMTS3/OMD/DCN/COL14A1/FBLN1/THBS4/VWF/COL1A2/EYS/LTBP2/ANGPTL1/TGFB2/TNXB/VIT/COMP/COL24A1/MFGE8/COL6A3/EFEMP1/ECM2/COL5A…	175
GO:0032838	CC	GO:0032838	plasma membrane bounded cell projection cytoplasm	109/5784	246/19869	2.56E-07	9.47E-06	6.70E-06	AGTPBP1/KIF1B/HIF1A/ATG7/PAFAH1B1/LRRK2/NDEL1/CDKL5/AP3B1/FLOT2/FBXW11/STAU2/STAU1/RAB21/SPAST/MAP2K4/ARL8A/PIK3C3/TRAK1/TTLL3/DRC1/AMBRA1/WDPCP/KIF5B/PRKAR2A/ATG16L1/NME8/DNAH10/ARFGEF2/ABHD13/EFHC2/OPA1/AP3S2/KIF3B/DNAH1/AP3M2/MAPK8IP3/DNAH17/DNAH14/FMR1/IFT57/CFAP70/SFPQ/TMEM108/CFAP45/DLG2/TERF2/HIP1R/CCDC65/KIF5C/DNHD1/CFAP161/DZIP1L/HNRNPU/AP3S1/CFAP54/CEP162/SPG7/GLI3/RP1L1/DNAH11/ATG5/WDR…	109
GO:0016607	CC	GO:0016607	nuclear speck	170/5784	419/19869	2.63E-07	9.47E-06	6.70E-06	PIAS1/MAPK14/HIF1A/SRPK1/BASP1/DYRK1A/KAT6A/WAC/DACH1/STK17A/GATAD2B/KMT2E/AFF2/GATAD2A/HIPK1/CDK13/NR3C1/GRK5/TRIP12/WTAP/DENND1B/HDAC4/ZNF638/NAMPT/TENM1/SRPK2/PRKAA1/PACSIN2/MAML3/SMURF2/ATP6V0A1/PSPC1/PSME4/YTHDC1/PPP4R3B/HEATR5B/TCF12/NCBP3/GADD45A/ELL/DDX17/ZNF106/PPP4R3A/EP400/SRSF4/MSL1/SMC5/FAM193B/CDYL/PLCB1/CBX4/BARD1/MAML1/HECTD1/DDX42/MBD4/SCAPER/SAP130/THRAP3/EAF2/SETD1B/PRPF3/CDK12…	170
GO:0000151	CC	GO:0000151	ubiquitin ligase complex	131/5784	309/19869	3.69E-07	1.27E-05	8.96E-06	FBXL5/ZSWIM6/FBXW7/YPEL5/ARIH1/SPOPL/CUL3/UBR1/TRAF3/DCAF10/FBXO11/PHC3/RANBP9/FBXL17/WWP2/USP47/FBXO33/WDR26/UBR2/FBXO9/MKLN1/KBTBD6/KBTBD7/RNF168/DCAF6/FBXW11/SMURF2/USP33/FAM8A1/UBE4B/ARMC8/NEDD4/RNF19B/TRPC4AP/FBXL20/RNF19A/KLHL2/ABTB1/FBXO38/RNF144A/FEM1C/UBR3/PHC2/RNF11/FBXO42/DCUN1D2/ZYG11B/KLHL24/RNF217/CBX4/PCGF3/BARD1/KLHL8/DCAF5/WDTC1/AMBRA1/OTULIN/AMN1/RMND5A/BTRC/ZER1/DCUN1D1/FBXL3/C…	131
GO:0017053	CC	GO:0017053	transcription repressor complex	43/5784	77/19869	8.39E-07	2.76E-05	1.95E-05	RCOR1/FOXO3/MXD1/MIER1/TBL1XR1/SP3/TBL1X/HDAC4/CTBP2/CORO2A/JAZF1/NCOR1/ARID4A/PHF12/LIN54/SKI/ELANE/SPEN/RBPJ/SIN3A/RELB/CTNNB1/N4BP2L2/MAX/PRDM10/GFI1/JUND/RLIM/ZBTB16/SP1/DR1/LIN52/MDM2/REST/MDM4/ZNF350/ZFPM1/ETV3/LIN9/GLI3/AKIRIN2/HEY2/PRDM16	43
GO:0120111	CC	GO:0120111	neuron projection cytoplasm	48/5784	90/19869	1.22E-06	3.85E-05	2.73E-05	AGTPBP1/KIF1B/HIF1A/PAFAH1B1/LRRK2/NDEL1/CDKL5/AP3B1/FLOT2/FBXW11/STAU2/STAU1/RAB21/SPAST/MAP2K4/ARL8A/TRAK1/KIF5B/ABHD13/OPA1/AP3S2/KIF3B/AP3M2/MAPK8IP3/FMR1/SFPQ/TMEM108/DLG2/TERF2/HIP1R/KIF5C/HNRNPU/AP3S1/SPG7/ARL8B/AP3B2/MAPT/BLOC1S5/TRIM46/MAP2/WASF1/SYBU/KLHL17/KIF1A/KIF4A/HAP1/NEFL/KIF5A	48
GO:0005819	CC	GO:0005819	spindle	169/5784	426/19869	1.52E-06	4.61E-05	3.26E-05	MYH9/MAPK14/DIAPH1/NEDD9/EML4/YPEL5/NIN/MAPK1/BIRC6/FRY/TBL1XR1/CUL3/EPB41/CLASP1/BOD1L1/STAG2/PAFAH1B1/STAG1/ALPK1/LIMK2/NR3C1/NDEL1/RPS6KA2/PARP4/CLTCL1/CEP350/TFDP2/TBL1X/CDC14A/CEP170/APP/PKP4/UBXN2B/KAT2B/PTPN7/TNKS/NCOR1/NEK7/WAPL/LATS2/TOPBP1/CAPG/CNTRL/SPAST/RIF1/RAB11FIP4/CYLD/CEP128/DCTN4/DIDO1/EVI5/NDE1/RAD21/ARL8A/NEDD1/INO80/ZNF207/CTNNB1/VPS4B/GPSM2/CCDC69/LSM14A/CLASP2/CEP95/LATS1/…	169
GO:0070821	CC	GO:0070821	tertiary granule membrane	40/5784	73/19869	3.82E-06	0.000111042	7.85E-05	ATP8B4/SLC2A3/CLEC12A/CYSTM1/FCAR/ATP11A/MGAM/ITGAM/MCEMP1/CEACAM1/OLR1/SLC11A1/TRPM2/CLEC4D/PLD1/CD177/TMEM63A/SVIP/UBR4/NBEAL2/FPR2/ADAM8/ITGAX/CLEC5A/SIRPA/KCNAB2/ADAM10/HGSNAT/GPR84/TSPAN14/SIGLEC5/VAMP1/RAP2C/STOM/STBD1/COPB1/PLAU/LAMTOR3/CLEC4C/ANO6	40
GO:0019897	CC	GO:0019897	extrinsic component of plasma membrane	78/5784	172/19869	4.27E-06	0.000119636	8.46E-05	PTK2B/LYN/PPP3CA/GNAQ/NUMB/PICALM/FCN1/SYK/GNB1/FGR/SYTL3/SLA/S100A6/SYAP1/GNG2/CYTH1/OSBPL2/APC/HIP1/ESYT2/ANXA1/KRAS/CYTH3/CYLD/RNF10/KCNAB2/TNK2/IQGAP1/CTNNB1/SYTL1/AAK1/USP8/NUMA1/GNG7/HCK/GNAI3/FMR1/CDH4/GRAMD1A/AKAP9/CDH11/CDH26/CNKSR2/CDH8/MFGE8/CUBN/CDH13/CDH2/GNAL/CDH23/FER/PTK6/CTNNA2/SCUBE1/USP50/SNX18/CDH12/GNG4/CDH7/CDH9/GNA13/STAC/CDH3/CDH6/CDH20/STYK1/APC2/GNAO1/CDHR3/GNA14/ESYT3/K…	78
GO:0030027	CC	GO:0030027	lamellipodium	89/5784	203/19869	5.23E-06	0.000141122	9.98E-05	FGD4/PTK2B/ROCK1/NEDD9/DOCK8/DNM2/SYNE2/MYO9B/ABI1/STX3/APBB1IP/PAK1/ACTR3/VASP/FGD3/CD177/APP/PKN2/APC/FLOT1/FLOT2/PSTPIP1/PIK3CA/CAPG/KLHL2/ACTR2/TIAM2/PXN/RAB3IP/ARAP3/MEFV/IQGAP2/TESC/SLC9A1/CTNNB1/MYO1G/SSH1/PKD2/GSN/DDX3X/ARHGEF6/CORO1C/PIP5K1A/DGKZ/SPATA13/RAC2/ARHGEF7/PHACTR4/WASL/SRGAP2/ABLIM1/SORBS2/APBB2/CD44/SCYL3/MYO10/CDH2/CTNNA3/FER/NRBP1/ENAH/CDC42BPA/FSCN3/PLCE1/SRCIN1/ALS2/FAT1/…	89
GO:0043025	CC	GO:0043025	neuronal cell body	190/5784	497/19869	6.03E-06	0.000157297	0.00011126	PTK2B/ARG1/ANXA3/IGF1R/PICALM/NCF1/SLC2A3/MBP/WDFY3/PSEN1/SORL1/PAFAH1B1/RAPGEF2/XRN1/LRRK2/PTBP2/NDEL1/TRPM2/LMTK2/SYAP1/SOS1/VTI1A/SLC6A6/RIN3/STRN3/PAM/SMURF1/ELOVL5/APP/GPM6A/PRKAA1/FBXW11/MME/USP33/STRN/STAU2/ALCAM/GABBR1/STAU1/DIP2B/TIAM2/ADNP/NRXN1/MAP2K4/GIGYF2/SLC38A1/KLHL24/ZNF804A/RAB5A/SLC38A2/INSR/NUMA1/TOP1/KCNQ1/SLC12A2/EPHA4/BRD1/ITGA1/PRKCZ/NEGR1/DHX36/CACNA1A/KCNC4/FLNA/PDE11A/A…	190
GO:0005938	CC	GO:0005938	cell cortex	127/5784	312/19869	6.75E-06	0.000170008	0.00012025	MYH9/PTK2B/NEDD9/ADD3/STIM1/FMNL1/MPP7/PSEN1/FRY/MYO9B/EPB41/CLASP1/PAFAH1B1/EXOC4/ITCH/PRKCB/RHOH/SPTBN1/CTBP2/ACTN1/ERC1/EXOC6/MKLN1/FRYL/MYADM/FLOT1/FLOT2/BIN2/NEDD4/FNBP1/CAP1/RASAL3/ACTR2/AXIN1/UTRN/SHROOM4/ASPH/PXN/DCTN4/IQGAP1/TRAK1/CTNNB1/ACTN4/GPSM2/WDPCP/CLASP2/EXOC2/PKD2/GSN/NUMA1/C2CD5/RHOF/CORO1C/PLS1/LASP1/MAEA/INSC/PRKCZ/TRAF6/FLNB/RAC2/PHLDB2/CSNK1G2/FLNA/ARHGEF7/HCLS1/WASL/PPP1R9…	127
GO:0005875	CC	GO:0005875	microtubule associated complex	75/5784	166/19869	7.63E-06	0.000186083	0.000131621	KIF1B/PAFAH1B1/RANBP9/NDEL1/KIF13A/KIF21B/FBXW11/STAU1/PXN/DCTN4/MEFV/NDE1/DYNC1LI2/DRC1/KIF5B/KLC1/NME8/DNAH10/KIF13B/KIF3C/KIF3B/KIF2A/DNAH1/DNAH17/DNAH14/DYNC1LI1/KIF27/DYNLT3/RABGAP1/CFAP70/KIF14/KIF11/APPBP2/KATNAL1/KIF18A/EML2/CCDC65/KIF5C/DNHD1/DYNC1I1/INCENP/LRP8/DYNLRB2/DYNLL2/KIF15/DNAH11/MAP4/DNAH7/HAUS6/DNAH12/DNAH6/KIF18B/MAP7/KIF7/KIF26B/DISC1/DNAH2/DNAH3/DNAH9/KIFC2/KATNBL1/ACTA1/K…	75
GO:1903293	CC	GO:1903293	phosphatase complex	33/5784	58/19869	9.07E-06	0.000214331	0.000151602	PPP1R12A/PPP3CA/PPP2R5A/SHOC2/PPP2R2A/PPP4R2/PPP4R1/PPP2R5C/PPP4R3B/PPP2R2D/PPP1R3D/PPP4R3A/PPP1R3B/PPP3CB/PPP1R15B/PPP2R5E/PPP1R10/PPP2R5B/PDP1/TOX4/WDR82/ITPR1/PPP3R1/PPP1R3F/PPP2R5D/PPP2R1B/PPP1R3A/PPP2R2C/PPP2R3B/AKAP5/LRRC43/PPP4R4/NCK1	33
GO:0098791	CC	GO:0098791	Golgi apparatus subcompartment	152/5784	387/19869	9.52E-06	0.000218059	0.000154238	ARFGEF1/ATP11B/B4GALT5/CSGALNACT2/ATP8B4/RAB31/DENND5A/CSGALNACT1/DNM2/BIRC6/ATP11A/SORL1/IGF2R/LPCAT2/VPS54/SORT1/LRRK2/AFTPH/KIF13A/ATP2C2/CLTCL1/VTI1A/ATP8A1/PAM/GALNT3/AP1G1/RAB10/APP/VPS53/CA4/COG5/TRAPPC9/MGAT4A/MME/SCFD1/NDST1/GALNT1/CCDC186/CHSY1/ST3GAL2/XYLT1/SULF2/VRK1/TBC1D23/RAB21/CRACR2A/GBF1/ATP2C1/GCNT1/ATP9B/ATP9A/STX6/DNMBP/ATXN2/WLS/WIPI1/SGMS1/GGA3/GSAP/TMEM87A/ARAP1/CLASP2/B4G…	152
GO:0042734	CC	GO:0042734	presynaptic membrane	68/5784	148/19869	9.99E-06	0.000218701	0.000154692	PICALM/PSEN1/STX3/ZDHHC17/P2RX1/NTNG2/SYAP1/ERC1/NPTN/DENND1A/GPM6A/HIP1/GABBR1/ITSN2/NRXN1/STX11/FOSL1/CTNNB1/CASK/EPHA4/ZNRF2/KCNJ3/CNR1/FMR1/PTPRD/EXOC3/ATP2B4/RIMS2/STX1A/GRIK5/KCTD16/FBXO45/ADAM23/CDH2/CNTN1/ERBB4/ERC2/CNTN5/UNC13C/CNTNAP4/CNTNAP1/ATP1A3/IL31RA/SCN2A/GRIK4/STX1B/SNCAIP/NTNG1/CHRM2/NLGN2/GRM2/EFNB2/UNC13A/RIMS1/SLC6A11/SLC1A6/KCTD8/CNTN6/RGS7BP/GRM3/SNAP91/OPRK1/SLC1A2/LRRC4B…	68
GO:0005769	CC	GO:0005769	early endosome	161/5784	414/19869	1.01E-05	0.000218701	0.000154692	ATP11B/LTF/NUMB/PICALM/RAB31/DYSF/DIAPH2/MAPK1/PSEN1/ATP11A/SORL1/IGF2R/LITAF/EPS15/SORT1/MYO5A/INPP4A/LMTK2/ITCH/RIN3/MAP2K1/MON2/EHD1/AP1G1/VPS8/APP/SERPINB1/PIKFYVE/DNAJC13/AP3B1/FLOT1/USP10/PACSIN2/MME/SNX13/STAM/CCDC93/WDFY2/ATP13A3/TBC1D2B/ABCA7/RAB21/LNPEP/ANXA1/ATP9A/RABGAP1L/RNF11/STX6/RAPGEF1/WLS/TOM1/PPP1R21/RAB1A/RAB5A/APPL2/SNX27/UVRAG/MGRN1/TRAK1/WDFY4/RAP1A/TSG101/GGA3/ANKRD27/USP8…	161
GO:0008287	CC	GO:0008287	protein serine/threonine phosphatase complex	32/5784	56/19869	1.09E-05	0.000229667	0.000162449	PPP1R12A/PPP3CA/PPP2R5A/SHOC2/PPP2R2A/PPP4R2/PPP4R1/PPP2R5C/PPP4R3B/PPP2R2D/PPP1R3D/PPP4R3A/PPP1R3B/PPP3CB/PPP1R15B/PPP2R5E/PPP1R10/PPP2R5B/TOX4/WDR82/ITPR1/PPP3R1/PPP1R3F/PPP2R5D/PPP2R1B/PPP1R3A/PPP2R2C/PPP2R3B/AKAP5/LRRC43/PPP4R4/NCK1	32
GO:0045211	CC	GO:0045211	postsynaptic membrane	111/5784	269/19869	1.22E-05	0.000249217	0.000176277	SYNE1/PICALM/DNM2/LIN7A/P2RX1/SYAP1/SLC6A6/NPTN/HIP1/STRN/GABBR1/DLG1/UTRN/RNF10/CTNNB1/GPHN/ABHD17C/SLC16A3/EPHA4/ABHD17B/CLSTN3/SRGAP2/SORCS2/LRFN1/FMR1/PTPRS/TENM2/LRRC4/AKAP9/KCNB1/LRRC4C/DLG2/NLGN3/ADAM22/GRIK5/CACNA1C/NLGN1/GRID2/GRM7/CNKSR2/NLGN4Y/KCND1/DNM3/CHRM3/PRR7/KCTD16/COL13A1/FBXO45/CDH2/IL1RAPL1/DDN/GRIA3/NTRK3/CNTN1/DCC/CLSTN2/ERBB4/DGKB/KCND2/RAPSN/GRIP2/LRRTM4/SSPN/SEMA4F/SHANK…	111
GO:0005604	CC	GO:0005604	basement membrane	49/5784	99/19869	1.48E-05	0.000294986	0.000208651	MEGF9/NTNG2/COL17A1/FBN1/DLG1/CASK/LAMB3/FN1/COL18A1/COL9A3/TNC/EFNA5/ADAMTS1/FBLN1/THBS4/HMCN1/LAMA4/COL8A1/VWA1/LAMB1/LAMA5/LAMA3/NPNT/LAMB4/LAMC3/COLQ/ENTPD2/COL7A1/NTN1/ACTA2/EGFLAM/COL4A4/NTNG1/NTN4/THBS2/VWC2/FREM2/NTN5/FREM3/FRAS1/COL4A5/SMOC2/TMEFF2/COL5A1/COL9A1/LAMA1/COL4A6/LOXL1/SMOC1	49
GO:1904115	CC	GO:1904115	axon cytoplasm	34/5784	62/19869	1.96E-05	0.000379258	0.000268258	AGTPBP1/KIF1B/HIF1A/PAFAH1B1/NDEL1/AP3B1/FBXW11/RAB21/SPAST/ARL8A/TRAK1/KIF5B/OPA1/AP3S2/KIF3B/AP3M2/MAPK8IP3/TMEM108/DLG2/TERF2/KIF5C/AP3S1/SPG7/ARL8B/AP3B2/MAPT/BLOC1S5/TRIM46/SYBU/KIF1A/KIF4A/HAP1/NEFL/KIF5A	34
GO:0005912	CC	GO:0005912	adherens junction	78/5784	179/19869	2.52E-05	0.000457942	0.000323913	MYH9/VCL/LYN/ARHGAP24/MPP7/CEACAM1/LIN7A/TMOD3/CYTH1/RAB10/PKP4/APC/FLOT1/FLOT2/ADD1/ANXA1/DLG1/CYTH3/SHROOM4/ADAM10/PDLIM7/KLHL24/TNK2/CTNNB1/FRS2/NOTCH1/PKP2/EPHA4/PDLIM5/EFNA5/PARD3/CDH11/DLG2/CCDC85C/ALOX15B/JAG1/CDH8/TBCD/MSN/HMCN1/PDLIM3/CDH2/CTNNA3/FRMD5/PARD3B/EPB41L5/CTNNA2/CAMSAP3/CDH12/LAMA3/DLG5/PLEKHA7/SSX2IP/WTIP/LDB3/CDH7/CDH9/NEXN/CDH3/POF1B/CDC42EP4/TMEM47/CDH6/CDH20/BAIAP2L1/PTP…	78
GO:0030055	CC	GO:0030055	cell-substrate junction	165/5784	432/19869	2.54E-05	0.000457942	0.000323913	SVIL/MYH9/PTK2B/PPP1R12A/VCL/ARHGAP26/NUMB/SH3KBP1/NEDD9/PTPN12/PTPRC/CBL/MAP4K4/DNM2/ARHGAP24/SYNE2/MAPK1/IGF2R/CLASP1/LCP1/TES/APBB1IP/PAK1/SLA/LIMS1/YWHAZ/ACTR3/PEAK1/VASP/JAK2/MAP2K1/PPFIA1/ACTN1/CPNE3/RAB10/GIT2/CD46/FLOT1/DCAF6/FLOT2/PACSIN2/MME/USP33/ADAM17/ADD1/ALCAM/CAP1/PLEC/CASS4/COL17A1/RAB21/CNN2/PI4KA/ACTR2/ANXA1/ITGA6/KRAS/PTPRA/SHROOM4/MTF2/ADAM10/PXN/PDLIM7/SNTB2/DCTN4/IQGAP1/ADG…	165
GO:0045177	CC	GO:0045177	apical part of cell	166/5784	435/19869	2.54E-05	0.000457942	0.000323913	RAB27A/PDE4D/NUMB/NIN/PSEN1/MGAM/STX3/CEACAM1/RAPGEF2/PLD1/SLC6A6/APP/PTEN/STK26/CA4/SLC22A4/PRKAA1/ADAM17/DSTYK/GJB6/IL6R/KCNE1/ANXA1/DLG1/RAB18/SHROOM4/TRPM6/SLC38A1/C5AR1/SNX10/SLC15A2/ABCC1/C5AR2/SLC9A1/NEDD1/CTNNB1/WDPCP/SLC26A6/SIPA1L3/NOTCH1/SLC2A5/KCNQ1/STXBP3/STK39/SLC16A3/PCM1/SLC12A2/SLC39A8/SLC7A5/INSC/PRKCZ/MREG/MTDH/LHFPL5/SLC24A4/SLC26A3/RAPGEF6/CDHR2/FN1/CLIC4/SLC7A1/ITGA8/PARD6B/…	166
GO:1902911	CC	GO:1902911	protein kinase complex	62/5784	136/19869	3.23E-05	0.000568313	0.000401981	IGF1R/CDK14/CAB39/TRAF3/TANK/CDK13/CCNH/CDKN2D/ULK1/RB1CC1/ERC1/TGFBR2/PRKAA1/MAP3K5/AZI2/CCND3/TGFBR1/SESN2/TBK1/CCNY/PHKA2/ERN1/CCNK/ACVR1B/PRKDC/PRKAR2A/CCNJL/ATG13/CDK6/CDK12/CCNT2/CCNG2/INSR/STRADA/CCND2/XRCC5/CHUK/MNAT1/CCNT1/PHKB/CDK7/PRKAG1/DBF4/CCNA1/PARD3/CDK5R1/PRKCI/DBF4B/SMCR8/IKBKB/PRKAB1/GTF2H2C/MMS19/PRKAB2/CCNI2/CDK3/TBKBP1/GTF2H2/CSNK2A1/CCNE2/IRS1/PRKAA2	62
GO:0005925	CC	GO:0005925	focal adhesion	161/5784	422/19869	3.39E-05	0.000582792	0.000412222	SVIL/MYH9/PTK2B/PPP1R12A/VCL/ARHGAP26/NUMB/SH3KBP1/NEDD9/PTPN12/PTPRC/CBL/MAP4K4/DNM2/ARHGAP24/SYNE2/MAPK1/IGF2R/CLASP1/LCP1/TES/APBB1IP/PAK1/SLA/LIMS1/YWHAZ/ACTR3/PEAK1/VASP/JAK2/MAP2K1/PPFIA1/ACTN1/CPNE3/RAB10/GIT2/CD46/FLOT1/DCAF6/FLOT2/PACSIN2/MME/USP33/ADAM17/ADD1/ALCAM/CAP1/PLEC/CASS4/RAB21/CNN2/PI4KA/ACTR2/ANXA1/ITGA6/KRAS/PTPRA/SHROOM4/MTF2/ADAM10/PXN/PDLIM7/SNTB2/DCTN4/IQGAP1/ADGRE5/SLC9…	161
GO:0000118	CC	GO:0000118	histone deacetylase complex	41/5784	81/19869	3.70E-05	0.000621843	0.000439844	RCOR1/ARID4B/GATAD2B/KMT2E/TBL1XR1/GATAD2A/JMJD1C/RERE/TBL1X/SETD5/HDAC4/PHF21A/OGT/MBD2/NCOR1/KDM3B/ARID4A/PHF12/RCOR3/TRERF1/EP400/TRRAP/CHD3/SIN3A/KDM3A/SAP130/NRIP1/HDAC8/HDAC7/SATB2/SAP30/ZNF217/ANP32E/SAP30L/CHD4/ING3/TAF6L/MTA2/RCOR2/CSNK2A1/SRCAP	41
GO:0035580	CC	GO:0035580	specific granule lumen	33/5784	62/19869	5.78E-05	0.000949073	0.000671302	RAB27A/VCL/LTF/ARG1/PGLYRP1/DOCK2/LCN2/BPI/CAMP/NFKB1/QSOX1/OLFM4/HP/QPCT/LYZ/OSCAR/PTX3/ARMC8/RETN/CHI3L1/FOLR3/CNN2/CRACR2A/ELANE/LRG1/PDXK/SLPI/SPTAN1/KPNB1/CANT1/AOC1/TIMP2/DNASE1L1	33
GO:0061695	CC	GO:0061695	transferase complex, transferring phosphorus-containing groups	117/5784	295/19869	5.90E-05	0.000949073	0.000671302	PIK3R5/IGF1R/CDK14/PIK3CB/CAB39/PIK3CG/TRAF3/TANK/CDK13/PIK3CD/CCNH/CDKN2D/ULK1/RB1CC1/ERC1/TGFBR2/CDC73/PRKAA1/MAP3K5/AZI2/CCND3/TGFBR1/PIK3CA/SESN2/TBK1/ZNFX1/TAF13/POLE/CCNY/PHKA2/ERN1/CCNK/ACVR1B/TRRAP/PIK3C3/UVRAG/TAF2/REV3L/TAF1/PRKDC/SOCS5/PRKAR2A/RPRD1A/CCNJL/ATG13/CDK6/CDK12/CCNT2/CCNG2/RPRD2/INSR/STRADA/SUPT3H/CCND2/XRCC5/CHUK/POLA1/RTF1/PRIM2/MNAT1/GTF2F2/ATXN7L3/CCNT1/PHKB/CDK7/PRKAG1…	117
GO:0150034	CC	GO:0150034	distal axon	111/5784	278/19869	6.50E-05	0.00102423	0.000724462	PTK2B/BASP1/CBL/DNM2/NIN/PSEN1/ORAI2/ABI1/PAFAH1B1/STX3/LRRK2/PTBP2/SYNJ1/USP9X/EXOC4/MYO5A/NDEL1/LMTK2/SYAP1/PRKCB/CPEB4/EXOC6/APP/KIF21B/CDKL5/GPM6A/TIAM2/COPA/ZNF804A/IQGAP1/RAB5A/MICAL1/SETX/AAK1/SLC18A2/KLC1/NEO1/AUTS2/EPHA4/PINK1/CNR1/FLNA/MAPK8IP3/FMR1/PTPRS/TENM2/EXOC3/TSHZ3/APBB2/CDK5R1/EXOC8/GRIK5/KIF5C/ITGA4/CDH8/TPRG1L/ZFYVE27/NTRK2/PCDH9/NTSR1/TANC1/PRKCG/TBC1D24/ADCY10/LRIG2/TOR1A/F…	111
GO:0043197	CC	GO:0043197	dendritic spine	75/5784	175/19869	6.96E-05	0.001073698	0.000759452	PTK2B/ASAP1/PPP3CA/SIPA1L1/TANC2/SLA/ACTN1/CPEB4/PDE4B/APP/GPM6A/STRN/NEDD4/DIP2A/GABBR1/BCR/ZNF804A/ABHD17C/USP8/ARFGEF2/EPHA4/ABHD17B/KIF3B/SRGAP2/ITGA8/SORCS2/PPP1R9A/FMR1/TENM2/LRRC4/RGS14/CDK5R1/ANKS1B/HIP1R/NLGN1/GRID2/KCND1/PALMD/DNM3/PPFIA2/NTRK2/NTSR1/DDN/GRIA3/CRYAB/FXR1/DOCK10/KCND2/USP50/DGKI/ALS2/SHANK2/MAPT/ATP1A3/HOMER1/SHISA6/ATP1A2/CNIH2/FXR2/SLC8A3/OPHN1/SHANK1/ARHGAP44/NOS1/LZT…	75
GO:0000123	CC	GO:0000123	histone acetyltransferase complex	44/5784	91/19869	8.08E-05	0.001221064	0.000863688	PHF20L1/KAT6A/CREBBP/KANSL1/EP300/KAT2B/OGT/PHF20/EPC2/KANSL1L/MSL2/EP400/MSL1/MBTD1/KAT6B/TRRAP/TAF2/SUPT3H/MSL3/ATF2/KANSL3/BRPF3/KAT7/BRD1/TADA2B/MAP3K7/ATXN7L3/KANSL2/DR1/ING5/EPC1/SUPT20H/TAF4/TADA1/JADE1/TAF5L/TAF7/ING3/BRPF1/TAF6L/ACTL6B/TADA2A/MLLT3/YEATS2	44
GO:0044309	CC	GO:0044309	neuron spine	75/5784	176/19869	8.70E-05	0.001290332	0.000912683	PTK2B/ASAP1/PPP3CA/SIPA1L1/TANC2/SLA/ACTN1/CPEB4/PDE4B/APP/GPM6A/STRN/NEDD4/DIP2A/GABBR1/BCR/ZNF804A/ABHD17C/USP8/ARFGEF2/EPHA4/ABHD17B/KIF3B/SRGAP2/ITGA8/SORCS2/PPP1R9A/FMR1/TENM2/LRRC4/RGS14/CDK5R1/ANKS1B/HIP1R/NLGN1/GRID2/KCND1/PALMD/DNM3/PPFIA2/NTRK2/NTSR1/DDN/GRIA3/CRYAB/FXR1/DOCK10/KCND2/USP50/DGKI/ALS2/SHANK2/MAPT/ATP1A3/HOMER1/SHISA6/ATP1A2/CNIH2/FXR2/SLC8A3/OPHN1/SHANK1/ARHGAP44/NOS1/LZT…	75
GO:0098857	CC	GO:0098857	membrane microdomain	127/5784	327/19869	8.88E-05	0.001291662	0.000913623	PTK2B/LYN/IGF1R/INPP5D/PTPRC/CBL/STIM1/CD55/CD24/MAPK1/PSEN1/PAG1/LCP2/ITGAM/OLR1/LRRK2/P2RX1/JAK2/CD177/TGFBR2/APP/PIKFYVE/MYADM/FLOT1/FLOT2/PACSIN2/MME/SMURF2/ADAM17/ARID3A/CASP8/TGFBR1/CFLAR/GABBR1/KCNE1/NOS1AP/DLG1/CRK/SYNJ2/TNFRSF10A/HK1/CR1/ERLIN1/RAB5A/SLC9A1/CTNNB1/PTGS2/PRKAR2A/SCN5A/RIPK1/INSR/KCNQ1/CBLB/CORO1C/LIPE/CHP1/HCK/NFAM1/ITGA1/PRKCZ/LAT2/CNR1/FAS/GNAI3/STOM/TLR2/TLR1/MAPK3/RGS…	127
GO:0036464	CC	GO:0036464	cytoplasmic ribonucleoprotein granule	100/5784	248/19869	9.38E-05	0.001338222	0.000946556	SYNE1/ROCK1/MBNL1/PAN3/RC3H1/TNRC6B/LARP4B/AGO3/HIPK2/XRN1/AGO4/SMG1/SERPINB1/PUM2/APOBEC3A/DDX6/PUM1/TNRC6C/STAU2/YTHDF3/HELZ/CELF1/STAU1/NOCT/CNOT2/TDRD9/ZNFX1/PIWIL4/CNOT1/ATXN2/GIGYF2/BARD1/IQGAP1/UBAP2/NUFIP2/LSM14A/CTSG/TDRD7/DCP2/TOP1/ROCK2/DDX3X/DDX3Y/PRRC2C/PATL1/TNRC6A/PABPC1L/AGO2/SAMD4B/LIG4/RC3H2/RBFOX1/DHX36/EIF4ENIF1/DCP1A/GABPB1/RPTOR/CASC3/FMR1/CNOT8/BTBD1/DHX9/ZC3H12A/GHR/RBM4/K…	100
GO:0030117	CC	GO:0030117	membrane coat	43/5784	89/19869	9.90E-05	0.001361008	0.000962673	PICALM/IGF2R/CLINT1/EPS15/SYNJ1/AFTPH/CLTCL1/AP1G1/SEC24B/AP3B1/KCNQ5/SCLT1/AP5B1/COPA/EPS15L1/SEC31A/VPS39/NECAP1/AP3S2/AP2B1/SEC23A/AP3M2/AP4E1/SEC24A/NCALD/SEC31B/AP1S3/AP1M1/AP4B1/SYNRG/AP3S1/COPB1/CHMP4B/SGIP1/VPS18/SEC24C/AP3B2/ARL6/AP1G2/ENTHD1/BAIAP2L2/AP5M1/AP2A1	43
GO:0048475	CC	GO:0048475	coated membrane	43/5784	89/19869	9.90E-05	0.001361008	0.000962673	PICALM/IGF2R/CLINT1/EPS15/SYNJ1/AFTPH/CLTCL1/AP1G1/SEC24B/AP3B1/KCNQ5/SCLT1/AP5B1/COPA/EPS15L1/SEC31A/VPS39/NECAP1/AP3S2/AP2B1/SEC23A/AP3M2/AP4E1/SEC24A/NCALD/SEC31B/AP1S3/AP1M1/AP4B1/SYNRG/AP3S1/COPB1/CHMP4B/SGIP1/VPS18/SEC24C/AP3B2/ARL6/AP1G2/ENTHD1/BAIAP2L2/AP5M1/AP2A1	43
GO:0030118	CC	GO:0030118	clathrin coat	25/5784	44/19869	0.000112797	0.00151821	0.001073866	PICALM/IGF2R/CLINT1/EPS15/SYNJ1/AFTPH/CLTCL1/AP1G1/AP3B1/KCNQ5/SCLT1/EPS15L1/NECAP1/AP2B1/AP3M2/NCALD/AP1S3/AP1M1/AP4B1/SYNRG/SGIP1/AP1G2/ENTHD1/BAIAP2L2/AP2A1	25
GO:0098858	CC	GO:0098858	actin-based cell projection	91/5784	223/19869	0.000114468	0.00151821	0.001073866	FGD4/MYO1F/S100P/SYNE2/ABI1/PAFAH1B1/DOCK4/CEACAM1/LCP1/LRRK2/EXOC4/MYO5A/VASP/SLC6A6/FCHSD2/CDC14A/APP/GPM6A/NOS1AP/UTRN/TIAM2/TBC1D10C/UBE2K/IQGAP2/MTM1/CTNNB1/SYTL1/WWOX/MYO1G/B4GALT1/SPN/PLS1/EPHA4/SLC7A5/SPATA13/LHFPL5/CDHR2/CLIC4/PPP1R9A/FMR1/TENM2/MYO1B/ELMOD3/PROM1/CD44/NLGN1/PDGFRA/PLEKHG6/CUBN/MSN/DEF6/MYO10/MYO7B/NFASC/ANGPT1/CDH23/ADGRV1/MYO1D/ENAH/ANKS4B/FSCN3/FXR1/SRCIN1/HOMER2/FAT1…	91
GO:0045121	CC	GO:0045121	membrane raft	126/5784	326/19869	0.0001207	0.001549323	0.001095873	PTK2B/LYN/IGF1R/INPP5D/PTPRC/CBL/STIM1/CD55/CD24/MAPK1/PSEN1/PAG1/LCP2/ITGAM/OLR1/LRRK2/P2RX1/JAK2/CD177/TGFBR2/APP/PIKFYVE/MYADM/FLOT1/FLOT2/PACSIN2/MME/SMURF2/ADAM17/ARID3A/CASP8/TGFBR1/CFLAR/GABBR1/KCNE1/NOS1AP/DLG1/CRK/SYNJ2/TNFRSF10A/HK1/CR1/ERLIN1/RAB5A/SLC9A1/CTNNB1/PTGS2/PRKAR2A/SCN5A/RIPK1/INSR/KCNQ1/CBLB/CORO1C/LIPE/CHP1/HCK/NFAM1/ITGA1/PRKCZ/LAT2/CNR1/FAS/GNAI3/STOM/TLR2/TLR1/MAPK3/RGS…	126
GO:0005871	CC	GO:0005871	kinesin complex	27/5784	49/19869	0.000123743	0.001549323	0.001095873	KIF1B/PAFAH1B1/NDEL1/KIF13A/KIF21B/NDE1/KIF5B/KLC1/KIF13B/KIF3C/KIF3B/KIF2A/KIF27/KIF14/KIF11/KIF18A/KIF5C/KIF15/KIF18B/KIF7/KIF26B/DISC1/KIFC2/KIF21A/KIF1A/KIF6/KIF5A	27
GO:0016324	CC	GO:0016324	apical plasma membrane	140/5784	368/19869	0.000123901	0.001549323	0.001095873	RAB27A/PDE4D/PSEN1/MGAM/STX3/CEACAM1/RAPGEF2/PLD1/SLC6A6/PTEN/STK26/CA4/SLC22A4/PRKAA1/ADAM17/DSTYK/GJB6/IL6R/KCNE1/ANXA1/DLG1/RAB18/SHROOM4/TRPM6/SLC38A1/SLC15A2/ABCC1/SLC9A1/WDPCP/SLC26A6/SIPA1L3/NOTCH1/SLC2A5/KCNQ1/STXBP3/STK39/SLC16A3/SLC12A2/SLC39A8/SLC7A5/PRKCZ/MREG/MTDH/LHFPL5/SLC24A4/SLC26A3/RAPGEF6/CDHR2/FN1/SLC7A1/PARD6B/PROM1/CYP4F12/SORBS2/PARD3/DDR2/KCNB1/CD44/HIP1R/FZD6/JAG1/CTSK/PR…	140
GO:0000922	CC	GO:0000922	spindle pole	73/5784	172/19869	0.000125012	0.001549323	0.001095873	MAPK14/NEDD9/YPEL5/NIN/BIRC6/FRY/CUL3/BOD1L1/STAG2/STAG1/ALPK1/CDC14A/PKP4/UBXN2B/TNKS/NEK7/LATS2/TOPBP1/CNTRL/SPAST/CEP128/DCTN4/NDE1/RAD21/NEDD1/CTNNB1/VPS4B/GPSM2/CEP95/LATS1/TACC3/NUMA1/CTDP1/CDC14B/ALMS1/CSPP1/GOLGA2/KIF2A/POC1B/ARHGEF7/RAE1/CEP44/DYNC1LI1/TUBGCP3/NEK6/RGS14/KNTC1/CALM1/KIF11/CEP19/KATNAL1/TTC28/PLEKHG6/HNRNPU/DYNC1I1/BRCC3/KLHL22/RALBP1/CEP85/MTCL1/MAP10/WDR62/PLK4/PLK3/KAT…	73
GO:0005795	CC	GO:0005795	Golgi stack	66/5784	153/19869	0.000145858	0.001769055	0.001251295	B4GALT5/CSGALNACT2/CSGALNACT1/SORL1/LPCAT2/SORT1/GALNT3/MGAT4A/SCFD1/GALNT1/CHSY1/ST3GAL2/XYLT1/SULF2/VRK1/RAB21/ATP2C1/GCNT1/DNMBP/SGMS1/TMEM87A/ARAP1/B4GALT1/ZFYVE1/FUT7/GALNT2/GOLPH3/FUT4/GOLGB1/GOLGA2/HACE1/GOLGA8N/STX16/ST6GAL1/B4GALT6/GOLGA8B/UXS1/COG3/CIT/AKAP9/GCC1/GOLGA8M/B4GALNT3/VCPIP1/SLC10A7/SULF1/GOLGA8R/SLC30A5/CANT1/ABO/MAN2A1/SLC30A7/RAB30/PLK3/GOLGA3/ATL1/GOLGA7/GOLGA8H/NSF/GOLG…	66
GO:0005858	CC	GO:0005858	axonemal dynein complex	16/5784	24/19869	0.000151837	0.001769055	0.001251295	DRC1/NME8/DNAH1/DNAH17/DNAH14/CFAP70/CCDC65/DNHD1/DNAH7/DNAH12/DNAH6/DNAH2/DNAH3/DNAH9/DNAH8/DNAI2	16
GO:0031248	CC	GO:0031248	protein acetyltransferase complex	47/5784	101/19869	0.000152101	0.001769055	0.001251295	PHF20L1/KAT6A/CREBBP/KANSL1/EP300/KAT2B/OGT/PHF20/EPC2/KANSL1L/MSL2/EP400/MSL1/MBTD1/KAT6B/TRRAP/NAA16/TAF2/NAA35/SUPT3H/MSL3/ATF2/KANSL3/BRPF3/KAT7/BRD1/TADA2B/MAP3K7/ATXN7L3/KANSL2/DR1/ING5/EPC1/SUPT20H/TAF4/TADA1/JADE1/TAF5L/TAF7/NAA50/ING3/BRPF1/TAF6L/ACTL6B/TADA2A/MLLT3/YEATS2	47
GO:1902493	CC	GO:1902493	acetyltransferase complex	47/5784	101/19869	0.000152101	0.001769055	0.001251295	PHF20L1/KAT6A/CREBBP/KANSL1/EP300/KAT2B/OGT/PHF20/EPC2/KANSL1L/MSL2/EP400/MSL1/MBTD1/KAT6B/TRRAP/NAA16/TAF2/NAA35/SUPT3H/MSL3/ATF2/KANSL3/BRPF3/KAT7/BRD1/TADA2B/MAP3K7/ATXN7L3/KANSL2/DR1/ING5/EPC1/SUPT20H/TAF4/TADA1/JADE1/TAF5L/TAF7/NAA50/ING3/BRPF1/TAF6L/ACTL6B/TADA2A/MLLT3/YEATS2	47
GO:0009898	CC	GO:0009898	cytoplasmic side of plasma membrane	73/5784	173/19869	0.000155295	0.001778839	0.001258215	MYH9/PTK2B/LYN/PPP3CA/GNAQ/PTPRC/PTPN22/SYK/GNB1/LITAF/TRAF3/FGR/SLA/S100A6/ATP2C2/SYAP1/GNG2/CYTH1/OSBPL2/PKP4/PTEN/PTPN7/HIP1/RAB21/ESYT2/DLG1/KRAS/CYTH3/CYLD/SHROOM4/KCNAB2/TNK2/IQGAP1/G6PD/GNG7/CHUK/HCK/AP2B1/TRAF6/GNAI3/TRAF1/GRAMD1A/MAP2K2/SAMD12/BIRC2/PTPN4/NTSR1/CHMP4B/GNAL/FER/CACNB4/IKBKB/PTK6/KIT/SNX18/GNG4/GNA13/STAC/STYK1/GNAO1/PGM5/GNA14/ESYT3/AJAP1/AKAP5/PRMT8/KCNIP1/AP2A1/CDH1/STA…	73
GO:1990391	CC	GO:1990391	DNA repair complex	15/5784	22/19869	0.00016804	0.001896095	0.001341153	RCOR1/PHF21A/PRKDC/XRCC4/XRCC5/LIG4/ATM/BRCA1/FANCI/FANCD2/ASCC1/DCLRE1C/TP53BP1/ASCC3/NHEJ1	15
GO:0031965	CC	GO:0031965	nuclear membrane	118/5784	305/19869	0.000185648	0.002063964	0.001459891	ALOX5AP/ATP11B/SYNE1/GNAQ/WDFY3/SYNE2/ALOX5/ATP2A3/PSEN1/LBR/PAFAH1B1/NUP98/RAP1GAP2/SORT1/OSBPL8/PAK1/ITPRIP/RRP12/P2RX1/INPP4A/GRK5/ANKRD17/WTAP/NUP58/RB1CC1/TMX4/TOR1AIP1/AHCTF1/LEMD3/TNRC18/PUM2/TNKS/NUP153/STAU2/KPNA4/PHF20/SUN2/TEX2/NOS1AP/SENP2/SPAST/RIF1/NUP50/TMEM38A/TOR1B/NRXN1/ERN1/PLCB1/NAV3/DPY19L3/DNAJB14/BRIP1/PTGS2/GCH1/RANBP2/TOR1AIP2/POM121/SYNE3/SLC16A3/PCM1/ARL6IP6/RNF13/FAM20…	118
GO:0005814	CC	GO:0005814	centriole	67/5784	157/19869	0.00019129	0.002087217	0.001476339	ROCK1/NIN/CEP350/CEP170/CEP192/CAPG/CROCC/RP2/SCLT1/CEP128/CEP97/NEDD1/IQCB1/CEP295/PCM1/RILPL1/ALMS1/HTT/KIF2A/POC1B/KIAA0586/IFT88/MDM1/SFI1/CEP295NL/CEP44/RTTN/PPP1R35/TUBGCP3/TSGA10/MAGI2/C2CD3/TTBK2/CEP250/CCDC146/NPHP4/CEP152/CEP19/CCDC57/MPHOSPH9/CNTROB/CEP120/AKNA/CEP135/TUBD1/WRAP73/DZIP1L/CEP162/STIL/CEP83/ARMC9/CEP78/WDR62/KIF24/KIAA0753/PLK4/GLE1/SAXO1/CENPJ/STARD9/SAXO2/AHI1/CCDC120/…	67
GO:0016342	CC	GO:0016342	catenin complex	19/5784	31/19869	0.000193261	0.002087217	0.001476339	APC/CTNNB1/CDH4/CDH11/CDH26/CDH8/CDH13/CDH2/CDH23/CTNNA2/CDH12/CDH7/CDH9/CDH3/CDH6/CDH20/APC2/CDHR3/CDH1	19
GO:0042641	CC	GO:0042641	actomyosin	38/5784	78/19869	0.000197837	0.002106543	0.001490008	MYH9/LCP1/ACTN1/KAT2B/CNN2/NEBL/SHROOM4/PXN/PDLIM7/DCTN4/TPM3/PDCD6IP/ACTN4/SIPA1L3/LPP/PRKCZ/FLNB/PDLIM5/ABLIM1/MYO18A/TPM1/STX1A/FAM107A/FHL3/PDLIM3/FHOD1/CDC42BPA/XIRP2/SYNPO2/LDB3/ACTA1/DBN1/ACTA2/MST1R/PGM5/MYH14/MYH7/MYLK	38
GO:0031461	CC	GO:0031461	cullin-RING ubiquitin ligase complex	74/5784	178/19869	0.000243903	0.002560982	0.001811443	FBXL5/ZSWIM6/FBXW7/SPOPL/CUL3/DCAF10/FBXL17/USP47/FBXO33/FBXO9/KBTBD6/KBTBD7/DCAF6/FBXW11/TRPC4AP/FBXL20/KLHL2/FBXO38/FEM1C/FBXO42/ZYG11B/KLHL24/KLHL8/DCAF5/WDTC1/AMBRA1/AMN1/BTRC/ZER1/FBXL3/CDC27/FBXL13/FBXL4/DTL/FBXL18/GLMN/KLHDC10/CUL2/ERCC8/CUL1/CUL4A/FBXW4/ZSWIM8/ZSWIM4/CUL4B/ENC1/APPBP2/DCAF16/ANAPC4/KCTD13/SPSB1/FBXO45/BUB1B/KLHL22/KCTD2/ZSWIM5/SPSB2/FBXL14/DCAF4L1/KLHL13/KLHL3/KLHL20/FBXL…	74
GO:0098562	CC	GO:0098562	cytoplasmic side of membrane	83/5784	204/19869	0.000249874	0.002587731	0.001830364	MYH9/PTK2B/LYN/PPP3CA/GNAQ/PTPRC/PTPN22/SYK/GNB1/LITAF/TRAF3/FGR/LRRK2/SLA/S100A6/ATP2C2/SYAP1/GNG2/CYTH1/OSBPL2/BORCS5/PKP4/PTEN/SPPL3/PTPN7/HIP1/RASAL3/RAB21/ESYT2/DLG1/KRAS/CYTH3/CYLD/SHROOM4/KCNAB2/TNK2/IQGAP1/RAB5A/G6PD/PKD2/THADA/SPPL2A/GNG7/CHUK/HCK/AP2B1/TRAF6/GNAI3/PTPN1/TRAF1/GRAMD1A/MAP2K2/EPM2AIP1/SAMD12/BIRC2/PTPN4/NTSR1/CHMP4B/GNAL/FER/CACNB4/IKBKB/PTK6/KIT/SNX18/GNG4/GNA13/STAC/STY…	83
GO:0043292	CC	GO:0043292	contractile fiber	96/5784	242/19869	0.000256003	0.002615381	0.001849921	SVIL/SYNE1/PPP1R12A/VCL/PPP3CA/PPP2R5A/SYNE2/PSEN1/CAB39/PAK1/TMOD3/SPTBN1/ACTN1/PDE4B/KAT2B/PPP1R12B/PLEC/KCNE1/NOS1AP/NEBL/PDLIM7/DCTN4/PPP3CB/MTM1/TPM3/CTNNB1/ACTN4/SCN5A/SCN8A/CACNA1D/CORO1C/SIMC1/MYOM1/FLNB/FLNA/PDLIM5/SYNPO2L/CALM1/TPM1/SORBS2/ATP2B4/LMOD3/CDK5R1/CACNA1C/MYBPC3/FHL3/MMP2/PDLIM3/ABCC9/MYH11/RYR3/LMOD1/TTN/MYH3/ANKRD23/CRYAB/FXR1/CASQ2/CAPN3/MYPN/NEB/ADPRHL1/FHOD3/XIRP2/NPNT/…	96
GO:0042383	CC	GO:0042383	sarcolemma	59/5784	136/19869	0.000265809	0.00267935	0.001895168	VCL/PPP3CA/IGF1R/DYSF/PSEN1/SLMAP/FLOT1/PLEC/ANXA1/NOS1AP/DLG1/UTRN/PPP3CB/SLC9A1/SLC38A2/SCN5A/SLC2A5/SNTB1/CACNA1D/CORO1C/KCNJ3/STBD1/CACNB2/SLC27A6/ATP2B4/KCNB1/CACNA2D1/CACNA1C/COL6A3/RYR3/CDH2/PPP3R1/CAPN3/SNTG2/SSPN/RYR2/CACNG8/SCN2A/CASQ1/ATP1A2/AQP1/STAC/SLC8A3/CAV3/CLCN1/SGCD/ANK2/SCN2B/SNTA1/NOS1/SYNM/COL6A2/PGM5/OBSCN/TRIM72/CACNB1/STAC2/AHNAK2/MLIP	59
GO:0005884	CC	GO:0005884	actin filament	51/5784	114/19869	0.000275481	0.002740315	0.00193829	DIAPH1/DIAPH2/MYO9B/PSTPIP2/LCP1/PAK1/MYO5A/ACTN1/MARK2/WIPF1/PSTPIP1/GJB6/WIPF2/ANXA1/SHROOM4/PDLIM7/RCSD1/TPM3/IQGAP1/EHBP1/DIAPH3/PLS1/HCK/RAC2/PDLIM5/GAS7/HCLS1/WASL/PAWR/MYO1B/TPM1/EHBP1L1/GAS2/PDLIM3/LMOD1/VPS18/TSC1/LDB3/DUSP22/ACTA1/POF1B/DBN1/DPYSL3/APC2/TMOD1/LMOD2/TPM2/WIPF3/MYO3A/AVIL/COBL	51
GO:0101003	CC	GO:0101003	ficolin-1-rich granule membrane	31/5784	61/19869	0.000290117	0.002848418	0.002014754	DIAPH1/SLC2A3/CD55/FCAR/MGAM/CD58/SLC11A1/TRPM2/CLEC4D/DOK3/UBR4/NBEAL2/ATP6V0A1/FPR2/ADAM8/SERPINB10/ITGAX/ADGRE3/SIRPA/TBC1D10C/CR1/ENPP4/ARL8A/FPR1/SIGLEC5/DYNC1LI1/STBD1/NFASC/COPB1/CLEC4C/LAMP2	31
GO:0089717	CC	GO:0089717	spanning component of membrane	16/5784	25/19869	0.00030777	0.002962094	0.00209516	SLC24A3/SLC15A2/SLC12A2/SLC24A4/CDHR2/NLGN3/NLGN1/NLGN4Y/ERBB4/SLC15A1/NLGN2/NLGN4X/AJAP1/SLC4A4/CDHR5/NPC1L1	16
GO:0090575	CC	GO:0090575	RNA polymerase II transcription regulator complex	98/5784	249/19869	0.000309531	0.002962094	0.00209516	RUNX1/HIF1A/NCOA2/HIPK2/TFDP1/TLE4/STAT3/E2F3/CCNH/VDR/TFDP2/NCOA1/STAT5B/TLE3/NFIL3/POU2F1/BACH1/JDP2/CREB1/TCF12/TAF13/ADNP/MYB/NFE2/TRRAP/FOSL1/TLE1/MXI1/TAF2/CTNNB1/MAX/NFYA/WWOX/TAF1/MXD3/JUND/SMAD2/CBFB/MED23/SUPT3H/ARNT/ATF2/MED15/MED14/ATF1/MNAT1/GTF2F2/MAFG/ATXN7L3/DR1/SMAD4/CDK7/E2F2/MED27/TAF8/MED18/SFPQ/TAF3/TAF4/SMAD3/DBP/BACH2/MED22/MED26/TAF4B/NFYC/TAF5L/LDB1/CREBZF/TRIP4/TAF7/CEBP…	98
GO:0030017	CC	GO:0030017	sarcomere	86/5784	214/19869	0.000317416	0.00299958	0.002121674	SYNE1/PPP1R12A/PPP3CA/PPP2R5A/SYNE2/PSEN1/CAB39/PAK1/TMOD3/SPTBN1/ACTN1/PDE4B/KAT2B/PPP1R12B/PLEC/KCNE1/NOS1AP/NEBL/PDLIM7/DCTN4/PPP3CB/MTM1/TPM3/CTNNB1/ACTN4/SCN5A/SCN8A/CACNA1D/CORO1C/SIMC1/MYOM1/FLNB/FLNA/PDLIM5/SYNPO2L/CALM1/TPM1/SORBS2/ATP2B4/LMOD3/CACNA1C/MYBPC3/FHL3/MMP2/PDLIM3/ABCC9/RYR3/LMOD1/TTN/MYH3/ANKRD23/CRYAB/CASQ2/CAPN3/MYPN/NEB/ADPRHL1/FHOD3/XIRP2/TNNT3/RYR2/SYNPO2/MYBPHL/LDB3/CM…	86
GO:0035097	CC	GO:0035097	histone methyltransferase complex	31/5784	62/19869	0.000419686	0.003917066	0.002770634	KMT2C/KDM6A/JARID2/BOD1L1/KANSL1/UTY/PHF20/NCOA6/KMT2D/AEBP2/MAX/TAF1/CHD8/SETD1B/KDM6B/SUZ12/ASH2L/EZH2/MGA/HCFC2/EZH1/RBBP5/KMT2B/TEX10/TAF4/WDR82/KMT2A/TAF7/SENP3/DYDC1/PAXIP1	31
GO:0031253	CC	GO:0031253	cell projection membrane	129/5784	344/19869	0.00044443	0.004037941	0.002856132	PLCG2/ASAP1/PTPRJ/DIAPH1/S100P/DOCK8/DNM2/SYNE2/CEACAM1/FGR/LCP1/PAK1/BMX/VASP/SLC6A6/SPTBN1/EHD1/CDKL5/APC/CA4/MTMR6/PACSIN2/ADAM17/GABBR1/ABCA7/DLG1/UTRN/SH2D3C/GPI/TRPM6/TBC1D10C/APPL2/TESC/CTNNB1/SYTL1/SLC26A6/ITGA5/CLASP2/B4GALT1/CASK/ARHGEF2/PKD2/INSR/C2CD5/MACF1/PSD4/TIRAP/SLC28A3/CORO1C/PIP5K1A/SLC12A2/SLC7A5/SPATA13/SLC26A3/CDHR2/KCNC4/ITGA8/BBS9/ROBO2/GPR157/INPP5K/MXRA8/TTC8/PROM1/TPM1…	129
GO:0000813	CC	GO:0000813	ESCRT I complex	9/5784	11/19869	0.00044866	0.004037941	0.002856132	UBAP1/VPS37B/TSG101/UEVLD/VPS37C/MVB12B/UBAP1L/VPS37A/VPS37D	9
GO:0030877	CC	GO:0030877	beta-catenin destruction complex	9/5784	11/19869	0.00044866	0.004037941	0.002856132	GSK3B/APC/AXIN1/CTNNB1/SIAH1/GSK3A/CSNK1A1/APC2/AXIN2	9
GO:0030018	CC	GO:0030018	Z disc	56/5784	130/19869	0.000465079	0.004136464	0.00292582	PPP1R12A/PPP3CA/PPP2R5A/SYNE2/PSEN1/CAB39/PAK1/ACTN1/PDE4B/PPP1R12B/PLEC/KCNE1/NOS1AP/NEBL/PDLIM7/PPP3CB/CTNNB1/ACTN4/SCN5A/SCN8A/CACNA1D/FLNB/FLNA/PDLIM5/SYNPO2L/SORBS2/ATP2B4/CACNA1C/FHL3/PDLIM3/RYR3/TTN/CRYAB/CASQ2/CAPN3/MYPN/NEB/FHOD3/XIRP2/RYR2/SYNPO2/LDB3/CASQ1/HOMER1/NEXN/JPH2/CAV3/ANK2/FBXO32/PGM5/UNC45B/OBSCN/FBP2/ITGB1BP2/FBXL22/MYH7	56
GO:0030119	CC	GO:0030119	AP-type membrane coat adaptor complex	20/5784	35/19869	0.000489946	0.004280207	0.003027493	AFTPH/AP1G1/AP3B1/AP5B1/VPS39/AP3S2/AP2B1/AP3M2/AP4E1/AP1S3/AP1M1/AP4B1/SYNRG/AP3S1/SGIP1/VPS18/AP3B2/AP1G2/AP5M1/AP2A1	20
GO:0030175	CC	GO:0030175	filopodium	48/5784	108/19869	0.000492564	0.004280207	0.003027493	FGD4/SYNE2/ABI1/LCP1/MYO5A/VASP/APP/GPM6A/NOS1AP/UTRN/TIAM2/TBC1D10C/UBE2K/IQGAP2/MTM1/MYO1G/B4GALT1/EPHA4/SPATA13/PPP1R9A/FMR1/TENM2/MYO1B/NLGN1/MSN/DEF6/MYO10/ENAH/FSCN3/FXR1/SRCIN1/FAT1/FZD9/MYO3B/FXR2/ACTA1/TTYH1/MAP2/ACTA2/ANTXR1/ADGRA2/EPHB1/PODXL/ITGA3/UNC5C/AP2A1/ERMN/MYO3A	48
GO:1902554	CC	GO:1902554	serine/threonine protein kinase complex	53/5784	122/19869	0.000509565	0.004377631	0.003096403	CDK14/CAB39/TRAF3/TANK/CDK13/CCNH/CDKN2D/ULK1/RB1CC1/ERC1/TGFBR2/AZI2/CCND3/TGFBR1/SESN2/TBK1/CCNY/PHKA2/ERN1/CCNK/ACVR1B/PRKDC/PRKAR2A/CCNJL/ATG13/CDK6/CDK12/CCNT2/CCNG2/STRADA/CCND2/XRCC5/CHUK/MNAT1/CCNT1/PHKB/CDK7/DBF4/CCNA1/PARD3/CDK5R1/PRKCI/DBF4B/SMCR8/IKBKB/GTF2H2C/MMS19/CCNI2/CDK3/TBKBP1/GTF2H2/CSNK2A1/CCNE2	53
GO:0031594	CC	GO:0031594	neuromuscular junction	33/5784	68/19869	0.000554421	0.004709467	0.003331119	MYH9/DNAJC5/PSEN1/FCHSD2/APP/DLG1/UTRN/EPHA4/DLGAP4/ASCC1/PDZRN3/DLG2/CDK5R1/NLGN1/SV2A/NRG1/SPOCK1/FCHSD1/TBC1D24/TRIP4/LRP4/UNC13C/RAPSN/LAMA5/COLQ/SLC8A3/CAV3/STX1B/SNTA1/UNC13A/COL4A5/NEFL/SYP	33
GO:0035770	CC	GO:0035770	ribonucleoprotein granule	102/5784	265/19869	0.000599654	0.005037091	0.003562855	SYNE1/ROCK1/MBNL1/PAN3/RC3H1/TNRC6B/LARP4B/AGO3/HIPK2/XRN1/AGO4/SMG1/SERPINB1/PUM2/APOBEC3A/DDX6/PUM1/TNRC6C/STAU2/YTHDF3/HELZ/CELF1/STAU1/NOCT/CNOT2/TDRD9/ZNFX1/PIWIL4/CNOT1/ATXN2/GIGYF2/BARD1/IQGAP1/UBAP2/NUFIP2/LSM14A/CTSG/TDRD7/DCP2/TOP1/ROCK2/DDX3X/DDX3Y/PRRC2C/PATL1/TNRC6A/PABPC1L/AGO2/SAMD4B/LIG4/RC3H2/RBFOX1/DHX36/EIF4ENIF1/DCP1A/GABPB1/RPTOR/HNRNPL/CASC3/FMR1/CNOT8/BTBD1/DHX9/ZC3H12A/GHR…	102
GO:0031985	CC	GO:0031985	Golgi cisterna	52/5784	120/19869	0.00061497	0.005108983	0.003613706	B4GALT5/CSGALNACT2/CSGALNACT1/SORL1/SORT1/GALNT3/SCFD1/GALNT1/CHSY1/ST3GAL2/XYLT1/RAB21/ATP2C1/GCNT1/SGMS1/TMEM87A/ARAP1/B4GALT1/FUT7/GALNT2/GOLPH3/FUT4/GOLGA2/HACE1/GOLGA8N/STX16/ST6GAL1/B4GALT6/GOLGA8B/UXS1/COG3/CIT/GCC1/GOLGA8M/B4GALNT3/SLC10A7/GOLGA8R/SLC30A5/CANT1/ABO/MAN2A1/SLC30A7/RAB30/GOLGA3/ATL1/GOLGA8H/GOLGA5/CHSY3/FUT6/FUT2/NSG1/GOLGA8Q	52
GO:0005905	CC	GO:0005905	clathrin-coated pit	34/5784	71/19869	0.000625428	0.00513939	0.003635213	NUMB/PICALM/DGKD/DNM2/EPS15/SORT1/SYNJ1/CLTCL1/FCHSD2/APP/FNBP1/ITSN2/LRP10/TNK2/EPS15L1/AAK1/NECAP1/AP2B1/DNM1L/AP1S3/FCHO1/HIP1R/CUBN/CEMIP/REPS1/STON1/SGIP1/SH3BP4/LDLR/VLDLR/CDHR5/SNAP91/AP2A1/ATAT1	34
GO:0030016	CC	GO:0030016	myofibril	91/5784	233/19869	0.000665662	0.005411188	0.003827462	SVIL/SYNE1/PPP1R12A/VCL/PPP3CA/PPP2R5A/SYNE2/PSEN1/CAB39/PAK1/TMOD3/SPTBN1/ACTN1/PDE4B/KAT2B/PPP1R12B/PLEC/KCNE1/NOS1AP/NEBL/PDLIM7/DCTN4/PPP3CB/MTM1/TPM3/CTNNB1/ACTN4/SCN5A/SCN8A/CACNA1D/CORO1C/SIMC1/MYOM1/FLNB/FLNA/PDLIM5/SYNPO2L/CALM1/TPM1/SORBS2/ATP2B4/LMOD3/CACNA1C/MYBPC3/FHL3/MMP2/PDLIM3/ABCC9/RYR3/LMOD1/TTN/MYH3/ANKRD23/CRYAB/FXR1/CASQ2/CAPN3/MYPN/NEB/ADPRHL1/FHOD3/XIRP2/TNNT3/RYR2/SYNPO2/…	91
GO:0031674	CC	GO:0031674	I band	60/5784	143/19869	0.000678663	0.005458183	0.003860703	PPP1R12A/PPP3CA/PPP2R5A/SYNE2/PSEN1/CAB39/PAK1/ACTN1/PDE4B/KAT2B/PPP1R12B/PLEC/KCNE1/NOS1AP/NEBL/PDLIM7/PPP3CB/MTM1/CTNNB1/ACTN4/SCN5A/SCN8A/CACNA1D/FLNB/FLNA/PDLIM5/SYNPO2L/SORBS2/ATP2B4/CACNA1C/FHL3/PDLIM3/RYR3/TTN/ANKRD23/CRYAB/CASQ2/CAPN3/MYPN/NEB/FHOD3/XIRP2/RYR2/SYNPO2/LDB3/CASQ1/HOMER1/ANKRD2/NEXN/JPH2/CAV3/ANK2/FBXO32/PGM5/UNC45B/OBSCN/FBP2/ITGB1BP2/FBXL22/MYH7	60
GO:0099240	CC	GO:0099240	intrinsic component of synaptic membrane	68/5784	166/19869	0.000691359	0.005501762	0.003891528	PSEN1/P2RX1/NTNG2/SLC6A6/NPTN/GPM6A/GABBR1/PTPRA/GPHN/SLC16A3/EPHA4/CLSTN3/KCNJ3/CNR1/LRFN1/PTPRS/LRRC4/PTPRD/ATP2B4/LRRC4C/NLGN3/STX1A/ADAM22/GRIK5/NLGN1/GRID2/NLGN4Y/ADAM23/CDH2/NTRK3/CNTN1/DCC/CLSTN2/ERBB4/CNTN5/KCND2/ATP1A3/SCN2A/CHRNA10/SHISA6/CNIH2/GRIK4/GRID1/NRCAM/SORCS3/ADCY1/NTNG1/CHRM2/NLGN2/NLGN4X/GRM2/LRRTM2/EFNB2/CNTN2/GABRA2/SLC6A11/SLC1A6/CNTN6/LRFN5/RGS7BP/GRM3/GABRD/OPRK1/SLC1A2…	68
GO:0098644	CC	GO:0098644	complex of collagen trimers	14/5784	22/19869	0.000804199	0.006333069	0.004479531	COL1A1/COL1A2/COL5A3/COL8A1/COL16A1/COL11A1/COL5A2/COL7A1/LUM/COL4A4/COL11A2/COL4A5/COL5A1/COL4A6	14
GO:0005802	CC	GO:0005802	trans-Golgi network	100/5784	262/19869	0.000937297	0.007305122	0.005167087	ARFGEF1/ATP11B/ATP8B4/RAB31/DENND5A/DNM2/BIRC6/ATP11A/SORL1/IGF2R/VPS54/LRRK2/AFTPH/KIF13A/ATP2C2/CLTCL1/VTI1A/ATP8A1/PAM/AP1G1/RAB10/APP/VPS53/CA4/COG5/TRAPPC9/MME/NDST1/CCDC186/TBC1D23/RAB21/CRACR2A/GBF1/ATP2C1/GCNT1/ATP9B/ATP9A/STX6/ATXN2/WLS/WIPI1/GGA3/GSAP/ARAP1/CLASP2/YIPF4/FUT7/TGOLN2/ARFGEF2/GOLPH3/CNST/FUT4/RBFOX1/OSBP/RAB6A/RIC1/FLNA/STX16/YIPF5/AP4E1/MYO18A/COG3/MYO1B/CALN1/AP1S3/INPP5…	100
GO:0005581	CC	GO:0005581	collagen trimer	39/5784	86/19869	0.000997279	0.007630355	0.005397132	FCN1/COL17A1/COL23A1/COL1A1/COL18A1/COL9A3/COL25A1/COL14A1/COL1A2/C1QTNF1/COL24A1/COL6A3/CCBE1/COL5A3/WDR33/COL8A1/COL13A1/COL12A1/COL16A1/EMID1/COL11A1/COL22A1/COL5A2/COL26A1/COLQ/COL7A1/COL6A5/LUM/SCARA3/COL6A6/COL21A1/COL4A4/COL11A2/COL6A2/C1QTNF7/COL4A5/COL5A1/COL9A1/COL4A6	39
GO:0030496	CC	GO:0030496	midbody	80/5784	203/19869	0.000999213	0.007630355	0.005397132	SVIL/CELF2/EML4/DNM2/YPEL5/PIK3CB/BIRC6/EXOC4/KIF13A/MBD5/VPS37B/EXOC6/PKP4/PKN2/CENPC/CAPG/CNTRL/SPAST/RAB11FIP4/CYLD/AGAP2/RAD21/ARL8A/IQGAP1/PIK3C3/UVRAG/MICAL1/PDCD6IP/VPS4B/TSG101/CCDC69/LATS1/EXOC2/SSH1/CPEB3/USP8/TEX14/ANXA11/CTDP1/RALB/IST1/SAFB/KIF3B/CLIC4/GNAI3/MARK4/CEP44/TBCK/RAB11FIP3/TACC1/KIF14/EXOC3/CIT/EXOC5/TTC28/TTLL12/ECT2/ANLN/HNRNPU/INCENP/CHMP4B/LYRM1/ARL8B/CEP126/MTCL1/MAP…	80
GO:0016363	CC	GO:0016363	nuclear matrix	53/5784	126/19869	0.001261003	0.009236368	0.006533103	ARFGEF1/ATXN1/SRPK1/BASP1/ALOX5/ARID2/STAG2/STAG1/GMCL1/AHCTF1/TENM1/SCAF8/PSPC1/MORC3/MYB/PRKCD/RAD21/GFI1/CASK/FIGN/NUMA1/AKAP8L/MAEA/POLA1/PRKCZ/LMNB1/ATXN3/CLIC4/SMARCC2/BLM/ERCC8/SMARCC1/SMARCD2/PHACTR3/SATB2/BCL11A/ENC1/SFPQ/RNASEL/ZNF350/BRD7/SATB1/AKAP8/HNRNPU/PIAS4/ZNF326/MBD1/PBRM1/ACTL6B/RUNX1T1/KIF4A/KIF4B/PAXIP1	53
GO:0019908	CC	GO:0019908	nuclear cyclin-dependent protein kinase holoenzyme complex	8/5784	10/19869	0.001273519	0.009236368	0.006533103	CDK13/CCNH/CCNK/CDK12/CCNT2/MNAT1/CCNT1/CDK7	8
GO:0120103	CC	GO:0120103	centriolar subdistal appendage	8/5784	10/19869	0.001273519	0.009236368	0.006533103	NIN/CEP170/CNTRL/CEP128/KIF2A/CCDC61/CCDC120/ODF2	8
GO:0030014	CC	GO:0030014	CCR4-NOT complex	10/5784	14/19869	0.001282829	0.009236368	0.006533103	CNOT4/CNOT6L/CNOT2/CNOT1/CNOT6/CPEB3/TOB1/CNOT10/CNOT8/CNOT11	10
GO:0044666	CC	GO:0044666	MLL3/4 complex	10/5784	14/19869	0.001282829	0.009236368	0.006533103	KMT2C/KDM6A/UTY/NCOA6/KMT2D/KDM6B/ASH2L/RBBP5/DYDC1/PAXIP1	10
GO:1990531	CC	GO:1990531	phospholipid-translocating ATPase complex	10/5784	14/19869	0.001282829	0.009236368	0.006533103	ATP11B/ATP8B4/ATP11A/ATP8A1/TMEM30A/ATP8B1/ATP8B2/ATP8B3/ATP10B/TMEM30B	10
GO:0005583	CC	GO:0005583	fibrillar collagen trimer	9/5784	12/19869	0.001328377	0.009298639	0.006577149	COL1A1/COL1A2/COL5A3/COL16A1/COL11A1/COL5A2/LUM/COL11A2/COL5A1	9
GO:0043256	CC	GO:0043256	laminin complex	9/5784	12/19869	0.001328377	0.009298639	0.006577149	NTNG2/LAMB3/LAMB1/LAMA5/LAMA3/LAMB4/NTNG1/NTN4/LAMA1	9
GO:0098643	CC	GO:0098643	banded collagen fibril	9/5784	12/19869	0.001328377	0.009298639	0.006577149	COL1A1/COL1A2/COL5A3/COL16A1/COL11A1/COL5A2/LUM/COL11A2/COL5A1	9
GO:0099634	CC	GO:0099634	postsynaptic specialization membrane	49/5784	115/19869	0.001354866	0.009397054	0.006646761	LIN7A/NPTN/DLG1/RNF10/GPHN/ABHD17C/SLC16A3/EPHA4/ABHD17B/CLSTN3/SORCS2/LRFN1/PTPRS/LRRC4/AKAP9/LRRC4C/DLG2/NLGN3/ADAM22/GRIK5/CACNA1C/NLGN1/GRID2/CNKSR2/NLGN4Y/PRR7/CDH2/DCC/CLSTN2/ERBB4/KCND2/RAPSN/CACNG8/CHRNA10/SHISA6/CNIH2/GRID1/NRCAM/SORCS3/ADCY1/NLGN2/NLGN4X/LRRTM2/EFNB2/GABRA2/LRFN5/RGS7BP/LRRC4B/CHRNA9	49
GO:0106310	MF	GO:0106310	protein serine kinase activity	206/5673	363/18432	4.27E-25	5.24E-22	4.29E-22	BRAF/SIK3/STK17B/MAPK14/ROCK1/MAP3K2/SRPK1/RIOK3/STK4/CDK14/CDK17/DYRK1A/MAP4K4/STK38/TAOK3/PIK3CB/MAPK1/STK17A/MARK3/SNRK/PIK3CG/HIPK2/CAMKK2/MAP2K3/GSK3B/TAOK1/ALPK1/STK10/OXSR1/LIMK2/LRRK2/PAK1/HIPK1/CDK13/RAF1/RPS6KA2/STK38L/LMTK2/PRKCB/SMG1/MAP2K1/DAPK2/ULK1/NLK/PIKFYVE/PKN2/CDKL5/TLK1/SLK/STK26/MARK2/CDK19/MAPKAPK2/SRPK2/PRKAA1/MAP3K5/TLK2/STK40/NEK7/AATK/LATS2/RPS6KA3/DSTYK/STK24/MAST3/MAP…	206
GO:0004674	MF	GO:0004674	protein serine/threonine kinase activity	232/5673	430/18432	5.32E-24	3.26E-21	2.67E-21	IRAK3/BRAF/SIK3/PTK2B/STK17B/MAPK14/ROCK1/MAP3K2/SRPK1/RIOK3/STK4/CDK14/CDK17/DYRK1A/MAP4K4/SYK/STK38/TAOK3/MAPK1/STK17A/MARK3/SNRK/PIK3CG/HIPK2/CAMKK2/MAP2K3/GSK3B/TAOK1/ALPK1/STK10/OXSR1/LIMK2/LRRK2/PAK1/HIPK1/CDK13/RAF1/RPS6KA2/STK38L/GRK5/LMTK2/PRKCB/SMG1/MAP2K1/DAPK2/ULK1/CPNE3/TGFBR2/NLK/PIKFYVE/PKN2/CDKL5/TLK1/SLK/GRK6/STK26/MARK2/CDK19/MAPKAPK2/SRPK2/PRKAA1/MAP3K5/TLK2/STK40/IRAK2/NEK7/CC…	232
GO:0030695	MF	GO:0030695	GTPase regulator activity	228/5673	488/18432	5.54E-14	1.70E-11	1.39E-11	ARHGAP15/FGD4/ARFGEF1/SOS2/STXBP5/ASAP1/RASA2/DOCK5/ARHGAP26/SIPA1L1/GNAQ/ELMO1/RALGAPA2/DOCK8/ACAP2/DENND5A/DOCK2/ARHGAP24/AGFG1/MYO9B/VAV3/RAP1GAP2/DOCK4/RGL4/DOCK11/RAPGEF2/DENND3/LRRK2/FAM13B/VAV1/PREX1/CYTH1/SOS1/TBC1D5/ACAP1/FGD3/CPEB2/RIN3/RHOH/DENND1B/ARAP2/RALGPS2/DENND4A/IQSEC1/NF1/DENND1A/GIT2/ARHGAP30/SBF2/TAGAP/HERC1/RALGAPA1/RAB3GAP1/RGS18/RASAL3/SESN2/RASA1/TBC1D2B/ITSN2/MYCBP2/RAB…	228
GO:0060589	MF	GO:0060589	nucleoside-triphosphatase regulator activity	228/5673	488/18432	5.54E-14	1.70E-11	1.39E-11	ARHGAP15/FGD4/ARFGEF1/SOS2/STXBP5/ASAP1/RASA2/DOCK5/ARHGAP26/SIPA1L1/GNAQ/ELMO1/RALGAPA2/DOCK8/ACAP2/DENND5A/DOCK2/ARHGAP24/AGFG1/MYO9B/VAV3/RAP1GAP2/DOCK4/RGL4/DOCK11/RAPGEF2/DENND3/LRRK2/FAM13B/VAV1/PREX1/CYTH1/SOS1/TBC1D5/ACAP1/FGD3/CPEB2/RIN3/RHOH/DENND1B/ARAP2/RALGPS2/DENND4A/IQSEC1/NF1/DENND1A/GIT2/ARHGAP30/SBF2/TAGAP/HERC1/RALGAPA1/RAB3GAP1/RGS18/RASAL3/SESN2/RASA1/TBC1D2B/ITSN2/MYCBP2/RAB…	228
GO:0031267	MF	GO:0031267	small GTPase binding	130/5673	272/18432	2.49E-09	5.74E-07	4.70E-07	FGD4/DOCK5/ROCK1/CYFIP2/RAB11FIP1/DIAPH1/PICALM/DENND5A/CDC42SE2/DOCK2/DIAPH2/FMNL1/SORL1/MYO9B/NCF2/DOCK4/DOCK11/TNPO3/LRRK2/PAK1/SYTL3/EXOC4/RANBP9/MYO5A/FGD3/RIN3/RHOH/DENND1B/STRN3/ULK1/EHD1/AP1G1/ERC1/PKN2/CDKL5/GIT2/TNPO1/USP33/CCDC186/RAB3GAP1/XPO6/MYCBP2/RASSF5/RAB3GAP2/RAB11FIP4/UNC13D/GAPVD1/RABGAP1L/DAAM2/EVI5/IQGAP2/IQGAP1/BICD2/MICAL1/RAP1A/SYTL1/RAB11FIP2/GGA3/ANKRD27/EXOC2/ARHGEF2/…	130
GO:0005096	MF	GO:0005096	GTPase activator activity	131/5673	275/18432	2.81E-09	5.74E-07	4.70E-07	ARHGAP15/STXBP5/ASAP1/RASA2/DOCK5/ARHGAP26/SIPA1L1/GNAQ/RALGAPA2/ACAP2/DOCK2/ARHGAP24/AGFG1/MYO9B/VAV3/RAP1GAP2/DOCK4/RAPGEF2/LRRK2/FAM13B/PREX1/SOS1/TBC1D5/ACAP1/RIN3/ARAP2/NF1/GIT2/ARHGAP30/TAGAP/RALGAPA1/RAB3GAP1/RGS18/RASAL3/RASA1/TBC1D2B/RAB3GAP2/TIAM2/GAPVD1/BCR/RABGAP1L/RP2/ARHGAP9/ARHGAP25/AGAP2/RALGAPB/TBC1D10C/ARAP3/PLCB1/TBC1D8/EVI5/TBC1D1/BNIP2/IQGAP2/IQGAP1/SMAP2/TBC1D2/ARAP1/ANKRD27…	131
GO:0003774	MF	GO:0003774	cytoskeletal motor activity	64/5673	111/18432	3.85E-09	6.71E-07	5.49E-07	MYH9/KIF1B/MYO1F/MYO9B/MYO5A/KIF13A/KIF21B/KIF5B/MYO1G/KLC1/DNAH10/KIF13B/KIF3C/KIF3B/KIF2A/DNAH1/DNAH17/DNAH14/KIF27/MYO1B/KIF14/KIF11/APPBP2/KIF18A/MYO19/KIF5C/DNHD1/DYNC1I1/MYO10/MYO7B/MYO5C/MYH11/DYNLRB2/KIF15/DNAH11/MYO1D/MYH3/DNAH7/MYO16/DNAH12/DNAH6/KIF18B/KIF24/KIF7/DNAH2/MYO3B/DNAH3/DNAH9/GPR88/KIFC2/KIF21A/STARD9/CENPE/MYH14/KIF1A/KIF4A/KIF4B/MYO15A/DNAH8/KIF6/MYH7/KIF5A/MYO3A/DNAI2	64
GO:0051020	MF	GO:0051020	GTPase binding	141/5673	303/18432	4.92E-09	6.71E-07	5.49E-07	FGD4/DOCK5/ROCK1/CYFIP2/RAB11FIP1/DIAPH1/PICALM/DENND5A/CDC42SE2/DOCK2/DIAPH2/FMNL1/SORL1/MYO9B/NCF2/GNB1/DOCK4/DOCK11/LCP1/TNPO3/LRRK2/PAK1/SYTL3/EXOC4/RANBP9/MYO5A/FGD3/RIN3/RHOH/DENND1B/SPTBN1/STRN3/ULK1/EHD1/AP1G1/ERC1/PKN2/CDKL5/GIT2/TNPO1/USP33/RRAGD/CCDC186/RAB3GAP1/XPO6/RASA1/MYCBP2/RASSF5/RAB3GAP2/RAB11FIP4/UNC13D/GAPVD1/RABGAP1L/RAB3IP/DAAM2/EVI5/IQGAP2/IQGAP1/BICD2/MICAL1/RAP1A/SYTL1/R…	141
GO:0003779	MF	GO:0003779	actin binding	192/5673	439/18432	4.92E-09	6.71E-07	5.49E-07	FGD4/SVIL/MYH9/SYNE1/VCL/DIAPH1/MYO1F/ADD3/SSH2/SYNE2/DIAPH2/FMNL1/MYO9B/EPB41/CEACAM1/PXK/PSTPIP2/LCP1/LRRK2/TMOD3/MYO5A/STK38L/ACTR3/VASP/SPTBN1/ACTN1/LSP1/CORO2A/WIPF1/HIP1/ADD1/CAP1/DNASE1/PSTPIP1/PLEC/GJB6/CAPG/CNN2/MSRB1/KLHL2/WIPF2/ACTR2/CROCC/NEBL/UTRN/PHACTR2/SHROOM4/PDLIM7/PRKCE/SNTB2/RCSD1/DAAM2/MEFV/IQGAP2/SETD3/TPM3/IQGAP1/MICAL1/INO80/ACTN4/MYO1G/SSH1/GSN/PLEKHG3/SNTB1/MACF1/TRPM7/D…	192
GO:0005085	MF	GO:0005085	guanyl-nucleotide exchange factor activity	110/5673	224/18432	6.33E-09	7.76E-07	6.35E-07	FGD4/ARFGEF1/SOS2/DOCK5/ELMO1/DOCK8/DENND5A/DOCK2/VAV3/DOCK4/RGL4/DOCK11/RAPGEF2/DENND3/VAV1/PREX1/CYTH1/SOS1/FGD3/RIN3/DENND1B/RALGPS2/DENND4A/IQSEC1/DENND1A/SBF2/TAGAP/HERC1/RAB3GAP1/ITSN2/MYCBP2/RAB3GAP2/GBF1/CYTH3/RPGR/TIAM2/SH2D3C/GAPVD1/BCR/DNMBP/RAPGEF1/CCDC88C/RAB3IP/DENND2C/DENND6A/RAP1A/RALGPS1/ANKRD27/ARHGEF2/RASGRP1/VPS9D1/MCF2L2/PLEKHG3/ARFGEF2/ARHGEF6/PSD4/RHOF/CCZ1/SH3BP5L/RASGRP4/…	110
GO:0003777	MF	GO:0003777	microtubule motor activity	43/5673	67/18432	1.73E-08	1.93E-06	1.58E-06	KIF1B/KIF13A/KIF21B/KIF5B/DNAH10/KIF13B/KIF3C/KIF3B/KIF2A/DNAH1/DNAH17/DNAH14/KIF27/KIF14/KIF11/APPBP2/KIF18A/KIF5C/DNHD1/DYNC1I1/DYNLRB2/KIF15/DNAH11/DNAH7/DNAH12/DNAH6/KIF18B/KIF24/KIF7/DNAH2/DNAH3/DNAH9/KIFC2/KIF21A/STARD9/CENPE/KIF1A/KIF4A/KIF4B/DNAH8/KIF6/KIF5A/DNAI2	43
GO:0017124	MF	GO:0017124	SH3 domain binding	68/5673	125/18432	3.26E-08	3.33E-06	2.73E-06	LYN/SH3KBP1/ELMO1/PTPN12/NCF1/INPP5D/CBL/PTPN22/DNM2/ABI1/EPS15/DOCK4/SYNJ1/SOS1/VASP/WIPF1/ADAM17/QKI/ADAM19/CRK/GRB2/TP53BP2/SIRPA/ZNF106/SYNJ2/ADAM10/RAPGEF1/UVRAG/MICAL1/USP8/ELMO2/CBLB/ADAM9/AFAP1/HCLS1/SH3BP5/CIT/HIP1R/GRIK5/KHDRBS3/REPS1/SGIP1/ENAH/ELMO3/PTTG2/MYPN/PLSCR1/RUFY2/SHANK2/CNTNAP1/MAPT/EFS/DPYSL3/SHANK1/RUFY1/ENKUR/KHDRBS2/CABYR/AKAP5/PLSCR4/PAK3/KHDRBS1/WASF2/SOCS7/AFAP1L2/ITG…	68
GO:0042578	MF	GO:0042578	phosphoric ester hydrolase activity	161/5673	365/18432	4.24E-08	4.00E-06	3.28E-06	PLCG2/MTMR3/NT5C2/PTPRJ/PPP3CA/PLCL2/PDE4D/PTPN12/PDE3B/SSH2/PPP2R5A/INPP5D/PTPRC/PTPN22/GPCPD1/PTPRE/PPM1B/INPP5A/PHLPP1/LRRK2/SYNJ1/INPP4A/PLD1/CDC14A/PDE4B/CTDSPL/RNGTT/PIKFYVE/PTEN/PPM1A/PTPN7/MTMR6/PFKFB2/PDE7A/PPP4R1/PFKFB3/NT5C3A/ACP6/PLCL1/NOCT/NT5DC3/DLG1/PPP1R3D/MTMR10/DUSP16/INPP1/PTPRA/SYNJ2/PPP1R3B/CAMK2G/PLCB1/PPP3CB/PLPPR2/MTM1/EYA3/PFKFB4/SSH1/SACM1L/PPM1H/PXYLP1/PPM1D/LPIN2/LRRK1…	161
GO:0005516	MF	GO:0005516	calmodulin binding	96/5673	200/18432	2.25E-07	1.97E-05	1.61E-05	MYH9/PPP3CA/MYO1F/ADD3/MBP/MYO9B/EPB41/CAMKK2/CEACAM1/MYO5A/SPTBN1/DAPK2/STRN3/UBR4/MAPKAPK2/STRN/ADD1/KCNQ5/CNN2/PHKA2/SNTB2/CAMK2G/PLCB1/PPP3CB/IQGAP2/IQGAP1/CEP97/SLC9A1/MYO1G/CASK/SCN5A/CAMK1D/KCNQ1/SNTB1/IQCB1/ITPKB/INVS/SLC24A4/FAS/PHKB/SPTAN1/CAMKK1/MYO1B/ATP2B4/CACNA1C/PCYT1A/MYO10/MYO5C/MYH11/ITPKC/RYR3/TTN/PPP3R1/MYO1D/ARPP21/MYH3/ORAI1/KCNQ3/RASGRF2/UNC13C/PLA2G6/PDE1A/CAMSAP3/CAMSAP1/…	96
GO:0005201	MF	GO:0005201	extracellular matrix structural constituent	85/5673	173/18432	3.10E-07	2.54E-05	2.08E-05	COL17A1/CHI3L1/FBN1/LTBP1/MGP/IGFBP7/COL23A1/FBN2/COL1A1/LAMB3/FN1/PRG4/COL18A1/COL9A3/COL25A1/THBS3/TNC/FBLN5/DCN/COL14A1/FBLN1/VWF/COL1A2/LTBP2/TNXB/COMP/COL24A1/MFGE8/COL6A3/EFEMP1/COL5A3/SPON1/HMCN1/LAMA4/DPT/THSD4/COL8A1/COL13A1/COL12A1/COL16A1/MATN2/VWA1/ABI3BP/LAMB1/PRELP/OGN/ELN/MXRA5/TUFT1/COL11A1/COL22A1/PODN/LAMA5/LAMA3/COL5A2/NPNT/LAMB4/CILP/EDIL3/AEBP1/COLQ/COL7A1/COL6A5/LUM/SBSPON/C…	85
GO:0016791	MF	GO:0016791	phosphatase activity	124/5673	276/18432	4.49E-07	3.33E-05	2.73E-05	MTMR3/NT5C2/PTPRJ/PPP3CA/PTPN12/SSH2/PPP2R5A/INPP5D/PTPRC/PTPN22/PTPRE/PPM1B/INPP5A/PHLPP1/LRRK2/SYNJ1/INPP4A/CDC14A/CTDSPL/RNGTT/PIKFYVE/PTEN/PPM1A/PTPN7/MTMR6/PFKFB2/PPP4R1/PFKFB3/NT5C3A/ACP6/NOCT/NT5DC3/DLG1/PPP1R3D/MTMR10/DUSP16/INPP1/PTPRA/SYNJ2/PPP1R3B/CAMK2G/PPP3CB/PLPPR2/MTM1/EYA3/PFKFB4/SSH1/SACM1L/PPM1H/PXYLP1/PPM1D/LPIN2/LRRK1/CTDP1/FIG4/CDC14B/MTMR1/PPP6C/CTDSP1/INPP5B/PTPN11/DUSP6/MT…	124
GO:0008017	MF	GO:0008017	microtubule binding	122/5673	271/18432	4.86E-07	3.33E-05	2.73E-05	S100A8/KIF1B/S100A9/STIM1/EML4/MAP4K4/DNM2/NIN/CLASP1/PAFAH1B1/LRRK2/NDEL1/KIF13A/CCDC88B/CEP350/KIF21B/APC/FBXW11/HOOK3/GJB6/SUN2/CLIP1/SPAST/CCDC88C/MX2/NDE1/MAST2/NAV3/ZNF207/KIF5B/CCDC69/CLASP2/ARHGEF2/NUMA1/NME8/KIF13B/MACF1/CEP295/OPA1/KIF3C/CHP1/ALMS1/POLB/KIF3B/VAPB/GOLGA2/WHAMM/KIF2A/MDM1/MARK4/RAE1/CEP295NL/CEP44/KIF27/TUBGCP3/FMR1/DNM1L/RGS14/STRBP/KIF14/TTBK2/KIF11/CCSER2/KATNAL1/KIF1…	122
GO:0004721	MF	GO:0004721	phosphoprotein phosphatase activity	86/5673	177/18432	4.89E-07	3.33E-05	2.73E-05	MTMR3/PTPRJ/PPP3CA/PTPN12/SSH2/PPP2R5A/PTPRC/PTPN22/PTPRE/PPM1B/PHLPP1/LRRK2/CDC14A/CTDSPL/RNGTT/PTEN/PPM1A/PTPN7/MTMR6/PPP4R1/DLG1/PPP1R3D/DUSP16/PTPRA/PPP1R3B/CAMK2G/PPP3CB/MTM1/EYA3/SSH1/PPM1H/PPM1D/LRRK1/CTDP1/FIG4/CDC14B/PPP6C/CTDSP1/PTPN11/DUSP6/MTMR4/PTP4A2/RPAP2/PTPN1/PTPRS/PPM1L/UBLCP1/PTPRD/ILKAP/PPM1M/MTMR14/CPPED1/DUSP18/PDP1/EYA1/UBASH3B/PTPRG/SSH3/PTPN9/PTPN4/PTPN14/PTPN23/PPTC7/LRR…	86
GO:0015631	MF	GO:0015631	tubulin binding	160/5673	375/18432	6.12E-07	3.95E-05	3.23E-05	S100A8/AGTPBP1/KIF1B/LYN/S100A9/STIM1/EML4/MAP4K4/DNM2/NIN/SETD2/CLASP1/PAFAH1B1/TAOK1/LRRK2/PAK1/BCAS3/NDEL1/KIF13A/CCDC88B/CEP350/PDE4B/KIF21B/APC/FBXW11/HOOK3/GJB6/SUN2/DIP2B/CLIP1/SPAST/ADNP/CCDC88C/MX2/NDE1/ARL8A/MAST2/NAV3/NEDD1/INO80/ZNF207/KIF5B/CCDC69/CLASP2/ARHGEF2/NUMA1/DDX3X/NME8/KIF13B/MACF1/EFHC2/CEP295/OPA1/KIF3C/CHP1/ALMS1/POLB/KIF3B/VAPB/GOLGA2/HTT/WHAMM/KIF2A/ARHGEF7/MDM1/MARK4/…	160
GO:0030020	MF	GO:0030020	extracellular matrix structural constituent conferring tensile strength	28/5673	41/18432	8.34E-07	5.12E-05	4.19E-05	COL17A1/COL23A1/COL1A1/COL18A1/COL9A3/COL25A1/COL14A1/COL1A2/COL24A1/COL6A3/COL5A3/COL8A1/COL13A1/COL12A1/COL16A1/COL11A1/COL5A2/COL7A1/COL6A5/COL6A6/COL21A1/COL4A4/COL11A2/COL6A2/COL4A5/COL5A1/COL9A1/COL4A6	28
GO:0005547	MF	GO:0005547	phosphatidylinositol-3,4,5-trisphosphate binding	27/5673	40/18432	1.87E-06	0.000107986	8.84E-05	ASAP1/GAB2/ARAP2/FCHSD2/OGT/GBF1/CYTH3/ARHGAP9/ARAP3/IQGAP2/IQGAP1/ARAP1/MYO1G/ZFYVE1/DAPP1/MAPKAP1/MYO1B/PARD3/HIP1R/MYO10/ZFYVE16/JPH2/ADAP1/ANXA8/OBSCN/PHLDA3/NRGN	27
GO:0035091	MF	GO:0035091	phosphatidylinositol binding	122/5673	277/18432	1.94E-06	0.000107986	8.84E-05	SVIL/ASAP1/PICALM/NCF1/VPS13B/WDFY3/GAB2/EPB41/PXK/OSBPL8/BCAS3/PLD1/DENND1B/ARAP2/PLA2G4A/FCHSD2/OSBPL2/DENND1A/OGT/HIP1/SNX13/SBF2/PITPNA/PHF12/STAM/CAPG/ATG2A/ESYT2/GBF1/CYTH3/PITPNC1/ARHGAP9/WIPI1/VEPH1/ARAP3/PLCB1/TOM1/SNX10/IQGAP2/MTM1/IQGAP1/APPL2/SNX27/SLC9A1/GGA3/ARAP1/MYO1G/ZFYVE1/GSN/NUMA1/KCNQ1/PLEKHF2/SNX20/GOLPH3/DAPP1/SNX14/TIRAP/SESTD1/STAM2/SNX29/OSBPL5/PITPNB/ATG2B/WDFY1/TTPAL/O…	122
GO:0005543	MF	GO:0005543	phospholipid binding	193/5673	474/18432	2.18E-06	0.00011648	9.53E-05	SVIL/ASAP1/RASA2/ARHGAP26/ANXA3/PICALM/NCF1/DYSF/VPS13B/WDFY3/CLINT1/GAB2/EPB41/PXK/RAPGEF2/OSBPL8/SYTL3/BCAS3/GRK5/PREX1/PLD1/DENND1B/ARAP2/SPTBN1/PLA2G4A/SMURF1/FCHSD2/OSBPL2/CPNE3/NF1/DENND1A/OGT/HIP1/PACSIN2/MME/SNX13/SBF2/PITPNA/PHF12/BIN2/JCHAIN/STAM/CAPG/ATG2A/ESYT2/ANXA1/GBF1/CYTH3/PITPNC1/GRAMD1B/ARHGAP9/IGHM/WIPI1/VEPH1/ARAP3/EPDR1/PLCB1/DGKA/TOM1/SNX10/IQGAP2/MTM1/IQGAP1/APPL2/SNX27/SL…	193
GO:0003713	MF	GO:0003713	transcription coactivator activity	123/5673	281/18432	2.57E-06	0.000131595	0.000107701	KMT2C/NCOA2/DYRK1A/KAT6A/CREBBP/HIPK2/NUP98/EP300/RERE/PRKCB/KDM5A/MED13/NCOA1/CTBP2/ZXDC/ACTN1/KAT2B/NCOA3/DCAF6/MAML3/ARID1B/SMARCA2/HMGB2/NCOA6/NCOA7/BRD4/CITED4/ETS1/DDX17/MED12L/TRERF1/KMT2D/CNOT6/SETD3/MAML1/SIN3A/TCF20/CTNNB1/ACTN4/TSG101/WWOX/HELZ2/THRAP3/TMF1/NOTCH1/SERTAD2/LPIN2/ARID1A/CBFB/MED23/ASXL1/SUPT3H/MYSM1/TRIM52/MED14/TRIM24/NRIP1/RAP2C/YAF2/TADA2B/MTDH/ATXN7L3/ZFPM2/SMARCC2/M…	123
GO:0030674	MF	GO:0030674	protein-macromolecule adaptor activity	147/5673	347/18432	2.79E-06	0.000136819	0.000111977	MYH9/SYNE1/FBXW7/CDC42SE2/SYNE2/MPP7/PAG1/ABI1/GNB1/GAB2/STX3/SPAG9/LRRK2/STAT3/GATAD2A/PPP4R2/MECP2/VTI1A/MAP2K1/AP1G1/BIN3/HIP1/ZZEF1/NUP153/NCK2/JCHAIN/TRPC4AP/BRD4/SUN2/AXIN1/CRK/GRB2/FEM1C/STX6/FBXO42/GRB10/STX11/CDYL/IQGAP1/BICD2/SLC9A1/AMBRA1/FRS2/GAB1/ARRDC5/BTRC/TIRAP/KLHL15/SYNE3/VAMP1/MAVS/INSC/AP2B1/PTPN11/DTL/STX5/STX16/CCNT1/RPTOR/KLHDC10/CUL2/MAPK8IP3/CUL1/ZC3H18/AP4E1/FMR1/NAPB/CU…	147
GO:0035591	MF	GO:0035591	signaling adaptor activity	47/5673	86/18432	3.50E-06	0.000165368	0.000135342	CDC42SE2/MPP7/PAG1/ABI1/GNB1/GAB2/SPAG9/LRRK2/STAT3/MAP2K1/NCK2/AXIN1/CRK/GRB2/GRB10/IQGAP1/FRS2/GAB1/MAVS/PTPN11/MAPK8IP3/RGS14/MAGI2/PIK3R1/KSR1/STAP1/MAP2K2/AKAP13/SH2B2/HOMER2/SPATA2/GRIP2/DLG5/MMS19/SHANK2/HOMER1/ZDHHC11/SHANK1/FRS3/G3BP2/SLA2/IRS1/MAPK8IP2/KHDRBS1/AFAP1L2/NCK1/GNB3	47
GO:0051015	MF	GO:0051015	actin filament binding	99/5673	219/18432	4.48E-06	0.000199784	0.000163509	SVIL/MYH9/SYNE1/MYO1F/ADD3/SYNE2/FMNL1/MYO9B/PSTPIP2/LCP1/MYO5A/ACTR3/SPTBN1/ACTN1/CORO2A/HIP1/ADD1/PSTPIP1/PLEC/GJB6/CAPG/ACTR2/NEBL/UTRN/SHROOM4/RCSD1/IQGAP2/TPM3/IQGAP1/MICAL1/ACTN4/MYO1G/GSN/MACF1/CORO1C/PLS1/SYNE3/LASP1/CAPZA1/MYOM1/FLNB/FLNA/GAS7/HCLS1/ABLIM1/PPP1R9A/CACNB2/SPTAN1/MYO18A/ACTR3B/MYO1B/ACTR3C/TPM1/MYO19/CDK5R1/HIP1R/TAGLN/GAS2/MYO10/MYO7B/MYO5C/MYH11/CTNNA3/TTN/CLMN/FHOD1/MYO…	99
GO:0004693	MF	GO:0004693	cyclin-dependent protein serine/threonine kinase activity	21/5673	29/18432	4.72E-06	0.000199784	0.000163509	CDK14/CDK17/CDK13/CDKL5/CDK19/CCND3/CCNK/CDK6/CDK12/CDK8/CDK7/CDKL1/CDK11A/CDK11B/CDKL2/CDK15/CDK3/MOK/CDKL4/CDKL3/CDK20	21
GO:0097472	MF	GO:0097472	cyclin-dependent protein kinase activity	21/5673	29/18432	4.72E-06	0.000199784	0.000163509	CDK14/CDK17/CDK13/CDKL5/CDK19/CCND3/CCNK/CDK6/CDK12/CDK8/CDK7/CDKL1/CDK11A/CDK11B/CDKL2/CDK15/CDK3/MOK/CDKL4/CDKL3/CDK20	21
GO:0019787	MF	GO:0019787	ubiquitin-like protein transferase activity	188/5673	465/18432	5.00E-06	0.000204494	0.000167363	FBXL5/PIAS1/RNF24/RNF149/CBL/RC3H1/BIRC6/PELI2/UBE2H/ARIH1/CUL3/UBR1/UBR5/TRAF3/RNF145/NSMCE2/FBXO11/TRIP12/ITCH/WWP2/PELI1/KCMF1/FBXW2/HDAC4/RNF38/SMURF1/UBR4/UBR2/FBXO9/RNF111/HERC4/TRIM33/RNF168/FBXW11/SMURF2/UBE2R2/UBE4B/C18orf25/HERC1/AREL1/NEDD4/RNF19B/LONRF1/SH3RF3/PJA2/RNF19A/UBE3C/MYCBP2/CNOT4/MSL2/UBE2G1/RNF144A/AKTIP/RNF138/RNF10/UBR3/HECTD4/RNF11/MEFV/RNF217/CBX4/BARD1/UBE2K/HECTD1/MG…	188
GO:0004438	MF	GO:0004438	phosphatidylinositol-3-phosphatase activity	15/5673	18/18432	6.14E-06	0.000239085	0.000195674	MTMR3/SYNJ1/PTEN/MTMR6/MTMR10/SYNJ2/MTM1/SACM1L/FIG4/MTMR1/MTMR4/MTMR8/MTMR14/MTMR9/MTMR11	15
GO:0042393	MF	GO:0042393	histone binding	113/5673	258/18432	6.24E-06	0.000239085	0.000195674	USP15/KMT2C/KAT6A/JARID2/KMT2E/TBL1XR1/CHD7/CHD2/KDM7A/CHD1/PHC3/BCAS3/KDM5B/PRKCB/KDM5A/TBL1X/KDM1B/JAK2/SETD5/PHIP/ATAD2B/BPTF/ZZEF1/RNF168/TNKS/SMARCA2/UIMC1/ANP32A/SBNO1/PSME4/VRK1/BRD4/SUPT6H/MORC3/MTF2/PHC2/MBTD1/KMT2D/SCMH1/KAT6B/CDYL/CDYL2/CBX4/WDTC1/MLLT10/SPTY2D1/SBNO2/CHD3/USP49/GLYR1/UHRF2/NCAPD2/INO80/ATAD2/TAF1/CHD8/PWWP2A/BAZ2A/SUZ12/ATRX/MSL3/MYSM1/PHF8/TRIM24/KAT7/BRD1/RSF1/HIRA/…	113
GO:0004713	MF	GO:0004713	protein tyrosine kinase activity	67/5673	138/18432	8.85E-06	0.000329015	0.000269275	PTK2B/LYN/IGF1R/DYRK1A/SYK/IGF2R/HIPK2/CAMKK2/MAP2K3/FGR/HIPK1/BMX/PEAK1/JAK2/MAP2K1/CHKA/AATK/DSTYK/MAP2K6/HIPK3/RPS6KA5/BCR/MAP2K4/EIF2AK2/PRKCD/TNK2/JAK3/TESK2/JAK1/TEC/INSR/CLK4/MAP2K5/HCK/EPHA4/TYK2/FLT3/DDR2/EPHB4/MAP2K2/PDGFRA/PDGFRB/EFEMP1/EPHA3/NTRK2/CLK2/TXK/TTN/FER/NTRK3/PTK6/ERBB4/KIT/EPHA1/FGFR2/BAZ1B/ROR2/EPHA5/RET/STYK1/MST1R/EPHB6/FGFR3/EPHB1/NTRK1/HIPK4/PDGFRL	67
GO:0140030	MF	GO:0140030	modification-dependent protein binding	80/5673	172/18432	9.92E-06	0.000357907	0.000292921	PLCG2/USP15/LYN/JARID2/KMT2E/EPS15/KDM7A/CHD1/ZRANB1/VAV1/KDM5A/ANKRD13D/SETD5/TAB2/PHIP/ANKRD13A/ATAD2B/BPTF/ZZEF1/RNF168/ZFAND6/AGL/UIMC1/PSME4/BRD4/MORC3/MTF2/MBTD1/CDYL/CDYL2/TOM1/CBX4/GLYR1/NPLOC4/RAD23B/TAF1/CHD8/RNF169/PWWP2A/BAZ2A/SUZ12/ATRX/MSL3/PHF8/TRIM24/UBQLN1/ZMYND8/NCAPG2/ING5/ZRANB3/FMR1/RBBP5/TAB3/PHF2/APLF/L3MBTL1/ZCWPW1/ZBTB1/TTLL12/DAXX/BRD7/IDE/ATRIP/BRCC3/ZCWPW2/KMT2A/PHF13/…	80
GO:0032452	MF	GO:0032452	histone demethylase activity	21/5673	30/18432	1.12E-05	0.000380405	0.000311334	KDM6A/JARID2/KDM2A/KDM7A/JMJD1C/KDM5B/KDM5A/KDM1B/KDM4B/KDM4C/UTY/KDM3B/RSBN1/JMJD6/KDM3A/KDM6B/PHF8/KDM5D/KDM5C/PHF2/FBXL19	21
GO:0140457	MF	GO:0140457	protein demethylase activity	21/5673	30/18432	1.12E-05	0.000380405	0.000311334	KDM6A/JARID2/KDM2A/KDM7A/JMJD1C/KDM5B/KDM5A/KDM1B/KDM4B/KDM4C/UTY/KDM3B/RSBN1/JMJD6/KDM3A/KDM6B/PHF8/KDM5D/KDM5C/PHF2/FBXL19	21
GO:0004842	MF	GO:0004842	ubiquitin-protein transferase activity	177/5673	441/18432	1.55E-05	0.000512601	0.000419527	FBXL5/RNF24/RNF149/CBL/RC3H1/BIRC6/PELI2/UBE2H/ARIH1/CUL3/UBR1/UBR5/TRAF3/RNF145/FBXO11/TRIP12/ITCH/WWP2/PELI1/KCMF1/FBXW2/RNF38/SMURF1/UBR4/UBR2/FBXO9/RNF111/HERC4/TRIM33/RNF168/FBXW11/SMURF2/UBE2R2/UBE4B/C18orf25/HERC1/AREL1/NEDD4/RNF19B/LONRF1/SH3RF3/PJA2/RNF19A/UBE3C/MYCBP2/CNOT4/MSL2/UBE2G1/RNF144A/AKTIP/RNF138/RNF10/UBR3/HECTD4/RNF11/MEFV/RNF217/BARD1/UBE2K/HECTD1/MGRN1/UHRF2/RNF216/HERC3/C…	177
GO:0140297	MF	GO:0140297	DNA-binding transcription factor binding	189/5673	476/18432	1.74E-05	0.000563265	0.000460992	PIAS1/MAPK14/HIF1A/FOXP1/NCOA2/STK4/KAT6A/SP3/CREBBP/HIPK2/ZNF516/GSK3B/TFDP1/EP300/TLE4/STAT3/BCAS3/JMJD1C/TRIP12/YWHAZ/WWP2/LCOR/PRKCB/MED13/VDR/TBL1X/PADI2/HDAC4/NCOA1/STAT5B/CTBP2/KDM4C/KLF5/NLK/ZBTB7A/BCL6/KAT2B/FAF1/NCOA3/NCOR1/STRN/ADD1/HMGB2/PRDM5/NCOA6/RUNX2/NCOA7/SKI/CREB1/TCF12/UBXN7/ETS1/TP53BP2/MEF2A/SPEN/TRERF1/CNOT1/RBPJ/KAT6B/WIPI1/NSD1/TLE1/SETD3/PURB/TRIB1/SIN3A/UHRF2/RAD23B/CTN…	189
GO:0052744	MF	GO:0052744	phosphatidylinositol monophosphate phosphatase activity	15/5673	19/18432	2.08E-05	0.000654253	0.000535459	MTMR3/SYNJ1/PTEN/MTMR6/MTMR10/SYNJ2/MTM1/SACM1L/FIG4/MTMR1/MTMR4/MTMR8/MTMR14/MTMR9/MTMR11	15
GO:0060090	MF	GO:0060090	molecular adaptor activity	194/5673	492/18432	2.23E-05	0.000682911	0.000558913	MYH9/SYNE1/FBXW7/CDC42SE2/SYNE2/MPP7/PAG1/ABI1/GNB1/GAB2/STX3/SPAG9/LRRK2/STAT3/GATAD2A/PAK1/PPP4R2/MECP2/VTI1A/MAP2K1/RB1CC1/AP1G1/BIN3/TGFBR2/RICTOR/NCOA3/MBD2/HIP1/ZZEF1/NUP153/NCK2/JCHAIN/TRPC4AP/BRD4/ITSN2/SUN2/DLG1/AXIN1/CRK/GRB2/FEM1C/CNOT1/ADAM10/STX6/MAP2K4/FBXO42/GRB10/STX11/CDYL/IQGAP1/BICD2/SLC9A1/AMBRA1/SGTB/FRS2/GAB1/ARRDC5/BTRC/XRCC4/PKP2/SP1/TIRAP/KLHL15/SYNE3/VAMP1/MAVS/INSC/AP2B…	194
GO:0008013	MF	GO:0008013	beta-catenin binding	45/5673	87/18432	3.62E-05	0.00108459	0.000887658	PTPRJ/VCL/NUMB/FOXO3/PSEN1/TBL1XR1/GSK3B/EP300/TBL1X/APC/AXIN1/MED12L/FOXO1/PXN/CTNNB1/CHD8/KDM6B/BTRC/ASH2L/CDH26/MED12/SMAD3/RORA/CDH2/CTNNA3/GLI3/PTPRT/FOXO4/GJA1/CTNNA2/BCL9/DLG5/TRPC4/APC2/PTPRK/KANK1/AJAP1/TCF7L2/CDHR5/AXIN2/CDH1/LEF1/AR/CTNND2/SOX9	45
GO:0008094	MF	GO:0008094	ATP-dependent activity, acting on DNA	58/5673	121/18432	5.48E-05	0.00160016	0.001309615	CHD7/CHD2/CHD1/RAD51B/BPTF/SMARCA2/NAV2/BTAF1/TOP2B/EP400/MSH3/MCM9/CHD3/INO80/BRIP1/SETX/CHD8/DDX3X/ATRX/MCM8/XRCC5/RSF1/WRN/DHX36/GTF2F2/POLQ/ATAD5/BLM/ZRANB3/ERCC6/CDK7/MYO18A/RAD51D/DNA2/DHX9/CHD9/ERCC6L2/FANCM/HELB/HFM1/UPF1/RECQL5/WRNIP1/RFC1/HELQ/XRCC2/ASCC3/RAD17/IGHMBP2/CHD4/CHD1L/SUPV3L1/ERCC6L/RAD54L/MSH5/RAD54L2/SRCAP/DMC1	58
GO:0051959	MF	GO:0051959	dynein light intermediate chain binding	17/5673	24/18432	6.24E-05	0.001781399	0.001457946	CCDC88B/HOOK3/CCDC88C/BICD2/DNAH10/DNAH1/DNAH17/DNAH14/RAB11FIP3/DNHD1/DNAH11/DNAH7/DNAH6/DNAH2/DNAH3/DNAH9/DNAH8	17
GO:0061659	MF	GO:0061659	ubiquitin-like protein ligase activity	136/5673	334/18432	6.53E-05	0.001820455	0.00148991	PIAS1/RNF24/RNF149/CBL/RC3H1/PELI2/ARIH1/CUL3/UBR1/UBR5/RNF145/NSMCE2/TRIP12/ITCH/WWP2/PELI1/KCMF1/RNF38/SMURF1/UBR4/UBR2/RNF111/HERC4/SMURF2/UBE4B/C18orf25/AREL1/NEDD4/RNF19B/LONRF1/SH3RF3/RNF19A/UBE3C/MYCBP2/MSL2/RNF144A/RNF138/RNF10/UBR3/RNF11/MEFV/RNF217/CBX4/UBE2K/HECTD1/MGRN1/UHRF2/RNF216/HERC3/CHFR/RMND5A/RANBP2/HECW2/RNF166/BTRC/RLIM/NFX1/LONRF3/CBLB/TRIM41/TRIM52/SIAH1/LTN1/MAEA/RNF13/LR…	136
GO:0002039	MF	GO:0002039	p53 binding	36/5673	67/18432	7.63E-05	0.002079133	0.001701619	HIF1A/CREBBP/GSK3B/EP300/USP10/BRD4/AXIN1/TP53BP2/EHMT1/TAF1/CHD8/USP7/TRIM24/HTT/RFFL/BLM/MDM2/MDM4/RNF34/RFWD3/TAF3/SIRT1/DAXX/BRD7/PPP1R13B/MUC1/KMT5A/NTRK3/TP73/TP53BP1/TP63/PLK3/DUSP26/MSX1/ZNF385B/TRIM29	36
GO:0019207	MF	GO:0019207	kinase regulator activity	104/5673	246/18432	8.24E-05	0.002198172	0.001799044	PIK3R5/LTF/STK4/CD24/TAOK3/CAB39/ABI1/TAOK1/ITPRIP/CCNH/CDKN2D/RHOH/MAP2K1/RGCC/KIDINS220/RICTOR/APC/KAT2B/MARK2/FAF1/DNAJC3/CCND3/SPRED2/PIK3CA/MAP2K6/CCNY/AGAP2/CCNK/IQGAP1/MOB3A/TESC/TRIB1/SOCS5/PRKAR2A/CCNJL/CCNT2/ELP4/CCNG2/DDX3X/TRIB3/STRADA/DUS2/CCND2/CHP1/PARP16/SH3BP5L/GREM1/MNAT1/RAC2/PRKRIP1/WNK1/NCAPG2/CCNT1/RPTOR/GSKIP/ERCC6/SH3BP5/PRKAG1/DBF4/STK3/EREG/CCNA1/CCNYL1/CALM1/PIK3R1/PAK2…	104
GO:0051219	MF	GO:0051219	phosphoprotein binding	46/5673	92/18432	8.81E-05	0.002300747	0.001882995	PLCG2/LYN/FBXW7/CBL/SYK/MAPK1/IGF2R/EPB41/PAFAH1B1/FGR/SAMSN1/VAV1/YWHAZ/NCK2/NEDD4/SCAF8/RASA1/TBK1/CRK/GRB2/SH2D3C/CBX4/THRAP3/PKD2/BTRC/CBLB/HCK/RTF1/PTPN11/SCAF4/URI1/MAPK3/PIK3R1/STAP1/UBASH3B/MTOR/SH2D3A/APTX/SFN/SAG/RB1/SHF/MID2/SHC3/IRS1/GPRIN1	46
GO:0045295	MF	GO:0045295	gamma-catenin binding	11/5673	13/18432	9.39E-05	0.002401217	0.001965222	PTPRJ/APC/CDH2/PTPRT/FER/APC2/PTPRK/DSC3/TCF7L2/CDH1/LEF1	11
GO:0019902	MF	GO:0019902	phosphatase binding	85/5673	195/18432	0.000101501	0.002541661	0.002080165	MTMR3/MAPK14/IRS2/SYK/MAPK1/SHOC2/TRAF3/BOD1L1/CEACAM1/PPP6R3/STAT3/STRN3/SMG7/AP3B1/MAP3K5/SBF2/STRN/CEP192/TRPC4AP/MAPK8/STAU1/DLG1/ELL/PPP1R3D/TBK1/GRB2/SIRPA/FOXO1/PPP1R3B/PXN/PPP6R2/PPP3CB/JAK3/MAST2/IQGAP1/SLC9A1/CTNNB1/AMBRA1/JAK1/SMAD2/KCNQ1/CDC27/CNST/SMG5/ITGA1/MTMR4/EIF2AK3/WNK1/PPP1R10/SFI1/PHACTR4/ANKLE2/PPP1R35/PTPN1/PHACTR3/MAPK3/MAGI2/PIK3R1/ATP2B4/GHR/CADM4/ANAPC4/TERF2IP/SMAD3/S…	85
GO:0019887	MF	GO:0019887	protein kinase regulator activity	93/5673	218/18432	0.000128931	0.00316397	0.00258948	LTF/STK4/CD24/TAOK3/CAB39/ABI1/TAOK1/ITPRIP/CCNH/CDKN2D/MAP2K1/RGCC/KIDINS220/RICTOR/APC/KAT2B/MARK2/FAF1/DNAJC3/CCND3/SPRED2/PIK3CA/MAP2K6/CCNY/AGAP2/CCNK/IQGAP1/MOB3A/TESC/TRIB1/PRKAR2A/CCNJL/CCNT2/ELP4/CCNG2/DDX3X/TRIB3/STRADA/DUS2/CCND2/CHP1/PARP16/SH3BP5L/GREM1/MNAT1/RAC2/PRKRIP1/WNK1/NCAPG2/CCNT1/RPTOR/GSKIP/ERCC6/SH3BP5/PRKAG1/DBF4/STK3/EREG/CCNA1/CCNYL1/CALM1/PAK2/EFNA5/CIT/SPDYA/CDK5R1/S…	93
GO:0097110	MF	GO:0097110	scaffold protein binding	35/5673	66/18432	0.000135471	0.003242944	0.002654115	PLCG2/BRAF/LYN/PDE4D/SYK/MAP2K1/NCK2/CASP8/TREM1/CRK/SCN5A/KCNQ1/CHUK/MAP3K7/ITPR2/CIT/ATP2B4/ATG4B/NLGN3/MAP2K2/NLGN1/GRID2/NLGN4Y/IKBKB/LRP4/CACNA1H/HOMER1/ADCY5/SHANK1/UBTF/NLGN4X/GRM2/NOS1/AKAP5/GRM3	35
GO:0004115	MF	GO:0004115	3',5'-cyclic-AMP phosphodiesterase activity	13/5673	17/18432	0.000137435	0.003242944	0.002654115	PDE4D/PDE3B/PDE4B/PDE7A/PDE11A/PDE8A/PDE3A/PDE10A/ENPP1/PDE1A/PDE1C/PDE7B/PDE2A	13
GO:0001228	MF	GO:0001228	DNA-binding transcription activator activity, RNA polymerase II-specific	181/5673	468/18432	0.000140793	0.003259486	0.002667653	RUNX1/HIF1A/NFAT5/FOXO3/NFKB1/ZNF292/LITAF/ERG/TFDP1/KLF7/PRDM2/STAT3/E2F3/NR3C1/ELF1/RLF/NRF1/FLI1/TFDP2/STOX2/STAT5B/ETV6/KLF5/NR6A1/ZNF33A/MTF1/KLF13/ZNF438/FOXK2/RUNX2/NR2C2/BACH1/PBX3/ZNF445/CREB1/ZNF770/TCF12/ETS1/RFX2/MEF2A/NFATC3/IRF1/MYB/ZNF43/RBPJ/FOXO1/ZNF143/DMTF1/FOXJ3/ELF4/FOSL1/GTF2I/ZNF131/NR4A3/USF3/ZNF493/ZFY/JUND/SMAD2/ZFX/ZBTB16/PLAGL1/MEF2D/SP1/ZBTB7B/GMEB2/GMEB1/ATF2/VEZF1/R…	181
GO:0061630	MF	GO:0061630	ubiquitin protein ligase activity	130/5673	322/18432	0.000145582	0.003307941	0.00270731	RNF24/RNF149/CBL/RC3H1/PELI2/ARIH1/CUL3/UBR1/UBR5/RNF145/TRIP12/ITCH/WWP2/PELI1/KCMF1/RNF38/SMURF1/UBR4/UBR2/RNF111/HERC4/SMURF2/UBE4B/C18orf25/AREL1/NEDD4/RNF19B/LONRF1/SH3RF3/RNF19A/UBE3C/MYCBP2/MSL2/RNF144A/RNF138/RNF10/UBR3/RNF11/MEFV/RNF217/UBE2K/HECTD1/MGRN1/UHRF2/RNF216/HERC3/CHFR/RMND5A/HECW2/RNF166/BTRC/RLIM/NFX1/LONRF3/CBLB/TRIM41/TRIM52/SIAH1/LTN1/MAEA/RNF13/LRSAM1/TRIM24/RNF103/RC3H2/…	130
GO:0030159	MF	GO:0030159	signaling receptor complex adaptor activity	29/5673	52/18432	0.000157213	0.003495665	0.002860948	GNB1/GAB2/SPAG9/LRRK2/NCK2/AXIN1/CRK/GRB2/GRB10/FRS2/PTPN11/MAPK8IP3/RGS14/MAGI2/PIK3R1/STAP1/SH2B2/HOMER2/SPATA2/GRIP2/DLG5/MMS19/SHANK2/SHANK1/FRS3/G3BP2/IRS1/NCK1/GNB3	29
GO:0000993	MF	GO:0000993	RNA polymerase II complex binding	22/5673	36/18432	0.000161784	0.003495665	0.002860948	WAC/CDC73/NCOA3/SMYD3/SCAF8/BRD4/RPRD1A/ELP4/RPRD2/AGO2/RTF1/UVSSA/SCAF4/PCF11/URI1/RPRD1B/DHX9/HNRNPU/ZNF326/RECQL5/AGO1/CCAR2	22
GO:0001216	MF	GO:0001216	DNA-binding transcription activator activity	182/5673	472/18432	0.00016239	0.003495665	0.002860948	RUNX1/HIF1A/NFAT5/FOXO3/NFKB1/ZNF292/LITAF/ERG/TFDP1/KLF7/PRDM2/STAT3/E2F3/NR3C1/ELF1/RLF/NRF1/FLI1/TFDP2/STOX2/STAT5B/ETV6/KLF5/NR6A1/ZNF33A/MTF1/KLF13/ZNF438/FOXK2/RUNX2/NR2C2/BACH1/PBX3/ZNF445/CREB1/ZNF770/TCF12/ETS1/RFX2/MEF2A/NFATC3/IRF1/MYB/ZNF43/RBPJ/FOXO1/ZNF143/DMTF1/FOXJ3/ELF4/FOSL1/GTF2I/ZNF131/NR4A3/USF3/ZNF493/ZFY/JUND/SMAD2/ZFX/ZBTB16/PLAGL1/MEF2D/SP1/ZBTB7B/GMEB2/GMEB1/ATF2/VEZF1/R…	182
GO:0052813	MF	GO:0052813	phosphatidylinositol bisphosphate kinase activity	9/5673	10/18432	0.000178474	0.003775638	0.003090086	PIK3CB/PIK3CG/PIK3CD/IPMK/PIP5K1B/PIK3CA/PIP5K1A/PIK3R6/PIK3C2A	9
GO:0052866	MF	GO:0052866	phosphatidylinositol phosphate phosphatase activity	21/5673	34/18432	0.000183875	0.003823978	0.003129649	MTMR3/INPP5D/SYNJ1/INPP4A/PIKFYVE/PTEN/MTMR6/MTMR10/SYNJ2/MTM1/SACM1L/FIG4/MTMR1/INPP5B/MTMR4/MTMR8/MTMR14/INPP5K/MTMR9/TPTE2/MTMR11	21
GO:0016887	MF	GO:0016887	ATP hydrolysis activity	138/5673	347/18432	0.000206197	0.004216736	0.003451093	ATP11B/SMCHD1/KIF1B/ATP8B4/ATP2A3/ATP11A/MYO9B/CHD7/CHD2/CHD1/KIF13A/ATP2C2/ATP8A1/KIF21B/ATF7IP/ATAD2B/DDX6/SMARCA2/DHX34/ATP13A3/ATP2C1/TDRD9/SPAST/DDX17/ATP9B/NAV2/MORC3/BTAF1/ATP9A/TOR1B/SMC5/YME1L1/MCM9/LONP2/NAV3/DDX60L/CHD3/INO80/BRIP1/ATAD2/DDX42/VPS4B/VWA8/KIF5B/CHD8/AQR/FIGN/DDX3X/DDX3Y/KIF13B/ATRX/ACIN1/MCM8/KIF3C/KIF3B/WRN/DHX36/NLRP1/DHX8/KIF2A/ATP6V1H/SPATA5/ATAD5/BLM/ERCC6/ABCD3/DN…	138
GO:1901981	MF	GO:1901981	phosphatidylinositol phosphate binding	78/5673	180/18432	0.000240038	0.004828306	0.003951618	SVIL/ASAP1/PICALM/VPS13B/GAB2/OSBPL8/DENND1B/ARAP2/PLA2G4A/FCHSD2/OSBPL2/DENND1A/OGT/HIP1/SNX13/CAPG/ATG2A/GBF1/CYTH3/ARHGAP9/WIPI1/VEPH1/ARAP3/PLCB1/TOM1/SNX10/IQGAP2/IQGAP1/SNX27/SLC9A1/ARAP1/MYO1G/ZFYVE1/GSN/KCNQ1/SNX20/GOLPH3/DAPP1/SNX14/TIRAP/SESTD1/OSBPL5/ATG2B/TTPAL/OSBP/ANKFY1/MAPKAP1/RNF34/MYO1B/PLCD1/PARD3/PLEKHA3/HIP1R/TPCN2/PLEKHA5/MYO10/ZFYVE16/GSDMB/CLVS1/MARK1/LANCL2/ZFYVE26/SNX18/…	78
GO:0140097	MF	GO:0140097	catalytic activity, acting on DNA	100/5673	241/18432	0.000255547	0.004996541	0.004089306	CHD7/CHD2/CHD1/RAD51B/BPTF/SMARCA2/DNASE1/NAV2/BTAF1/TOP2B/POLE/EP400/MSH3/MCM9/CHD3/NEIL3/INO80/BRIP1/REV3L/MBD4/SETX/CHD8/TOP1/DDX3X/ATRX/TOP3A/MCM8/XRCC5/POLK/LIG4/POLA1/POLB/RSF1/WRN/DHX36/LIG3/REV1/NEIL1/GTF2F2/POLQ/ATAD5/ISG20/BLM/ZGRF1/FTO/ZRANB3/ERCC6/CDK7/MYO18A/RAD51D/APLF/DNA2/DHX9/CHD9/TOP1MT/ERCC6L2/GEN1/FANCM/TERF2/POLG2/HELB/DNTT/HFM1/POLI/TDP1/UPF1/RECQL5/DCLRE1C/POLH/APTX/POLE2/W…	100
GO:0004726	MF	GO:0004726	non-membrane spanning protein tyrosine phosphatase activity	10/5673	12/18432	0.000260264	0.004996541	0.004089306	PTPN12/PTPN22/PTPN7/PTPN11/PTPN1/PTPN9/PTPN4/PTPN18/DUSP22/PTPN2	10
GO:0005178	MF	GO:0005178	integrin binding	69/5673	156/18432	0.000260618	0.004996541	0.004089306	MYH9/LYN/SYK/ITGAM/LCP1/CD177/ACTN1/ADAM17/ICAM3/ITGAX/FBN1/ITGA6/UTRN/ADAM10/ACTN4/ITGA5/ADAM9/ITGA1/FN1/ITGA8/FBLN5/CDH26/FBLN1/THBS4/VWF/ADAM22/ESM1/TNXB/COMP/ITGA4/NRG1/MFGE8/ITGAL/S1PR3/ECM2/EMP2/ADAM23/COL16A1/LAMB1/FRMD5/ITGA10/JAML/GFRA1/SFRP2/LAMA5/ITGB8/LAMA3/ITGA7/NPNT/FGF2/EDIL3/PTPRZ1/CX3CL1/THY1/TNN/TSPAN8/F11R/CD9/FGF1/ITGA3/FAP/ITGB1BP2/COL5A1/ADAM11/PTPN2/JAM2/ADAMTS5/ADAMTS8/FER…	69
GO:0034593	MF	GO:0034593	phosphatidylinositol bisphosphate phosphatase activity	17/5673	26/18432	0.000286463	0.005407538	0.004425678	MTMR3/INPP5D/SYNJ1/INPP4A/PIKFYVE/PTEN/MTMR6/SYNJ2/MTM1/FIG4/MTMR1/INPP5B/MTMR4/MTMR8/MTMR14/INPP5K/TPTE2	17
GO:0019208	MF	GO:0019208	phosphatase regulator activity	53/5673	114/18432	0.000296931	0.005460272	0.004468836	PPP1R12A/PPP2R5A/SHOC2/BOD1L1/PPP2R2A/PPP6R3/PPP4R2/LMTK2/MGAT5/PPP1R12B/PPP4R1/SBF2/PPP2R5C/PPP4R3B/PPP2R2D/MAP2K6/PHACTR2/PPP4R3A/PPP1R3B/EIF2AK2/PPP6R2/TESC/PPP1R15B/PPP2R5E/FRS2/PPP1R2/PPP1R10/PHACTR4/URI1/ANKLE2/PPP1R35/PHACTR3/PPP2R5B/CALM1/PPP1R12C/CABIN1/RCAN2/ANP32E/PPP1R16B/PPP3R1/BMPR1B/SAG/STYX/PPP2R5D/PPP2R1B/PPP1R14C/PPP1R1B/PPP2R2C/PPP2R3B/ELFN2/LRRC43/PPP4R4/PPP1R1A	53
GO:0004722	MF	GO:0004722	protein serine/threonine phosphatase activity	48/5673	101/18432	0.000298157	0.005460272	0.004468836	MTMR3/PPP3CA/SSH2/PPM1B/PHLPP1/LRRK2/CDC14A/CTDSPL/PTEN/PPM1A/MTMR6/PPP1R3D/DUSP16/CAMK2G/PPP3CB/SSH1/PPM1H/PPM1D/LRRK1/CTDP1/FIG4/CDC14B/PPP6C/CTDSP1/DUSP6/MTMR4/RPAP2/PPM1L/UBLCP1/ILKAP/PPM1M/MTMR14/CPPED1/DUSP18/PDP1/EYA1/SSH3/PPTC7/LRRC40/DUSP28/PPP3R1/MYH3/LRRIQ4/PPM1E/DUSP22/DUSP26/CTDSPL2/PDP2	48
GO:0106018	MF	GO:0106018	phosphatidylinositol-3,5-bisphosphate phosphatase activity	11/5673	14/18432	0.000315536	0.005693569	0.004659774	MTMR3/SYNJ1/PIKFYVE/MTMR6/SYNJ2/MTM1/FIG4/MTMR1/MTMR4/MTMR8/MTMR14	11
GO:0008569	MF	GO:0008569	minus-end-directed microtubule motor activity	13/5673	18/18432	0.000354798	0.006283214	0.005142355	DNAH10/DNAH1/DNAH17/DNAH14/DNHD1/DNAH11/DNAH7/DNAH12/DNAH6/DNAH2/DNAH3/DNAH9/DNAH8	13
GO:0008201	MF	GO:0008201	heparin binding	74/5673	171/18432	0.000358456	0.006283214	0.005142355	LTF/PTPRC/PAFAH1B1/HSD17B12/APP/TENM1/CRISPLD2/SELL/MPO/AZU1/FBN1/ELANE/NAV2/ZNF207/CTSG/COL23A1/PCOLCE2/FN1/CXCL8/PTPRS/COL25A1/THBS3/SFRP1/ADAMTS1/ADAMTS3/THBS4/LTBP2/CXCL6/SLIT3/TNXB/COMP/RSPO2/ECM2/COL5A3/EVA1C/LIPG/FSTL1/COL13A1/SLIT2/AOC1/PRELP/FGF7/LPL/COL11A1/FGFR2/RSPO1/FGF2/LRTM1/GREM2/NELL2/COLQ/FGF10/NELL1/FBLN7/IMPG2/CEL/BMP7/THBS2/TMEM184A/SLIT1/LGR6/FGF1/CFH/SMOC2/RTN4RL1/PRG2/COL5…	74
GO:0140658	MF	GO:0140658	ATP-dependent chromatin remodeler activity	20/5673	33/18432	0.000375332	0.006486373	0.005308626	CHD7/CHD2/CHD1/BTAF1/EP400/CHD3/INO80/CHD8/ATRX/RSF1/ZRANB3/ERCC6/CHD9/ERCC6L2/CHD4/CHD1L/ERCC6L/RAD54L/RAD54L2/SRCAP	20
GO:0030295	MF	GO:0030295	protein kinase activator activity	53/5673	115/18432	0.000387557	0.006604616	0.005405399	LTF/STK4/CD24/CAB39/ABI1/TAOK1/MAP2K1/RGCC/RICTOR/MARK2/PIK3CA/MAP2K6/CCNY/AGAP2/CCNK/IQGAP1/MOB3A/CCNT2/DDX3X/STRADA/PARP16/GREM1/MNAT1/WNK1/CCNT1/RPTOR/ERCC6/DBF4/STK3/EREG/CCNYL1/CALM1/PAK2/EFNA5/SPDYA/CDK5R1/STAP1/MAP2K2/DAXX/NRG1/DBF4B/INCENP/NRG3/BMPR1B/MTCP1/ERBB4/IRGM/ALS2/AREG/WNT11/BTC/AFAP1L2/TGFA	53
GO:0016922	MF	GO:0016922	nuclear receptor binding	62/5673	139/18432	0.000395928	0.006654842	0.005446506	HIF1A/FOXP1/NCOA2/EP300/BCAS3/JMJD1C/TRIP12/LCOR/PRKCB/MED13/VDR/PADI2/NCOA1/STAT5B/CTBP2/KDM4C/ZBTB7A/NCOA3/NCOR1/STRN/NCOA6/NCOA7/TRERF1/CNOT1/WIPI1/NSD1/CTNNB1/KDM3A/ACTN4/TAF1/NR4A3/LATS1/THRAP3/TMF1/BAZ2A/JUND/ARID1A/ASXL1/MED14/KDM5D/TRIM24/NRIP1/FLT3/TACC1/MED12/SIRT1/DAXX/SMAD3/CCDC62/CRY1/SMARCD3/SLC30A9/TRIP4/TAF7/MMS19/RERG/TCF7L2/MED1/NR1I2/CRX/PRAME/LEF1	62
GO:0032451	MF	GO:0032451	demethylase activity	23/5673	40/18432	0.000409464	0.006789351	0.005556591	KDM6A/JARID2/KDM2A/KDM7A/JMJD1C/KDM5B/KDM5A/KDM1B/KDM4B/KDM4C/UTY/KDM3B/RSBN1/JMJD6/KDM3A/KDM6B/PHF8/KDM5D/KDM5C/FTO/PHF2/FBXL19/ALKBH1	23
GO:0019209	MF	GO:0019209	kinase activator activity	55/5673	121/18432	0.000465724	0.007619238	0.006235794	LTF/STK4/CD24/CAB39/ABI1/TAOK1/MAP2K1/RGCC/RICTOR/MARK2/PIK3CA/MAP2K6/CCNY/AGAP2/CCNK/IQGAP1/MOB3A/CCNT2/DDX3X/STRADA/PARP16/GREM1/MNAT1/WNK1/CCNT1/RPTOR/ERCC6/DBF4/STK3/EREG/CCNYL1/CALM1/PAK2/EFNA5/SPDYA/CDK5R1/STAP1/MAP2K2/DAXX/NRG1/DBF4B/INCENP/NRG3/LAMTOR3/BMPR1B/MTCP1/ERBB4/IRGM/ALS2/AREG/WNT11/BTC/BCL10/AFAP1L2/TGFA	55
GO:0061629	MF	GO:0061629	RNA polymerase II-specific DNA-binding transcription factor binding	137/5673	350/18432	0.000480613	0.007759369	0.006350481	MAPK14/HIF1A/FOXP1/NCOA2/STK4/KAT6A/SP3/CREBBP/HIPK2/GSK3B/EP300/STAT3/BCAS3/JMJD1C/TRIP12/WWP2/LCOR/PRKCB/MED13/VDR/PADI2/HDAC4/NCOA1/STAT5B/CTBP2/KDM4C/ZBTB7A/FAF1/NCOA3/NCOR1/STRN/ADD1/NCOA6/NCOA7/CREB1/UBXN7/ETS1/TP53BP2/MEF2A/SPEN/TRERF1/CNOT1/RBPJ/KAT6B/WIPI1/NSD1/SETD3/TRIB1/SIN3A/UHRF2/RAD23B/CTNNB1/KDM3A/ACTN4/TAF1/GTF2I/PRKDC/NR4A3/LATS1/THRAP3/NOTCH2/TMF1/BAZ2A/JUND/SMAD2/ARID1A/MEF2D/…	137
GO:0003678	MF	GO:0003678	DNA helicase activity	36/5673	72/18432	0.00049592	0.007902514	0.006467634	CHD7/CHD2/CHD1/NAV2/MCM9/CHD3/BRIP1/SETX/CHD8/DDX3X/ATRX/MCM8/XRCC5/WRN/DHX36/GTF2F2/POLQ/BLM/DNA2/DHX9/CHD9/FANCM/HELB/HFM1/UPF1/RECQL5/WRNIP1/HELQ/ASCC3/IGHMBP2/CHD4/CHD1L/SUPV3L1/ERCC6L/RAD54L/RAD54L2	36
GO:0004725	MF	GO:0004725	protein tyrosine phosphatase activity	46/5673	98/18432	0.000556248	0.008460392	0.006924217	MTMR3/PTPRJ/PTPN12/SSH2/PTPRC/PTPN22/PTPRE/CDC14A/PTEN/PTPN7/MTMR6/DUSP16/PTPRA/EYA3/SSH1/CDC14B/PTPN11/DUSP6/MTMR4/PTP4A2/PTPN1/PTPRS/PTPRD/DUSP18/EYA1/UBASH3B/PTPRG/SSH3/PTPN9/PTPN4/PTPN14/PTPN23/PTPRT/DUSP28/TPTE2/PTPN18/PTPRR/PGP/DUSP22/PTPN13/PTPRZ1/DUSP26/PTPRK/CDC25C/PTPN2/DNAJC6	46
GO:0018024	MF	GO:0018024	histone-lysine N-methyltransferase activity	24/5673	43/18432	0.000562239	0.008460392	0.006924217	KMT2C/SETD2/ASH1L/SETD5/SMYD3/KMT5B/KMT2D/NSD1/EHMT1/SETD3/DOT1L/SETD1B/ASH2L/EZH2/EZH1/RBBP5/KMT2B/MECOM/WDR82/SUV39H2/KMT5A/KMT2A/PRDM16/SETDB1	24
GO:0043175	MF	GO:0043175	RNA polymerase core enzyme binding	24/5673	43/18432	0.000562239	0.008460392	0.006924217	WAC/CDC73/NCOA3/SMYD3/SCAF8/BRD4/SPTY2D1/RPRD1A/ELP4/RPRD2/AGO2/RTF1/UVSSA/SCAF4/PCF11/URI1/RPAP2/RPRD1B/DHX9/HNRNPU/ZNF326/RECQL5/AGO1/CCAR2	24
GO:0035064	MF	GO:0035064	methylated histone binding	39/5673	80/18432	0.000565405	0.008460392	0.006924217	KMT2E/KDM7A/CHD1/KDM5A/SETD5/BPTF/ZZEF1/MORC3/MTF2/MBTD1/CDYL/CDYL2/CBX4/GLYR1/TAF1/CHD8/PWWP2A/SUZ12/ATRX/MSL3/PHF8/ZMYND8/NCAPG2/ING5/FMR1/RBBP5/PHF2/L3MBTL1/ZCWPW1/TTLL12/ZCWPW2/PHF13/TAF7/TP53BP1/PHF1/PYGO1/ING3/SPIN4/TDRD3	39
GO:0140034	MF	GO:0140034	methylation-dependent protein binding	39/5673	80/18432	0.000565405	0.008460392	0.006924217	KMT2E/KDM7A/CHD1/KDM5A/SETD5/BPTF/ZZEF1/MORC3/MTF2/MBTD1/CDYL/CDYL2/CBX4/GLYR1/TAF1/CHD8/PWWP2A/SUZ12/ATRX/MSL3/PHF8/ZMYND8/NCAPG2/ING5/FMR1/RBBP5/PHF2/L3MBTL1/ZCWPW1/TTLL12/ZCWPW2/PHF13/TAF7/TP53BP1/PHF1/PYGO1/ING3/SPIN4/TDRD3	39
