# Supplementary material for: Macrophages in Hematopoiesis and Related Blood Diseases
Source: Genomics Proteomics Bioinformatics. 2025 Nov 25;23(6):qzaf112. doi: 10.1093/gpbjnl/qzaf112 (PMC13157227; doi:10.1093/gpbjnl/qzaf112)
Supplement: qzaf112_Supplementary_Data [file qzaf112_supplementary_data.zip › Table S1.csv]

Table S1 The marker genes identified in distinct subclusters of macrophages from YS, FL, adult BM and adult SP
Gene	Scores	P vals_adj	Log FC	Cluster
C1QB	562.7799683	0	5.231121063	0
LIPA	556.4576416	0	4.566722393	0
C1QA	540.0612793	0	4.983534813	0
C1QC	523.4146118	0	4.987751484	0
MS4A7	495.1893921	0	4.105177402	0
LGMN	493.6621094	0	4.45083189	0
SLC40A1	479.7073364	0	4.368905544	0
FOLR2	473.5769653	0	4.049811363	0
TIMD4	473.0020142	0	5.267977715	0
LILRB5	464.3855286	0	4.427171707	0
CTSB	449.0700073	0	3.785331964	0
CD68	445.7658691	0	3.652209044	0
CTSL	429.7301636	0	4.058269501	0
CETP	428.4578552	0	5.960096359	0
PSAP	418.7624512	0	3.071569681	0
MS4A6A	417.0613708	0	3.351162672	0
AXL	414.9077454	0	4.337024212	0
FCGRT	410.4155579	0	3.250343323	0
FCGR3A	404.4001465	0	3.762820959	0
CST3	380.7624207	0	4.047554016	0
HMOX1	372.8508911	0	3.972759724	0
CREG1	355.994751	0	2.945144176	0
CD5L	352.1512146	0	4.768667221	0
NPC2	351.1270142	0	2.916929722	0
PLD3	347.7200928	0	3.04069519	0
MARCO	347.5158691	0	5.486923695	0
MCOLN1	341.0592041	0	3.365360022	0
CTSD	332.3474731	0	2.848345518	0
CFP	321.4299622	0	3.337474585	0
RNASET2	317.3952332	0	2.440546513	0
FTL	316.7541199	0	3.718227863	0
HBG2	315.1169434	0	4.00814867	0
GATM	311.0684814	0	3.076061726	0
CD163	306.8441772	0	2.803722143	0
A2M	304.7962952	0	3.220572948	0
C2	304.5240173	0	3.593839884	0
MT-CO1	304.3484802	0	3.500143766	0
CXCL12	303.2113342	0	3.909947872	0
MT-ND4	301.8473206	0	3.084780931	0
CSF1R	295.6782837	0	2.584697485	0
BLVRB	294.1141663	0	2.657246113	0
RGS1	293.5430298	0	3.727567673	0
FUCA1	293.1164856	0	3.523947477	0
TSPAN4	290.1679382	0	3.00774169	0
GRN	289.1861877	0	2.196253538	0
TGFBI	287.9807739	0	2.737848282	0
CD74	286.4311829	0	3.606722116	0
APOE	285.4324036	0	3.64133954	0
EPB41L2	279.4331055	0	3.489616156	0
PLA2G7	277.6663513	0	3.463201523	0
FABP3	275.86026	0	3.633184671	0
MT-ND2	274.4268188	0	2.653199434	0
CD63	274.0319519	0	2.213012457	0
VAMP8	272.1334229	0	2.275085688	0
MSR1	271.9807434	0	3.687726021	0
IFT74	269.5622253	0	3.861328363	0
SDC3	266.7932739	0	3.654495955	0
TPP1	265.1554871	0	2.274297953	0
CD4	264.3279724	0	2.586530685	0
C1orf54	263.8666687	0	3.543079853	0
PRDX1	263.7361145	0	2.459651947	0
FRMD4A	263.5350647	0	3.56200242	0
HBA2	262.2143555	0	3.297730207	0
TMSB10	261.1726074	0	2.71327877	0
CPVL	259.3201599	0	2.628428698	0
AIF1	258.5462036	0	2.256662369	0
FABP5	256.3608398	0	2.782587528	0
MT-ND5	255.801651	0	2.370478392	0
SELENBP1	255.3056641	0	5.543157578	0
NRP1	252.5552826	0	2.876083612	0
CFD	251.6065979	0	2.589668751	0
MS4A4A	247.0640411	0	2.63131237	0
MT-CYB	245.9233704	0	2.462355375	0
MT-ND3	244.3658447	0	2.582382917	0
CTSA	243.0036316	0	2.361348629	0
CLIC2	242.0904694	0	3.34866786	0
MT-CO2	239.7667389	0	2.584947586	0
SNX5	239.6720886	0	2.350399256	0
UBB	239.1284027	0	2.068356276	0
ALB	238.1961823	0	3.892841578	0
ARL4C	237.4170837	0	3.081552267	0
VSIG4	235.5874786	0	2.670500994	0
MAFB	235.2274323	0	2.309243917	0
GLUL	235.225235	0	2.028295517	0
HSP90B1	234.732132	0	2.131434202	0
TIMP1	234.0586243	0	2.286711693	0
PPDPF	234.0166016	0	2.048668146	0
MT-ATP6	233.6702118	0	2.51899147	0
SAT1	232.6570282	0	1.866776586	0
HBA1	231.761322	0	2.973331928	0
ID2	230.6003418	0	2.223620176	0
NR1H3	230.186676	0	3.358184814	0
MT-CO3	226.8086395	0	2.536630392	0
B2M	226.2405853	0	1.852193236	0
VCAM1	225.0257568	0	3.62797761	0
CORO1B	223.3370819	0	2.168384314	0
SCD	222.310791	0	3.101173639	0
ID1	221.7681885	0	3.709153175	0
FCER1G	221.6879272	0	1.699509978	0
CDH5	218.908783	0	5.905684471	0
RPS19	218.9024963	0	2.29283309	0
YBX1	217.5804443	0	1.944210649	0
DPP7	216.6523438	0	2.110708952	0
DDAH2	216.3354187	0	2.101058483	0
MT-ND1	215.4427795	0	2.090111971	0
SERPINB6	214.8634186	0	2.088122845	0
RND3	214.4716034	0	4.06544733	0
ANXA5	213.6672516	0	1.727578402	0
DST	212.5804291	0	3.374091387	0
ID3	212.4983215	0	2.974415302	0
MAF	211.8290863	0	2.127171993	0
RPL15	209.7213135	0	2.055706978	0
RPL21	208.6652679	0	2.116346121	0
ACP2	206.792511	0	2.801205158	0
FTH1	205.9750824	0	2.153296471	0
SIGLEC1	205.2761383	0	2.989302158	0
ITM2B	205.259079	0	1.607021451	0
EEF1A1	205.0468445	0	1.997545719	0
PLVAP	203.8136597	0	3.937897921	0
FEZ1	203.5646667	0	3.264786482	0
PDIA6	203.2025452	0	1.947985172	0
SLCO2B1	202.0787048	0	2.576715708	0
UQCRB	200.5066833	0	1.624395609	0
SMPDL3A	199.457077	0	2.730802298	0
RPL10	198.4341888	0	2.1545012	0
HLA-E	197.4033508	0	1.504436255	0
CTSC	197.1338348	0	1.778283358	0
RPS13	195.9094391	0	1.942440152	0
CD81	195.7207794	0	2.12006402	0
EPAS1	195.5659332	0	3.869517326	0
SLC7A8	195.4673004	0	2.555477619	0
CALR	194.0827484	0	1.909323692	0
ENG	193.4221039	0	2.646424532	0
TMEM37	193.3195801	0	2.862781048	0
RPL31	192.6299744	0	1.956001282	0
MPEG1	192.3406677	0	1.954245567	0
RPL13	192.2832184	0	2.032975674	0
HLA-DRA	192.0359802	0	2.704328775	0
HLA-DRB1	191.4776917	0	2.679443598	0
SLC25A6	189.7190552	0	1.846142173	0
ALDH2	189.539505	0	2.079121113	0
TMSB4X	189.3279572	0	1.889801145	0
TNFRSF21	188.6159515	0	3.114080906	0
TYROBP	188.220993	0	1.508146882	0
RPL13A	187.8687897	0	2.023724079	0
EVL	187.8669891	0	1.989011049	0
RPL27A	187.8282318	0	1.971652865	0
APOC1	187.5583496	0	2.394096375	0
RPS25	186.9755707	0	1.760847926	0
RPL19	186.5900726	0	1.880017281	0
RPS23	186.0215607	0	1.986153007	0
GPNMB	185.6560669	0	4.033826828	0
RPL23A	185.3789215	0	1.888919711	0
NINJ1	185.2242126	0	1.706789136	0
DNPH1	185.1967926	0	1.903514385	0
RPS4X	185.057373	0	1.892956376	0
ADI1	184.7683563	0	1.894353151	0
GPR137B	184.2878876	0	2.727878809	0
RPS18	184.1585083	0	2.044752121	0
LYVE1	184.0296021	0	2.296221018	0
HEXA	183.5223846	0	2.03488183	0
COX7C	182.8565521	0	1.640523314	0
RPL29	181.8906403	0	1.730126023	0
ISYNA1	181.8593597	0	3.734376907	0
RPL37A	181.6544342	0	1.869929314	0
COMT	181.5080109	0	1.810418367	0
GFRA2	181.2470245	0	3.18247962	0
CYBA	181.0318146	0	1.387391567	0
CXCL16	180.9140167	0	2.131917238	0
MARCKSL1	180.7767029	0	2.475595236	0
ADAP2	180.4090576	0	1.994867682	0
RPL6	180.1281433	0	1.655510664	0
RPL36	179.9177399	0	1.851139426	0
RPS16	179.276825	0	1.701793194	0
AKR1A1	179.2247772	0	1.830049515	0
PPT1	179.1452942	0	1.781477451	0
RPS27	179.1430969	0	1.879139543	0
LAPTM4A	178.7536469	0	1.709826589	0
HPGDS	178.7135162	0	2.164112329	0
ACVRL1	178.4935455	0	3.471542835	0
RPL10A	178.4116364	0	1.752759099	0
RPS3A	178.1014404	0	1.772568107	0
RPL11	177.8966675	0	1.763685465	0
CTSS	177.4150238	0	1.456208706	0
BCAM	177.3590851	0	4.194129944	0
TMC6	177.3550415	0	2.118182182	0
RPS2	177.1425476	0	1.918560266	0
DAB2	176.7024994	0	2.098720551	0
CNDP2	176.0273895	0	1.890637875	0
UCP2	175.0611572	0	1.756509066	0
MGST3	175.0284271	0	1.767869234	0
RPS20	174.8934021	0	1.766566277	0
HBB	174.7270813	0	3.192210913	0
IFI6	174.2195587	0	2.120999813	0
NDUFA4	174.1967621	0	1.526279211	0
TECR	174.1530304	0	1.833390355	0
PFDN5	174.118927	0	1.437314153	0
EIF3D	174.0846863	0	1.727097988	0
RPL18A	173.956192	0	1.819304705	0
RPS28	173.7244568	0	1.751820683	0
PPIA	173.7051239	0	1.625430942	0
RPS15	173.5588684	0	1.745303512	0
RPLP2	173.4936676	0	1.773990035	0
CMKLR1	173.2901306	0	2.643650055	0
PLTP	173.2156067	0	2.227568865	0
RPL7	173.1913757	0	1.705551505	0
JUN	173.1722565	0	2.032955885	0
RHOB	173.0309448	0	1.818902254	0
SIGLEC7	172.2615204	0	2.457303286	0
GSTP1	172.0592346	0	1.579968572	0
RPS27A	171.8745575	0	1.629818082	0
RPL12	171.8735809	0	1.718880534	0
LY96	171.6314087	0	1.635849237	0
GPX4	171.604248	0	1.525208116	0
VMO1	171.5297241	0	3.801446438	0
AIG1	171.3835754	0	2.401647806	0
BST2	171.3433685	0	1.646538138	0
RPS6	171.0545044	0	1.717624307	0
PRNP	171.0335693	0	2.051178694	0
RPL35	170.6561127	0	1.788142443	0
SAMHD1	170.3794403	0	1.652626157	0
SOD1	170.0508575	0	1.61596024	0
DYNLL1	169.3598938	0	1.5154773	0
RPS24	168.6434937	0	1.665972948	0
SPATS2L	168.528717	0	2.175164461	0
PTMA	168.5188599	0	1.68193996	0
RPS15A	168.5050659	0	1.677975178	0
NAGK	168.3929596	0	1.750274658	0
RPL9	168.2207489	0	1.599074244	0
RPN2	168.0459595	0	1.701503634	0
MFSD1	167.7633057	0	1.618314862	0
RPL14	167.6797943	0	1.593678832	0
CLTA	167.4374542	0	1.489172697	0
RPS5	167.2504425	0	1.615063548	0
RPL7A	166.656189	0	1.576101184	0
CD84	166.0025482	0	2.546928406	0
RPL32	165.8348541	0	1.721937895	0
RPL26	165.3801117	0	1.751262188	0
VAMP5	165.3747711	0	2.032028198	0
RPL3	165.3466187	0	1.649686694	0
RPS8	165.1640778	0	1.750312805	0
EGFL7	164.9087372	0	1.964361668	0
LY86	164.9035187	0	1.654739618	0
RPL38	163.7646484	0	1.579192042	0
ATP1B1	163.4446564	0	1.914800525	0
RPL22	163.1744385	0	1.539947391	0
COX6C	163.1468353	0	1.50117135	0
RPS29	162.9277649	0	1.768111467	0
LMNA	162.4724731	0	2.28399229	0
RPL23	162.0841064	0	1.476177812	0
QPRT	162.0145111	0	2.283249378	0
CD36	161.8947601	0	1.726151586	0
SCIMP	161.6673431	0	2.034643412	0
ABI3	161.6227875	0	1.984834075	0
SLC3A2	161.4724426	0	1.762915969	0
FPR3	161.3802948	0	3.767896414	0
HSP90AA1	161.1856079	0	1.688418269	0
CREM	160.9943695	0	2.12532258	0
PPIB	160.6220398	0	1.469166517	0
BEX4	160.6038666	0	2.134031773	0
RPLP1	160.3713226	0	1.60193789	0
TMEM123	160.263916	0	1.552139163	0
ASAH1	159.9526215	0	1.325153708	0
RPL8	159.5431976	0	1.54355824	0
FKBP2	159.4464569	0	1.743422627	0
CD300A	159.1865692	0	1.73286891	0
SCARB2	159.0211029	0	1.965965748	0
RPL35A	158.7899933	0	1.523924708	0
RPL4	158.6776733	0	1.498861074	0
RPS3	158.4801788	0	1.598882556	0
ECH1	158.266037	0	1.679501653	0
SLC48A1	158.2529144	0	2.695930243	0
RPL27	158.1697998	0	1.466579556	0
ANKH	158.0724182	0	2.56695199	0
RPSA	157.7881165	0	1.501176	0
TMBIM6	157.7213135	0	1.248044968	0
HES1	157.6927032	0	2.781832695	0
FSCN1	157.6437988	0	1.915612698	0
RPL5	157.4898987	0	1.45762527	0
RPS12	156.140976	0	1.665193796	0
TTYH3	156.0808258	0	1.900951743	0
RPS14	154.9098358	0	1.497110128	0
TPT1	154.8592987	0	1.127531886	0
EPB41L3	154.5084076	0	2.089826584	0
SLC7A7	154.4013977	0	1.667615533	0
CALM2	154.3471069	0	1.276174545	0
SGPL1	154.3109741	0	2.420778036	0
LRP1	154.1748352	0	2.055362463	0
HNMT	153.640686	0	1.604646921	0
SYNGR2	153.6379395	0	1.613629341	0
DRAM2	152.6946564	0	1.674438715	0
MT1G	152.4702148	0	2.098112822	0
MYDGF	152.2761841	0	1.570720434	0
CSTB	152.0602417	0	1.417632341	0
MTSS1	151.5024261	0	1.909974575	0
RPL28	150.6939545	0	1.3628124	0
RGL1	150.6837311	0	2.023811817	0
AP2S1	150.6234589	0	1.386339664	0
RPL18	150.5558929	0	1.432631612	0
NPM1	150.1155548	0	1.384510875	0
PRDX2	149.4815369	0	1.65115273	0
ATOX1	149.3779907	0	1.420365334	0
CALM3	149.0018311	0	1.441633821	0
ADORA3	148.9717255	0	3.206980944	0
RPS9	148.3588867	0	1.272087097	0
MT-ND4L	148.0934296	0	1.847321153	0
GADD45B	147.9381866	0	1.640868664	0
PEBP1	147.6637573	0	1.518608451	0
RPLP0	147.5518646	0	1.473210454	0
POMP	147.1529999	0	1.274178743	0
CCDC151	146.9993744	0	2.675890684	0
LST1	146.8583984	0	1.124456048	0
HLA-DPA1	146.7357178	0	2.142870903	0
RPL41	146.5452881	0	1.482866406	0
RPL34	146.4162445	0	1.469527841	0
RPL37	146.3049316	0	1.380522251	0
CRYL1	146.188324	0	2.08855176	0
PDK4	145.9359741	0	2.201565504	0
COX4I1	145.4528809	0	1.22947073	0
IDH2	145.3484039	0	1.579652548	0
SNX6	145.1558228	0	1.364791512	0
SERF2	144.741745	0	1.204113483	0
SH3BGRL	144.6562653	0	1.292324305	0
RPL24	144.532959	0	1.308911085	0
LGALS9	144.2358246	0	1.608799696	0
HLA-DMB	144.1705933	0	1.820890784	0
HLA-B	144.1116791	0	1.205779314	0
ABCA1	144.1044464	0	1.761254311	0
TMEM59	144.0344391	0	1.344596744	0
BTF3	144.0257416	0	1.27862072	0
RAB20	143.2765656	0	1.737748384	0
KCNAB1	142.7600403	0	3.954160929	0
BLVRA	142.3894348	0	1.6638906	0
RPS7	142.3720551	0	1.335345745	0
RAB32	142.2917786	0	1.50463593	0
GUSB	142.0133057	0	1.766449809	0
FKBP1A	141.899704	0	1.15283668	0
RPS27L	141.3549805	0	1.383319497	0
IDH1	141.2805634	0	1.636186361	0
DSTN	141.1393433	0	1.557069182	0
NDRG2	141.0243378	0	2.219933271	0
SLC25A5	140.7056885	0	1.313191295	0
TUBB	140.6468353	0	1.495728374	0
HSPA1B	140.5765686	0	1.735008597	0
VIM	140.3023376	0	1.230735421	0
NUCB1	139.8153992	0	1.581723571	0
HLA-DMA	139.2832794	0	1.784975648	0
AVPI1	139.258194	0	2.656148434	0
PDIA3	138.9251556	0	1.386502504	0
ARRDC3	138.3278503	0	1.69614923	0
RPS17	138.1116638	0	1.565116882	0
PCBD1	137.973587	0	1.712365866	0
HSPA1A	137.9327393	0	1.601026535	0
SNX9	137.8858795	0	2.103158474	0
OST4	137.7376709	0	1.177687764	0
HSD17B14	137.6641693	0	2.503504515	0
AKR1B1	137.664032	0	1.648604989	0
ACAT1	137.4367981	0	1.949364662	0
ISG15	137.2464905	0	1.710642099	0
HAVCR2	136.7685242	0	1.786564231	0
CD59	136.4330597	0	1.66983068	0
BACE2	136.3492737	0	4.355832577	0
TMIGD3	136.2789917	0	1.92718792	0
RPL39	136.1118011	0	1.27846396	0
LYRM4	135.9849243	0	1.865193486	0
ATRAID	135.9037933	0	1.488821507	0
ZFP36L1	135.520401	0	1.302863479	0
CD209	135.4166718	0	3.828878641	0
LY6E	135.3190765	0	1.676783204	0
CANX	135.3026428	0	1.280703545	0
PDIA4	134.7202454	0	1.60621345	0
MT2A	134.5354156	0	1.71410799	0
DONSON	134.0995789	0	2.452849865	0
UBA52	133.8854675	0	1.108780265	0
NDFIP1	133.7164917	0	1.431293249	0
RPL30	133.5375977	0	1.159017682	0
SSR4	133.0547333	0	1.204280853	0
RFK	132.938324	0	2.306647539	0
RPS21	132.9003601	0	1.297259212	0
ABRACL	132.839035	0	1.275329113	0
ARPC1B	132.521637	0	1.079828858	0
RPS11	132.2174683	0	1.154051065	0
UBC	132.0756836	0	1.070950866	0
MALAT1	132.0384369	0	1.400697231	0
SRP14	132.0343323	0	1.062660456	0
PRCP	131.9209747	0	1.591251016	0
GAA	131.6147766	0	1.73438549	0
PSME2	131.4167328	0	1.384425402	0
MLEC	131.2003784	0	1.616983891	0
ICAM2	131.1737213	0	1.965467572	0
CYFIP1	130.9237213	0	1.674227595	0
WWP1	130.8009033	0	1.721917987	0
TMEM147	130.6863556	0	1.438400388	0
SULT1A1	130.4082642	0	1.581343651	0
BCAP31	130.1584625	0	1.321199417	0
SCCPDH	129.8567047	0	1.949970603	0
NDFIP2	129.8551483	0	3.353166103	0
MERTK	129.4668884	0	2.068829298	0
SMS	129.4586792	0	1.412064791	0
HLA-A	129.3224945	0	1.131689548	0
ST13	129.1984863	0	1.233402848	0
RNASE1	128.955307	0	2.080520868	0
HNRNPA1	128.6170807	0	1.227671146	0
NDUFC2	128.3817749	0	1.421437144	0
LILRB4	128.3218842	0	2.049725533	0
FEZ2	127.8834763	0	1.59379673	0
GIMAP4	127.8157578	0	1.458760619	0
AP2A2	127.167778	0	1.560205102	0
HSP90AB1	126.8042068	0	1.235458493	0
ITGA9	126.7103729	0	2.322832346	0
MRC1	126.5956802	0	1.512797713	0
SLC9A9	126.4112778	0	1.822143197	0
EDF1	126.3251724	0	1.1176368	0
CNRIP1	126.1846848	0	2.174542189	0
SLC39A1	126.1091537	0	1.946783543	0
GSTK1	125.8278885	0	1.250553131	0
IFIT2	125.8036118	0	2.279910564	0
HSPB1	125.491127	0	1.610127807	0
MDH1	125.4721069	0	1.425019741	0
FGL2	124.9543839	0	1.411110163	0
GLRX	124.6052246	0	1.152714372	0
GYPC	124.00383	0	1.414182067	0
PGA5	123.755127	0	2.858778715	0
HSPA8	123.704895	0	1.212921023	0
CD38	123.175415	0	2.383187056	0
DHRS3	123.0159454	0	2.165346622	0
NDUFB5	122.941452	0	1.272205234	0
NDUFB2	122.8714066	0	1.173358917	0
LPAR5	122.8155975	0	2.453850508	0
CISD2	122.7992706	0	1.505326867	0
SLC46A1	122.5405045	0	2.895565748	0
SSB	122.4349976	0	1.346868992	0
EIF4A2	122.3117905	0	1.23627758	0
ACTB	122.3043594	0	0.99496603	0
RENBP	122.1946716	0	1.682534933	0
HBM	122.0533829	0	2.692851305	0
MYO9A	121.9398956	0	2.279185057	0
RPL36AL	121.6922607	0	1.001122713	0
PLPP3	120.8232574	0	3.077464581	0
ERP29	120.6932144	0	1.14268899	0
ITGB5	120.1119308	0	2.253205538	0
COX5B	120.0900116	0	1.012753487	0
PRDX4	119.8625259	0	1.584342003	0
RDX	119.7280197	0	1.544120193	0
CHID1	119.688179	0	1.751338005	0
HLA-DRB5	119.5627518	0	1.955072641	0
NACA	119.456337	0	1.033493757	0
DPYSL2	118.9946289	0	1.444948673	0
GPR34	118.9016266	0	1.525423527	0
TPI1	118.7915192	0	1.060250044	0
WSB1	118.6064453	0	1.050521851	0
HLA-C	118.3810806	0	1.054488301	0
LGALS8	118.2170868	0	1.550366282	0
SUCNR1	118.2146606	0	2.123414516	0
CHMP1B	117.8612671	0	1.561420798	0
GSTO1	117.6245346	0	1.135174036	0
PLA2G15	117.595459	0	2.009128571	0
ARL6IP1	117.5486832	0	1.286292434	0
M6PR	117.5381241	0	1.277180195	0
CBR1	117.1239243	0	1.918704867	0
SCAMP2	117.0921173	0	1.351346374	0
PIH1D1	116.9498901	0	1.623670459	0
NDUFB4	116.7122803	0	1.107137322	0
DAD1	116.2538986	0	1.160503745	0
CCR1	115.8058624	0	1.457417607	0
NDUFAF3	115.6331177	0	1.279640079	0
HEBP1	115.3956985	0	1.594406009	0
PSME1	115.3374863	0	1.062540531	0
MPP1	114.8342819	0	1.273836851	0
FUOM	114.8109818	0	1.4443928	0
HLA-DPB1	114.6733017	0	1.71378696	0
GPBAR1	114.4414063	0	1.73669219	0
EEF1B2	114.2647705	0	1.11245656	0
ABCC3	114.2434845	0	2.802239656	0
FCN3	114.207428	0	5.394427299	0
CYBB	114.0904694	0	1.070971012	0
TCF4	114.0262222	0	1.796226263	0
CD180	113.6462784	0	1.975983143	0
GAPDH	113.6149445	0	1.066669226	0
CD164	113.5497894	0	1.016518235	0
CD163L1	113.1857376	0	2.355096579	0
CSNK2B	113.1624222	0	1.157497048	0
NPL	113.0569916	0	1.31227982	0
FAM49A	112.9573669	0	1.406335592	0
PFKL	112.9524994	0	1.394432783	0
UQCR10	112.9015884	0	1.028662086	0
MT1H	112.8964157	0	1.775160432	0
ARPC3	112.6686249	0	0.813770652	0
NEU1	112.553566	0	1.476513863	0
NDUFV2	112.5499573	0	1.186620474	0
NDUFA3	112.4805756	0	1.085615873	0
HEG1	112.3979645	0	3.165056229	0
RNF114	112.3862381	0	1.306938648	0
SLC16A9	112.102211	0	3.559732199	0
NAP1L1	112.0024109	0	1.104950905	0
FUCA2	111.6962509	0	1.573738217	0
GGA2	111.5536041	0	1.669714212	0
MGAT1	111.5263672	0	1.185875535	0
ECHS1	111.4947739	0	1.350298405	0
COX6A1	111.4204865	0	0.987589478	0
RNF181	111.3935165	0	1.091481805	0
H2AFJ	111.110733	0	1.208699226	0
DHDH	110.8863831	0	3.651521206	0
ITGAV	110.8018036	0	2.076439619	0
BSG	110.7605667	0	1.128946424	0
1-Mar	110.4656448	0	1.417674065	0
LAP3	110.4360886	0	1.246189475	0
KLF4	110.2471848	0	1.54410553	0
WDR83OS	109.9478149	0	1.147754073	0
IL10RA	109.9355927	0	1.236900091	0
TOMM7	109.6151428	0	0.954442739	0
IRF8	109.5647049	0	1.380891681	0
EEF2	109.5201416	0	1.003220201	0
ITSN1	109.3622742	0	1.683593154	0
SUMF2	109.2893829	0	1.569139004	0
TMED9	109.1418152	0	1.230136871	0
UQCRQ	108.9782791	0	1.05826211	0
ATP6AP2	108.8989105	0	1.062091708	0
SLC25A39	108.6433411	0	1.448692203	0
ADA	108.1424179	0	1.988488793	0
SHE	108.1339264	0	3.459118128	0
SERPING1	108.0968552	0	2.246263027	0
EPN1	107.8523331	0	1.321017027	0
RGL3	107.8466339	0	3.540717602	0
TMEM51	107.7986221	0	2.286166191	0
TCN2	107.3943863	0	1.772045135	0
MGLL	107.0828934	0	1.75169456	0
ENPP2	106.5555115	0	2.045973063	0
NDUFB8	106.3744125	0	1.129569292	0
TMC8	106.3400497	0	1.616415024	0
CTSZ	106.3295364	0	1.036177516	0
IFIT1	106.0579681	0	2.185280561	0
ETV5	106.0014343	0	1.789028168	0
CARD16	105.9745255	0	1.132694364	0
GNB4	105.8039703	0	1.407212973	0
ABCG2	105.7367554	0	1.576927781	0
GIMAP1	105.5754395	0	1.666495085	0
NDUFA2	105.4934921	0	0.997320175	0
COX7B	105.4665298	0	0.960524917	0
CD86	105.3689728	0	1.310280919	0
LILRB1	105.2949295	0	1.629197836	0
CXADR	105.2866898	0	4.039753437	0
LGALS3	105.1903458	0	1.271009326	0
FABP1	105.171257	0	2.012688875	0
CTNND1	105.1434708	0	1.677155375	0
CD14	105.1065903	0	1.238701224	0
FMNL2	105.0851593	0	1.929078102	0
UQCR11	105.0302429	0	0.94512254	0
CD226	104.9462357	0	2.94791007	0
TMEM14C	104.9274521	0	1.084523082	0
RNH1	104.8905716	0	1.092264175	0
PEPD	104.8634338	0	1.275152564	0
IGSF6	104.6482391	0	1.070616007	0
NECAP2	104.4292831	0	1.325235367	0
VPS28	104.4126205	0	1.02396071	0
EIF3E	104.3894577	0	1.008633614	0
PARP14	104.3455505	0	1.417962074	0
PSMB6	104.227417	0	1.066241503	0
COX8A	104.1560135	0	0.957337022	0
HIGD2A	104.0768356	0	0.984652936	0
SLC25A3	104.0281982	0	0.943605006	0
HADH	103.8438568	0	1.498253226	0
TMEM219	103.7237854	0	1.084058762	0
ATP6V0E1	103.5790787	0	0.855530381	0
HINT1	103.3882751	0	0.992747426	0
GUK1	103.3336182	0	0.981080532	0
ARHGDIB	102.9102783	0	0.805495858	0
FAU	102.8062057	0	0.826724529	0
NAGA	102.5712051	0	1.329689622	0
ATP6AP1	102.4834595	0	1.151631474	0
GNPDA1	102.364418	0	1.393260121	0
NDUFB11	102.3140564	0	0.963120401	0
OAZ1	102.0757904	0	0.705381513	0
GDI2	102.0520477	0	0.971058488	0
NCKAP5	101.828125	0	2.737081766	0
LGALS3BP	101.759552	0	2.420490742	0
PLAC8	101.5744476	0	1.378119946	0
C1orf162	101.5268326	0	1.01055944	0
NCEH1	101.4868851	0	1.872060657	0
VKORC1	101.3528976	0	1.27042973	0
YWHAE	101.3525543	0	0.950513005	0
RBP1	101.2515488	0	2.878906965	0
MTCH1	101.2476425	0	1.132338047	0
FCGBP	101.0685883	0	3.277270079	0
KCNMA1	100.7744827	0	2.224763393	0
SPCS2	100.7738876	0	1.072484016	0
STMN1	100.7399368	0	1.247904539	0
SLC22A23	100.3966293	0	2.939066648	0
SCP2	100.1267395	0	1.098900437	0
TNFRSF1A	100.0864258	0	1.08492589	0
MMD	99.94991302	0	1.637718439	0
ANKRD37	99.62162781	0	1.88533628	0
CLEC1B	99.43980408	0	4.441907406	0
POLR2L	99.40748596	0	0.995952427	0
GPX3	99.37844849	0	2.016522646	0
MMP15	99.11891174	0	4.427519798	0
MGST2	99.11723328	0	1.133556485	0
SLC16A10	99.11191559	0	2.345477343	0
TSPAN6	99.10573578	0	3.728867769	0
NMRK1	99.07989502	0	1.69010675	0
SKP1	99.05228424	0	0.901827574	0
RHOC	99.01358795	0	1.33168304	0
SNX2	98.89433289	0	1.021267176	0
SDC2	98.80114746	0	2.494797945	0
NDST3	98.64543915	0	3.059349775	0
TMEM132E	98.29277039	0	7.107188225	0
RHOA	98.1206665	0	0.734020531	0
FIS1	98.09912872	0	1.015478134	0
SSR2	97.80170441	0	0.959171355	0
MRPL17	97.70008087	0	1.448551297	0
RAMP2	97.55542755	0	3.014897585	0
ATP1B3	97.54753113	0	1.158309817	0
ARL6IP4	97.54177094	0	0.942817986	0
ITGB1	97.52402496	0	1.109378934	0
SASH1	97.328125	0	1.876384258	0
PDCD1LG2	97.25141907	0	3.093081951	0
PIGT	97.12493134	0	1.462184548	0
SIGLEC12	96.97249603	0	2.504567623	0
TGM2	96.90812683	0	3.032877684	0
HSPE1	96.89958191	0	1.070744395	0
SPIC	96.83325195	0	2.060558796	0
TMEM258	96.74229431	0	0.891467631	0
PSMC2	96.57401276	0	1.346513629	0
ACP5	96.4850235	0	1.798672676	0
ZFHX3	96.26721954	0	1.439114332	0
NDUFA12	96.24048615	0	1.065597177	0
COX6B1	96.16601563	0	0.840075493	0
NDUFS5	96.16519928	0	0.916133404	0
PPP1R3C	95.89337158	0	4.422358513	0
SRGAP3	95.87057495	0	2.461705685	0
STOM	95.83898926	0	1.153318167	0
RPS10	95.71024323	0	0.991333663	0
MPPED2	95.57073975	0	3.228946447	0
EIF1	95.35298157	0	0.671892524	0
MYL6	95.2832489	0	0.7202034	0
CHRD	95.28183746	0	6.517670631	0
NAAA	95.21334076	0	1.290263772	0
OAS1	94.9977951	0	1.557340384	0
CEPT1	94.94972992	0	1.527582884	0
IFNGR1	94.92443085	0	0.961213827	0
SUMO2	94.79212189	0	0.807044327	0
SLC29A1	94.67007446	0	1.718160868	0
FRMD4B	94.62672424	0	1.215723991	0
SSR3	94.62656403	0	0.96566546	0
ARHGEF12	94.62398529	0	2.589285374	0
LAPTM5	94.47838593	0	0.708780348	0
EBI3	94.39300537	0	2.044759274	0
DDOST	94.14899445	0	1.181461573	0
SLC35F6	93.98827362	0	1.600552201	0
XIST	93.98597717	0	1.25613153	0
LTC4S	93.78482819	0	1.60080421	0
TMEM179B	93.67253113	0	1.167677283	0
EIF3K	93.60081482	0	0.859139323	0
UQCRH	93.40380096	0	0.856403232	0
IFNAR2	93.32782745	0	1.273969054	0
GLMP	93.22707367	0	1.375710368	0
NANS	93.22549438	0	1.147698283	0
SORBS3	93.19471741	0	1.902304888	0
LMAN2	93.15772247	0	0.99966383	0
SHMT1	93.05699921	0	1.631255269	0
SAP18	92.91072083	0	0.883454561	0
PRDX5	92.79395294	0	0.845079243	0
CLIC1	92.78960419	0	0.746418893	0
PSMC4	92.6558075	0	1.100195885	0
FOXRED2	92.56929779	0	2.151568174	0
AHSP	92.52809906	0	1.856337905	0
SEC62	92.44145203	0	0.88261652	0
RAB42	92.31826019	0	2.429124117	0
COPS6	92.19675446	0	1.142560959	0
ERGIC3	92.1098175	0	1.075749159	0
PRKAR1A	92.02536774	0	0.933288574	0
COX7A2	91.96192169	0	0.841422141	0
RAB5C	91.57059479	0	0.900122941	0
RHOU	91.46015167	0	1.883207679	0
CD28	91.36520386	0	2.016175032	0
TMEM26	91.36359406	0	2.73734951	0
CAPZB	91.28681946	0	0.749462664	0
FAM162A	90.98013306	0	1.23889935	0
MCUR1	90.8430481	0	1.382048488	0
AP1B1	90.82946014	0	1.119179845	0
CREBL2	90.73877716	0	1.460057974	0
CYC1	90.70308685	0	1.023312569	0
RPL22L1	90.59113312	0	1.026599646	0
IFI27	90.46257782	0	2.820054293	0
ATP6V1F	90.37467194	0	0.878697693	0
MT1E	90.37149048	0	1.758679748	0
RAP2B	90.20659637	0	1.099032164	0
COX5A	90.04171753	0	0.882951796	0
LIMD2	89.89108276	0	0.944914341	0
TRAP1	89.8338623	0	1.641963124	0
CABLES1	89.79721832	0	2.056443214	0
CRHBP	89.44451141	0	3.455522299	0
P4HB	89.37467194	0	0.9259516	0
KIAA1217	89.3456192	0	2.994567871	0
EFEMP2	89.26711273	0	2.668290854	0
APH1A	88.95068359	0	1.071348786	0
DOK2	88.88599396	0	1.066166878	0
ENO1	88.76586914	0	0.810177922	0
CASP1	88.63279724	0	0.959330678	0
TUBA1B	88.45895386	0	1.021895409	0
SDHC	88.44722748	0	1.032194138	0
EPOR	88.28993988	0	1.879543066	0
WDR75	88.27622223	0	1.946767092	0
SNHG8	88.27381134	0	1.075326204	0
SULT1A2	88.15517426	0	3.045476913	0
SPRED1	88.06600189	0	1.608891249	0
PLIN2	87.93728638	0	1.110816836	0
ETFB	87.92340851	0	0.986752868	0
CCDC107	87.79368591	0	1.32809186	0
DLL1	87.72764587	0	3.182390928	0
RAB3IL1	87.57926941	0	1.578762293	0
BNIP3L	87.55344391	0	0.958771586	0
COLGALT1	87.51548004	0	1.204678178	0
AP2M1	87.43677521	0	0.881663263	0
APRT	87.36552429	0	0.874111354	0
RBP7	87.28212738	0	1.155017614	0
CD151	87.15419006	0	1.358664632	0
CHCHD2	87.13489532	0	0.7679708	0
GIMAP7	87.13243103	0	1.513852477	0
NCKAP1L	87.12469482	0	0.948155642	0
LRPAP1	87.10906982	0	0.995548844	0
TCEAL4	86.99092102	0	1.218106389	0
PARP1	86.95291138	0	1.100863457	0
CD33	86.87817383	0	1.178481817	0
GNS	86.82750702	0	1.051657319	0
DDT	86.8010025	0	0.941935778	0
ARMCX6	86.71478271	0	1.539894462	0
SPNS1	86.5846405	0	1.444630861	0
C7orf50	86.56716156	0	1.157016993	0
GLIPR1	86.35695648	0	0.835279047	0
EEF1D	86.34065247	0	0.73161751	0
NDUFA1	86.18624878	0	0.775896966	0
ADH5	86.12252045	0	1.250522256	0
JTB	85.6661911	0	0.882083118	0
EPHX1	85.48348999	0	2.072135687	0
CABP4	85.38336945	0	2.831382513	0
ISCU	85.34235382	0	1.003428817	0
PRADC1	85.22290802	0	1.544919848	0
CMTM7	85.03619385	0	1.020979166	0
GCLC	84.93595886	0	1.491105199	0
TFRC	84.91419983	0	1.447095037	0
SDHB	84.89733887	0	1.018937707	0
SLC29A3	84.75507355	0	2.103906631	0
MRPS18B	84.48239136	0	1.298256159	0
C6orf62	84.38647461	0	0.976129115	0
P4HA1	84.33250427	0	1.175530553	0
TNS1	84.32459259	0	2.804844141	0
SUCLG2	84.30484009	0	1.303518414	0
S100A16	84.29701996	0	3.325258255	0
TMEM9B	84.22569275	0	1.142492056	0
EIF3G	84.05496216	0	0.886347771	0
UBXN1	84.0241394	0	0.870320797	0
TRAM1	83.97416687	0	0.94337517	0
RPS26	83.96140289	0	0.877624869	0
OSTC	83.91620636	0	0.941957355	0
PSMA3	83.81964874	0	1.021149039	0
CAT	83.8166275	0	0.928737342	0
PDE4DIP	83.80589294	0	1.815901875	0
NDUFS4	83.58156586	0	1.055364728	0
NME4	83.56635284	0	1.073734522	0
ME1	83.55316925	0	1.987777472	0
HSPA5	83.52869415	0	0.938482523	0
TRPV4	83.50146484	0	3.111258507	0
GPR146	83.42151642	0	3.222486496	0
LSM3	83.41461945	0	0.93750453	0
PRKACB	83.35358429	0	1.571381927	0
MDH2	83.30332184	0	0.911165297	0
SPATA7	83.11891937	0	2.518723726	0
PRDX6	82.87199402	0	0.845141888	0
PROS1	82.6866684	0	2.493311405	0
CYCS	82.53471375	0	0.878827929	0
FXYD6	82.53125	0	1.71076262	0
TUFM	82.52224731	0	0.931824267	0
NOTCH3	82.48880768	0	2.455152035	0
CTTNBP2NL	82.4327774	0	1.896976471	0
PSMB1	82.3086319	0	0.81525743	0
CCL3	82.27640533	0	1.342137337	0
LPAR6	82.22480774	0	1.074388385	0
INF2	82.18469238	0	1.6692065	0
GADD45GIP1	82.11794281	0	0.921915531	0
TMED10	82.09855652	0	0.92116046	0
SIGLEC9	81.9622345	0	1.314374328	0
STARD3	81.91625214	0	1.3582865	0
GSTM4	81.71796417	0	1.549960017	0
CARD14	81.47292328	0	3.572585344	0
ARMCX1	81.30767059	0	1.768826246	0
CCT7	81.27968597	0	1.025099397	0
CLN8	81.17271423	0	1.33969903	0
CNPY4	81.11238098	0	2.385380983	0
EIF3H	81.06880188	0	0.803316653	0
CIRBP	80.94512177	0	0.841506362	0
ETNK1	80.78874207	0	1.131946445	0
PYCARD	80.56796265	0	0.720434904	0
VDAC2	80.47823334	0	0.871017933	0
PARK7	80.46055603	0	0.788917005	0
CDK5RAP3	80.26674652	0	1.384468675	0
POLR2E	80.17610931	0	0.921269	0
UQCRC2	79.94070435	0	0.928272724	0
NDUFC1	79.91953278	0	0.873992205	0
PDHB	79.89743042	0	1.184138536	0
IFI35	79.8303299	0	1.194444776	0
POLR2F	79.79556274	0	0.972750187	0
CIB1	79.6161499	0	0.96391052	0
IDH3G	79.58874512	0	0.996129394	0
APIP	79.57337952	0	1.18227911	0
PSMA7	79.56742096	0	0.705437303	0
LPCAT1	79.25147247	0	1.07577908	0
SNHG12	79.11740112	0	1.555278063	0
AMDHD2	78.92491913	0	1.291047692	0
SFT2D2	78.91046906	0	1.120052338	0
FAM43A	78.75964355	0	2.267136097	0
MAGED2	78.75814819	0	1.405752897	0
NFATC2	78.73618317	0	1.416687489	0
PDLIM2	78.73248291	0	1.130971074	0
HMGN2	78.61670685	0	0.768494129	0
CXXC5	78.57862854	0	1.692091227	0
TM2D2	78.55623627	0	1.20491755	0
SIGLEC11	78.55051422	0	2.093370914	0
OIT3	78.42701721	0	4.86426115	0
STON2	78.34000397	0	1.899974942	0
PGM2L1	78.29210663	0	2.083685875	0
LDHA	78.25370789	0	0.796269536	0
PSMA4	78.1697998	0	0.823938906	0
EIF4A3	78.14276123	0	0.966575325	0
POR	78.02636719	0	1.047944069	0
GSTM3	77.81708527	0	2.002555609	0
TMX1	77.6726532	0	1.06093502	0
NPDC1	77.6056366	0	2.189594507	0
PSMB2	77.54343414	0	0.883958519	0
UFC1	77.41094208	0	0.865519106	0
TMEM86A	77.34294891	0	2.286195278	0
TRMT112	77.31588745	0	0.7627846	0
ATP1A1	77.28694153	0	0.998105288	0
CUL9	77.25957489	0	1.885787368	0
TMEM156	77.2252655	0	2.208667755	0
ARL1	77.19661713	0	1.369051933	0
IGSF21	77.1944046	0	2.144659042	0
PTGES3	77.1481781	0	0.750560641	0
AKAP12	77.04109955	0	2.169124842	0
ZNF704	76.93608093	0	2.889737606	0
TMED2	76.78649139	0	0.885209024	0
TBC1D9	76.71486664	0	1.359024882	0
UBL5	76.44120026	0	0.657488704	0
TNFAIP8L2	76.37088776	0	1.165072083	0
ZFYVE21	76.35031891	0	1.531778097	0
TFPI	76.26760101	0	1.828762174	0
ACADVL	76.1891861	0	0.935837507	0
EGLN3	76.10221863	0	2.821173191	0
CALU	75.97318268	0	1.157345653	0
HRH1	75.90330505	0	1.702754736	0
MRFAP1	75.66651917	0	0.865813971	0
SDHD	75.64941406	0	0.973703086	0
RPL36A	75.64668274	0	0.832123697	0
PHB	75.64612579	0	0.921473384	0
HSBP1	75.55953217	0	0.725497544	0
EDNRB	75.55774689	0	1.594025612	0
TMCC2	75.54045868	0	4.652966022	0
ETFA	75.54003906	0	0.948708236	0
PRELID3A	75.38491058	0	2.965462685	0
PRDX3	75.35066223	0	0.829770744	0
CNIH1	75.23136902	0	0.978628874	0
TCEAL8	75.20844269	0	1.161095023	0
NRP2	75.19682312	0	1.277266502	0
CUTA	75.15666962	0	0.814978838	0
DDIT4	75.05853271	0	0.955015838	0
HIBADH	74.91452026	0	1.469685316	0
LAMTOR2	74.8266449	0	0.753513455	0
OAZ2	74.7579422	0	0.8828668	0
PHYH	74.75632477	0	1.465645313	0
ABHD14A	74.73107147	0	1.696326494	0
PARVB	74.69581604	0	1.109142661	0
ARHGAP21	74.69475555	0	1.482911229	0
LINC01564	74.68994904	0	4.528018475	0
CCL4	74.58050537	0	1.202278972	0
KDELR2	74.55609131	0	0.878976703	0
TKT	74.51568604	0	0.671446502	0
PFN1	74.39923859	0	0.643835306	0
SLC4A1	74.33492279	0	3.000351667	0
CD40	74.1676178	0	1.645446777	0
RAN	74.07013702	0	0.77529788	0
NDUFAB1	74.03178406	0	0.837239027	0
ERP44	74.00862885	0	0.89683634	0
ANAPC11	73.9806366	0	0.761002243	0
SLC4A7	73.97299194	0	1.478659987	0
SLC12A7	73.82178497	0	1.402514696	0
NMB	73.71060181	0	1.685126424	0
LILRB2	73.38433838	0	0.90055114	0
DNASE1L3	73.34152985	0	2.034505129	0
RAD23A	72.83953094	0	0.854635954	0
UXT	72.78605652	0	0.751039088	0
ITM2C	72.77526855	0	1.279829741	0
LMAN1	72.76850891	0	1.181145549	0
SCARB1	72.76464081	0	1.535762787	0
HPRT1	72.7019577	0	1.028792977	0
PITHD1	72.57353973	0	1.201723099	0
ZBTB4	72.55310822	0	1.651827931	0
AKR7A2	72.28852081	0	1.067062616	0
CFAP97	72.27099609	0	1.42017591	0
NDUFA13	72.24835205	0	0.757074118	0
ADGRG6	72.19504547	0	2.209965467	0
AUP1	72.19203186	0	0.872225642	0
PMVK	72.15615082	0	0.977538526	0
GPR65	72.14476776	0	0.943198383	0
CCND1	72.09229279	0	1.284070134	0
DBNL	72.06451416	0	0.808965504	0
GOLGA4	72.0477829	0	0.952810168	0
PIR	72.01980591	0	2.090885878	0
REEP5	71.93266296	0	0.776911616	0
PLBD2	71.90493011	0	1.584546447	0
FILIP1L	71.66662598	0	1.857708335	0
NDUFB7	71.64689636	0	0.735919952	0
SDS	71.62906647	0	3.016841173	0
TBC1D4	71.51081085	0	1.600670338	0
CITED2	71.44454956	0	0.995365798	0
SDSL	71.37099457	0	1.720631003	0
PA2G4	71.36408997	0	0.826121688	0
SNRPN	71.31667328	0	1.226169586	0
PIK3R3	71.23207855	0	2.461889982	0
BHLHE40	71.19972992	0	1.079875588	0
PSMD8	71.13520813	0	0.781227887	0
TMEM176B	71.12830353	0	1.5492208	0
MKNK1	71.04606628	0	0.891398072	0
RXRA	71.02635193	0	0.918425798	0
MRPS21	70.99452972	0	0.755805254	0
TCEAL3	70.96078491	0	1.182906628	0
FARP1	70.94837189	0	1.54291594	0
PABPC1	70.85418701	0	0.564922452	0
KRTCAP2	70.80502319	0	0.814746857	0
COPZ1	70.72547913	0	0.899131	0
HMGN3	70.67631531	0	0.774574876	0
MRPS15	70.57461548	0	0.909706175	0
CAPRIN2	70.56062317	0	2.141466379	0
BNIP3	70.51004028	0	1.135242105	0
GTF2A2	70.43004608	0	0.849424899	0
NUCKS1	70.32411194	0	0.770226181	0
CD82	70.25068665	0	1.087741971	0
CTSF	70.14957428	0	2.521349907	0
FGD2	70.08654785	0	1.086514473	0
SLC37A2	70.07707977	0	1.391602039	0
NDUFV1	69.86181641	0	0.88592875	0
COPE	69.83518982	0	0.66965735	0
MPDU1	69.72104645	0	1.101406693	0
SGPP1	69.70011139	0	1.423857093	0
EIF3F	69.69794464	0	0.724166989	0
GNAS	69.592453	0	0.647646606	0
DYNLRB1	69.56364441	0	0.743681788	0
SLC25A19	69.50790405	0	1.477134347	0
SLC38A6	69.45539856	0	1.446059346	0
TSPAN15	69.4098053	0	1.719718695	0
CACYBP	69.36356354	0	0.798008323	0
ALG5	69.35442352	0	1.199442744	0
ITGB2	69.34918213	0	0.623683512	0
OAS3	69.28672028	0	1.660876632	0
SPCS1	69.16002655	0	0.723901629	0
ZNF503	69.13213348	0	1.650718689	0
EIF3I	69.12379456	0	0.788773	0
SLFN5	69.119133	0	1.728748798	0
OAS2	69.1060257	0	1.545570731	0
ERH	69.05018616	0	0.719629049	0
ZKSCAN4	69.04758453	0	2.369976044	0
TRDN	68.9998703	0	4.303037643	0
TSPAN3	68.92314148	0	1.12618959	0
SMARCA1	68.86833954	0	1.883466721	0
CYB5A	68.71617126	0	1.1997751	0
DDX24	68.67027283	0	0.880230725	0
EMC7	68.63387299	0	0.985243976	0
TMEM223	68.61886597	0	1.373403192	0
BACE1	68.61881256	0	1.649579406	0
TMEM134	68.57994843	0	1.086051583	0
IRF7	68.53937531	0	1.076202035	0
GNG12	68.52831268	0	1.874883771	0
TPMT	68.49687195	0	1.125816703	0
ZNF428	68.48967743	0	0.978078365	0
SSBP1	68.4683075	0	0.765929818	0
MYZAP	68.44610596	0	3.340996504	0
UBE2L6	68.33474731	0	0.933830321	0
CCDC80	68.31079865	0	2.936330557	0
TRNP1	68.30094147	0	3.954432726	0
SEMA4A	68.21318054	0	1.050996542	0
ADAMTSL4	68.1389389	0	1.34172976	0
YWHAQ	68.11551666	0	0.807355523	0
CHMP4A	68.0740509	0	0.926465273	0
MAF1	67.90228271	0	0.923124492	0
ESD	67.87900543	0	0.813607275	0
PTP4A1	67.8366394	0	0.992458761	0
SNRPD2	67.82640839	0	0.676088631	0
IFI44L	67.76583862	0	1.655071259	0
HAX1	67.74417877	0	0.937018096	0
MGMT	67.64772797	0	1.045616627	0
NCOA4	67.62464905	0	0.714412987	0
PPP1CA	67.59822845	0	0.649452686	0
SUGT1	67.54884338	0	0.93244797	0
NDUFA9	67.54299164	0	1.026737452	0
NTAN1	67.53891754	0	1.025885463	0
NDUFS3	67.53548431	0	0.829645097	0
NUDC	67.5045166	0	0.807650149	0
BAX	67.40612793	0	0.720247269	0
ACVR2B	67.3896637	0	2.140490294	0
MPC1	67.38694763	0	0.916567981	0
FAM13A	67.36346436	0	1.280840039	0
ALAS2	67.29179382	0	2.350207567	0
RBX1	67.24708557	0	0.656345427	0
SH3TC1	67.16636658	0	1.194514513	0
CCT4	67.1475296	0	0.772926688	0
CFL1	67.06531525	0	0.550145447	0
MIR503HG	66.99816132	0	2.257056236	0
UROD	66.92720795	0	1.063412547	0
PRR5	66.91561127	0	1.536489248	0
RTCB	66.80221558	0	1.000184178	0
PLXND1	66.78863525	0	1.056213617	0
GRHPR	66.71470642	0	0.942108929	0
BRK1	66.7140274	0	0.622901499	0
IMP3	66.61115265	0	0.966620803	0
MRPS7	66.53446198	0	0.924156427	0
P2RY6	66.51922607	0	1.381782889	0
HNRNPA3	66.4617157	0	0.621150076	0
HSPD1	66.45328522	0	0.750421166	0
CRYBB1	66.43064117	0	1.324156046	0
RRBP1	66.42977905	0	0.859845221	0
NR4A2	66.34449768	0	0.890701354	0
TMEM70	66.28757477	0	0.977220058	0
UNC93B1	66.27137756	0	0.960663974	0
APPL1	66.26730347	0	0.937918127	0
NME3	66.24982452	0	0.94210875	0
DNPEP	66.2113266	0	1.207910776	0
GPAA1	66.17287445	0	1.092556596	0
ACSM5	66.16036224	0	3.262473106	0
ABHD12	66.15724182	0	1.264532328	0
GNGT2	65.76132965	0	1.517043471	0
PDGFC	65.7562027	0	1.487275362	0
SF3B5	65.73171997	0	0.6707654	0
TXNDC12	65.62776184	0	0.945902467	0
CD2AP	65.61444092	0	1.35855186	0
CLSTN1	65.55290985	0	1.3588866	0
CCT3	65.48548126	0	0.794672549	0
NDUFA8	65.4710083	0	0.91923064	0
RNF5	65.43067169	0	1.016485333	0
APLP2	65.37468719	0	0.602209628	0
TBCA	65.36490631	0	0.621617436	0
DDX18	65.32456207	0	0.801913619	0
IGF2BP3	65.14888763	0	1.228402615	0
PLXNA1	64.89794159	0	2.427310228	0
SWAP70	64.85021973	0	1.036371231	0
NDUFS7	64.77975464	0	0.677913964	0
IL16	64.71880341	0	0.994474828	0
PCDH12	64.68132782	0	1.56058526	0
PON2	64.66915894	0	1.495112896	0
RHOBTB1	64.65425873	0	1.986581802	0
MRPL24	64.59579468	0	1.0767138	0
KCTD12	64.45964813	0	0.700495183	0
SRSF7	64.44698334	0	0.712415516	0
SMOX	64.40805817	0	1.532219291	0
EPN2	64.31213379	0	1.816460013	0
VPS35	64.27366638	0	0.715503812	0
LAMTOR1	64.24862671	0	0.633467078	0
NTPCR	64.0958786	0	1.27015698	0
SNX24	64.068367	0	1.349534035	0
GNPTG	64.06208038	0	1.074308991	0
NOP10	64.05094147	0	0.57220614	0
CXCL3	63.99785233	0	1.399371386	0
PTTG1IP	63.96985626	0	0.767947197	0
SFT2D1	63.94510651	0	0.663429737	0
TRAPPC2L	63.93231201	0	0.800626099	0
DARS	63.69116592	0	0.866236985	0
MCM5	63.68244553	0	1.042203546	0
GRINA	63.57621002	0	0.740341663	0
SLC9A3R2	63.53182983	0	2.7502563	0
VAPA	63.48215485	0	0.594040692	0
GADD45G	63.40282059	0	1.61736238	0
SESN3	63.377491	0	1.064099073	0
EZR	63.32648468	0	0.791428089	0
VTI1B	63.26538467	0	0.853384852	0
ALDOB	63.26279068	0	5.001307487	0
UFM1	63.24225616	0	0.818428814	0
SARAF	63.22255325	0	0.612920403	0
PTPRM	63.21473694	0	2.172169924	0
C2orf74	63.14387894	0	1.565626621	0
MYL12A	63.10128021	0	0.493296027	0
ISOC2	62.99172974	0	1.000176787	0
ODC1	62.89245224	0	1.239266396	0
NUTF2	62.84675598	0	0.807787001	0
SPTLC3	62.84447098	0	3.49397254	0
MRPS35	62.82665253	0	1.006870627	0
DCXR	62.74491501	0	0.83196187	0
MARCKS	62.65952682	0	0.600901723	0
SNU13	62.59822083	0	0.641018033	0
TXNL1	62.55181503	0	0.804492176	0
NEDD8	62.52747726	0	0.599712014	0
ATP6V1G1	62.52509308	0	0.570470631	0
CWC15	62.51396942	0	0.788251221	0
SNX8	62.49264526	0	1.093310952	0
SCAND1	62.48366928	0	0.678215921	0
FNIP2	62.44838333	0	0.953872621	0
SMAD7	62.326828	0	1.849553704	0
ACP1	62.30569458	0	0.815059304	0
BLOC1S1	62.25941849	0	0.607951641	0
DRAP1	62.23616028	0	0.648373604	0
ABCD4	62.21214676	0	1.327084661	0
ARSA	62.14079666	0	1.12610662	0
HSPH1	62.10526657	0	0.811811388	0
SIVA1	62.04186249	0	0.737011671	0
DNASE2	61.99711609	0	1.282740116	0
TMEM50A	61.93458939	0	0.643927276	0
APOH	61.89400101	0	3.17107296	0
NDUFA6	61.83992767	0	0.678715885	0
HERPUD1	61.80596542	0	0.652789116	0
ADAM15	61.79795456	0	1.023611546	0
RWDD1	61.76031113	0	0.733495116	0
XRCC6	61.75515366	0	0.711749792	0
CD320	61.72685623	0	1.610589385	0
NEFH	61.71297455	0	2.000537634	0
SEC11A	61.71264267	0	0.598709941	0
BTF3L4	61.70186996	0	0.739512622	0
SNAPC1	61.66841125	0	1.301224709	0
ARPC2	61.66838074	0	0.443978697	0
NFIA	61.59854507	0	1.477127194	0
UNC5B	61.55900192	0	3.371827841	0
GHITM	61.55396652	0	0.65382117	0
MRPL40	61.5506134	0	0.894581079	0
MMP19	61.46483994	0	1.359814763	0
PRELID1	61.43493652	0	0.608619988	0
IGF1	61.41649246	0	1.242979169	0
TMEM230	61.37317657	0	0.73504585	0
TTC3	61.30282593	0	0.894951582	0
CCL13	61.24781799	0	2.537911415	0
GNG11	61.11040497	0	1.525911331	0
GIMAP6	60.96876907	0	1.229129314	0
METAP2	60.93341064	0	0.757140994	0
GTF3C6	60.91350174	0	0.749314666	0
N4BP2L1	60.88438416	0	1.19388175	0
PLEKHA1	60.68918991	0	1.395963669	0
GAMT	60.65623856	0	0.970658302	0
ADTRP	60.62050247	0	3.401408672	0
GIMAP2	60.59960938	0	1.09542346	0
PAPSS2	60.51689529	0	1.617111206	0
USP18	60.44526291	0	2.417808533	0
PTK2	60.38368607	0	1.740790725	0
CLDN5	60.2420578	0	3.293220282	0
DPY30	60.1602478	0	0.829553545	0
ZNHIT1	60.15410995	0	0.653027594	0
KDR	60.11815643	0	3.978993893	0
MICU3	60.11722183	0	3.286192179	0
CAV1	59.97676468	0	2.95767498	0
EMC4	59.84824371	0	0.865219951	0
NDUFA11	59.823246	0	0.632301927	0
TPD52	59.78519058	0	1.815857053	0
FUNDC2	59.71118546	0	0.887970328	0
TMEM106A	59.67934036	0	1.043656468	0
ALDH9A1	59.63536453	0	0.991639555	0
HACD3	59.62324524	0	1.194563746	0
SEC61G	59.58136368	0	0.605910122	0
GSDMD	59.53820419	0	0.962036371	0
TIMMDC1	59.53208923	0	0.938365459	0
RGS10	59.52671814	0	0.659173906	0
NFIC	59.50238419	0	0.956550419	0
EID1	59.44261932	0	0.654397249	0
PPCS	59.36971664	0	0.850442588	0
CMBL	59.36569214	0	2.586548328	0
MID1	59.34126663	0	3.921613932	0
SH3PXD2A	59.33660889	0	1.595873833	0
NDUFB10	59.24284744	0	0.608324587	0
H1F0	59.24219513	0	1.064160347	0
NDUFS6	59.23109055	0	0.615160882	0
PIGP	59.22082138	0	1.13582468	0
GPR155	59.18559265	0	1.299604177	0
DDRGK1	59.13218307	0	0.927785814	0
MPST	59.05520248	0	0.852721989	0
PIGS	58.98825836	0	1.068279266	0
DBI	58.95338821	0	0.592472076	0
TEX264	58.91276932	0	0.881278038	0
SEC11C	58.88046646	0	0.896905303	0
GNG5	58.79016113	0	0.53300184	0
MYL12B	58.7635231	0	0.488478988	0
CLTC	58.66923141	0	0.62159574	0
MRO	58.57442093	0	2.35172534	0
PDCD6	58.57392502	0	0.810121119	0
CD44	58.4579277	0	0.658597946	0
HYAL2	58.45560074	0	1.45859623	0
BAIAP2	58.45077896	0	1.150046587	0
SNRPC	58.43787766	0	0.69255352	0
ACE	58.41274261	0	2.824228048	0
GIMAP8	58.4088974	0	1.182363629	0
NAA20	58.39234924	0	0.789781511	0
CLN5	58.3417778	0	1.219745874	0
TMEM243	58.3143959	0	0.9691661	0
EIF3L	58.31102371	0	0.638133109	0
VDAC1	58.30589676	0	0.655387104	0
MEA1	58.22863388	0	0.832522929	0
LAMP1	58.08631516	0	0.690807998	0
MCTS1	58.07580566	0	0.745295286	0
CCT2	58.06375122	0	0.825738132	0
SYCE1L	58.02666855	0	1.9251827	0
TNFRSF14	58.02494049	0	0.904900312	0
CNPY3	58.00077438	0	0.572280228	0
GABRE	57.96150208	0	2.494626999	0
APPL2	57.92584991	0	1.027402759	0
RAB13	57.82943344	0	0.880466044	0
PIN4	57.7791748	0	0.820035577	0
SNX17	57.75836563	0	0.761775553	0
GOLIM4	57.67395782	0	1.09829545	0
UBE2L3	57.61919403	0	0.615416288	0
MMP14	57.59925079	0	1.048077703	0
PSMA1	57.56703568	0	0.640575707	0
CMC1	57.46833801	0	0.933380961	0
GPRC5C	57.46651459	0	1.69630599	0
TSPYL5	57.40739059	0	1.946700811	0
NUDT14	57.39709473	0	1.03494215	0
RHOG	57.28257751	0	0.528789818	0
EGR2	57.19572067	0	1.391266584	0
NAALAD2	57.16654587	0	2.900518656	0
NT5C	57.0972023	0	0.866208076	0
HOXB6	57.04491806	0	4.436154366	0
TSPYL1	56.95298767	0	0.958908379	0
XAF1	56.91837692	0	1.13402617	0
TMBIM4	56.87635803	0	0.613996983	0
SSBP4	56.82652283	0	1.057515979	0
HDDC2	56.81793594	0	0.908975184	0
PSMB5	56.81306458	0	0.722638488	0
RER1	56.62120438	0	0.685357332	0
DAPK1	56.61398697	0	0.995010495	0
MRPL43	56.60248947	0	0.853724599	0
SDHA	56.57097244	0	0.938062668	0
SLIRP	56.39736938	0	0.629292369	0
VAV2	56.32729721	0	1.798762441	0
CHCHD10	56.28735352	0	0.716943741	0
RPP25	56.25986481	0	1.124556899	0
NAA38	56.17963791	0	0.610200465	0
PBDC1	56.17440414	0	1.009638906	0
NFE2L1	56.16298676	0	1.069345713	0
ARID5B	56.1545372	0	0.984504163	0
SORD	56.10155869	0	1.487422228	0
STT3A	56.08390427	0	1.149519086	0
SLC2A8	56.07306671	0	1.247412205	0
MAN1C1	56.04635239	0	1.614972234	0
SKIDA1	55.99692917	0	3.260022163	0
CTSO	55.93781281	0	1.44120419	0
TIMM8B	55.93632507	0	0.627860725	0
TMED4	55.91786957	0	0.870700121	0
TCP1	55.8995285	0	0.701949298	0
FGF23	55.79779434	0	4.085389614	0
MRAS	55.66874695	0	1.924584389	0
SERBP1	55.66639328	0	0.559894443	0
CHCHD1	55.66044235	0	0.714132786	0
TSPAN13	55.65767288	0	1.47636795	0
SET	55.59118271	0	0.585844755	0
GM2A	55.55871201	0	0.875697315	0
VDAC3	55.45407867	0	0.757900655	0
COX14	55.38042068	0	0.652236938	0
PMP22	55.35747528	0	0.96202141	0
DCTD	55.29821014	0	1.069018841	0
SNRPB2	55.28566742	0	0.6189394	0
EVA1B	55.24398422	0	1.038047314	0
KAZALD1	55.23122406	0	3.778215885	0
DLC1	55.17960739	0	1.982792616	0
NFU1	55.12361526	0	0.932551265	0
FKBP8	55.08535004	0	0.589847088	0
DNAJC15	55.07850647	0	0.656384349	0
NDUFB9	55.04572296	0	0.603585482	0
DNAJB4	55.02724075	0	0.987348974	0
KARS	55.02567291	0	0.816305459	0
TMEM140	54.99030304	0	1.243915677	0
SLC38A7	54.93699646	0	1.190551877	0
RRAGA	54.77459335	0	0.92672807	0
ESF1	54.71123123	0	1.022251129	0
EI24	54.70587158	0	0.853651524	0
NTS	54.70528412	0	3.944312572	0
STX4	54.6934166	0	0.848664761	0
PSD3	54.67901611	0	1.601191401	0
CYP2S1	54.60572815	0	1.352748156	0
RNASE6	54.5983429	0	0.685081899	0
IFIT3	54.58615112	0	1.10340023	0
CCDC91	54.58368683	0	0.998980582	0
SPIN1	54.57089996	0	1.01863277	0
TMEM176A	54.55935669	0	1.361551404	0
MIEN1	54.5501976	0	0.706114352	0
RAB9A	54.54989243	0	0.963952541	0
QDPR	54.52846909	0	0.960310042	0
BMP2K	54.5029335	0	0.816511691	0
BMF	54.456707	0	1.514427781	0
NCL	54.45001602	0	0.574905634	0
GBA	54.42823792	0	1.100565195	0
ARL6IP5	54.37212372	0	0.582602024	0
SPTSSA	54.34605789	0	0.84506321	0
NDUFA5	54.34089279	0	0.76468724	0
SMIM15	54.31897354	0	0.928192079	0
PEX11G	54.29557419	0	1.801934481	0
ARMCX3	54.26119232	0	0.854004622	0
IL33	54.19718933	0	3.902164221	0
KANK2	54.18582916	0	1.505387425	0
UFSP2	54.13892365	0	1.129059196	0
HPS3	54.09191895	0	1.059372067	0
OSTF1	54.07572174	0	0.532215834	0
PSMC5	54.05552292	0	0.65841049	0
PABPC4	53.7917099	0	0.761034131	0
NSMCE1	53.7423439	0	0.830732763	0
HADHB	53.72632217	0	0.709026873	0
KLHDC3	53.63880539	0	0.898667097	0
LDB2	53.55139542	0	2.708384275	0
C3orf14	53.49995422	0	1.34346199	0
PFDN1	53.48227692	0	0.781408548	0
TLN2	53.47948456	0	1.787859201	0
TXNDC16	53.42814255	0	1.398624182	0
COMMD4	53.38167191	0	0.817000866	0
TMED3	53.35956955	0	0.895241797	0
PKIB	53.32977676	0	1.11965239	0
MYCT1	53.2685318	0	3.710114241	0
CTTN	53.2627182	0	2.709380865	0
FBXO7	53.25001907	0	0.7736848	0
AAMP	53.24892807	0	0.827697814	0
ALDOA	53.2453804	0	0.698570669	0
CHN2	53.21949387	0	1.268848538	0
OTOA	53.12847137	0	1.344680071	0
C19orf53	53.0484581	0	0.552393794	0
SRGN	52.99845886	0	0.511294425	0
PTGR1	52.97953415	0	1.36543107	0
VPS29	52.96840286	0	0.557542801	0
HNRNPA2B1	52.96118164	0	0.430195719	0
CMPK2	52.78888321	0	1.468913078	0
NPB	52.76814651	0	4.726634026	0
SPATA20	52.75100327	0	1.323135734	0
HEMGN	52.7223053	0	2.664556503	0
GMPR	52.70508194	0	2.312004089	0
SLC46A3	52.69700623	0	1.285781384	0
TIMM13	52.65879822	0	0.61107713	0
SQSTM1	52.64905548	0	0.560796261	0
IER5	52.61029053	0	0.650205016	0
QARS	52.58884811	0	0.749609947	0
ATP13A2	52.56641388	0	1.324329376	0
TMEM50B	52.46368408	0	0.88385731	0
TRPT1	52.42865753	0	1.086267352	0
UTP3	52.40018082	0	1.093213797	0
COL6A1	52.36730194	0	1.655743122	0
ADRM1	52.36115646	0	0.669824004	0
ZBED3-AS1	52.32772827	0	2.547881603	0
AK3	52.31640244	0	1.000083447	0
CCS	52.29172897	0	0.845136702	0
RPN1	52.2894516	0	0.630561471	0
TPRKB	52.24164963	0	0.778861582	0
METTL5	52.19640732	0	0.893452764	0
LARP7	52.17876816	0	0.765457094	0
DGCR6L	52.17657089	0	0.86794126	0
VASH1	52.11058044	0	1.600313663	0
MEST	52.06145096	0	1.289348722	0
MIR4458HG	51.98892975	0	1.37700057	0
EMC10	51.98107147	0	0.727528334	0
CDKN1C	51.97956848	0	1.137578726	0
WNK2	51.95557404	0	3.877582312	0
EIF5B	51.75142288	0	0.649182439	0
SNRPG	51.71146774	0	0.542062223	0
PLPP2	51.70682907	0	5.15790987	0
SMAP1	51.687397	0	0.743426085	0
HINT2	51.67213821	0	0.76102072	0
KLRB1	51.62168503	0	1.972846508	0
AIMP1	51.55843353	0	0.714070618	0
RPL17	51.5293541	0	0.531063616	0
CTNNA1	51.51144791	0	0.71561414	0
PLOD3	51.4953537	0	1.062023997	0
SMAD6	51.48659134	0	3.058394432	0
MYO7A	51.46948242	0	1.213568091	0
CD244	51.43267059	0	1.508263111	0
RASSF4	51.42312241	0	0.674013138	0
PRDM6	51.42207336	0	2.734011889	0
MORF4L1	51.40906906	0	0.471637666	0
EDA	51.36817932	0	1.805726767	0
ABCG1	51.34794617	0	0.950624764	0
GLO1	51.26017761	0	0.779331028	0
CYB5R1	51.24962616	0	0.97115624	0
ECI2	51.22503281	0	1.000186324	0
TXN2	51.2138176	0	0.652661562	0
CDKN1B	51.16867828	0	0.7545349	0
SARM1	51.15764999	0	1.827686667	0
DNAJB1	51.08785248	0	0.662344635	0
SRD5A3	51.08488464	0	1.225935459	0
SOCS2	51.04085541	0	1.756432176	0
SESN1	50.95576477	0	0.940651953	0
KCNK13	50.91166687	0	1.804137111	0
NAIP	50.6905632	0	0.624481559	0
SEC61B	50.66162491	0	0.485999525	0
ACTG1	50.65509796	0	0.435919911	0
MOB3C	50.62220383	0	1.297574043	0
ATP2B1	50.61674118	0	0.575689614	0
REXO2	50.59387589	0	0.989424467	0
SMO	50.53336334	0	2.67971468	0
SOBP	50.51396942	0	2.183271646	0
AKIP1	50.48495865	0	0.982578158	0
GLB1	50.43983841	0	0.822407901	0
TCF7L2	50.41004562	0	0.805397868	0
MRPL57	50.40567398	0	0.584501445	0
YWHAB	50.38409424	0	0.422011137	0
VEGFB	50.35237885	0	1.025919795	0
TBXAS1	50.33492279	0	0.604953051	0
HMGB1	50.2848587	0	0.446880579	0
C11orf96	50.27455521	0	1.574234962	0
CHST7	50.09722137	0	1.346309304	0
NUBP1	50.08723068	0	0.868202329	0
MRPL41	49.97517776	0	0.583245158	0
SGSH	49.97444916	0	1.269610286	0
ZNF503-AS1	49.96368027	0	4.166862011	0
FGFR1OP2	49.94480515	0	0.70150429	0
PSMB7	49.88101196	0	0.58221215	0
SLC22A18	49.84448624	0	1.013722062	0
CCT5	49.83573151	0	0.616161048	0
MOCS2	49.79035187	0	1.09064877	0
NIPSNAP3A	49.65518951	0	0.816975772	0
ARPIN	49.58768463	0	1.18730998	0
PLEKHB2	49.5585022	0	0.622442603	0
ELOVL1	49.51233673	0	0.786669612	0
MRPL54	49.48268509	0	0.59729737	0
TMEM160	49.45650864	0	0.613430262	0
ALDH16A1	49.40519714	0	0.987215459	0
LAMTOR4	49.40402985	0	0.423640102	0
TMEM141	49.35799789	0	0.711713731	0
UQCRFS1	49.34761047	0	0.547665477	0
DCHS1	49.28993607	0	2.28648138	0
EFCAB14	49.27782059	0	0.754431009	0
GTF2H5	49.24050522	0	0.647775531	0
MRPL13	49.20772934	0	0.771176755	0
ATXN10	49.15228653	0	0.742211878	0
P3H2	49.14348602	0	1.551482677	0
PSMG2	49.08735275	0	0.633637071	0
TMEM14B	49.08718109	0	0.587095439	0
NRROS	49.07616425	0	0.832916439	0
PHACTR2	49.04398727	0	0.713819385	0
KDELR1	49.03196335	0	0.607588232	0
PHKG1	48.96191406	0	1.521861315	0
SYPL1	48.93677521	0	0.742251158	0
PPP1R7	48.82929611	0	0.713365138	0
NDUFV3	48.76540756	0	0.644338369	0
G3BP1	48.76276016	0	0.670485437	0
TMEM126B	48.73957062	0	0.790124834	0
NYNRIN	48.69514847	0	1.530169368	0
PSENEN	48.62308121	0	0.647067606	0
KCNK6	48.62010574	0	0.793502808	0
CHTF8	48.61195374	0	0.967892826	0
MRPL22	48.54973602	0	0.743252158	0
PHB2	48.52456284	0	0.589950323	0
TOMM20	48.509758	0	0.560777068	0
PPARG	48.47434235	0	1.209463358	0
TMEM119	48.43126678	0	2.145390511	0
HMBS	48.41644669	0	1.140087724	0
PIGH	48.36869431	0	1.203201056	0
WBP1L	48.35703659	0	0.931286871	0
CCDC85B	48.31656265	0	0.613294363	0
DECR1	48.28081512	0	0.629602313	0
SAT2	48.23901749	0	0.602939725	0
HBEGF	48.19028091	0	0.741636634	0
FNTA	48.14599991	0	0.74375844	0
ABHD14B	48.12249756	0	0.910502732	0
SLC37A4	48.0891571	0	1.2402879	0
CHST13	48.06411743	0	1.519087791	0
GCC2	48.05296707	0	0.735907793	0
HNRNPDL	48.03871155	0	0.491879761	0
MANF	48.01446915	0	0.699307978	0
MRPL9	47.99890137	0	0.8050282	0
STARD7	47.99403763	0	0.699872196	0
UQCRC1	47.96474457	0	0.546164155	0
SH2B3	47.93577957	0	0.673930705	0
ARF1	47.84654236	0	0.451898456	0
SMIM20	47.79449081	0	0.799393177	0
POLR2I	47.75070572	0	0.647479475	0
HSD17B8	47.74735641	0	1.383394003	0
ZFYVE16	47.70009613	0	0.693816066	0
IQSEC3	47.69419479	0	2.793289661	0
PYURF	47.67908859	0	0.639014602	0
ITIH1	47.66212082	0	4.048913002	0
CMTM3	47.64003754	0	0.701197207	0
EFNB1	47.60551834	0	1.530671954	0
STAT2	47.56941605	0	0.833767891	0
MIF	47.55583572	0	0.53531009	0
ZCRB1	47.5390625	0	0.696228743	0
EPB42	47.47300339	0	3.18757534	0
OGFR	47.43028259	0	0.698878467	0
TM4SF1	47.42201614	0	2.409985542	0
PRDM1	47.38479233	0	0.797914743	0
RBMS2	47.3703537	0	1.335671306	0
BDH2	47.19293976	0	1.458555222	0
DOCK10	47.10414886	0	0.807822704	0
RABGGTB	47.07127762	0	0.789994001	0
NUDT22	47.03828049	0	0.785252452	0
MRPS18C	47.02498627	0	0.646338701	0
SLC39A10	47.02336502	0	0.927157283	0
MRPS34	46.99933624	0	0.591084957	0
RAB4A	46.97293854	0	0.741943359	0
COMMD6	46.96698761	0	0.447192013	0
IL10	46.95479965	0	1.074297667	0
STK25	46.94045258	0	0.916175425	0
CAB39L	46.92819214	0	1.715313077	0
OSGIN1	46.91383743	0	1.51498735	0
PKD2L1	46.9109726	0	1.686136842	0
TINAGL1	46.90911484	0	3.290803432	0
POLDIP2	46.85183716	0	0.813815951	0
DENND2D	46.8495903	0	1.00024116	0
CNTNAP2	46.83406448	0	2.451189518	0
MPI	46.76956177	0	1.253018618	0
PLOD1	46.7690239	0	0.886696935	0
FKBP3	46.72154617	0	0.665376842	0
COQ2	46.71660614	0	0.86292851	0
PTPRB	46.65501404	0	2.936056614	0
HFE	46.64742661	0	1.369700432	0
HMGCL	46.62996674	0	0.983680964	0
PNKD	46.62958527	0	0.615166306	0
ELAVL4	46.62315369	0	1.900239706	0
NOP56	46.62049866	0	0.733454466	0
ZDHHC24	46.52716446	0	0.947058976	0
C14orf119	46.51029205	0	0.68539691	0
PID1	46.48305893	0	1.249633074	0
BLOC1S2	46.44037628	0	0.625803292	0
PLAG1	46.42956161	0	1.462915301	0
EIF2S2	46.39722824	0	0.505371809	0
MFHAS1	46.38751221	0	1.128499746	0
ENY2	46.34913254	0	0.462240934	0
SIGLEC14	46.34788132	0	0.777156115	0
IFNAR1	46.33469009	0	0.613839328	0
TMBIM1	46.33080673	0	0.760985076	0
DHRS4L2	46.29814148	0	0.817793369	0
APBB3	46.2681694	0	1.286228895	0
MAGEH1	46.25088882	0	1.567390919	0
TRIM36	46.22848129	0	1.945145011	0
NHLRC3	46.15000153	0	0.858543575	0
AHSA1	46.1295166	0	0.650098801	0
SSR1	46.08160782	0	0.531647861	0
MED11	46.01816559	0	0.918812811	0
TSPAN31	46.01610947	0	1.129229188	0
TAL1	46.0118103	0	1.300615668	0
DCTN6	45.99358749	0	0.776251078	0
LAGE3	45.9576416	0	0.688889444	0
GALE	45.81506729	0	0.953113854	0
YIF1B	45.77735901	0	0.672161579	0
PNPLA6	45.77283478	0	0.820757866	0
FAM20A	45.76448822	0	1.183051705	0
TCEAL1	45.75317383	0	1.194574952	0
TBC1D9B	45.74058533	0	0.894148469	0
APBA1	45.73983002	0	2.004550934	0
MGME1	45.68828583	0	0.939220846	0
MRPL51	45.68255615	0	0.524125636	0
PVALB	45.68057632	0	3.166198492	0
C1orf43	45.66448975	0	0.55905062	0
ACOT13	45.66181183	0	0.858637393	0
ATF7	45.54760742	0	1.152235031	0
NAPRT	45.52189255	0	0.609350741	0
PSMA5	45.38027954	0	0.591825128	0
ATP2A2	45.28180695	0	0.680641949	0
COMMD3	45.27832413	0	0.739306808	0
METTL7A	45.26648331	0	0.755349696	0
RBPMS2	45.24102783	0	3.550203085	0
OGFOD3	45.20946503	0	1.037258148	0
ZG16B	45.18070984	0	1.376033545	0
CHMP5	45.13399887	0	0.563951969	0
FCHO2	45.07078934	0	0.828800619	0
WWC2	45.04558182	0	1.412361264	0
UTP18	45.03781128	0	0.758748174	0
GPR35	45.02534866	0	1.099323392	0
PPP2R1A	45.00174332	0	0.601002932	0
CAPNS1	44.98442841	0	0.505487323	0
PPA2	44.95678711	0	0.678662419	0
TMCO1	44.93659973	0	0.577541351	0
MRPL52	44.89376068	0	0.508442581	0
AURKC	44.86914063	0	1.807922959	0
FAM210A	44.84075165	0	1.079331875	0
RSL1D1	44.81861115	0	0.558674335	0
EIF1AX	44.81480789	0	0.510219395	0
LIMCH1	44.75250626	0	1.378652573	0
TMX2	44.74363708	0	0.856532872	0
CNPY2	44.7390976	0	0.679340005	0
SLC8B1	44.67660904	0	0.875640094	0
ASF1A	44.66589355	0	1.048184633	0
LACTB2	44.66300964	0	0.926567137	0
TAGLN2	44.65073776	0	0.475589454	0
XPA	44.63692093	0	0.8657341	0
HSPA6	44.58866882	0	0.73626411	0
ZNF823	44.57595444	0	2.111888885	0
PLEKHG5	44.54715729	0	1.725926757	0
PHKA1	44.53104401	0	2.202336311	0
NDUFAF4	44.46354294	0	0.846632957	0
MRPL55	44.4357872	0	0.621268094	0
AAMDC	44.427845	0	0.859228075	0
EGFR	44.3904686	0	2.894701004	0
ZNF22	44.34231567	0	0.806126535	0
COX7A1	44.32927322	0	1.905590534	0
PSMF1	44.29338074	0	0.621160388	0
HSPB11	44.27235413	0	0.654915333	0
MMADHC	44.2283287	0	0.556395352	0
PGPEP1	44.22365952	0	0.966003478	0
SPTA1	44.17742157	0	3.677265167	0
NSL1	44.17575073	0	0.666770816	0
TTYH2	44.17082214	0	1.226359367	0
ACADM	44.16021347	0	0.688191652	0
CDK4	44.13563538	0	0.691925287	0
HLA-DQA1	44.07640457	0	0.785609901	0
HMG20B	44.03828049	0	0.730476856	0
NDUFA10	44.02674484	0	0.608454287	0
SEMA6D	44.015728	0	3.60996294	0
ZDHHC4	43.97120285	0	0.898391008	0
PPP1R3G	43.93939209	0	1.703562975	0
ME2	43.91327286	0	0.615043461	0
RUFY3	43.88935089	0	0.98535502	0
GCKR	43.86676025	0	5.357250214	0
PDZD11	43.84516907	0	0.861511171	0
SLAMF9	43.84337234	0	2.667845726	0
TNF	43.82442856	0	0.770655334	0
MAN1B1	43.7939949	0	1.017221451	0
ADPRHL2	43.67434692	0	0.939710319	0
RCHY1	43.66388321	0	0.873607337	0
C11orf58	43.63380432	0	0.460408688	0
FYTTD1	43.63158798	0	0.700893581	0
STX12	43.59274673	0	0.667884052	0
MEGF11	43.49008179	0	3.83606863	0
HAGH	43.47224808	0	0.768070579	0
SUPT4H1	43.43644333	0	0.542004704	0
ZNHIT3	43.38654709	0	0.71494025	0
CCDC115	43.38539505	0	0.771313727	0
RTCA	43.378582	0	0.7217893	0
SUMO3	43.37703323	0	0.530433714	0
PSMC3	43.33803177	0	0.596377671	0
PSMD3	43.31021118	0	0.714795053	0
FNBP1	43.2660141	0	0.511504412	0
ACSF2	43.2623024	0	1.314040422	0
CCDC90B	43.21146393	0	0.750971496	0
RUNDC3A	43.18801117	0	4.312170029	0
CHCHD7	43.17083359	0	0.53556478	0
ATP6V0B	43.1504631	0	0.373132229	0
EPSTI1	43.12377167	0	0.662097454	0
SGK1	43.12149811	0	0.603024244	0
PANK3	43.10659027	0	0.844689727	0
C3AR1	43.09415817	0	0.540353417	0
NUDT9	43.06434631	0	1.089271426	0
UBE2E3	43.05338287	0	0.623199105	0
F8	43.04727554	0	1.814982057	0
ZMYND11	43.0251503	0	1.018228054	0
USP11	42.98334122	0	1.118904471	0
PLXNB2	42.96440125	0	0.727965236	0
MYC	42.9410553	0	1.005270481	0
TMED1	42.93513489	0	0.921514332	0
ARL14EP	42.91383743	0	0.907094359	0
EXTL2	42.89248657	0	1.488855481	0
NARS	42.87431335	0	0.594933748	0
GTF3A	42.85325241	0	0.502971888	0
AP4M1	42.85273361	0	1.337504983	0
AKR1C1	42.80900574	0	2.976796627	0
MPP5	42.8026886	0	1.172388673	0
ZNF706	42.78708267	0	0.484989822	0
CYSLTR1	42.75207901	0	0.722765088	0
OS9	42.74690247	0	0.516988218	0
IER3IP1	42.71278	0	0.666310906	0
ADCY7	42.65846252	0	0.706480026	0
GANAB	42.57590485	0	0.719644547	0
TAPBPL	42.52197266	0	1.060221672	0
KIAA0355	42.50154114	0	0.989665568	0
RDH11	42.45744324	0	0.909909487	0
RPL26L1	42.38719559	0	0.629548371	0
MRPS18A	42.38575363	0	0.809092641	0
FH	42.38529587	0	0.835258543	0
KLHDC8B	42.35980225	0	1.376896858	0
NSA2	42.29592896	0	0.48696202	0
EIF2S1	42.29206085	0	0.705673873	0
CCT8	42.25096893	0	0.517990947	0
HILPDA	42.17857742	0	1.183560848	0
LEO1	42.16940308	0	1.06059289	0
MX1	42.13367844	0	0.748087168	0
C4orf48	42.11631012	0	0.476850212	0
ARPC1A	42.10656738	0	0.695270836	0
MSRB2	42.09115982	0	0.626825154	0
ZNF581	42.08657074	0	0.788467705	0
SMYD4	42.07213593	0	1.235009909	0
TMEM63C	42.06734467	0	1.936584234	0
PLGRKT	42.05295944	0	0.792464375	0
YIF1A	41.97268677	0	0.681056857	0
RAMP1	41.97250366	0	1.72650075	0
EIF4A1	41.95781326	0	0.500392854	0
POLR2G	41.92191696	0	0.517007589	0
MRPL32	41.87960815	0	0.768975794	0
AHCY	41.87332153	0	0.695256174	0
MAD1L1	41.86349487	0	0.927720845	0
COA3	41.85749054	0	0.598081708	0
CYTH2	41.83119965	0	0.81291759	0
SIDT2	41.790802	0	0.953302979	0
ACAA2	41.78635406	0	0.746006727	0
SEL1L3	41.77048492	0	1.130012393	0
EXT2	41.64322662	0	1.174462199	0
BOLA3	41.62274933	0	0.678324044	0
CCL14	41.60876846	0	2.957016468	0
PAQR8	41.58309174	0	1.153068185	0
ADIPOR1	41.55692673	0	0.527400315	0
BGN	41.49597931	0	2.442091227	0
NUCB2	41.49274063	0	0.751444578	0
ALDH7A1	41.47745895	0	1.16087687	0
MIF4GD	41.43343353	0	0.741689146	0
MPHOSPH8	41.36305237	0	0.588350236	0
LSM4	41.29769897	0	0.497314662	0
CD276	41.29663086	0	0.937590122	0
PCK2	41.29560089	0	0.952593207	0
LIN7B	41.28653336	0	1.510429025	0
MTRNR2L1	41.2563324	0	1.425840378	0
SPSB4	41.14372635	0	2.333124161	0
GNPTAB	41.12474823	0	0.721235335	0
PEA15	41.11115646	0	0.765363276	0
MRPL1	41.10825729	0	0.815900922	0
ANXA7	41.07316589	0	0.552846491	0
BANF1	41.05651474	0	0.469213128	0
RIMS3	41.05029678	0	2.728533268	0
TGOLN2	41.0502739	0	0.4706361	0
FUS	41.03550339	0	0.434262902	0
TXNRD2	41.02516937	0	0.952086747	0
TMEM106B	40.94706726	0	0.904397011	0
MOB3B	40.91963577	0	1.136592984	0
ZDHHC14	40.86669922	0	1.344453335	0
SDF4	40.83407593	0	0.660912931	0
TDRKH	40.83274841	0	1.760386229	0
DEGS1	40.82149124	0	0.627521455	0
COMMD1	40.81594086	0	0.621145606	0
DYNC1I2	40.81401443	0	0.544859469	0
RHOBTB3	40.78816605	0	0.959620833	0
RBBP7	40.78640366	0	0.627287507	0
USE1	40.76534653	0	0.802227497	0
NAGPA	40.76428604	0	1.010128498	0
SUSD1	40.74750519	0	0.907721281	0
MRPL16	40.74748993	0	0.655403554	0
PCCB	40.74292374	0	0.995860755	0
GHDC	40.72537613	0	1.009722114	0
PNPO	40.71638107	0	1.107947469	0
SLC23A2	40.70843506	0	0.879419446	0
TRAPPC3	40.70116043	0	0.568075716	0
CHST12	40.67495346	0	0.973477781	0
CCT6A	40.66394043	0	0.520139635	0
FAM3C	40.61090469	0	0.932795167	0
UCHL3	40.58256912	0	0.712144196	0
ACO2	40.57852554	0	0.63694787	0
PLA2G12A	40.55211639	0	1.269202113	0
TBCB	40.54879379	0	0.518466592	0
SMDT1	40.5481987	0	0.452453822	0
SHARPIN	40.50689316	0	0.719695032	0
ARL2	40.46509171	0	0.808631241	0
LRRC25	40.45217514	0	0.57779932	0
BCAT2	40.44178009	0	1.081296921	0
METTL22	40.43268585	0	0.919788182	0
SCOC	40.41174316	0	0.828853846	0
MFSD12	40.4085083	0	0.765249252	0
PEG10	40.39970016	0	2.34965539	0
ABCC5	40.38541412	0	0.787127495	0
PTGFRN	40.35903549	0	1.914996862	0
HSD17B4	40.33589554	0	0.676407278	0
ITGAD	40.30452347	0	1.6285671	0
NFKBIE	40.30207062	0	0.715224206	0
KEAP1	40.29935074	0	0.919406235	0
CD274	40.28594971	0	1.352976799	0
SDCBP	40.24048615	0	0.342714608	0
FAHD2A	40.22951508	0	1.050481677	0
BPGM	40.2267952	0	1.212117434	0
ODF2L	40.20655823	0	0.963156879	0
ARRB1	40.1755867	0	0.730163932	0
MRPL20	40.14542389	0	0.475809097	0
FAM3B	40.12123108	0	2.012636662	0
EPB41L4A-AS1	40.11712646	0	0.789425671	0
ZSCAN26	40.10522842	0	1.697152615	0
MRPS33	40.07648468	0	0.620788991	0
RILP	40.05154419	0	0.87183249	0
CLEC4M	40.02613449	0	3.875194073	0
FBXO8	40.02609634	0	1.043351293	0
EMILIN1	39.99882889	0	1.58534348	0
EMG1	39.97961044	0	0.765967071	0
MLC1	39.96901321	0	1.527952552	0
SLC15A3	39.95568848	0	0.566202223	0
TDRD10	39.95409393	0	3.171808958	0
MRPL39	39.94726181	0	0.960489392	0
PPIL3	39.94207382	0	0.789469004	0
C1QBP	39.92827988	0	0.496322036	0
TWF1	39.9019165	0	0.877743781	0
HECTD2	39.88649368	0	1.421778798	0
RMDN3	39.87062454	0	1.034525394	0
ZFP36	39.84758377	0	0.414923996	0
THEMIS2	39.83389664	0	0.5126701	0
SNRPB	39.77760315	0	0.438677013	0
OCIAD1	39.75767136	0	0.503272295	0
LZTS2	39.73926544	0	1.385418534	0
PTPRO	39.721035	0	0.998015583	0
WDR61	39.72101593	0	0.685394466	0
CCDC47	39.7208786	0	0.598035276	0
TACC2	39.62782288	0	2.711916447	0
FAXDC2	39.58094025	0	1.785301805	0
PNRC2	39.56077194	0	0.521999836	0
G6PC3	39.54363632	0	0.779567659	0
BCAT1	39.50945663	0	0.640490592	0
FRG1	39.49589539	0	0.590288162	0
ILK	39.4884758	0	0.523752332	0
ZNF330	39.47220993	0	0.648230314	0
CCDC50	39.40572357	0	0.561793268	0
FAM20C	39.40545654	0	0.950110376	0
COPS4	39.37696838	0	0.751622438	0
SYNPO	39.32838821	0	2.977777004	0
GLOD4	39.32195282	0	0.69891113	0
APEH	39.31657791	0	0.721419334	0
ADORA1	39.30155182	0	2.445001364	0
SIGLEC8	39.29758072	0	1.928951979	0
TNFRSF1B	39.24824524	0	0.422061622	0
ELOF1	39.21885681	0	0.659270287	0
ZNF677	39.21682358	0	1.529522777	0
SH3BGRL3	39.18246078	0	0.326901406	0
FECH	39.11513519	0	1.01481998	0
MRPS16	39.10007477	0	0.529064596	0
MRPS22	39.07326508	0	0.799241364	0
SCN1B	39.06135941	0	0.988449574	0
PVR	39.05081177	0	1.225150228	0
CA8	39.04929352	0	1.766079783	0
CCL23	38.9733963	0	2.402891636	0
MPV17	38.96928787	0	0.618205607	0
CKS1B	38.91965485	0	0.594190001	0
SDF2L1	38.90328598	0	0.540670931	0
CLDN4	38.85501862	0	3.290531635	0
MRPL35	38.81877899	0	0.729192019	0
KIF26A	38.76844025	0	2.834294796	0
CLPTM1	38.6955452	0	0.716042042	0
MRPS14	38.6768837	0	0.636437833	0
CNP	38.67274857	0	0.819636703	0
PMF1	38.63998032	0	0.616803885	0
CNTLN	38.6013298	0	0.752312064	0
NUDCD2	38.59496307	0	0.625622213	0
UACA	38.57839584	0	1.062121034	0
LAMC1	38.56752014	0	1.34876287	0
TTC38	38.47073364	0	1.023543596	0
LRP3	38.45950699	0	1.264073133	0
PCAT19	38.43677139	0	2.838638544	0
ILVBL	38.42453003	0	0.991693735	0
PTCRA	38.41846085	0	1.828854561	0
TPD52L1	38.40512466	0	2.777242422	0
VCP	38.40259171	0	0.494802058	0
KCNMB4	38.35552597	0	1.519430518	0
KYNU	38.34253693	0	0.634737253	0
TOR2A	38.33283615	0	0.665049493	0
AKAP17A	38.32479858	0	0.822487056	0
CDC42EP2	38.32297134	0	1.155715942	0
IMPDH2	38.30328369	0	0.597302496	0
PFDN2	38.29270935	0	0.450387299	0
ST5	38.27847672	0	1.389896035	0
RAD51C	38.25831604	0	0.80656749	0
TMED7	38.2402916	0	0.643515825	0
MLF1	38.2110672	0	1.58009398	0
HDAC2	38.18871307	0	0.525071919	0
DPAGT1	38.15315628	0	0.951617301	0
AK6	38.13316727	0	0.713146985	0
PPP1CC	38.12877655	0	0.471363187	0
AC023590.1	38.11358261	0	1.661528349	0
TSKU	38.08921051	0	2.828313112	0
LBH	38.06680679	0	1.02453208	0
EIF6	38.05478287	0	0.49219355	0
SLC1A5	38.04798889	0	0.739963114	0
PSMC1	38.03111267	0	0.503911793	0
SAR1B	38.00370789	0	0.64485234	0
DYRK4	38.00151443	0	0.83099848	0
C12orf57	37.99732208	0	0.615433514	0
AMZ2	37.94486618	0	0.791416347	0
CYP26B1	37.9356575	0	3.524087667	0
ADSSL1	37.92597198	0	1.754523873	0
LAMP2	37.92358398	0	0.428901166	0
TMEM109	37.91405869	0	0.741081834	0
MPHOSPH6	37.90786743	0	0.718123734	0
FXN	37.89345551	0	0.872610986	0
GOSR2	37.87555313	0	0.803064704	0
CDCP1	37.85902023	0	1.968925953	0
CLDN23	37.83009338	0	2.277233124	0
CCNG1	37.81821823	0	0.645856678	0
NAGLU	37.78306961	0	0.972013116	0
SPAG7	37.75979996	0.00E+00	0.527892828	0
GNA12	37.74570465	0.00E+00	0.944383979	0
DERA	37.72474289	0.00E+00	0.723968685	0
UBXN6	37.68132782	2.45E-308	0.698241174	0
NXF3	37.64134979	5.51E-307	3.925715685	0
MRPL27	37.60362244	4.53E-307	0.533954442	0
B4GALT7	37.59166718	6.46E-307	0.938448429	0
RGS12	37.57622528	1.19E-306	1.297093034	0
JKAMP	37.56466293	2.18E-306	0.663532376	0
VAMP7	37.54019165	4.24E-306	0.932979763	0
CCDC71	37.52880859	6.49E-306	1.201747894	0
GCSH	37.51314545	1.15E-305	0.900629997	0
MAT2A	37.51161575	1.48E-305	0.504908025	0
CDC37	37.50348663	2.20E-305	0.436735481	0
FAM167B	37.48589706	1.18E-304	3.10767889	0
FAM133B	37.45870209	1.09E-304	0.503785968	0
RHAG	37.44759369	4.74E-304	2.850862503	0
ST8SIA4	37.44602966	2.53E-304	0.553893805	0
SRP72	37.42068863	4.30E-304	0.51546514	0
RNASEH2B	37.40384674	7.79E-304	0.585046411	0
TSFM	37.38000107	1.59E-303	1.000463963	0
DIMT1	37.35291672	4.37E-303	0.868562222	0
SUCLG1	37.33331299	1.16E-302	0.482423425	0
CAMK1	37.23768997	3.38E-301	0.621294141	0
HHIPL1	37.22985077	1.91E-300	3.288853645	0
LINC00649	37.21886063	7.05E-301	1.585096717	0
PRMT1	37.21479416	7.80E-301	0.565333962	0
APLNR	37.20159912	3.56E-300	2.671633482	0
HNRNPA0	37.18416977	2.97E-300	0.43084079	0
ARL4A	37.17852402	2.70E-300	0.639442503	0
RHBDD2	37.09347534	7.21E-299	0.675861061	0
AARS	37.0871048	7.75E-299	0.93681103	0
BBS2	37.0747757	1.22E-298	1.296427846	0
HBQ1	37.06760406	3.32E-298	1.918733835	0
MRPL48	37.03577805	5.33E-298	0.752312481	0
AURKAIP1	37.02926254	9.77E-298	0.403734297	0
MBNL2	37.01268768	1.20E-297	0.82627517	0
MAT2B	37.00944519	1.78E-297	0.567447543	0
ADRB2	36.99021912	2.79E-297	0.933078349	0
PAOX	36.9697876	5.83E-297	1.307599545	0
PLEKHG1	36.96866608	6.09E-297	1.681327462	0
TMEM263	36.93037033	2.45E-296	1.280198574	0
ZNF331	36.88595963	1.22E-295	0.713063121	0
C5orf15	36.86256409	3.21E-295	0.674621344	0
ASMTL	36.85602951	3.91E-295	0.961897612	0
FUT8	36.84875488	4.96E-295	1.052289605	0
LINC01503	36.80992126	2.40E-294	0.829187512	0
TRMT10C	36.79649734	3.25E-294	0.781145692	0
NKAPL	36.76530457	1.02E-293	1.755028963	0
GNB1L	36.75186157	1.62E-293	1.325947762	0
PPIE	36.69269943	1.45E-292	0.673646152	0
TMEM208	36.69237518	1.61E-292	0.596108973	0
MTRNR2L12	36.68638611	2.02E-292	0.651097119	0
CD302	36.6845665	3.11E-292	0.449189425	0
TMA7	36.68016815	9.40E-292	0.318662524	0
FASTK	36.64365005	8.81E-292	0.73573941	0
RNMT	36.62893677	1.58E-291	0.583770216	0
CRIP2	36.59107208	9.22E-291	2.114566565	0
SNRPE	36.58846283	8.84E-291	0.418044209	0
FCGR2B	36.56322098	1.54E-290	1.310647011	0
SLC16A7	36.54777145	2.75E-290	0.853846729	0
SPIRE1	36.50611496	1.22E-289	1.153430581	0
EIF3M	36.49762726	2.23E-289	0.423174649	0
SRSF3	36.4781189	5.71E-289	0.360003948	0
ATP13A1	36.40869141	4.31E-288	0.864460647	0
ILF2	36.39461136	7.87E-288	0.495384634	0
THPO	36.39353561	1.04E-286	5.596147537	0
FGF9	36.38896179	3.70E-287	3.847331762	0
PNPLA4	36.3721962	1.51E-287	0.956363678	0
TBX18	36.36584473	6.00E-287	2.621809721	0
ROR1	36.36346436	4.25E-287	2.862226725	0
STRADB	36.33325577	6.08E-287	1.010707736	0
ABCF2	36.28592682	3.54E-286	1.095973969	0
NBEAL1	36.27709961	5.03E-286	0.473904222	0
DNAJB2	36.25716782	1.01E-285	0.825481772	0
EIF4E2	36.23986053	2.29E-285	0.470007688	0
NDUFS8	36.17201233	2.65E-284	0.416360855	0
COPZ2	36.17029572	2.19E-284	1.73695004	0
MFSD10	36.12821198	1.19E-283	0.573881388	0
ITPA	36.11273193	1.85E-283	0.580995321	0
SLC2A1	36.10560608	2.46E-283	1.125972629	0
BCL2L1	36.0716629	7.87E-283	0.858614862	0
ATP6V0D2	36.01828003	8.75E-282	2.982100725	0
MRPL46	35.98673248	1.49E-281	0.973109782	0
ARHGEF3	35.98287964	1.85E-281	0.963348687	0
GNA15	35.97679901	2.44E-281	0.589158714	0
TRIM58	35.92837524	1.67E-280	1.980142355	0
TNFRSF25	35.91917419	2.17E-280	1.60608387	0
EXOC6B	35.90250397	3.08E-280	1.263677955	0
ELP2	35.83575439	3.34E-279	0.821354568	0
NAA10	35.79997635	1.31E-278	0.499444395	0
STYXL1	35.79413223	1.65E-278	0.730073214	0
TRIM69	35.78348923	2.72E-278	0.785357356	0
HVCN1	35.77721024	3.10E-278	0.650470436	0
TMEM19	35.77381134	2.97E-278	0.867198527	0
EPS8	35.77355576	3.05E-278	0.647201717	0
SERPINF1	35.75170898	6.53E-278	0.797711551	0
CSNK1A1	35.73340607	2.21E-277	0.386726081	0
PSMB3	35.70226288	6.57E-277	0.344145358	0
NOSIP	35.70086288	4.62E-277	0.528854489	0
CNN3	35.68751907	8.10E-277	1.643610001	0
KITLG	35.61906815	1.00E-275	2.02785635	0
UNC50	35.61846161	7.99E-276	0.656944335	0
ENOSF1	35.60531998	1.16E-275	0.757035434	0
LENG1	35.60191345	1.34E-275	0.763651788	0
STAB2	35.60019302	2.85E-275	2.682125568	0
APBA2	35.56621933	5.00E-275	2.182201862	0
PCYOX1	35.50001526	4.59E-274	0.924195349	0
NID1	35.43819809	4.12E-273	0.970307529	0
ASS1	35.42588425	1.16E-272	1.98775363	0
ANXA2R	35.36281204	5.55E-272	1.079634547	0
PPIH	35.3338356	1.60E-271	0.621394038	0
STAC3	35.33378983	1.91E-271	0.754359901	0
PSMB10	35.33277893	2.05E-271	0.488882571	0
PGAM1	35.30683136	6.08E-271	0.373041123	0
C20orf27	35.3040123	5.28E-271	0.454089165	0
ZNF844	35.27771759	1.09E-270	1.188562155	0
GFER	35.26431656	1.81E-270	0.703004301	0
LPCAT3	35.24617767	4.03E-270	0.722040594	0
RPF2	35.21356583	1.06E-269	0.704225004	0
SEC61A1	35.20385742	1.58E-269	0.579895973	0
EPHX3	35.18928528	2.39E-269	1.900229573	0
COX11	35.15055466	9.24E-269	0.932894766	0
MOB1B	35.1218605	2.57E-268	0.837062478	0
ENOPH1	35.09428024	6.70E-268	0.705261827	0
DDI2	35.08852768	8.30E-268	0.832020104	0
UBE2F	35.08141327	1.25E-267	0.494538456	0
TPCN1	35.05413437	2.70E-267	0.908911943	0
B3GAT2	35.04026413	4.26E-267	1.401013255	0
PALLD	34.9775238	3.94E-266	0.925522447	0
NAB2	34.95223236	9.05E-266	0.908814132	0
ASAP2	34.9502182	1.19E-265	1.616563797	0
GTPBP6	34.94740295	1.07E-265	1.124765992	0
WBP11	34.92568207	2.51E-265	0.56507659	0
LHCGR	34.92160416	1.17E-264	3.78669548	0
PWP1	34.89185715	7.59E-265	0.654575884	0
CMTR2	34.87068558	1.52E-264	0.938358724	0
[truncated: 126,738 more rows]
