# Supplementary material for: Macrophages in Hematopoiesis and Related Blood Diseases
Source: Genomics Proteomics Bioinformatics. 2025 Nov 25;23(6):qzaf112. doi: 10.1093/gpbjnl/qzaf112 (PMC13157227; doi:10.1093/gpbjnl/qzaf112)
Supplement: qzaf112_Supplementary_Data [file qzaf112_supplementary_data.zip › Table S2.csv]

Table S2 The marker genes identified in macrophages from YS, FL, adult BM and adult SP
Gene	Scores	P vals_adj	Log FC	Cluster
RPS26	395.2261963	0	2.53864646	Yolk sac
SPP1	393.6357117	0	8.315281868	Yolk sac
RPL36A	336.2984619	0	2.537053585	Yolk sac
RPL36	327.9072266	0	2.14601326	Yolk sac
RPS17	324.9103394	0	2.385133266	Yolk sac
RPS29	322.0195618	0	2.190019608	Yolk sac
RPL41	320.2928772	0	2.009770155	Yolk sac
RPL35	315.4352722	0	2.171916246	Yolk sac
RPS10	300.889801	0	2.199789047	Yolk sac
PFN1	294.4651794	0	1.924388885	Yolk sac
RPS28	275.26297	0	1.820346713	Yolk sac
RPL38	271.5593567	0	1.759897232	Yolk sac
SERF2	270.7531128	0	1.57550776	Yolk sac
RPL37A	267.3885498	0	1.806319594	Yolk sac
RPS21	266.908905	0	1.825631022	Yolk sac
RPS15	263.6997375	0	1.743471146	Yolk sac
RPLP2	259.8744202	0	1.713160515	Yolk sac
COX6B1	257.4935303	0	1.83143425	Yolk sac
RPS12	252.0219727	0	1.762688041	Yolk sac
DAB2	249.0168304	0	2.974792242	Yolk sac
CFL1	248.2610626	0	1.578758001	Yolk sac
HSPB1	247.4868927	0	3.072597027	Yolk sac
TMA7	246.4635468	0	1.757305503	Yolk sac
SNX3	245.5657043	0	2.065341711	Yolk sac
NDUFB1	244.0445251	0	2.289470911	Yolk sac
RPL32	242.2607727	0	1.645779848	Yolk sac
RPL39	241.1446228	0	1.51561749	Yolk sac
RPLP1	239.5370483	0	1.526921272	Yolk sac
ALDOA	238.7963715	0	2.477247	Yolk sac
RPS27	238.2427826	0	1.71905303	Yolk sac
RPL12	235.9021912	0	1.614737868	Yolk sac
AGR2	233.4692383	0	5.308609009	Yolk sac
RPL37	233.2744904	0	1.481611729	Yolk sac
RPS15A	232.3929901	0	1.595824838	Yolk sac
TMSB4X	232.1989136	0	1.625518441	Yolk sac
RNASE1	232.1773529	0	3.614995956	Yolk sac
GAPDH	231.9711914	0	1.693296671	Yolk sac
POLR2L	231.8086395	0	2.215254307	Yolk sac
RPL27A	231.1004486	0	1.641858459	Yolk sac
RPL13A	230.2767639	0	1.691503644	Yolk sac
RPS18	228.2714996	0	1.720840335	Yolk sac
UQCR11	227.8839264	0	1.811566591	Yolk sac
RPL34	227.4975128	0	1.574421525	Yolk sac
PPIA	223.62117	0	1.697606683	Yolk sac
AP2S1	222.3939667	0	1.906531811	Yolk sac
RPL28	220.1585388	0	1.319198966	Yolk sac
MYL6	219.4397736	0	1.344838023	Yolk sac
RPS2	218.6235962	0	1.710160851	Yolk sac
RPL8	218.0582581	0	1.499516726	Yolk sac
RPL31	217.387146	0	1.572989583	Yolk sac
HINT1	217.3644562	0	1.927213073	Yolk sac
COX7C	217.0183868	0	1.562832594	Yolk sac
RPS14	214.6955261	0	1.39172709	Yolk sac
RPS8	214.5544434	0	1.583826423	Yolk sac
COX6C	213.7528229	0	1.819987297	Yolk sac
RPL35A	211.5526428	0	1.442202449	Yolk sac
RPL18A	209.4971619	0	1.535236597	Yolk sac
RPL27	208.7630157	0	1.386512876	Yolk sac
RPS3	208.4513092	0	1.5421592	Yolk sac
CD99	207.6244812	0	3.080583334	Yolk sac
UQCRQ	205.5489655	0	2.011719465	Yolk sac
COX8A	204.3429871	0	1.81497252	Yolk sac
UBA52	203.7660217	0	1.180009246	Yolk sac
RPS23	202.1052246	0	1.517902613	Yolk sac
RPL26	201.7634277	0	1.518752694	Yolk sac
RPS20	200.3761749	0	1.461811543	Yolk sac
EGFL7	200.2769623	0	2.592489004	Yolk sac
LYVE1	199.2956696	0	2.684628725	Yolk sac
RPL23A	198.7746887	0	1.483075261	Yolk sac
GPX4	198.5909424	0	1.637844801	Yolk sac
LGALS1	197.8328552	0	3.23206234	Yolk sac
RPL19	197.0063934	0	1.379813313	Yolk sac
SH3BGRL3	196.8358917	0	1.531490564	Yolk sac
RPS5	194.7978668	0	1.505411863	Yolk sac
UQCR10	193.4804535	0	1.725582004	Yolk sac
SEC61G	192.082901	0	2.059361219	Yolk sac
COX7A2	191.3908691	0	1.731522202	Yolk sac
HBZ	191.3157806	0	7.104117393	Yolk sac
RPS19	190.7402649	0	1.423793197	Yolk sac
RPL21	190.3932343	0	1.419026494	Yolk sac
ATP6V1F	188.4958954	0	1.891158342	Yolk sac
PTMA	187.7395477	0	1.562281847	Yolk sac
RPS16	186.8828125	0	1.274755239	Yolk sac
RPL13	186.8617706	0	1.34275496	Yolk sac
RPL11	185.4749756	0	1.300377846	Yolk sac
RPL24	184.9311523	0	1.266407728	Yolk sac
RPS25	184.1380463	0	1.27811265	Yolk sac
CD36	181.6083374	0	2.168829441	Yolk sac
RPL10	181.4392395	0	1.389556289	Yolk sac
HMGN1	176.7089996	0	1.999974132	Yolk sac
MZT2B	176.6798401	0	2.24153924	Yolk sac
RPS27A	176.133194	0	1.253362417	Yolk sac
MEF2C	176.036972	0	2.216307163	Yolk sac
S100A4	175.4590759	0	2.364427805	Yolk sac
RPS9	175.2444305	0	1.107194901	Yolk sac
RPS6	173.2394104	0	1.298042536	Yolk sac
RPL23	173.0632172	0	1.236831069	Yolk sac
CD14	172.8087463	0	2.450264692	Yolk sac
CSTB	172.4398499	0	1.705004096	Yolk sac
RPLP0	172.1805115	0	1.407648087	Yolk sac
GYPC	172.1640015	0	2.273734093	Yolk sac
MIF	172.0939941	0	2.135957241	Yolk sac
ACTG1	170.2063446	0	1.208940148	Yolk sac
OST4	169.3444366	0	1.353193283	Yolk sac
HSPE1	169.1411133	0	2.046603918	Yolk sac
F13A1	168.2570801	0	4.497485638	Yolk sac
RPL22	167.7460632	0	1.265821695	Yolk sac
FAU	167.5942841	0	1.016297936	Yolk sac
RPS4X	166.799469	0	1.337835193	Yolk sac
CCL4	165.2966003	0	3.310507298	Yolk sac
UBL5	165.0699768	0	1.371951222	Yolk sac
RPL29	165.0460052	0	1.175087452	Yolk sac
CCL4L2	164.9903107	0	3.726193666	Yolk sac
COX4I1	164.3353577	0	1.206643224	Yolk sac
CCL3	164.295517	0	3.267165184	Yolk sac
NDUFA11	163.0635223	0	1.858627439	Yolk sac
TREM2	162.2846069	0	4.748408318	Yolk sac
TUBA1B	162.217453	0	2.177257776	Yolk sac
HCST	161.8802948	0	2.116055489	Yolk sac
RPL18	161.3448486	0	1.158468485	Yolk sac
SLIRP	161.1062927	0	2.16654706	Yolk sac
SNRPD2	159.6276245	0	1.736206532	Yolk sac
NDUFA1	159.5352478	0	1.484708905	Yolk sac
RGS10	158.5028381	0	1.890330076	Yolk sac
RPL3	158.4364471	0	1.28442657	Yolk sac
UQCRH	158.2738342	0	1.504308105	Yolk sac
RPL9	157.9016266	0	1.120970726	Yolk sac
RPL14	157.8648224	0	1.191924572	Yolk sac
PFDN5	156.6050262	0	1.054384351	Yolk sac
NDUFA13	156.5436707	0	1.808976531	Yolk sac
ACTB	155.8937988	0	0.954720497	Yolk sac
NOP10	154.039032	0	1.362771034	Yolk sac
STAB1	152.431076	0	2.850097895	Yolk sac
RPL15	151.6307373	0	1.148272395	Yolk sac
MRPL14	151.4750366	0	2.586524725	Yolk sac
MRC1	151.4256592	0	2.091766119	Yolk sac
RPS7	151.009201	0	1.125903606	Yolk sac
HMGA1	150.8215942	0	2.311043739	Yolk sac
COX7B	150.7431335	0	1.445552826	Yolk sac
RPL7A	150.7336426	0	1.129652262	Yolk sac
RPL10A	148.7436981	0	1.23859632	Yolk sac
RPL7	148.3804779	0	1.201932311	Yolk sac
ANAPC11	148.2885742	0	1.780688167	Yolk sac
COX5B	148.1443329	0	1.251098514	Yolk sac
HSPA5	147.144928	0	2.018534899	Yolk sac
NDUFB2	146.9300995	0	1.560513258	Yolk sac
TPI1	145.0822296	0	1.387337446	Yolk sac
TMEM258	143.7789917	0	1.421530366	Yolk sac
SNRPG	143.3645782	0	1.796805859	Yolk sac
BANF1	143.0428467	0	1.989471316	Yolk sac
CHCHD2	142.9094543	0	1.350558281	Yolk sac
TIMM13	142.7346039	0	2.083644152	Yolk sac
RPS24	142.5718231	0	1.023701668	Yolk sac
RPS3A	142.4316101	0	1.070953846	Yolk sac
HSP90AB1	141.6354065	0	1.48365593	Yolk sac
FTL	141.1298981	0	1.509044766	Yolk sac
ROMO1	140.9700775	0	1.833342552	Yolk sac
TOMM7	140.9636078	0	1.212695241	Yolk sac
NDUFA3	140.6933899	0	1.544595003	Yolk sac
STMN1	140.439682	0	2.212461233	Yolk sac
NEDD8	140.2489166	0	1.478366256	Yolk sac
C19orf53	140.2127228	0	1.724830389	Yolk sac
NDUFS6	139.3076324	0	1.767190814	Yolk sac
NDUFA4	138.4450378	0	1.284411311	Yolk sac
TTR	137.5694275	0	6.242656231	Yolk sac
COX6A1	137.299469	0	1.324880362	Yolk sac
HSP90AA1	137.2155609	0	1.458599329	Yolk sac
RPS13	136.9890594	0	1.012174487	Yolk sac
PSMA7	136.0677948	0	1.324310303	Yolk sac
YBX1	135.7426453	0	1.182204247	Yolk sac
CALM3	135.6601563	0	1.503208876	Yolk sac
MAF	135.5100708	0	1.584132433	Yolk sac
FSCN1	135.0206146	0	1.956365585	Yolk sac
HPGDS	134.3945618	0	2.052599669	Yolk sac
RPSA	134.1488647	0	1.21702826	Yolk sac
NBEAL1	133.9367065	0	1.995064855	Yolk sac
ENO1	133.541687	0	1.446844459	Yolk sac
TYROBP	131.8005524	0	0.996916294	Yolk sac
CLTA	131.0535736	0	1.266935706	Yolk sac
TMSB10	129.9581146	0	1.052137375	Yolk sac
DNAJB1	129.4084167	0	2.051536322	Yolk sac
RAN	129.0935211	0	1.69618845	Yolk sac
SDF2L1	128.8952179	0	2.405780315	Yolk sac
RETN	128.6206207	0	2.640931845	Yolk sac
RPS11	126.4049835	0	0.867985487	Yolk sac
BIN1	125.8194046	0	2.692302465	Yolk sac
NDUFS5	125.737709	0	1.434917808	Yolk sac
CKS2	124.8784027	0	2.618326426	Yolk sac
LDHB	124.3875809	0	1.962695599	Yolk sac
CHCHD7	123.4628525	0	2.022489548	Yolk sac
DYNLL1	123.0421524	0	1.218637466	Yolk sac
TMEM256	122.8876648	0	1.862321019	Yolk sac
SNRPF	122.2118378	0	1.845554471	Yolk sac
H2AFZ	121.2698059	0	1.931739926	Yolk sac
BLVRB	120.6562958	0	1.197748065	Yolk sac
SUB1	120.63134	0	1.12383461	Yolk sac
PHPT1	120.549263	0	2.004472971	Yolk sac
IFITM3	120.4510117	0	1.535255909	Yolk sac
LAMTOR2	120.0501328	0	1.444789052	Yolk sac
MRPL52	119.9605789	0	1.763998389	Yolk sac
TPM1	118.6108398	0	2.959622622	Yolk sac
EIF5A	118.3150024	0	1.952955604	Yolk sac
COLEC12	118.2364426	0	3.808725357	Yolk sac
CCL2	118.1300659	0	5.31411314	Yolk sac
NDUFB7	118.0579453	0	1.531850815	Yolk sac
HMGN2	118.0463791	0	1.426858783	Yolk sac
NME1	117.9514618	0	2.54477644	Yolk sac
EMP3	117.848114	0	1.585374475	Yolk sac
TBCA	117.6885605	0	1.30556643	Yolk sac
DBI	117.4938965	0	1.4986763	Yolk sac
NDUFB8	117.3037491	0	1.524892807	Yolk sac
SMIM4	116.8160553	0	2.565191984	Yolk sac
S100A13	116.4049149	0	3.204803944	Yolk sac
SNRPD1	116.2221375	0	1.960016012	Yolk sac
HMGA2	115.9822159	0	5.731791496	Yolk sac
HNRNPA1	115.5639496	0	1.232322693	Yolk sac
CALR	115.2765808	0	1.384903431	Yolk sac
TIMM8B	114.9954453	0	1.64333427	Yolk sac
IER3	114.985611	0	1.975989699	Yolk sac
PET100	113.9652176	0	1.518546343	Yolk sac
SNRPE	113.9526596	0	1.671531916	Yolk sac
RPL17	113.8704376	0	1.336724281	Yolk sac
ABCG2	113.8266373	0	2.222904205	Yolk sac
TRMT112	113.6538467	0	1.355098724	Yolk sac
MKKS	113.2558365	0	2.75545907	Yolk sac
NDUFA6	111.4569016	0	1.615795255	Yolk sac
UQCC2	111.2176132	0	2.086251497	Yolk sac
EEF1D	111.0651093	0	0.97648102	Yolk sac
ATOX1	110.6546555	0	1.259244323	Yolk sac
RBX1	110.5198746	0	1.30833292	Yolk sac
IGFBP4	110.4991684	0	3.013447046	Yolk sac
MALAT1	110.0314407	0	1.041033626	Yolk sac
MT1G	110.0073471	0	1.811791658	Yolk sac
GNG5	109.7354279	0	1.079325318	Yolk sac
NDUFS8	109.3974609	0	1.649486899	Yolk sac
COX17	109.219368	0	1.589049697	Yolk sac
SNU13	109.2041397	0	1.415030122	Yolk sac
SRP14	109.1287079	0	0.90212363	Yolk sac
ATP1B1	108.7996674	0	1.77920413	Yolk sac
RPL30	108.0298691	0	0.730561793	Yolk sac
ARL6IP4	107.8424225	0	1.269763589	Yolk sac
NUCKS1	107.6578445	0	1.597630739	Yolk sac
TUBB	107.2230148	0	1.625299215	Yolk sac
LSM4	107.2094116	0	1.770646572	Yolk sac
MRPL23	106.8862	0	1.774983764	Yolk sac
RANBP1	106.6364365	0	1.936453581	Yolk sac
SERPINH1	106.6286316	0	3.107617617	Yolk sac
MRPL57	106.4562988	0	1.672102571	Yolk sac
SPARC	106.4145432	0	4.024635315	Yolk sac
YWHAE	106.2946396	0	1.212608337	Yolk sac
SLC25A6	106.2296524	0	1.077525258	Yolk sac
NPC2	106.1712494	0	0.887663782	Yolk sac
LSM7	105.4736252	0	1.616108298	Yolk sac
DDT	105.1699448	0	1.430446148	Yolk sac
APOA1	104.5884399	0	3.751721144	Yolk sac
PRDX2	104.3034897	0	1.496967912	Yolk sac
BLOC1S1	103.3886185	0	1.126375198	Yolk sac
HSPA8	103.0188065	0	1.257479668	Yolk sac
EIF4EBP1	102.8346558	0	1.849225402	Yolk sac
NDUFA2	102.7231674	0	1.232192993	Yolk sac
HSBP1	102.5282288	0	1.204217792	Yolk sac
ERH	102.2405319	0	1.386927843	Yolk sac
PTGES3	102.0056229	0	1.24985075	Yolk sac
HSPD1	101.8660507	0	1.480498195	Yolk sac
TUBA1C	101.5839539	0	2.194914341	Yolk sac
MRPS21	101.4778366	0	1.412543416	Yolk sac
POMP	101.1459503	0	1.005325913	Yolk sac
C9orf16	100.9647293	0	1.562124252	Yolk sac
EDF1	100.6115646	0	1.047837496	Yolk sac
TOP2A	100.188652	0	3.438106537	Yolk sac
NDUFS7	99.91249084	0	1.366302848	Yolk sac
RPL4	99.69902039	0	0.910294592	Yolk sac
APOM	99.52236938	0	4.619069576	Yolk sac
MRPL41	99.35155487	0	1.609966278	Yolk sac
SUMO2	99.07332611	0	0.942908168	Yolk sac
VAMP8	98.54639435	0	0.897407055	Yolk sac
VPS29	97.98873901	0	1.337977409	Yolk sac
KCTD12	97.9704361	0	1.378092766	Yolk sac
AP2M1	97.77918243	0	1.312044501	Yolk sac
PHLDA1	96.97460175	0	3.375425339	Yolk sac
TXNDC17	96.8430481	0	1.496967912	Yolk sac
SLC12A5	96.78791809	0	4.272436142	Yolk sac
COX5A	95.9803009	0	1.196301222	Yolk sac
MT1H	95.32910156	0	1.927639842	Yolk sac
XBP1	95.32315063	0	1.559670568	Yolk sac
PSMB5	94.47366333	0	1.691762686	Yolk sac
VDAC1	93.69894409	0	1.449144721	Yolk sac
KISS1	93.68967438	0	9.105065346	Yolk sac
RPA3	93.45057678	0	2.086359739	Yolk sac
CXCL1	93.36677551	0	3.770610809	Yolk sac
MRPL12	93.21104431	0	1.971984029	Yolk sac
GADD45GIP1	93.14691162	0	1.451856852	Yolk sac
LSM5	92.50954437	0	1.677276611	Yolk sac
CALM2	92.37636566	0	0.805131853	Yolk sac
SNRPB	92.13529205	0	1.386653543	Yolk sac
CLEC11A	92.1164093	0	2.902311325	Yolk sac
RPS27L	91.74546051	0	1.180457354	Yolk sac
NPM1	91.65522003	0	1.030835986	Yolk sac
AURKAIP1	91.38896179	0	1.338551521	Yolk sac
GSTP1	91.14846802	0	0.909491599	Yolk sac
CORO1A	90.87012482	0	1.16798687	Yolk sac
CTSC	90.85832214	0	1.018707156	Yolk sac
PRDX6	90.7470932	0	1.241371155	Yolk sac
SEC61B	90.52288818	0	1.085089684	Yolk sac
MGST2	89.83359528	0	1.436721563	Yolk sac
NDUFC1	89.24224854	0	1.319735169	Yolk sac
BRK1	88.9061203	0	1.008955956	Yolk sac
NUDT1	88.7458725	0	1.848621726	Yolk sac
ATP6V1G1	88.51216125	0	0.963521659	Yolk sac
DNPH1	88.38365173	0	1.207229257	Yolk sac
NR4A1	88.35425568	0	1.694246888	Yolk sac
RBP4	88.27360535	0	4.627062321	Yolk sac
PSMA2	88.268013	0	1.481925011	Yolk sac
EIF2S2	88.10945892	0	1.326123118	Yolk sac
PKM	87.97993469	0	1.140632868	Yolk sac
EIF3K	87.82604218	0	0.938389778	Yolk sac
HIST1H4C	87.76635742	0	2.703935862	Yolk sac
EIF5B	87.42147827	0	1.558977842	Yolk sac
TRAPPC2L	87.04451752	0	1.509402633	Yolk sac
CYBA	86.99423981	0	0.619404972	Yolk sac
SF3B5	86.80150604	0	1.161966324	Yolk sac
PRDX5	86.75688934	0	0.975321472	Yolk sac
ZFAND2A	86.67071533	0	2.331542253	Yolk sac
POLR2J	86.63144684	0	1.367942214	Yolk sac
C4orf48	86.59938812	0	1.33513248	Yolk sac
PMP22	85.83019257	0	2.215112209	Yolk sac
NDUFV2	85.80867004	0	1.215501904	Yolk sac
SNRPC	85.67382813	0	1.400468111	Yolk sac
MTUS1	85.3790741	0	4.404930592	Yolk sac
OTUD1	85.20796967	0	2.047682762	Yolk sac
EIF1AX	85.05075073	0	1.331820011	Yolk sac
NME4	84.92366028	0	1.56718421	Yolk sac
NAA20	84.81121826	0	1.671090245	Yolk sac
LDHA	84.78798676	0	1.146315932	Yolk sac
EEF1B2	84.67594147	0	0.885260224	Yolk sac
MANF	84.64910889	0	1.80011344	Yolk sac
GAS6	84.59992218	0	2.392432213	Yolk sac
CCDC167	84.44916534	0	2.335693598	Yolk sac
GAMT	84.28591156	0	1.98966372	Yolk sac
CISD3	84.24745941	0	1.828102469	Yolk sac
HSPH1	84.1493454	0	1.44348681	Yolk sac
APRT	83.82762146	0	1.122730613	Yolk sac
AK1	83.64673615	0	3.517542124	Yolk sac
APLP2	82.76951599	0	0.93682313	Yolk sac
CD63	82.60245514	0	0.735523999	Yolk sac
GPR34	82.24463654	0	1.484858513	Yolk sac
HSPA1A	82.10869598	0	1.229511857	Yolk sac
CAPZB	81.85187531	0	0.765968382	Yolk sac
EIF3J	81.50150299	0	1.517473578	Yolk sac
NDUFB11	81.32060242	0	0.983139515	Yolk sac
NHP2	81.21779633	0	1.564121485	Yolk sac
CUTA	81.07215118	0	1.213676572	Yolk sac
HMGB1	80.95317078	0	0.960618496	Yolk sac
NRP2	80.76559448	0	1.965026259	Yolk sac
BAG3	80.50187683	0	2.25046277	Yolk sac
BAX	80.21916962	0	1.160885215	Yolk sac
NDUFB10	79.98406982	0	1.097740293	Yolk sac
SERBP1	79.81930542	0	1.084471941	Yolk sac
MATK	79.50556183	0	3.783313036	Yolk sac
GTF3C6	79.40142059	0	1.390147448	Yolk sac
IL1RN	79.28783417	0	1.947701216	Yolk sac
FKBP1A	79.10050201	0	0.737066746	Yolk sac
HSP90B1	79.07975006	0	0.914506257	Yolk sac
TPM4	78.97116089	0	1.090706944	Yolk sac
ABRACL	78.91684723	0	0.995563269	Yolk sac
BTF3	78.5512619	0	0.753091335	Yolk sac
SOD1	78.47403717	0	1.013782859	Yolk sac
MDK	78.43029785	0	3.483701229	Yolk sac
SNRPD3	78.38127899	0	1.32040441	Yolk sac
CKS1B	78.30792999	0	1.856914401	Yolk sac
FCGR1A	78.24928284	0	2.205358267	Yolk sac
SIVA1	78.14526367	0	1.337624192	Yolk sac
TMEM14C	78.13525391	0	1.109320164	Yolk sac
MRPL27	77.94554138	0	1.596134305	Yolk sac
MRPL54	77.89089203	0	1.321209431	Yolk sac
ABL2	77.85588837	0	2.851906061	Yolk sac
BOLA3	77.76160431	0	1.889854193	Yolk sac
SLC25A5	77.51178741	0	0.923208117	Yolk sac
UBE2C	77.3574295	0	3.131628036	Yolk sac
PLTP	77.33207703	0	1.441818476	Yolk sac
NAA38	77.09064484	0	1.13234508	Yolk sac
C1orf122	77.01714325	0	1.870300174	Yolk sac
RIN2	76.59537506	0	2.384326935	Yolk sac
RPL36AL	76.5245285	0	0.713486612	Yolk sac
GSTA4	76.5188446	0	3.561479807	Yolk sac
PSMB6	76.43449402	0	1.085685968	Yolk sac
NDUFA7	76.15172577	0	1.943226337	Yolk sac
MT1X	76.00807953	0	2.103555679	Yolk sac
PARK7	75.96721649	0	0.989929676	Yolk sac
DNAJB11	75.96215057	0	1.561288238	Yolk sac
CYCS	75.88673401	0	1.128980041	Yolk sac
CALM1	75.76013947	0	0.804849148	Yolk sac
CENPW	75.70737457	0	2.512022734	Yolk sac
CLIC1	75.62791443	0	0.727434993	Yolk sac
DUSP23	75.62555695	0	1.648756862	Yolk sac
CTSZ	75.54306793	0	0.979478955	Yolk sac
LAMTOR5	75.31620789	0	1.014641762	Yolk sac
SNRNP25	75.15426636	0	1.947838902	Yolk sac
PPIB	75.06935883	0	0.899561644	Yolk sac
HSPA1B	74.99430847	0	1.295353651	Yolk sac
ELP5	74.88656616	0	2.062421083	Yolk sac
RPL5	74.86616516	0	0.686172783	Yolk sac
HINT2	74.28288269	0	1.607184768	Yolk sac
PTPRN2	74.24127197	0	3.390015602	Yolk sac
NINJ1	74.22322845	0	0.837098539	Yolk sac
BMP2	74.2113266	0	5.900245667	Yolk sac
FABP5	74.12837219	0	1.012034893	Yolk sac
COL1A2	74.0164032	0	3.991899729	Yolk sac
H2AFV	73.85961151	0	1.183888078	Yolk sac
C12orf75	73.77345276	0	3.216745853	Yolk sac
PRDX1	73.58695984	0	0.800037861	Yolk sac
PMAIP1	73.55016327	0	1.914287448	Yolk sac
ASPH	73.4447937	0	1.92370975	Yolk sac
RPL39L	73.43902588	0	2.778809071	Yolk sac
HMGN3	73.41956329	0	1.140723348	Yolk sac
VTN	73.34606934	0	3.643097401	Yolk sac
LSM2	73.10887146	0	1.433272958	Yolk sac
DRAP1	72.71961975	0	1.003962636	Yolk sac
PFDN2	72.45819855	0	1.189134836	Yolk sac
NCL	72.45265961	0	1.055817008	Yolk sac
PDXK	72.29553986	0	1.529969215	Yolk sac
NDUFB4	72.02916718	0	0.90039593	Yolk sac
HM13	71.72975159	0	1.251122236	Yolk sac
GPR183	71.56517029	0	2.040439367	Yolk sac
GTF2H5	71.55153656	0	1.340349197	Yolk sac
TFPT	71.48487091	0	1.94090414	Yolk sac
TIMM10	71.31616211	0	1.582638502	Yolk sac
CDK4	71.31172943	0	1.69802022	Yolk sac
TOMM5	70.95916748	0	1.721224904	Yolk sac
MMP14	70.86495209	0	1.948918939	Yolk sac
UBB	70.80693054	0	0.754971385	Yolk sac
RAB5C	70.77785492	0	0.894716203	Yolk sac
CSNK2B	70.73603821	0	0.949705839	Yolk sac
DTYMK	70.65960693	0	2.117926836	Yolk sac
FKBP4	70.65393066	0	1.954082489	Yolk sac
MRPL18	70.59845734	0	1.430942297	Yolk sac
WDR83OS	70.13009644	0	0.946247578	Yolk sac
TUBB4B	70.07592773	0	1.446430087	Yolk sac
SNRPB2	69.70219421	0	1.097117543	Yolk sac
ETFB	69.1865921	0	1.100943685	Yolk sac
PSMB3	69.18180847	0	0.855044842	Yolk sac
PDCD5	69.17237091	0	1.350970387	Yolk sac
MIR4435-2HG	69.03945923	0	1.390880466	Yolk sac
MRPL33	69.03610229	0	1.152027845	Yolk sac
CXCL8	68.83905792	0	1.568689585	Yolk sac
RAB13	68.81247711	0	1.525990844	Yolk sac
CACYBP	68.74591064	0	1.146496892	Yolk sac
TNFSF9	68.73468781	0	4.358225822	Yolk sac
TMEM141	68.73052979	0	1.441465616	Yolk sac
B3GNT5	68.64367676	0	1.967733622	Yolk sac
TMED9	68.58402252	0	1.100052595	Yolk sac
PTMS	68.52579498	0	1.645509481	Yolk sac
ENY2	68.43630981	0	0.89310354	Yolk sac
MRPL51	68.26974487	0	1.122659564	Yolk sac
MRPS6	68.2059021	0	1.448936224	Yolk sac
PPDPF	68.14335632	0	0.780029714	Yolk sac
FIS1	68.05976868	0	0.975119352	Yolk sac
KDELR2	68.03527832	0	1.145625591	Yolk sac
COPE	68.00173187	0	0.864567399	Yolk sac
STOML2	67.97328949	0	1.476969719	Yolk sac
TMEM160	67.84882355	0	1.204882383	Yolk sac
RAB7B	67.75372314	0	3.202474356	Yolk sac
PA2G4	67.70985413	0	1.163787127	Yolk sac
BCAT1	67.52780151	0	1.531229496	Yolk sac
PSMC3	67.48725891	0	1.3810215	Yolk sac
COX20	67.47261047	0	1.434375405	Yolk sac
ZSCAN16-AS1	67.42129517	0	1.44174242	Yolk sac
ZNF593	67.37895203	0	1.701731086	Yolk sac
PSENEN	67.37517548	0	1.260408759	Yolk sac
PHB	67.36855316	0	1.224304557	Yolk sac
PGAM1	67.3415451	0	0.997608542	Yolk sac
RGS16	67.29135132	0	3.884099245	Yolk sac
POLR2I	67.28911591	0	1.348418474	Yolk sac
SUMO3	67.27692413	0	1.172312617	Yolk sac
CKLF	67.2681427	0	1.076681495	Yolk sac
COL3A1	67.21670532	0	4.913276672	Yolk sac
SPINK1	67.14007568	0	6.257058144	Yolk sac
TXNL4A	66.95448303	0	1.421805024	Yolk sac
CDKN1A	66.88814545	0	1.574244142	Yolk sac
MRPS16	66.77283478	0	1.318111181	Yolk sac
NDUFB3	66.65616608	0	0.991736889	Yolk sac
EEF1A1	66.56771851	0	0.505290687	Yolk sac
IDH1	66.5592041	0	1.088796854	Yolk sac
AP1B1	66.55745697	0	1.153506756	Yolk sac
POLR2G	66.53302765	0	1.176200151	Yolk sac
LUM	66.48538208	0	5.627859116	Yolk sac
SMDT1	66.27862549	0	1.032158494	Yolk sac
NAA10	66.17470551	0	1.343017578	Yolk sac
DNAJB6	66.15631866	0	1.067098498	Yolk sac
RNF181	66.15310669	0	0.873469651	Yolk sac
LPAR6	66.14252472	0	1.268921018	Yolk sac
S100A11	66.13694763	0	0.592758238	Yolk sac
TYMS	66.00382233	0	2.513411999	Yolk sac
COX14	65.95455933	0	1.111268401	Yolk sac
TMIGD3	65.91116333	0	1.327625751	Yolk sac
MZT2A	65.87346649	0	1.535749674	Yolk sac
RNASEH2A	65.65301514	0	2.693146467	Yolk sac
COMMD6	65.45937347	0	0.761451066	Yolk sac
GALM	65.43238068	0	2.128053665	Yolk sac
PSMA1	65.37973022	0	0.986268044	Yolk sac
PDIA4	65.1741333	0	1.136156559	Yolk sac
UBE2L3	65.11820221	0	0.94586885	Yolk sac
NUTF2	65.10597992	0	1.232026219	Yolk sac
GGCT	64.87612915	0	1.671158195	Yolk sac
CXCL2	64.67282104	0	1.874646187	Yolk sac
CDK1	64.61624908	0	2.384865522	Yolk sac
BIRC5	64.57015991	0	2.723855734	Yolk sac
PTTG1	64.35080719	0	2.131965399	Yolk sac
HNRNPM	64.29754639	0	1.053665757	Yolk sac
AIF1	64.28285217	0	0.54662168	Yolk sac
RHEB	64.28231812	0	1.117268205	Yolk sac
PPP1R15A	64.24177551	0	0.952826619	Yolk sac
ZWINT	64.21903229	0	2.426010847	Yolk sac
BNIP3	64.16495514	0	1.495507479	Yolk sac
DPH3	64.09393311	0	1.56133616	Yolk sac
SUSD3	63.8546257	0	1.626621962	Yolk sac
PIN1	63.69359589	0	1.359327316	Yolk sac
DUT	63.66856003	0	1.337694407	Yolk sac
VMA21	63.64272308	0	1.195929527	Yolk sac
CD109	63.6065712	0	4.377050877	Yolk sac
CBX3	63.54659271	0	0.987975538	Yolk sac
SNX2	63.53643799	0	0.907011151	Yolk sac
ANP32B	63.53246307	0	0.917085528	Yolk sac
CENPM	63.4985733	0	2.806506395	Yolk sac
DUSP3	63.33001328	0	1.496280551	Yolk sac
KRT8	63.30823898	0	4.040775299	Yolk sac
HNRNPA3	63.21214676	0	0.756478667	Yolk sac
UQCRFS1	63.19606781	0	0.995725811	Yolk sac
HNRNPDL	63.15493774	0	0.872523427	Yolk sac
MRPL21	63.0345192	0	1.360867023	Yolk sac
TESC	62.98061752	0	1.790118694	Yolk sac
CRYBB1	62.90570068	0	1.880963922	Yolk sac
NPM3	62.87479782	0	1.904842496	Yolk sac
RPS19BP1	62.82437515	0	1.13738513	Yolk sac
USP36	62.58418274	0	1.667119741	Yolk sac
MRPL20	62.37345886	0	1.050039649	Yolk sac
ZNF90	62.32511902	0	1.938949227	Yolk sac
PSMC4	62.20574188	0	1.112944245	Yolk sac
ANXA2	62.1313858	0	1.070242643	Yolk sac
COPRS	62.11147308	0	2.035009146	Yolk sac
MTCH2	61.95862198	0	1.282228351	Yolk sac
GSTO1	61.93218231	0	0.833979845	Yolk sac
FRZB	61.69804764	0	5.803665638	Yolk sac
LAGE3	61.56461334	0	1.384750247	Yolk sac
RPL6	61.56277084	0	0.547735035	Yolk sac
SRSF3	61.56041718	0	0.812071443	Yolk sac
PRDX3	61.4499321	0	0.961431861	Yolk sac
CHCHD5	61.30784607	0	1.296672702	Yolk sac
HNMT	61.0930481	0	0.906887233	Yolk sac
NDUFB9	61.07601929	0	0.962589204	Yolk sac
ANAPC16	61.06978607	0	0.90912658	Yolk sac
KRT18	60.99056625	0	3.423380852	Yolk sac
TNF	60.89907455	0	1.639353991	Yolk sac
MAFF	60.77237701	0	1.822191715	Yolk sac
DUSP4	60.65903473	0	3.722037554	Yolk sac
TXN	60.63953781	0	0.803699613	Yolk sac
PPP1R18	60.62015152	0	0.910607517	Yolk sac
ST13	60.54640961	0	0.804591775	Yolk sac
DNAJC9	60.36667252	0	2.174740791	Yolk sac
PLIN2	60.26345825	0	1.175363541	Yolk sac
MGST3	60.09876633	0	0.84982568	Yolk sac
DDIT4L	60.04254913	0	7.891344547	Yolk sac
HMGB3	60.04094315	0	1.699932694	Yolk sac
PEPD	60.03530121	0	1.10106957	Yolk sac
ATP6V0B	60.00296021	0	0.632680774	Yolk sac
ARID3A	59.96049118	0	1.297042608	Yolk sac
CD276	59.924366	0	2.126169682	Yolk sac
PNKD	59.92333603	0	1.152743578	Yolk sac
SSNA1	59.81495285	0	1.192625761	Yolk sac
COA6	59.77816391	0	1.407299519	Yolk sac
ADGRG1	59.72554016	0	6.406586647	Yolk sac
SSR3	59.70644379	0	0.864970922	Yolk sac
ARF6	59.68819809	0	1.030423522	Yolk sac
IER3IP1	59.60741806	0	1.39446795	Yolk sac
TCEAL4	59.59347153	0	1.243739605	Yolk sac
TMEM14B	59.51685715	0	1.020532727	Yolk sac
PSMB7	59.50385666	0	0.984448731	Yolk sac
CD83	59.46647263	0	1.139836431	Yolk sac
KPNA2	59.40971375	0	1.5514189	Yolk sac
GAPLINC	59.40955734	0	7.100792885	Yolk sac
RNASEH2C	59.29969025	0	1.168370485	Yolk sac
OCIAD2	59.25757217	0	3.442708492	Yolk sac
SRP9	59.23187637	0	0.982158303	Yolk sac
SNRNP27	59.22261047	0	1.37716186	Yolk sac
IFI27L2	59.21603394	0	1.290427446	Yolk sac
PSMD8	58.99928284	0	0.927745759	Yolk sac
DPM2	58.91553116	0	1.647817492	Yolk sac
CCT4	58.80277252	0	0.997608125	Yolk sac
SET	58.74035645	0	0.886380911	Yolk sac
ZNF706	58.72761154	0	0.950985849	Yolk sac
CCND1	58.69215393	0	1.575196266	Yolk sac
PARP1	58.6215477	0	1.1218431	Yolk sac
C1QBP	58.54439163	0	1.101592064	Yolk sac
TM2D2	58.45190048	0	1.371564269	Yolk sac
PDIA6	58.30079651	0	0.78105253	Yolk sac
MYDGF	58.01273727	0	0.863113701	Yolk sac
CHCHD10	58.00390625	0	1.125944853	Yolk sac
UBE2N	57.89316559	0	1.138754725	Yolk sac
PEBP1	57.89022064	0	0.840153217	Yolk sac
GDF15	57.81901932	0	3.644623041	Yolk sac
CAMTA1	57.78608322	0	1.21383667	Yolk sac
LAMTOR1	57.72698975	0	0.763748109	Yolk sac
CLTC	57.45584106	0	0.806526601	Yolk sac
PAFAH1B3	57.29706955	0	1.574617505	Yolk sac
SLC43A3	57.28867722	0	1.95423305	Yolk sac
RBPJ	57.28598022	0	0.942068875	Yolk sac
MRPL11	57.26173782	0	1.256322503	Yolk sac
POLR2K	57.17813873	0	1.138843536	Yolk sac
CBX5	56.91979218	0	1.567022562	Yolk sac
NDUFS3	56.90726471	0	1.032828927	Yolk sac
DPM3	56.83268738	0	1.264392614	Yolk sac
EIF5AL1	56.71814728	0	3.002866983	Yolk sac
DHFR	56.6673317	0	1.973258138	Yolk sac
MKI67	56.5821228	0	2.285303831	Yolk sac
DAD1	56.43444824	0	0.796663642	Yolk sac
CHMP4B	56.37551498	0	0.971404195	Yolk sac
VSIG4	56.31420898	0	0.826937377	Yolk sac
NDUFAB1	56.2376976	0	0.941002369	Yolk sac
HSBP1L1	56.10899353	0	2.102934599	Yolk sac
LAMTOR4	56.09206772	0	0.568658233	Yolk sac
RCAN1	55.8101387	0	2.200812578	Yolk sac
SNCG	55.79795456	0	4.331598759	Yolk sac
FAAP20	55.69496155	0	1.089868307	Yolk sac
DYNLRB1	55.68180466	0	0.832005978	Yolk sac
COMMD4	55.62698746	0	1.266927958	Yolk sac
HNRNPF	55.54321289	0	0.80599612	Yolk sac
ARPC5L	55.52912903	0	1.409961462	Yolk sac
ATOH8	55.50911331	0	5.462507725	Yolk sac
DNAJC8	55.45660782	0	0.954358101	Yolk sac
PSMD14	55.38827896	0	1.314169884	Yolk sac
EIF1	55.38216782	0	0.373596698	Yolk sac
METAP2	55.35338211	0	1.007523656	Yolk sac
UQCRB	55.22303772	0	0.501224577	Yolk sac
EI24	55.21363449	0	1.307399869	Yolk sac
CLN6	55.17731476	0	1.838220358	Yolk sac
SFPQ	55.03508759	0	0.88107425	Yolk sac
IER5	54.93156815	0	1.037129879	Yolk sac
RNF7	54.78531265	0	0.9366467	Yolk sac
TOMM22	54.63599014	0	1.061277509	Yolk sac
TF	54.62810516	0	3.807928801	Yolk sac
TRAPPC1	54.51438904	0	0.749265075	Yolk sac
NUDC	54.51045227	0	0.96814692	Yolk sac
P4HB	54.50249481	0	0.791550219	Yolk sac
MT1F	54.5015564	0	1.598881125	Yolk sac
DNAJA4	54.47132111	0	1.475398898	Yolk sac
H2AFJ	54.44177628	0	0.845871389	Yolk sac
H3F3B	54.39323807	0	0.48372227	Yolk sac
RAD23A	54.3274765	0	0.947317541	Yolk sac
DHCR24	54.24369812	0	3.345093727	Yolk sac
FAH	54.21841431	0	1.638552547	Yolk sac
S100A1	54.16363525	0	3.524469376	Yolk sac
SLC25A4	54.15897369	0	2.293151617	Yolk sac
OAZ1	54.11750793	0	0.352279186	Yolk sac
MRPL34	54.10850143	0	1.125661969	Yolk sac
GINS2	54.09371948	0	2.909757137	Yolk sac
FGFR1	54.04717636	0	2.360094786	Yolk sac
RRP7A	53.986763	0	1.321257591	Yolk sac
CHMP4A	53.95969772	0	1.051447868	Yolk sac
TPM3	53.92161942	0	0.53742373	Yolk sac
ITGB3BP	53.91638184	0	1.915071964	Yolk sac
GMNN	53.90393829	0	1.783584476	Yolk sac
NDUFAF2	53.85588837	0	1.535618305	Yolk sac
RAB11A	53.83820343	0	0.90839231	Yolk sac
CCDC124	53.7919693	0	1.197474003	Yolk sac
TPGS2	53.76088715	0	1.503370166	Yolk sac
OSTC	53.67486191	0	0.889604926	Yolk sac
LSM6	53.61135864	0	1.034980297	Yolk sac
KLF10	53.60976791	0	1.543096542	Yolk sac
POLR2F	53.50891495	0	0.941146612	Yolk sac
SAP18	53.47571564	0	0.689394832	Yolk sac
COA3	53.46539688	0	1.140986919	Yolk sac
ARL6IP1	53.40075684	0	0.896036148	Yolk sac
APEX1	53.39922714	0	1.051176071	Yolk sac
ZNF428	53.39830017	0	1.157935381	Yolk sac
NDUFB6	53.37617111	0	0.970221221	Yolk sac
IL6ST	53.36977005	0	1.293406963	Yolk sac
SNHG25	53.33792114	0	1.223206401	Yolk sac
IGF2BP2	53.26793289	0	1.749612331	Yolk sac
TCEAL3	53.17923737	0	1.339985013	Yolk sac
EGR1	53.08516312	0	1.075226426	Yolk sac
SSBP1	52.96667099	0	0.866865635	Yolk sac
CRIM1	52.88817215	0	3.807769775	Yolk sac
GEM	52.84790421	0	3.350882053	Yolk sac
CCDC50	52.78035736	0	1.143229246	Yolk sac
EHD4	52.70992661	0	1.480466843	Yolk sac
ARHGAP18	52.69752121	0	1.246733427	Yolk sac
HBA1	52.64289856	0	1.314500928	Yolk sac
MRPS12	52.64149094	0	1.324782491	Yolk sac
ALKBH7	52.63936996	0	0.951091468	Yolk sac
MT2A	52.63737488	0	0.920991421	Yolk sac
EIF6	52.62610626	0	1.015374899	Yolk sac
PPIC	52.58220673	0	3.046756744	Yolk sac
CENPK	52.57189941	0	2.339688063	Yolk sac
STIP1	52.54726028	0	1.200303197	Yolk sac
MRPL55	52.51543808	0	1.100261092	Yolk sac
RBMX	52.38685608	0	0.952521622	Yolk sac
MRPS34	52.29011917	0	0.98521167	Yolk sac
ZNHIT1	52.28268051	0	0.804000735	Yolk sac
OGFRL1	52.24761581	0	1.088109136	Yolk sac
GUK1	52.24021149	0	0.674944639	Yolk sac
KRTCAP2	52.2393837	0	0.864435196	Yolk sac
TIMM17B	52.18246078	0	1.065748811	Yolk sac
EPS15	52.17811203	0	1.107587934	Yolk sac
MAD2L1	52.15977097	0	2.326751709	Yolk sac
CTSD	52.12368393	0	0.612635732	Yolk sac
ATF3	52.11002731	0	1.282800913	Yolk sac
ZCCHC10	51.62358093	0	1.357857585	Yolk sac
RASGRP3	51.54634094	0	2.323517084	Yolk sac
MYL6B	51.48181152	0	1.74568367	Yolk sac
IGF1	51.42699814	0	1.614014745	Yolk sac
LTC4S	51.42230988	0	1.325103164	Yolk sac
P2RX4	51.27633667	0	1.371723413	Yolk sac
SLC25A3	51.2718544	0	0.632291734	Yolk sac
POLR2J3	51.23854065	0	1.70789361	Yolk sac
UBE2S	50.95986176	0	1.440168977	Yolk sac
PSMC5	50.95698166	0	0.92163986	Yolk sac
PSMB1	50.93650055	0	0.703643322	Yolk sac
GSN	50.8476944	0	0.934697032	Yolk sac
SLC5A3	50.78445435	0	1.66034615	Yolk sac
NACA	50.72236633	0	0.442032546	Yolk sac
TMEM126A	50.71302414	0	1.261189222	Yolk sac
TK1	50.69780731	0	1.931436419	Yolk sac
ARHGDIA	50.67104721	0	0.745799005	Yolk sac
FAM207A	50.66690826	0	1.430377722	Yolk sac
RABEP1	50.62533951	0	1.170189142	Yolk sac
FKBP2	50.3772583	0	0.805147469	Yolk sac
PGK1	50.24920273	0	0.606250465	Yolk sac
TRA2B	50.23576736	0	0.840355158	Yolk sac
ISOC2	50.19746017	0	1.213509321	Yolk sac
RRM2	50.1652565	0	2.305079699	Yolk sac
SKA2	50.16466904	0	1.505718708	Yolk sac
TMEM97	50.03129578	0	2.421247482	Yolk sac
LSM3	50.02659607	0	0.807168424	Yolk sac
AURKB	49.95044327	0	2.393305063	Yolk sac
SQLE	49.91284561	0	2.301548004	Yolk sac
C22orf39	49.82704926	0	1.354759336	Yolk sac
PCBP1	49.82013321	0	0.582802355	Yolk sac
EIF4E	49.7315712	0	1.065264106	Yolk sac
PCBP2	49.5929718	0	0.56908536	Yolk sac
HIGD2A	49.57330704	0	0.620549738	Yolk sac
MRPL47	49.55700302	0	1.107960105	Yolk sac
C11orf58	49.5208168	0	0.735569417	Yolk sac
KLF6	49.38175583	0	0.685114145	Yolk sac
NMT1	49.37925339	0	1.195551276	Yolk sac
EBP	49.35760117	0	1.662065148	Yolk sac
TMEM106C	49.19882584	0	1.728594184	Yolk sac
SRSF7	49.19023132	0	0.797495902	Yolk sac
MKNK1	49.18342972	0	0.837675333	Yolk sac
PDAP1	49.12846756	0	1.076908112	Yolk sac
NDUFAF3	49.12637329	0	0.797764897	Yolk sac
VAT1	49.08922195	0	1.464781523	Yolk sac
CRTAP	48.95611954	0	1.097247243	Yolk sac
HCFC1R1	48.87990952	0	1.275059223	Yolk sac
LRRC59	48.8722496	0	1.233914971	Yolk sac
RBM3	48.8680687	0	0.709641159	Yolk sac
FOLR2	48.75778961	0	0.597283363	Yolk sac
NDUFV3	48.74085999	0	0.955900431	Yolk sac
TPD52L2	48.73196411	0	0.961596251	Yolk sac
EPS8	48.59888458	0	1.328251123	Yolk sac
COL1A1	48.55499649	0	3.373672485	Yolk sac
JOSD2	48.53330612	0	1.255879641	Yolk sac
VPS25	48.46234131	0	1.233796835	Yolk sac
DDX39A	48.26318741	0	1.151136637	Yolk sac
NUSAP1	48.17613602	0	1.959989905	Yolk sac
DYNC1I2	48.150177	0	0.941985846	Yolk sac
SPCS1	48.12458038	0	0.726857305	Yolk sac
THUMPD3-AS1	48.04373932	0	1.239708543	Yolk sac
AGPAT2	48.0004158	0	1.12273562	Yolk sac
CNPY2	47.99869919	0	1.106377006	Yolk sac
NUDT3	47.93990707	0	1.203487635	Yolk sac
GPC3	47.72589874	0	4.223010063	Yolk sac
C19orf48	47.68432236	0	1.880307317	Yolk sac
CDC20	47.65476608	0	2.501335621	Yolk sac
SKP1	47.57753372	0	0.592420399	Yolk sac
HSPA6	47.57148361	0	1.263626575	Yolk sac
ARL5A	47.5350647	0	1.083688974	Yolk sac
NUDT5	47.44839096	0	0.986480057	Yolk sac
PSMG3	47.43705368	0	1.48438549	Yolk sac
SUMO1	47.41935349	0	0.757815957	Yolk sac
CHCHD1	47.38802719	0	0.893539429	Yolk sac
PCNA	47.3285141	0	1.39314878	Yolk sac
SNF8	47.30178833	0	0.982117295	Yolk sac
S100A9	47.29640579	0	0.736560285	Yolk sac
UROS	47.28142166	0	1.232962132	Yolk sac
UFM1	47.23419571	0	0.891111076	Yolk sac
CLPP	47.19965744	0	1.185431719	Yolk sac
ANXA4	47.18659973	0	0.970807433	Yolk sac
CD59	47.16960144	0	0.805702746	Yolk sac
BUD31	47.15665817	0	0.854474187	Yolk sac
CD200R1	47.14073563	0	1.414487123	Yolk sac
DEK	47.06490707	0	0.759282053	Yolk sac
UQCC3	47.05034637	0	1.281184077	Yolk sac
SF3B6	47.02515793	0	0.712189972	Yolk sac
TMEM147	47.0151329	0	0.774662971	Yolk sac
TUBB6	46.93128967	0	2.602880478	Yolk sac
RWDD1	46.86502075	0	0.818812847	Yolk sac
PFDN6	46.76963425	0	1.157378554	Yolk sac
SPCS2	46.73394394	0	0.721301675	Yolk sac
NUAK1	46.67794037	0	3.744130135	Yolk sac
DLK1	46.52900696	0	2.768712759	Yolk sac
CCT3	46.37009048	0	0.849005818	Yolk sac
FCGRT	46.34206009	0	0.416872561	Yolk sac
GADD45B	46.31468201	0	0.723666728	Yolk sac
SCNM1	46.2712059	0	0.959583282	Yolk sac
BTF3L4	46.18463135	0	0.795301318	Yolk sac
VARS	46.15810394	0	1.5863235	Yolk sac
RAP2A	46.1290741	0	1.423271179	Yolk sac
EMC6	46.11346436	0	1.082909584	Yolk sac
A2M	46.10502243	0	0.71118629	Yolk sac
POLR2E	46.09291077	0	0.77927196	Yolk sac
MAGED1	46.03649139	0	2.252635002	Yolk sac
GPN3	46.01061249	0	1.313792944	Yolk sac
CARD19	45.98031235	0	1.175997972	Yolk sac
GCNT2	45.9602356	0	2.985549688	Yolk sac
CCNB1	45.7754097	0	2.316301823	Yolk sac
HSD17B10	45.7648468	0	0.976856232	Yolk sac
ACP1	45.744133	0	0.904483318	Yolk sac
S100A6	45.68441772	0	0.832554877	Yolk sac
MORF4L2	45.65060806	0	0.866923928	Yolk sac
RPL26L1	45.55018616	0	1.000486135	Yolk sac
DCTPP1	45.50673676	0	1.395053267	Yolk sac
DAAM1	45.47904587	0	1.659955382	Yolk sac
PLEKHO1	45.47489548	0	1.067968369	Yolk sac
DUSP2	45.4416275	0	1.149272203	Yolk sac
VKORC1	45.41658783	0	0.84583813	Yolk sac
MVB12A	45.32715225	0	1.225542545	Yolk sac
HSPB11	45.24318695	0	0.989990652	Yolk sac
CCDC34	45.23740005	0	2.262191772	Yolk sac
MRPL40	45.09609985	0	0.990006924	Yolk sac
PNP	45.04355621	0	1.374157429	Yolk sac
ARF3	45.03447723	0	0.857469678	Yolk sac
IL1B	44.96670532	0	1.194429517	Yolk sac
RRP15	44.92205811	0	1.6672436	Yolk sac
SREK1IP1	44.90870285	0	0.975631297	Yolk sac
TXN2	44.87520981	0	0.848948538	Yolk sac
COA1	44.8576622	0	1.065683722	Yolk sac
PSMB2	44.83963776	0	0.750982821	Yolk sac
SPAG7	44.769104	0	0.923665345	Yolk sac
RPP25	44.75520706	0	1.370489001	Yolk sac
TSC22D1	44.72649384	0	1.682867885	Yolk sac
BCL2L12	44.69592285	0	1.52066493	Yolk sac
CYB5B	44.60652542	0	1.282931447	Yolk sac
ESD	44.51136017	0	0.811501801	Yolk sac
CDK2AP2	44.47022629	0	0.99572444	Yolk sac
PMVK	44.45411301	0	0.897778451	Yolk sac
TMEM144	44.43008804	0	1.790450811	Yolk sac
PTBP1	44.41672134	0	0.953945041	Yolk sac
HMGB2	44.38219452	0	0.844905317	Yolk sac
PRC1	44.3670311	0	2.315307617	Yolk sac
PIM3	44.36408615	0	1.27726984	Yolk sac
TMPO	44.3639946	0	1.094551682	Yolk sac
IFI16	44.35370636	0	0.640591025	Yolk sac
FGL1	44.3469696	0	2.741908789	Yolk sac
ELK3	44.29008484	0	1.730655789	Yolk sac
AP1S1	44.26845169	0	1.35386312	Yolk sac
GTSE1	44.18098068	0	2.549386024	Yolk sac
UBAC1	44.10905075	0	1.319448948	Yolk sac
DCN	44.10725021	0	3.189125299	Yolk sac
HBA2	44.0906868	0	1.094312906	Yolk sac
PLEKHJ1	44.08589935	0	1.100203991	Yolk sac
HIGD1A	44.06650543	0	1.292142153	Yolk sac
YWHAG	44.05683899	0	0.986617565	Yolk sac
NASP	44.05085373	0	0.981202483	Yolk sac
UBE2T	44.0291481	0	2.253775597	Yolk sac
MRPL37	44.01206589	0	1.163917899	Yolk sac
ARPC4	43.94812393	0	0.60730803	Yolk sac
ATP2A2	43.91867828	0	0.980468929	Yolk sac
ACADM	43.85365295	0	1.027831078	Yolk sac
ADRM1	43.82354736	0	0.830675304	Yolk sac
MSMO1	43.79865646	0	2.198419571	Yolk sac
UXT	43.75188446	0	0.637421131	Yolk sac
NONO	43.74086761	0	0.791180313	Yolk sac
CYC1	43.73796844	0	0.749438941	Yolk sac
TIMM17A	43.62507248	0	1.102009654	Yolk sac
EGLN2	43.61558151	0	1.569015861	Yolk sac
MARCKS	43.60831451	0	0.516641557	Yolk sac
PHF19	43.59349823	0	1.704470277	Yolk sac
WDR77	43.57237244	0	1.318726301	Yolk sac
ERP29	43.56303787	0	0.582575858	Yolk sac
SLC9A3R1	43.55581284	0	0.901640534	Yolk sac
TMCO1	43.51780319	0	0.822935522	Yolk sac
GYPB	43.48358154	0	2.679346561	Yolk sac
KHSRP	43.41046524	0	1.165840149	Yolk sac
CCNA2	43.40429688	0	2.253921032	Yolk sac
STXBP6	43.34787369	0	5.519280434	Yolk sac
CENPN	43.2521553	0	2.012238264	Yolk sac
MRPS25	43.24386597	0	1.128351569	Yolk sac
USP53	43.21456528	0	2.517899752	Yolk sac
MRPS11	43.18079376	0	1.092018962	Yolk sac
CENPF	43.06715012	0	1.912240386	Yolk sac
FUOM	43.0442009	0	0.801499069	Yolk sac
FABP1	42.98183441	0	1.227582335	Yolk sac
ST3GAL5	42.93116379	0	1.32821393	Yolk sac
PLXND1	42.85767746	0	1.010784864	Yolk sac
BUB3	42.85346603	0	1.053384662	Yolk sac
HELLS	42.84026337	0	2.303498507	Yolk sac
FADS2	42.83958054	0	2.106854916	Yolk sac
CMSS1	42.80546951	0	1.508544564	Yolk sac
RAPH1	42.71999359	0	1.858512521	Yolk sac
ACY3	42.68399429	0	3.26728797	Yolk sac
ZC3H11A	42.5697403	0	1.487556696	Yolk sac
CSF1	42.53717422	0	3.539159775	Yolk sac
MTFP1	42.52906799	0	1.861775875	Yolk sac
NDUFA8	42.50115967	0	0.920694172	Yolk sac
TSEN15	42.47312927	0	1.526815176	Yolk sac
MRPL53	42.47222137	0	1.601339936	Yolk sac
UBE2I	42.46681213	0	0.694566667	Yolk sac
CDKN3	42.44643021	0	2.024842978	Yolk sac
ITGB1	42.38455582	0	0.716997981	Yolk sac
HNRNPK	42.37560654	0	0.483806342	Yolk sac
TMEM167A	42.33704758	0	0.732621551	Yolk sac
HDDC2	42.29240036	0	1.038421392	Yolk sac
CITED2	42.28929901	0	0.916313946	Yolk sac
XIST	42.27062607	0	0.747466505	Yolk sac
TMEM251	42.06151581	0	1.460197449	Yolk sac
SSR4	41.99238205	0	0.515264332	Yolk sac
SLC17A5	41.89847946	0	1.378319502	Yolk sac
HYI	41.84972	0	1.892291546	Yolk sac
ATF4	41.78743362	0	0.762260497	Yolk sac
SDCCAG8	41.74206161	0	1.058052182	Yolk sac
TROAP	41.71529388	0	2.381407261	Yolk sac
PFDN4	41.6610527	0	0.986086309	Yolk sac
KXD1	41.61673355	0	0.94848156	Yolk sac
RAB3IL1	41.61589432	0	1.096452832	Yolk sac
NRROS	41.490345	0	1.066577196	Yolk sac
FDPS	41.46851349	0	0.981456459	Yolk sac
ACAT2	41.46731567	0	1.562106133	Yolk sac
TTYH3	41.38272476	0	0.710522592	Yolk sac
UBC	41.29067612	0	0.419737548	Yolk sac
MAGEF1	41.28529739	0	1.634046912	Yolk sac
PAICS	41.28089523	0	1.450219989	Yolk sac
BATF	41.24879837	0	1.622996092	Yolk sac
UHRF1	41.22786713	0	2.33591938	Yolk sac
SMC1A	41.22246552	0	0.975217223	Yolk sac
HADH	41.19153976	0	0.911319315	Yolk sac
LSM8	41.17345428	0	0.769378722	Yolk sac
IER5L	41.15491867	0	1.564148784	Yolk sac
DUSP5	41.10867691	0	1.960685849	Yolk sac
RBBP4	41.08041382	0	0.843315899	Yolk sac
MEG3	41.04529953	0	3.026583672	Yolk sac
MYL9	41.01014328	0	2.485336542	Yolk sac
POP7	40.98649216	0	1.228196144	Yolk sac
MRPL15	40.97284317	0	1.070005417	Yolk sac
CLDN7	40.9534874	0	4.65028429	Yolk sac
ACADVL	40.95166779	0	0.752395689	Yolk sac
DRAM1	40.93241882	0	1.20543468	Yolk sac
PSMA4	40.92769623	0	0.626574039	Yolk sac
PCDH12	40.89057541	0	1.515006185	Yolk sac
LAP3	40.88521194	0	0.660207987	Yolk sac
HNRNPD	40.87962341	0	0.699699879	Yolk sac
ATP6AP2	40.87540436	0	0.572556078	Yolk sac
UQCRC1	40.87152481	0	0.677792072	Yolk sac
C20orf27	40.84692764	0	0.771159708	Yolk sac
PHLDB1	40.8448143	0	3.713893652	Yolk sac
GGH	40.83327103	0	1.714109778	Yolk sac
MCM7	40.81274033	0	1.436463594	Yolk sac
SBDS	40.76870728	0	0.893323123	Yolk sac
SERTAD1	40.764328	0	1.104297042	Yolk sac
STARD13	40.67895889	0	2.268058538	Yolk sac
ARHGAP23	40.65272522	0	3.731806993	Yolk sac
CISD1	40.64748383	0	1.137261391	Yolk sac
FDFT1	40.62316895	0	1.084862351	Yolk sac
GALE	40.60824203	0	1.312207699	Yolk sac
CLSPN	40.59309769	0	2.177740574	Yolk sac
B3GNT2	40.58362198	0	1.469898462	Yolk sac
MRPL22	40.5594101	0	0.940797329	Yolk sac
CDC37	40.51535797	0	0.689432204	Yolk sac
EDNRB	40.41506577	0	1.280777693	Yolk sac
GCHFR	40.3778038	0	1.403420925	Yolk sac
SNX8	40.37074661	0	1.066328049	Yolk sac
TMEM219	40.31797409	0	0.603286684	Yolk sac
FBL	40.26343536	0	0.827493072	Yolk sac
AHSA1	40.22517395	0	0.870825231	Yolk sac
ANLN	40.21825409	0	2.312147617	Yolk sac
DDX21	40.2036438	0	0.714566886	Yolk sac
BOLA2B	40.18246078	0	1.930749536	Yolk sac
COA4	40.18218994	0	0.971605241	Yolk sac
UBE2D2	40.179142	0	0.666829407	Yolk sac
RBBP7	40.13343811	0	0.943209171	Yolk sac
TPX2	40.12073517	0	1.997165442	Yolk sac
ZDHHC12	40.11379242	0	0.979491293	Yolk sac
ITGAE	40.08790207	0	1.146795392	Yolk sac
COX7A2L	40.08074951	0	0.685392976	Yolk sac
BLVRA	40.03248215	0	0.661592841	Yolk sac
MPC2	39.96877289	0	0.838748395	Yolk sac
ANAPC15	39.9188118	0	1.041424394	Yolk sac
NCBP2	39.87791824	0	1.027382493	Yolk sac
U2AF1	39.82867813	0	1.413095474	Yolk sac
TAL1	39.81703949	0	1.736545801	Yolk sac
SNCA	39.78758621	0	1.53899765	Yolk sac
POLR2H	39.67950821	0	1.113191962	Yolk sac
FAM136A	39.64744568	0	1.088110566	Yolk sac
PABPN1	39.64415741	0	0.884069026	Yolk sac
ARPC3	39.58764267	0	0.304087937	Yolk sac
RHOC	39.57846069	0	0.815496981	Yolk sac
VAMP2	39.53589249	0	0.811414599	Yolk sac
MDH2	39.52888489	0	0.646088779	Yolk sac
ABHD17A	39.51959991	0	0.982056737	Yolk sac
NEK6	39.45053864	0	1.340123415	Yolk sac
TUBB2A	39.43650818	0	2.248436689	Yolk sac
CEP55	39.41034317	0	2.385194063	Yolk sac
USP2	39.40062714	0	3.978272676	Yolk sac
NRAS	39.39796066	0	1.130294204	Yolk sac
IMP4	39.38343811	0	1.095238805	Yolk sac
GLRX3	39.3650322	0	0.934181631	Yolk sac
ORMDL2	39.35147476	0	0.937971771	Yolk sac
NTMT1	39.34227371	0	1.080707908	Yolk sac
MRPS14	39.30942535	0	0.980664372	Yolk sac
TDG	39.27409744	0	1.100303531	Yolk sac
ALOX5AP	39.24831009	0	0.804853559	Yolk sac
SRSF2	39.23774338	0	0.617220044	Yolk sac
G3BP1	39.20651245	0	0.798669279	Yolk sac
PYCARD	39.1583786	0	0.44854787	Yolk sac
SPC24	39.14484024	0	2.670234919	Yolk sac
MRPS7	39.11906052	0	0.830363393	Yolk sac
HRAS	39.11025238	0	2.024836063	Yolk sac
RAP2B	39.10567474	0	0.718364835	Yolk sac
KL	39.06830978	0	4.194021225	Yolk sac
IGF2BP3	39.06811905	0	1.141420841	Yolk sac
CCNB2	39.05125427	0	1.893367529	Yolk sac
ECM1	38.75602341	0	2.28587532	Yolk sac
GTF3A	38.75160599	0	0.671748579	Yolk sac
ARID5B	38.74313736	0	1.113505721	Yolk sac
ARF1	38.7326889	0	0.494280815	Yolk sac
MDH1	38.63053894	0	0.666065097	Yolk sac
FKBP3	38.61523819	0	0.840537012	Yolk sac
JTB	38.6024704	0	0.569553733	Yolk sac
MAGOHB	38.60203934	0	1.229233027	Yolk sac
C12orf57	38.52429962	0.00E+00	0.948333025	Yolk sac
EMP1	38.52017975	2.19E-307	3.454468727	Yolk sac
YWHAQ	38.4922142	0.00E+00	0.675908387	Yolk sac
CTNNAL1	38.48601151	9.71E-308	1.935698271	Yolk sac
MRPL36	38.4826355	0.00E+00	1.017816544	Yolk sac
PPP1CC	38.43076324	0.00E+00	0.702552676	Yolk sac
NFKBIA	38.37914276	0.00E+00	0.594677687	Yolk sac
SRRM1	38.33234024	2.34E-307	0.611604095	Yolk sac
UBE2F	38.29655838	2.70E-306	0.788125873	Yolk sac
TP53I11	38.27681351	4.85E-306	1.502759218	Yolk sac
RHOBTB3	38.24930954	2.42E-304	1.389438987	Yolk sac
SRSF9	38.24893188	4.08E-306	0.699931681	Yolk sac
MT1E	38.23662186	6.36E-305	1.048321486	Yolk sac
KRT19	38.15823746	7.03E-302	3.456616879	Yolk sac
ETHE1	38.15802383	4.60E-304	0.847281337	Yolk sac
TMEM14A	38.04389191	1.58E-300	2.503561974	Yolk sac
ISG15	37.98195648	7.79E-302	0.718786418	Yolk sac
PLK1	37.94333267	3.05E-299	2.298544645	Yolk sac
TMA16	37.91273117	1.35E-299	1.261531353	Yolk sac
RASSF4	37.88468933	5.49E-300	0.743836701	Yolk sac
PTP4A1	37.82916641	3.40E-299	0.804670691	Yolk sac
DDX1	37.81282806	3.45E-298	1.10996151	Yolk sac
AP2A2	37.78076172	1.09E-298	0.683264852	Yolk sac
ADAP2	37.75136185	5.54E-299	0.592207015	Yolk sac
PYROXD2	37.74259186	5.73E-296	3.11453104	Yolk sac
SRM	37.73974991	5.88E-297	1.33340013	Yolk sac
ZNF703	37.66762543	8.00E-296	1.250747561	Yolk sac
SH3GL1	37.60514832	7.53E-296	1.00497818	Yolk sac
NISCH	37.52618408	4.22E-294	1.22113812	Yolk sac
SNRNP40	37.51429749	8.79E-294	1.066682696	Yolk sac
AHSP	37.48606873	3.18E-293	1.129380465	Yolk sac
GIPC1	37.48187256	1.08E-292	1.598804832	Yolk sac
TRAPPC3	37.46450043	1.17E-293	0.772821128	Yolk sac
KDELR1	37.46373749	1.06E-293	0.699656427	Yolk sac
DOK2	37.44281387	1.70E-293	0.679681301	Yolk sac
TIMM44	37.40084839	9.13E-292	1.374233484	Yolk sac
FOXM1	37.34008789	3.20E-290	2.473744154	Yolk sac
PPP2CB	37.32485199	4.15E-291	1.019259334	Yolk sac
TAF9	37.32262802	3.78E-291	0.913872182	Yolk sac
LINC00467	37.31410217	1.71E-290	1.516941071	Yolk sac
SOD2	37.29523468	5.84E-293	0.611302078	Yolk sac
ZCCHC9	37.21876144	1.59E-289	1.123053551	Yolk sac
PSMC1	37.19902802	6.87E-290	0.718222797	Yolk sac
SCN9A	37.19265366	5.45E-288	2.849455357	Yolk sac
BCL7C	37.13259506	4.97E-288	1.34932816	Yolk sac
SENCR	37.07972717	4.52E-287	1.531690836	Yolk sac
MYL12A	37.07737732	3.24E-290	0.352294177	Yolk sac
LIN28B	37.04622269	3.31E-285	4.677108765	Yolk sac
CENPA	37.03302002	1.15E-285	2.366609812	Yolk sac
PXDC1	37.02149582	8.57E-286	1.63614893	Yolk sac
PMF1	37.01779938	6.87E-287	0.866466701	Yolk sac
PIN4	37.0019455	1.32E-286	0.797433197	Yolk sac
PPIH	36.96507263	1.00E-285	0.99600631	Yolk sac
NAB2	36.91864395	2.57E-284	1.536946177	Yolk sac
H2AFX	36.87809372	4.11E-284	1.275964499	Yolk sac
AK6	36.87371063	2.80E-284	1.058639526	Yolk sac
SNRPA	36.85609055	2.84E-284	0.96184659	Yolk sac
MRPL4	36.843647	4.59E-284	0.931263447	Yolk sac
BSG	36.79246521	2.23E-284	0.54283911	Yolk sac
DNAJA1	36.79154205	1.34E-284	0.509404838	Yolk sac
NDUFAF4	36.73039627	4.29E-282	1.085598826	Yolk sac
CDCA3	36.70640564	6.62E-281	2.308885336	Yolk sac
CANX	36.70564651	1.61E-283	0.488994658	Yolk sac
SPDL1	36.66894913	1.52E-280	2.032446384	Yolk sac
UFC1	36.66615677	3.46E-282	0.604433239	Yolk sac
FADS1	36.64539337	9.92E-281	1.286946058	Yolk sac
TUBG1	36.63440323	2.28E-280	1.504330397	Yolk sac
SMC2	36.6308136	1.11E-280	1.156253219	Yolk sac
SFMBT2	36.58860779	4.21E-280	1.378789663	Yolk sac
SNHG9	36.58206177	2.51E-280	1.108706236	Yolk sac
RBM8A	36.54229736	1.99E-280	0.606803894	Yolk sac
MRPS33	36.50308609	4.23E-279	0.872000575	Yolk sac
MEA1	36.4550209	1.38E-278	0.788692534	Yolk sac
SAE1	36.41861725	8.11E-278	1.134159565	Yolk sac
LINC01094	36.36989212	4.02E-276	2.321881533	Yolk sac
DCXR	36.36681366	2.58E-277	0.743429422	Yolk sac
ANKRD39	36.34606934	3.26E-276	1.418246865	Yolk sac
GLO1	36.3183403	2.02E-276	0.852188945	Yolk sac
SRI	36.29686737	1.39E-276	0.752840221	Yolk sac
TMEM70	36.29245758	3.81E-276	0.816601098	Yolk sac
ZC3H12C	36.28515625	4.12E-275	2.024563789	Yolk sac
SLC30A1	36.27650833	1.72E-275	1.343171358	Yolk sac
HMMR	36.2634201	9.52E-275	1.926017284	Yolk sac
PLD4	36.25484848	2.01E-275	1.057351947	Yolk sac
CRELD2	36.24392319	3.79E-275	1.027317882	Yolk sac
ANP32E	36.23861313	1.35E-275	0.903325975	Yolk sac
CD9	36.23686981	4.84E-274	2.577071428	Yolk sac
MOB4	36.23376846	2.58E-275	0.946214497	Yolk sac
SLC35B1	36.21271133	9.43E-275	1.011788607	Yolk sac
POLE4	36.11785507	6.84E-274	0.798733354	Yolk sac
ACOT7	36.08986282	3.81E-272	1.939188838	Yolk sac
AMDHD2	36.06983566	5.83E-273	0.864297986	Yolk sac
CSF1R	36.006073	1.31E-274	0.439088076	Yolk sac
MVD	35.94505692	1.20E-270	1.298659801	Yolk sac
EIF4G1	35.92618561	6.08E-271	0.865026772	Yolk sac
MCTS1	35.91569138	5.33E-271	0.687471986	Yolk sac
STUB1	35.88787842	1.84E-270	0.781652808	Yolk sac
RPL22L1	35.85154724	6.56E-270	0.653483272	Yolk sac
PSMD7	35.85055923	3.57E-270	0.667633474	Yolk sac
TNFRSF11A	35.83418274	1.55E-268	1.700455427	Yolk sac
NBL1	35.82325745	8.95E-268	3.428552151	Yolk sac
SS18L2	35.78709412	8.30E-269	0.921622157	Yolk sac
MEAF6	35.7619133	1.62E-268	0.83607018	Yolk sac
HNRNPA0	35.75203323	8.20E-269	0.613011539	Yolk sac
MRPL50	35.7441864	7.85E-268	1.073525906	Yolk sac
APP	35.72996902	2.60E-268	1.168896317	Yolk sac
MAPK13	35.72934341	5.44E-268	1.50449419	Yolk sac
DEF8	35.67110062	2.11E-267	0.972623944	Yolk sac
METTL7B	35.65321732	5.96E-266	1.861649513	Yolk sac
MRPL42	35.63611603	1.84E-266	0.985211492	Yolk sac
SLC18B1	35.63063812	1.02E-265	1.738587379	Yolk sac
SMS	35.62160492	3.14E-267	0.566551745	Yolk sac
GLUD1	35.61821365	1.81E-266	0.84872067	Yolk sac
MAP2K2	35.61536407	9.73E-267	0.93167305	Yolk sac
DNAJC15	35.60206604	1.34E-266	0.631451905	Yolk sac
TNFRSF12A	35.57319641	1.50E-264	2.605316639	Yolk sac
DCUN1D5	35.56155014	2.62E-265	1.193223715	Yolk sac
DNMT1	35.54595184	2.98E-265	0.954955876	Yolk sac
QDPR	35.53678894	5.31E-265	0.96488297	Yolk sac
VDAC2	35.51983261	1.46E-265	0.571486592	Yolk sac
ACYP1	35.4860611	1.27E-263	1.825590849	Yolk sac
CD28	35.47970963	5.03E-264	1.135238051	Yolk sac
MAD2L2	35.44923019	6.97E-264	1.087738872	Yolk sac
SMC4	35.44707108	6.54E-264	0.987758577	Yolk sac
CCDC85B	35.42605209	5.28E-264	0.6726349	Yolk sac
IFI27L1	35.40583038	1.62E-262	1.763981342	Yolk sac
EEF1E1	35.40472412	5.42E-263	1.230991244	Yolk sac
RCN3	35.40179062	5.74E-263	1.288166881	Yolk sac
COMMD7	35.35712433	1.10E-262	0.83940202	Yolk sac
IMMP1L	35.3432312	7.47E-262	1.53152585	Yolk sac
LAPTM4B	35.34098053	2.77E-261	2.559775829	Yolk sac
UPF3A	35.33335114	3.82E-262	1.08746469	Yolk sac
PSMD9	35.3124733	3.14E-262	1.012459874	Yolk sac
MRPS36	35.30768585	3.16E-262	0.736462176	Yolk sac
DLGAP5	35.29975891	8.09E-261	2.293190718	Yolk sac
CDCA7	35.29706573	9.05E-261	2.276474953	Yolk sac
TIMM22	35.29476929	3.14E-261	1.38904655	Yolk sac
MCC	35.25130844	3.71E-260	1.998770118	Yolk sac
AAMDC	35.21355438	2.34E-260	1.044386744	Yolk sac
HNRNPA2B1	35.21221542	1.73E-262	0.358373523	Yolk sac
MRPS26	35.19860077	3.59E-260	0.997407258	Yolk sac
MPV17	35.16054916	7.61E-260	0.854584277	Yolk sac
SHMT2	35.13915634	2.85E-259	1.048882127	Yolk sac
C7orf50	35.13830566	9.83E-260	0.716276348	Yolk sac
IMP3	35.12805176	2.07E-259	0.792345762	Yolk sac
TAX1BP3	35.03456116	8.88E-258	1.178136706	Yolk sac
KIFC1	34.98701096	1.23E-256	1.933174729	Yolk sac
MTHFD2L	34.9545517	1.18E-256	1.349415302	Yolk sac
TMED2	34.95318985	1.97E-257	0.598991454	Yolk sac
IGF2BP1	34.94416809	9.75E-256	2.273356438	Yolk sac
TPT1	34.87065887	1.79E-262	0.206537709	Yolk sac
MRPS15	34.84131241	1.39E-255	0.686165988	Yolk sac
PUF60	34.83655167	2.12E-255	0.790560782	Yolk sac
TCEAL8	34.83352661	3.24E-255	0.83050549	Yolk sac
GRHPR	34.81515884	4.10E-255	0.750494182	Yolk sac
NMRAL1	34.79576874	1.74E-254	1.068941236	Yolk sac
NUTM2A-AS1	34.78990173	1.06E-254	1.20395422	Yolk sac
GCSH	34.78744507	4.35E-254	1.299970746	Yolk sac
RGCC	34.75669098	2.91E-254	1.460314393	Yolk sac
EIF4G2	34.72093201	9.63E-255	0.474835575	Yolk sac
FUS	34.61334991	5.79E-253	0.522309422	Yolk sac
CBX1	34.58022308	7.05E-252	0.852548301	Yolk sac
SPC25	34.5687027	1.14E-250	2.247159004	Yolk sac
SPCS3	34.56674194	3.38E-252	0.576694489	Yolk sac
PRDM1	34.51694107	1.20E-250	0.933002412	Yolk sac
CALU	34.50534058	1.05E-250	0.802590132	Yolk sac
SNAPIN	34.42181015	1.57E-249	0.857467592	Yolk sac
TSPAN7	34.41495895	2.41E-248	2.430309534	Yolk sac
CDC25B	34.38290787	2.39E-248	1.539189935	Yolk sac
RER1	34.37878799	1.85E-249	0.602338135	Yolk sac
TIMM8A	34.345047	1.00E-247	1.816829801	Yolk sac
ADAM9	34.30522156	1.69E-248	0.694340467	Yolk sac
TMED10	34.30031967	2.14E-248	0.56455636	Yolk sac
ERCC1	34.25387955	2.29E-247	0.76766187	Yolk sac
PSMD4	34.22915268	2.17E-247	0.592172205	Yolk sac
HDGF	34.22442245	5.52E-247	0.892763019	Yolk sac
SNHG19	34.22067642	5.04E-246	1.681908369	Yolk sac
OSGEP	34.21626282	1.14E-246	0.890562415	Yolk sac
PSMD11	34.18614578	2.18E-246	0.775807798	Yolk sac
NDUFV1	34.08805847	3.69E-245	0.655415118	Yolk sac
HOMER3	34.04297638	5.02E-244	1.324071884	Yolk sac
DNAJB4	34.03660965	4.45E-244	0.942623734	Yolk sac
NDUFA5	34.03250504	3.01E-244	0.733725071	Yolk sac
TIMM50	34.0000267	1.72E-243	0.995475352	Yolk sac
MCM3	33.9095993	5.14E-242	1.354672432	Yolk sac
NQO1	33.90663147	1.62E-241	1.952740788	Yolk sac
MYBL2	33.8453064	8.14E-241	2.158461809	Yolk sac
H1FX	33.84253693	8.83E-242	0.868682384	Yolk sac
MZT1	33.80023956	9.13E-241	1.110244036	Yolk sac
DSTN	33.79586411	2.11E-241	0.561205447	Yolk sac
SMARCB1	33.78847504	7.78E-241	0.855736494	Yolk sac
FAM89A	33.74945068	6.56E-240	1.599015474	Yolk sac
ITM2C	33.71203995	1.38E-239	0.920160294	Yolk sac
SMIM1	33.70279312	6.58E-239	1.706224084	Yolk sac
CLIP2	33.67266464	1.41E-238	1.892926455	Yolk sac
ACTL6A	33.66394424	8.99E-239	1.22888875	Yolk sac
ITPA	33.65181351	5.79E-239	0.821301103	Yolk sac
TEX264	33.63510513	1.03E-238	0.778066754	Yolk sac
UBE2E3	33.62870026	7.74E-239	0.722132504	Yolk sac
TOLLIP	33.61967087	9.29E-239	0.844629407	Yolk sac
INO80C	33.59363174	6.35E-238	1.074375153	Yolk sac
SMIM19	33.59045792	4.75E-238	0.940795422	Yolk sac
NOP56	33.58362579	6.04E-238	0.826320291	Yolk sac
ASF1B	33.56655502	1.37E-237	1.644922256	Yolk sac
PPP1CA	33.56645203	1.20E-238	0.45186159	Yolk sac
RBP2	33.55730438	2.32E-236	4.081570625	Yolk sac
SNRPA1	33.53248596	2.99E-237	0.959054232	Yolk sac
PPIE	33.50800705	7.98E-237	0.94963634	Yolk sac
CTDNEP1	33.50153732	2.77E-237	0.691627443	Yolk sac
CACNA2D4	33.48647308	2.00E-236	1.493340611	Yolk sac
MAPK6	33.4668541	6.96E-237	0.86743325	Yolk sac
TARS	33.45237732	4.27E-236	1.07621181	Yolk sac
MORF4L1	33.43253708	5.77E-237	0.41816932	Yolk sac
EPSTI1	33.41808701	2.54E-236	0.700467169	Yolk sac
TEX30	33.41296387	2.80E-235	1.380678535	Yolk sac
ATF7IP2	33.41182709	2.47E-235	1.245749474	Yolk sac
KIF17	33.39842224	1.97E-234	2.768359661	Yolk sac
PKMYT1	33.39448166	1.38E-234	2.392857075	Yolk sac
CORO1C	33.37371445	1.11E-235	0.761518002	Yolk sac
SFXN3	33.35335541	1.63E-234	1.323351026	Yolk sac
NUDT14	33.3052597	4.61E-234	0.931242406	Yolk sac
CNRIP1	33.29545593	5.96E-234	0.859974682	Yolk sac
EMG1	33.28575897	8.17E-234	0.976525426	Yolk sac
HIST1H1C	33.28331757	3.52E-234	0.854605138	Yolk sac
CUEDC2	33.26888657	9.27E-234	0.865481019	Yolk sac
BAG1	33.26840591	5.11E-234	0.683928132	Yolk sac
IL1A	33.25681305	6.35E-233	2.071426868	Yolk sac
TUBA1A	33.2533493	2.93E-234	0.651782751	Yolk sac
RRAGC	33.25233459	9.39E-234	0.924458921	Yolk sac
RGS3	33.24985886	4.81E-233	1.843451262	Yolk sac
RB1	33.23769379	4.33E-234	0.547096312	Yolk sac
CETN3	33.22994232	7.63E-233	1.296561956	Yolk sac
MCM4	33.21209717	1.75E-232	1.682438731	Yolk sac
MMRN2	33.18756866	1.44E-231	3.062235832	Yolk sac
TWSG1	33.17755127	7.34E-232	1.953487158	Yolk sac
NSA2	33.13217926	2.42E-232	0.562709272	Yolk sac
IDH3B	33.13083267	5.51E-232	0.763370216	Yolk sac
MTHFD2	33.01023102	2.67E-230	0.863962591	Yolk sac
TWF2	33.00905228	1.08E-230	0.620887399	Yolk sac
HS3ST1	33.00787354	2.35E-229	2.239003658	Yolk sac
SRP19	32.9957962	2.80E-230	0.802670598	Yolk sac
CENPU	32.99506378	3.79E-230	1.361040115	Yolk sac
UQCRHL	32.98384857	1.01E-229	1.191529036	Yolk sac
PHF5A	32.98153687	5.97E-230	0.896134317	Yolk sac
COPZ1	32.95444489	8.95E-230	0.632931292	Yolk sac
WDR34	32.94226837	1.24E-228	1.869796872	Yolk sac
MCM6	32.9139061	1.40E-228	1.416424394	Yolk sac
HNRNPAB	32.9050293	4.92E-229	0.720639586	Yolk sac
PPP2CA	32.9037056	2.45E-229	0.608434141	Yolk sac
MRPL28	32.87794876	1.07E-228	0.753702283	Yolk sac
MGLL	32.87420654	1.67E-228	0.795333087	Yolk sac
BTG3	32.87347794	3.46E-228	1.134542227	Yolk sac
HNRNPA1L2	32.85056305	1.61E-227	1.666191459	Yolk sac
ECHS1	32.74498749	5.76E-227	0.609534144	Yolk sac
NTAN1	32.6852417	4.30E-226	0.735905647	Yolk sac
DDA1	32.6591301	1.19E-225	0.953961551	Yolk sac
POSTN	32.64694977	3.31E-224	5.345581055	Yolk sac
MELK	32.64582443	9.80E-225	2.184705019	Yolk sac
PHLDA2	32.639328	1.16E-224	1.895120859	Yolk sac
SYT1	32.61552048	1.90E-224	1.600683689	Yolk sac
ANAPC13	32.58180618	9.95E-225	0.777499855	Yolk sac
MED28	32.5786972	6.78E-225	0.639712214	Yolk sac
MRTO4	32.56683731	5.03E-224	1.297122002	Yolk sac
GAS7	32.46475601	1.44E-223	0.860078037	Yolk sac
PTGR1	32.40826416	8.36E-222	1.29953301	Yolk sac
CDCA8	32.38198471	2.86E-221	2.166475773	Yolk sac
URM1	32.36483002	1.29E-221	0.936677694	Yolk sac
GINS1	32.35329437	8.65E-221	2.37989378	Yolk sac
EMC10	32.34624481	1.45E-221	0.695201159	Yolk sac
TMEM107	32.29977036	7.37E-221	0.941438377	Yolk sac
CALHM2	32.29837418	1.49E-220	1.243097901	Yolk sac
MITF	32.29674911	1.96E-220	1.279504776	Yolk sac
AUP1	32.28131104	7.09E-221	0.590226948	Yolk sac
YARS	32.2803688	1.98E-220	1.147966862	Yolk sac
VWA5A	32.27938843	5.93E-220	1.759190559	Yolk sac
TMEM63B	32.27029419	3.87E-220	1.473371387	Yolk sac
DNAJC19	32.2699852	2.01E-220	0.84496963	Yolk sac
MAGOH	32.2669754	1.08E-220	0.659999609	Yolk sac
SMIM3	32.26573944	2.93E-220	1.276203752	Yolk sac
SEC13	32.25549316	2.01E-220	0.748662651	Yolk sac
CDCA5	32.22737885	3.35E-219	2.244904518	Yolk sac
RAC3	32.2076149	1.35E-218	3.589287281	Yolk sac
DPP4	32.19673157	1.88E-218	3.731810093	Yolk sac
COCH	32.18894577	2.03E-218	3.276352406	Yolk sac
SHCBP1	32.17251587	7.13E-219	1.669696569	Yolk sac
CRABP2	32.16533279	5.19E-218	4.693204403	Yolk sac
PF4	32.15291977	8.36E-219	1.451598167	Yolk sac
PARVB	32.13296127	9.72E-219	0.725512445	Yolk sac
LRR1	32.13194275	2.03E-218	1.400444508	Yolk sac
RANGRF	32.1244545	2.53E-218	1.096376419	Yolk sac
HERPUD1	32.12068939	8.40E-219	0.532196403	Yolk sac
RAB1A	32.1086998	1.62E-219	0.466851383	Yolk sac
DNAJB9	32.09310532	5.49E-218	0.972350419	Yolk sac
PPP1R14B	32.02987289	1.99E-217	0.958046556	Yolk sac
TMEM126B	32.01118469	4.50E-217	0.795210481	Yolk sac
LIG1	31.96962738	4.36E-216	1.772175908	Yolk sac
ARL3	31.93719673	5.07E-216	1.090695143	Yolk sac
ITGB1BP1	31.84725952	5.52E-215	0.833420932	Yolk sac
TPM2	31.83296967	3.45E-214	2.001078844	Yolk sac
MND1	31.8157444	7.23E-214	2.086487532	Yolk sac
KIF2C	31.81415176	6.68E-214	2.1462152	Yolk sac
RAD51AP1	31.78049278	7.52E-214	1.219512582	Yolk sac
TMEM230	31.77634811	2.33E-214	0.563860953	Yolk sac
PTRHD1	31.77282524	3.44E-214	0.646084309	Yolk sac
CLIC4	31.76026344	5.95E-214	1.121180773	Yolk sac
ACTA2	31.74372864	6.02E-213	2.377304077	Yolk sac
MMADHC	31.6852932	3.08E-213	0.575953722	Yolk sac
SNHG7	31.64539909	2.56E-212	0.871987462	Yolk sac
CCDC14	31.63457108	6.11E-212	1.362918615	Yolk sac
SSRP1	31.56980133	2.74E-211	0.882080972	Yolk sac
THOC6	31.55678177	4.78E-211	1.020590901	Yolk sac
PSMG1	31.55617332	5.36E-211	1.056288481	Yolk sac
RPP30	31.53052711	1.04E-210	0.948271871	Yolk sac
TCTEX1D2	31.52507782	3.56E-210	1.968200684	Yolk sac
EIF3I	31.50978851	7.26E-211	0.545743942	Yolk sac
FXYD2	31.50425529	8.25E-210	2.059354305	Yolk sac
BABAM1	31.49372101	1.99E-210	0.769188881	Yolk sac
CHEK1	31.4822216	1.16E-209	2.021769285	Yolk sac
AMD1	31.4515686	3.61E-210	0.658201635	Yolk sac
YIF1A	31.40421104	3.42E-209	0.792756617	Yolk sac
NDUFS2	31.40203285	1.92E-209	0.634863436	Yolk sac
PTPMT1	31.39572906	4.74E-209	0.894082546	Yolk sac
JAM3	31.37945747	5.36E-208	3.781847	Yolk sac
NUDCD2	31.37773514	6.86E-209	0.781802118	Yolk sac
NUF2	31.34009552	6.94E-208	1.924037695	Yolk sac
SLBP	31.33890152	1.42E-208	0.789845347	Yolk sac
CDT1	31.29735947	3.13E-207	2.136042595	Yolk sac
NRP1	31.26389885	4.19E-208	0.515419245	Yolk sac
NELFE	31.26381493	1.34E-207	0.713188648	Yolk sac
DNAJC10	31.25541878	2.81E-207	0.889977992	Yolk sac
SIGMAR1	31.23067856	9.79E-207	1.16490674	Yolk sac
CCT6A	31.22535133	4.19E-207	0.613928556	Yolk sac
DLGAP3	31.21435356	1.29E-206	1.317811251	Yolk sac
ZC3H15	31.2105217	4.54E-207	0.571645558	Yolk sac
CSRP2	31.13607597	6.65E-205	3.521365166	Yolk sac
SCAND1	31.12938499	3.42E-206	0.487700969	Yolk sac
DNM1	31.12310982	8.06E-205	3.306170702	Yolk sac
SDC4	31.11713409	4.25E-205	1.995542049	Yolk sac
PRMT2	31.10929489	7.92E-206	0.606840134	Yolk sac
ARPC1B	31.07151794	2.33E-206	0.31913057	Yolk sac
SFT2D1	31.03449249	3.34E-205	0.441670924	Yolk sac
PRTFDC1	31.02910042	1.08E-203	2.518334389	Yolk sac
TATDN1	31.01477432	3.66E-204	0.957217097	Yolk sac
ABCF1	30.99065971	4.58E-204	0.81985873	Yolk sac
CCL5	30.93494415	7.34E-203	1.407929182	Yolk sac
PRMT1	30.93284988	3.17E-203	0.73538959	Yolk sac
RND1	30.9289608	2.19E-202	2.668671131	Yolk sac
GNPDA1	30.9160347	2.82E-203	0.617242754	Yolk sac
HNRNPC	30.90520859	6.78E-204	0.353350252	Yolk sac
RCBTB2	30.77683449	2.44E-201	1.083191395	Yolk sac
POLR3K	30.7166481	2.47E-200	1.069649339	Yolk sac
RASA1	30.70607758	1.18E-200	0.980360091	Yolk sac
LAT2	30.70207787	5.50E-201	0.723534942	Yolk sac
ERI3	30.67114258	9.45E-200	1.074591517	Yolk sac
MTDH	30.63676071	3.97E-200	0.453326315	Yolk sac
AGT	30.62474632	1.35E-198	2.759993076	Yolk sac
SLC39A3	30.55080605	2.70E-198	0.977837503	Yolk sac
CCDC58	30.50810051	1.53E-197	1.438797593	Yolk sac
TRIM28	30.49350739	8.72E-198	0.743587315	Yolk sac
MIEN1	30.47887421	8.56E-198	0.579732835	Yolk sac
POLE3	30.45217896	3.74E-197	0.887262285	Yolk sac
MTIF3	30.44281197	2.70E-197	0.639629781	Yolk sac
TRAM1	30.44217873	2.15E-197	0.508954346	Yolk sac
CCDC136	30.43389893	4.24E-196	4.324701309	Yolk sac
TAF11	30.42583847	6.38E-197	0.908535361	Yolk sac
ARPP19	30.4172287	4.66E-197	0.61703068	Yolk sac
PYURF	30.41373825	7.96E-197	0.627364635	Yolk sac
GTF2F1	30.39817619	1.33E-196	0.75891155	Yolk sac
ARHGDIB	30.36789703	1.98E-197	0.292015284	Yolk sac
MRPS18C	30.33721352	6.05E-196	0.622454703	Yolk sac
NR4A2	30.33508492	5.14E-196	0.615742445	Yolk sac
NEU1	30.33151054	7.56E-196	0.607656598	Yolk sac
C4orf46	30.31395149	3.76E-195	1.717005134	Yolk sac
TMEM106A	30.31230927	1.78E-195	0.792069674	Yolk sac
CENPH	30.30474663	6.10E-195	1.689753056	Yolk sac
SAT2	30.29111481	2.11E-195	0.570404589	Yolk sac
PDGFB	30.27346039	3.59E-194	3.201391697	Yolk sac
PGRMC1	30.26623726	1.07E-194	1.042417765	Yolk sac
PLAU	30.1971283	7.41E-194	1.283406734	Yolk sac
RHOA	30.19516563	2.47E-195	0.271529555	Yolk sac
EEF2	30.15760803	1.34E-194	0.350582123	Yolk sac
SOCS6	30.14597702	6.20E-193	1.765843153	Yolk sac
MCM2	30.10792542	1.74E-192	1.771624565	Yolk sac
WWP1	30.09063911	5.87E-193	0.585253	Yolk sac
MIR155HG	30.04680824	1.13E-191	2.052832603	Yolk sac
APOB	29.99644279	8.85E-191	3.134469748	Yolk sac
SEPSECS-AS1	29.89355087	4.70E-190	1.758062124	Yolk sac
REEP6	29.88360405	1.75E-189	2.571665525	Yolk sac
CHORDC1	29.8733387	4.05E-190	0.706814408	Yolk sac
ETV5	29.86662674	4.32E-190	0.712671399	Yolk sac
TCEA1	29.8499279	6.02E-190	0.584961414	Yolk sac
ELAVL1	29.84894562	8.76E-190	0.819323242	Yolk sac
GOT2	29.84781265	1.64E-189	1.095172048	Yolk sac
GFER	29.83520699	1.85E-189	0.915484488	Yolk sac
C19orf81	29.83068466	1.19E-188	5.192676067	Yolk sac
HSPA9	29.80909348	1.49E-189	0.572731256	Yolk sac
RAD51	29.78359604	2.92E-188	2.855469942	Yolk sac
GOLT1B	29.77393913	9.57E-189	0.989304006	Yolk sac
VPS28	29.75684357	4.01E-189	0.41758424	Yolk sac
ADAMTS9	29.7279892	1.71E-187	3.745891809	Yolk sac
PSMA3	29.72086525	2.15E-188	0.545737386	Yolk sac
PCOLCE	29.71444321	1.70E-187	2.522258759	Yolk sac
SLC28A1	29.64928436	1.57E-186	3.435716391	Yolk sac
OIP5	29.640625	1.15E-186	2.210186958	Yolk sac
SMIM7	29.59639168	9.33E-187	0.692197502	Yolk sac
PTPRO	29.5714016	3.70E-186	1.115866303	Yolk sac
FIBP	29.53630257	4.59E-186	0.618640482	Yolk sac
NDUFC2	29.53160667	2.96E-186	0.482569605	Yolk sac
CAMK2D	29.52910423	1.15E-185	1.116694331	Yolk sac
PDZD11	29.48744202	3.03E-185	0.884386897	Yolk sac
LPL	29.43831444	2.90E-184	2.54240036	Yolk sac
MED31	29.43572426	1.03E-184	1.001077414	Yolk sac
AKIP1	29.40641022	3.11E-184	0.886296988	Yolk sac
STC2	29.39568138	2.25E-183	5.740554333	Yolk sac
NIT2	29.39021301	4.65E-184	0.994700253	Yolk sac
UBE2M	29.37430573	3.69E-184	0.874208093	Yolk sac
MRPL17	29.33694839	1.54E-183	0.669274807	Yolk sac
SLC1A3	29.32790947	2.55E-183	1.267364979	Yolk sac
DTNA	29.29477501	1.54E-182	1.992903113	Yolk sac
INPP4B	29.28603172	1.77E-182	1.950083137	Yolk sac
THOC3	29.24189949	3.54E-182	1.146464825	Yolk sac
LMNB2	29.23861504	3.90E-182	1.35327065	Yolk sac
CEBPA	29.23356056	2.12E-182	0.850567937	Yolk sac
TPRKB	29.22350502	3.33E-182	0.667091548	Yolk sac
GNAI2	29.21206284	9.90E-183	0.338788152	Yolk sac
FERMT2	29.20706749	2.01E-181	2.11057353	Yolk sac
REXO2	29.20314598	8.56E-182	0.88236773	Yolk sac
ABI2	29.19517899	1.59E-181	1.287276983	Yolk sac
ZFP36L1	29.19367027	1.23E-182	0.376424521	Yolk sac
TGFBR3	29.19090271	2.22E-181	1.471543312	Yolk sac
FCGR1B	29.18097115	9.44E-182	1.302439213	Yolk sac
ENOPH1	29.18083	1.53E-181	0.89875102	Yolk sac
DNAJC11	29.15891075	3.29E-181	1.25610733	Yolk sac
NDC1	29.14058876	7.06E-181	1.526590228	Yolk sac
AURKA	29.13022614	7.49E-181	1.408062935	Yolk sac
APOC2	29.12051392	3.22E-180	2.900613546	Yolk sac
MCM10	29.11939621	2.55E-180	2.603513956	Yolk sac
CCT7	29.08636284	1.24E-180	0.563274741	Yolk sac
ESCO2	29.08268738	5.17E-180	1.992445469	Yolk sac
FEN1	29.04767036	9.44E-180	1.489150167	Yolk sac
MRPS23	29.03243828	8.37E-180	0.839097381	Yolk sac
DDIT3	29.01581001	9.56E-180	0.752872348	Yolk sac
SAR1A	29.00496292	9.32E-180	0.643029153	Yolk sac
PFDN1	28.9943428	1.78E-179	0.646124065	Yolk sac
CHKB	28.99371338	2.51E-179	1.085699439	Yolk sac
ATAD3A	28.97742653	6.11E-179	1.467344999	Yolk sac
BZW1	28.95716095	2.49E-179	0.521613359	Yolk sac
MALL	28.94379997	4.71E-178	3.946649313	Yolk sac
FNBP1L	28.92037582	4.69E-178	1.911611438	Yolk sac
SNRNP70	28.83930779	9.41E-178	0.561687768	Yolk sac
ATG101	28.82418442	2.66E-177	0.921321034	Yolk sac
SKP2	28.81118011	4.95E-177	1.109931707	Yolk sac
ATP6V1C1	28.79976463	2.06E-177	0.594137788	Yolk sac
RPF2	28.72066116	4.60E-176	0.882253528	Yolk sac
TMEM53	28.72049522	6.44E-176	1.310554624	Yolk sac
RHNO1	28.64551926	4.39E-175	1.07254982	Yolk sac
POP5	28.63495636	4.53E-175	0.865222216	Yolk sac
YEATS4	28.63355255	5.10E-175	1.019466877	Yolk sac
PPBP	28.63353729	4.34E-175	1.275114059	Yolk sac
LDLR	28.62580681	3.91E-175	1.001074076	Yolk sac
BIRC7	28.62475586	2.14E-174	2.582570076	Yolk sac
CSRP1	28.61900139	7.91E-175	1.012148023	Yolk sac
HBEGF	28.58963776	8.58E-175	0.64452523	Yolk sac
CTHRC1	28.58942986	7.26E-174	5.13911581	Yolk sac
DEPDC1	28.58632851	4.28E-174	2.182479858	Yolk sac
TUFM	28.57663536	1.27E-174	0.495755315	Yolk sac
SLC3A2	28.56599426	1.11E-174	0.462947279	Yolk sac
MRPL35	28.55636024	3.58E-174	0.815645516	Yolk sac
OXT	28.52825928	3.32E-173	4.282068253	Yolk sac
LRRC39	28.51723289	2.81E-173	1.774397612	Yolk sac
THOP1	28.49884224	2.59E-173	1.325586915	Yolk sac
LY96	28.46899986	5.97E-174	0.367193103	Yolk sac
RFC2	28.45406723	5.43E-173	0.985647619	Yolk sac
IDH2	28.39315605	1.49E-172	0.471099377	Yolk sac
HAUS1	28.35230446	8.99E-172	0.904160202	Yolk sac
DKC1	28.32982445	1.78E-171	0.919317782	Yolk sac
CSRNP1	28.28709602	2.58E-171	0.678242922	Yolk sac
RFXANK	28.27686501	4.96E-171	0.694627523	Yolk sac
SLC25A39	28.25578117	9.26E-171	0.581860125	Yolk sac
HEXB	28.25417519	7.72E-171	0.554671407	Yolk sac
RNPS1	28.21903229	2.22E-170	0.602991462	Yolk sac
HYOU1	28.20987701	4.81E-170	0.958974659	Yolk sac
ANKRD28	28.19260025	3.10E-170	1.063500524	Yolk sac
HDAC9	28.18116188	7.74E-170	1.11673522	Yolk sac
EPHB3	28.15834808	4.74E-169	2.173902512	Yolk sac
PPP2R1A	28.14522171	1.56E-169	0.566042781	Yolk sac
HSPA4	28.1263752	2.78E-169	0.670044959	Yolk sac
SUPT4H1	28.12481499	1.65E-169	0.488284558	Yolk sac
CAPNS1	28.10251808	3.50E-169	0.459736943	Yolk sac
LAMTOR3	28.09492874	4.01E-169	0.620962739	Yolk sac
LBH	28.07932472	2.12E-168	1.174624681	Yolk sac
EID1	28.07774734	7.33E-169	0.458874732	Yolk sac
DUSP27	28.05928421	6.86E-168	2.206526041	Yolk sac
NOL12	28.05441475	2.72E-168	1.195251822	Yolk sac
C8orf33	28.04990578	3.46E-168	1.017962456	Yolk sac
PSME3	28.03539467	2.87E-168	0.766905129	Yolk sac
PPIL1	28.009655	1.45E-167	1.350388885	Yolk sac
SNX6	27.998703	2.84E-168	0.365510076	Yolk sac
PYCR1	27.99183273	4.58E-167	2.719449282	Yolk sac
SERPINA6	27.97694969	7.71E-167	3.209466934	Yolk sac
MBD3	27.9700222	2.79E-167	1.054177284	Yolk sac
NT5DC2	27.95464325	6.76E-167	1.727126718	Yolk sac
MFHAS1	27.92267036	1.26E-166	1.055227995	Yolk sac
SLC27A3	27.91705132	1.07E-166	0.997930229	Yolk sac
EXOSC8	27.91469193	1.21E-166	0.901413918	Yolk sac
RFC3	27.91402245	1.57E-166	1.414528012	Yolk sac
CFDP1	27.87314987	2.16E-166	0.601939857	Yolk sac
RUVBL2	27.84754944	6.99E-166	0.868570566	Yolk sac
NUDT8	27.83813667	2.08E-165	2.144467354	Yolk sac
FDX1	27.82107353	1.26E-165	0.785313249	Yolk sac
LSM1	27.81362343	1.33E-165	0.71854353	Yolk sac
LINC01481	27.80190086	5.59E-165	2.083159208	Yolk sac
ILF3	27.79889297	1.68E-165	0.648260891	Yolk sac
GABRA3	27.77441788	1.37E-164	2.399288416	Yolk sac
SMUG1	27.7357769	1.31E-164	1.040863395	Yolk sac
MIF-AS1	27.72701645	3.97E-164	2.415433168	Yolk sac
TARDBP	27.72478485	1.36E-164	0.729453444	Yolk sac
NUP37	27.70306015	3.66E-164	1.049298763	Yolk sac
AP3S1	27.68951988	1.68E-164	0.474962413	Yolk sac
TBCB	27.63396454	1.16E-163	0.527994633	Yolk sac
MRPS28	27.62083817	2.72E-163	0.832391798	Yolk sac
COL6A2	27.60961914	8.39E-163	2.292350292	Yolk sac
ARID5A	27.57875443	5.34E-163	0.695732653	Yolk sac
NARS	27.56376457	8.37E-163	0.579593718	Yolk sac
BUB1B	27.55521965	2.77E-162	2.094696045	Yolk sac
ADSL	27.5488224	1.72E-162	0.863797069	Yolk sac
CARHSP1	27.5382328	1.80E-162	0.730928421	Yolk sac
SEC61A1	27.5381031	1.86E-162	0.68374604	Yolk sac
CREB3L2	27.5375061	2.23E-162	0.94350338	Yolk sac
MRPS17	27.52144241	5.25E-162	1.330989957	Yolk sac
GMPPB	27.51232338	5.42E-162	1.099185586	Yolk sac
MIS18A	27.50137901	8.70E-162	1.420816183	Yolk sac
MTX2	27.45131302	2.62E-161	0.939167261	Yolk sac
NUBP2	27.44000626	2.78E-161	0.804585636	Yolk sac
AK2	27.42792892	2.90E-161	0.607827961	Yolk sac
EBNA1BP2	27.41229248	7.00E-161	0.886705935	Yolk sac
C1orf50	27.40709305	9.38E-161	1.15182066	Yolk sac
ELOF1	27.39568329	8.72E-161	0.709115922	Yolk sac
JAG1	27.39512444	1.66E-160	1.785598636	Yolk sac
ISCA2	27.37783432	1.48E-160	0.784272671	Yolk sac
NOP16	27.37306404	2.31E-160	1.133794427	Yolk sac
PSMG4	27.36286545	2.59E-160	1.098380566	Yolk sac
AKR1A1	27.34944916	1.25E-160	0.412794352	Yolk sac
ALG8	27.32356262	7.58E-160	1.008974671	Yolk sac
GATM	27.29921532	3.31E-160	0.412798405	Yolk sac
ANGPTL4	27.29255104	2.95E-159	1.860287666	Yolk sac
NUDT21	27.27349663	1.83E-159	0.673532188	Yolk sac
C5orf24	27.27324867	2.33E-159	0.800742149	Yolk sac
CDC123	27.26417351	1.58E-159	0.611605585	Yolk sac
NUP62	27.23742104	5.47E-159	0.752788365	Yolk sac
NCAPG	27.13545418	1.32E-157	1.698029399	Yolk sac
ENSA	27.12714577	3.75E-158	0.448758483	Yolk sac
EMC9	27.12501335	1.43E-157	1.057926416	Yolk sac
CWC15	27.09699249	1.47E-157	0.513982415	Yolk sac
TFAM	27.08627701	2.62E-157	0.808942795	Yolk sac
RRP36	27.08522224	2.86E-157	1.038772345	Yolk sac
MRPL24	27.02005577	1.54E-156	0.695203125	Yolk sac
XPO1	27.01729965	1.08E-156	0.572792768	Yolk sac
SCAMP5	26.99455643	5.45E-156	1.432228923	Yolk sac
ATP6V0A1	26.95954323	3.93E-156	0.679002702	Yolk sac
DHX30	26.95882034	8.24E-156	0.895515382	Yolk sac
NOL7	26.94364548	7.38E-156	0.529046774	Yolk sac
C4orf3	26.94358063	3.93E-156	0.35524404	Yolk sac
DDX18	26.94273567	7.79E-156	0.498904079	Yolk sac
LYPLA1	26.93980026	5.96E-156	0.509863436	Yolk sac
STARD4	26.89771652	4.23E-155	1.10522306	Yolk sac
ZCRB1	26.87147522	5.59E-155	0.592219114	Yolk sac
NAV2	26.84955597	1.39E-154	1.75354743	Yolk sac
MED8	26.81505394	2.79E-154	0.809133887	Yolk sac
CEP89	26.81349564	4.61E-154	1.424237728	Yolk sac
TCF19	26.80962372	6.53E-154	1.891397953	Yolk sac
HPX	26.80620956	1.34E-153	4.128743649	Yolk sac
PPP4C	26.80444527	1.79E-154	0.405779213	Yolk sac
PTRH1	26.79636765	6.56E-154	1.071492672	Yolk sac
TMEM218	26.77737999	8.85E-154	0.985227823	Yolk sac
RTN4	26.75311661	3.76E-154	0.335570067	Yolk sac
MAPKAPK3	26.74809456	1.15E-153	0.622308612	Yolk sac
BUB1	26.73296928	4.78E-153	1.913714767	Yolk sac
PSMD2	26.71836281	2.95E-153	0.632619262	Yolk sac
MEST	26.71421051	5.93E-153	1.042906046	Yolk sac
HJURP	26.7065239	1.00E-152	2.029245853	Yolk sac
C1orf198	26.69137192	1.77E-152	2.176576614	Yolk sac
WEE1	26.66817665	2.63E-152	1.927286506	Yolk sac
HAUS7	26.66128159	2.28E-152	1.402394056	Yolk sac
SLC2A8	26.63568497	3.62E-152	0.904175222	Yolk sac
NRM	26.58650589	1.04E-151	1.23801887	Yolk sac
CYB5D1	26.57935524	2.19E-151	1.607503533	Yolk sac
C12orf49	26.56931877	2.14E-151	1.358866096	Yolk sac
SNRPN	26.5674839	1.69E-151	0.701517463	Yolk sac
IQGAP3	26.54821014	6.87E-151	2.710431814	Yolk sac
GLMP	26.54038239	2.59E-151	0.580960095	Yolk sac
GLOD4	26.53340149	3.89E-151	0.722989202	Yolk sac
FAM126A	26.5150013	6.88E-151	1.073423862	Yolk sac
CKAP2	26.47553444	1.98E-150	0.941350698	Yolk sac
LONP1	26.46684647	2.47E-150	1.02984786	Yolk sac
MRPS18A	26.46463776	2.47E-150	0.783115029	Yolk sac
NT5C	26.45689011	2.48E-150	0.618374228	Yolk sac
SGSM1	26.41605759	2.24E-149	3.479979277	Yolk sac
GRIN2C	26.40550995	2.77E-149	3.220210552	Yolk sac
ORC6	26.40456581	1.47E-149	1.334497809	Yolk sac
LIMA1	26.38014603	2.81E-149	1.135735989	Yolk sac
ATF5	26.31656265	9.38E-149	0.776129067	Yolk sac
DDB1	26.31290817	9.98E-149	0.705473721	Yolk sac
SPRYD7	26.30273819	1.93E-148	1.215007305	Yolk sac
SPAG5	26.30259705	2.31E-148	1.836395264	Yolk sac
TRIP13	26.2946434	3.60E-148	2.181759834	Yolk sac
ALAS1	26.28520966	1.88E-148	1.011048436	Yolk sac
ALG3	26.27626991	2.83E-148	0.783780873	Yolk sac
PRR13	26.26977158	1.19E-148	0.339815646	Yolk sac
SURF1	26.25577927	3.37E-148	0.567612708	Yolk sac
TNFRSF4	26.24781418	1.40E-147	3.084097385	Yolk sac
WDR76	26.22498894	1.43E-147	1.769131064	Yolk sac
DBF4	26.16397476	4.17E-147	1.13505578	Yolk sac
COMMD1	26.14748383	5.13E-147	0.588538051	Yolk sac
KANK2	26.12499237	1.77E-146	1.122355103	Yolk sac
DGCR6L	26.10323715	1.93E-146	0.668138206	Yolk sac
CAMK1	26.09756851	1.79E-146	0.6355896	Yolk sac
TSTA3	26.07603264	4.14E-146	0.766530752	Yolk sac
STRAP	26.06125641	4.10E-146	0.551827013	Yolk sac
PRDX4	26.049963	6.18E-146	0.52869457	Yolk sac
EIF4E2	26.03155518	8.28E-146	0.49846071	Yolk sac
CD70	26.02840996	3.64E-145	3.43442297	Yolk sac
DUSP10	26.02678299	1.96E-145	1.424752951	Yolk sac
PIK3C2B	26.02074242	3.60E-145	2.559268236	Yolk sac
MRPL9	26.01354027	1.93E-145	0.684263587	Yolk sac
KNSTRN	26.01341248	2.39E-145	1.320159435	Yolk sac
ARHGAP6	25.93990898	2.38E-144	2.241876841	Yolk sac
C15orf48	25.93380928	1.62E-144	1.197854042	Yolk sac
WDR91	25.93212509	1.72E-144	1.014801264	Yolk sac
RBM17	25.92606544	1.14E-144	0.522478998	Yolk sac
TCP1	25.87289047	4.90E-144	0.501364172	Yolk sac
GEMIN7	25.86664581	7.76E-144	1.009199262	Yolk sac
FBXO17	25.8218441	6.33E-143	3.621191263	Yolk sac
CCRL2	25.81122208	2.87E-143	0.903072238	Yolk sac
SLC25A24	25.80895615	2.13E-143	0.656081378	Yolk sac
CMC2	25.80681038	2.75E-143	0.720149934	Yolk sac
VTI1B	25.7844944	4.34E-143	0.525676072	Yolk sac
TRAPPC4	25.76456833	7.80E-143	0.689758718	Yolk sac
COPS8	25.75456238	1.16E-142	0.75510031	Yolk sac
SERPINF1	25.74543571	1.63E-142	0.885585845	Yolk sac
JPX	25.73043633	1.57E-142	0.717876792	Yolk sac
CLDND1	25.67115211	8.43E-142	0.757310212	Yolk sac
CDC6	25.66588211	1.95E-141	2.097631931	Yolk sac
CKM	25.66361618	2.66E-141	2.819150448	Yolk sac
EGR3	25.62932014	1.90E-141	0.859124124	Yolk sac
ZBTB10	25.61110878	5.21E-141	1.053931236	Yolk sac
PRPF19	25.60746193	4.58E-141	0.778005123	Yolk sac
KIF4A	25.6067791	7.22E-141	1.945147872	Yolk sac
FN1	25.59600258	9.38E-141	2.277152538	Yolk sac
HSPA14	25.58300781	9.85E-141	1.155591369	Yolk sac
PRR5	25.58171272	9.93E-141	0.886216223	Yolk sac
GNG12	25.57840919	1.25E-140	1.045467615	Yolk sac
PFKP	25.57820702	1.48E-140	1.856794	Yolk sac
DPCD	25.55892563	2.02E-140	1.094864249	Yolk sac
PSAT1	25.55015945	4.60E-140	3.262403488	Yolk sac
SMIM12	25.545578	1.74E-140	0.689670444	Yolk sac
FUNDC1	25.51889801	4.26E-140	0.900567889	Yolk sac
PHB2	25.51499748	3.02E-140	0.465123475	Yolk sac
HIST1H4J	25.50270081	9.28E-140	1.856482267	Yolk sac
MRPL1	25.45732498	1.85E-139	0.780623138	Yolk sac
EIF3E	25.4387455	1.30E-139	0.350350887	Yolk sac
MMAB	25.41118813	6.77E-139	1.060752988	Yolk sac
MYO1E	25.39808464	9.85E-139	1.377451062	Yolk sac
SPR	25.39584351	1.19E-138	1.378591061	Yolk sac
CYSLTR1	25.38429451	8.66E-139	0.636000633	Yolk sac
POC1A	25.36299706	2.68E-138	1.827587128	Yolk sac
MLF2	25.32498169	2.56E-138	0.466686904	Yolk sac
PRPS1	25.3214016	5.46E-138	0.894391954	Yolk sac
FASN	25.32063866	7.40E-138	1.334668398	Yolk sac
UBE2A	25.29799271	5.71E-138	0.482052505	Yolk sac
SWI5	25.29232407	1.09E-137	1.007420421	Yolk sac
CMTM3	25.25149345	2.04E-137	0.553726673	Yolk sac
ERRFI1	25.2467289	6.21E-137	2.032128096	Yolk sac
MCFD2	25.24464226	2.90E-137	0.717654884	Yolk sac
HSPBP1	25.24278069	4.00E-137	0.985675156	Yolk sac
FARSA	25.22789955	4.68E-137	0.747819006	Yolk sac
RASAL2	25.20900726	1.18E-136	1.576471329	Yolk sac
QPRT	25.20166588	7.01E-137	0.527628541	Yolk sac
KBTBD8	25.19756889	1.51E-136	1.668982625	Yolk sac
ARHGEF10L	25.19267082	1.53E-136	1.571376204	Yolk sac
GPS1	25.18405914	1.27E-136	0.667224646	Yolk sac
AKR1B1	25.15950966	1.87E-136	0.46868524	Yolk sac
MTHFD1L	25.13904762	4.30E-136	1.165232658	Yolk sac
CDKN2C	25.13801575	5.29E-136	1.205906153	Yolk sac
CRYZ	25.12450981	8.10E-136	1.216732264	Yolk sac
PCNP	25.12216759	4.37E-136	0.534361422	Yolk sac
NID1	25.10467339	1.25E-135	1.091472507	Yolk sac
VDAC3	25.07854462	1.41E-135	0.525516093	Yolk sac
SEC11C	25.0553093	2.56E-135	0.578752697	Yolk sac
NDUFA9	25.03194427	4.61E-135	0.580646992	Yolk sac
DPM1	25.02754021	4.63E-135	0.62137115	Yolk sac
RRM1	25.01465988	7.76E-135	0.94626224	Yolk sac
PRKCA	25.01440811	7.52E-135	0.820058465	Yolk sac
GAS2L3	24.98005486	2.39E-134	1.276968002	Yolk sac
RARRES2	24.97996902	3.69E-134	2.726516962	Yolk sac
GNG7	24.97967911	1.59E-134	1.073879242	Yolk sac
FBXL15	24.9651165	2.44E-134	0.739891112	Yolk sac
ARGLU1	24.96240997	1.78E-134	0.476965874	Yolk sac
CSNK1E	24.93296432	6.45E-134	0.912134588	Yolk sac
DEPDC1B	24.92192459	1.10E-133	1.925523639	Yolk sac
CLDN12	24.92012596	1.73E-133	3.247121334	Yolk sac
MAZ	24.91327095	7.73E-134	0.637420237	Yolk sac
HNRNPR	24.89410019	1.10E-133	0.498104304	Yolk sac
PCGF2	24.88734245	3.58E-133	2.630089521	Yolk sac
ICAM1	24.882967	1.17E-133	0.482041657	Yolk sac
CCL8	24.87471771	4.62E-133	2.109331608	Yolk sac
MLST8	24.87151909	2.69E-133	0.879689872	Yolk sac
C11orf74	24.86520195	3.44E-133	1.173531532	Yolk sac
RALGDS	24.86300468	3.08E-133	1.137791514	Yolk sac
ELP6	24.85242081	4.65E-133	1.072282553	Yolk sac
PLP2	24.84091759	2.68E-133	0.615119636	Yolk sac
TECR	24.7663517	1.90E-132	0.396507114	Yolk sac
ASPM	24.75499153	4.95E-132	1.43479228	Yolk sac
RBM42	24.7397747	4.89E-132	0.58041805	Yolk sac
SPHK1	24.72219849	1.17E-131	1.560217142	Yolk sac
CDCA4	24.70817375	1.50E-131	1.366316557	Yolk sac
KDM2B	24.66989136	3.16E-131	0.917119861	Yolk sac
SNAPC5	24.64448166	5.68E-131	0.813136041	Yolk sac
MNS1	24.64445496	9.09E-131	1.657039165	Yolk sac
EXOSC3	24.59907722	1.44E-130	0.791728377	Yolk sac
NCAPH	24.56192589	5.24E-130	1.631244302	Yolk sac
ZFAS1	24.54116249	3.24E-130	0.337582827	Yolk sac
COQ4	24.53598976	7.59E-130	0.818062723	Yolk sac
COL4A2	24.52109909	1.95E-129	2.334036112	Yolk sac
C15orf61	24.48110008	2.90E-129	0.898234665	Yolk sac
HRH1	24.4626503	4.42E-129	0.811996937	Yolk sac
LBX2-AS1	24.45918465	6.39E-129	1.728154302	Yolk sac
IFI6	24.44839287	3.61E-129	0.44588995	Yolk sac
COL5A2	24.43130493	1.74E-128	3.36980319	Yolk sac
SLC39A4	24.42850876	9.69E-129	0.885251522	Yolk sac
PPM1G	24.42478943	7.83E-129	0.538923681	Yolk sac
UBE2V2	24.41424942	1.06E-128	0.566539466	Yolk sac
GPR84	24.41295052	7.60E-129	1.024551272	Yolk sac
RCC2	24.3902874	1.96E-128	0.718690991	Yolk sac
BORCS8	24.34231758	5.22E-128	0.826631427	Yolk sac
SRA1	24.33728027	5.06E-128	0.509527922	Yolk sac
ZDHHC6	24.33056068	8.52E-128	0.866250694	Yolk sac
BCKDK	24.28868675	2.00E-127	0.588187099	Yolk sac
KIF22	24.28479195	2.47E-127	0.761719048	Yolk sac
HNRNPH1	24.28337288	1.81E-127	0.444263726	Yolk sac
PRRT3-AS1	24.28191757	5.20E-127	2.091306686	Yolk sac
ITSN1	24.27027512	3.11E-127	0.552297413	Yolk sac
HDAC2	24.2623024	3.44E-127	0.49694249	Yolk sac
TUSC2	24.25723457	4.24E-127	0.635556936	Yolk sac
NXT1	24.24638748	6.26E-127	0.714538217	Yolk sac
SPINT2	24.24036789	5.69E-127	0.562967241	Yolk sac
SIDT1	24.23660088	1.23E-126	1.598643303	Yolk sac
BST2	24.21648979	6.26E-127	0.334206223	Yolk sac
EIF2B2	24.20392036	1.91E-126	0.975217223	Yolk sac
VPS37A	24.20054245	1.62E-126	0.764379323	Yolk sac
MILR1	24.18857384	2.19E-126	0.704525948	Yolk sac
CYTL1	24.16838646	7.34E-126	2.386778593	Yolk sac
SPRED1	24.16306686	4.34E-126	0.659640551	Yolk sac
NDUFS4	24.15385246	4.54E-126	0.467986763	Yolk sac
PHGDH	24.12291145	1.93E-125	1.688600183	Yolk sac
ZNHIT3	24.12008476	1.13E-125	0.610150099	Yolk sac
EIF4A1	24.07663345	2.05E-125	0.403368443	Yolk sac
MYOZ2	24.05378151	1.41E-124	9.520874977	Yolk sac
TTK	24.0443325	1.04E-124	1.788465381	Yolk sac
ARMT1	24.04149437	6.84E-125	0.782327712	Yolk sac
ATP6V1B2	24.01897812	8.00E-125	0.435224026	Yolk sac
PPP6R1	24.00872993	1.37E-124	0.684762955	Yolk sac
MMD	24.00253487	1.52E-124	0.563824058	Yolk sac
HMGN5	23.9981823	2.68E-124	1.275591016	Yolk sac
ADAMTS17	23.9743309	6.25E-124	2.821675777	Yolk sac
SETD9	23.97132874	4.57E-124	1.244511843	Yolk sac
NDC80	23.92840195	1.33E-123	1.571021438	Yolk sac
SUCLG1	23.91155052	1.19E-123	0.463678539	Yolk sac
GNAI1	23.9081459	2.50E-123	1.534311056	Yolk sac
MRPS2	23.85748482	5.87E-123	0.857432365	Yolk sac
ATAD2	23.8504715	4.83E-123	0.99668771	Yolk sac
WDR45B	23.81949234	9.77E-123	0.610306859	Yolk sac
BAD	23.81599998	1.37E-122	0.759595156	Yolk sac
CD81	23.8102417	9.20E-123	0.380051017	Yolk sac
CABLES1	23.80675888	1.93E-122	0.806566477	Yolk sac
CSTF3	23.75216293	5.22E-122	0.897433162	Yolk sac
S100A14	23.73334312	2.12E-121	5.610016346	Yolk sac
MRPL2	23.71120071	1.58E-121	0.748184443	Yolk sac
RHBDF2	23.69256973	1.85E-121	0.695711017	Yolk sac
RNASEH1-AS1	23.6848259	3.93E-121	1.722429872	Yolk sac
SPATC1L	23.67887878	3.80E-121	1.184174061	Yolk sac
KNOP1	23.67002106	4.29E-121	0.897895873	Yolk sac
APOBEC3C	23.65197182	6.41E-121	0.765194595	Yolk sac
BCL11A	23.64560318	7.01E-121	1.136338353	Yolk sac
SLC25A23	23.64411354	1.40E-120	3.375582695	Yolk sac
NUDT15	23.60892677	1.88E-120	1.249755263	Yolk sac
IAH1	23.59251213	1.98E-120	0.56863451	Yolk sac
CARM1	23.53214073	9.15E-120	0.815455496	Yolk sac
CD47	23.48920441	1.71E-119	0.430811316	Yolk sac
DAPL1	23.47437477	5.13E-119	1.532788277	Yolk sac
PEMT	23.46933937	4.41E-119	1.055145502	Yolk sac
FAM50A	23.45315742	4.59E-119	0.58662641	Yolk sac
TRIAP1	23.41677284	1.33E-118	0.831768513	Yolk sac
OLFML3	23.3975296	2.88E-118	1.580790401	Yolk sac
PSMA5	23.3952198	1.59E-118	0.456582546	Yolk sac
PIEZO1	23.3890419	2.38E-118	0.896944821	Yolk sac
PXMP2	23.33968544	8.58E-118	1.102199912	Yolk sac
MGP	23.32449913	1.03E-117	2.072054148	Yolk sac
HMGCS1	23.31340408	1.23E-117	0.853526294	Yolk sac
SLC20A1	23.30742264	1.29E-117	0.714694262	Yolk sac
MIR4458HG	23.27697372	3.76E-117	0.996697485	Yolk sac
TMEM88	23.27182198	3.47E-117	1.235885024	Yolk sac
HIRIP3	23.25805092	5.18E-117	1.069160819	Yolk sac
THOC7	23.25413513	3.84E-117	0.471702069	Yolk sac
PYM1	23.24873161	5.10E-117	0.633996308	Yolk sac
ARHGEF39	23.24497604	9.30E-117	2.061713934	Yolk sac
ILF2	23.21670151	9.76E-117	0.48813355	Yolk sac
ANKRD9	23.20313263	1.84E-116	1.095381856	Yolk sac
SKA1	23.19859505	2.33E-116	2.013348103	Yolk sac
RANGAP1	23.1935463	1.99E-116	0.932286739	Yolk sac
RUSC1	23.17030334	3.67E-116	1.068230271	Yolk sac
RSL24D1	23.13024712	5.83E-116	0.398385674	Yolk sac
SLC25A11	23.12520027	7.39E-116	0.527331471	Yolk sac
RTF1	23.11975288	6.66E-116	0.457407236	Yolk sac
GPATCH4	23.10715675	1.46E-115	0.924173713	Yolk sac
JAGN1	23.10490799	1.35E-115	0.716635346	Yolk sac
FANCI	23.09375381	1.77E-115	1.316063643	Yolk sac
FAM83D	23.08874512	3.31E-115	2.291080713	Yolk sac
SLC11A2	23.06656265	3.44E-115	0.900871098	Yolk sac
SMARCE1	23.05130386	4.32E-115	0.711291432	Yolk sac
SLC9A9	23.04991913	4.05E-115	0.499445587	Yolk sac
NEK2	23.04792786	7.52E-115	2.034652948	Yolk sac
VBP1	23.04161644	4.63E-115	0.593244851	Yolk sac
LMAN1	23.03479767	6.24E-115	0.578319371	Yolk sac
ZYX	23.01848221	5.67E-115	0.363845289	Yolk sac
CNP	22.99246597	1.74E-114	0.75222522	Yolk sac
HHEX	22.97036362	2.46E-114	0.623715043	Yolk sac
IRAK1	22.96527863	2.64E-114	0.653591037	Yolk sac
POLD2	22.96497726	3.32E-114	0.815785468	Yolk sac
PSMD3	22.95038223	4.05E-114	0.587386847	Yolk sac
BAG2	22.93857765	7.43E-114	1.326571822	Yolk sac
CDC45	22.92537308	1.08E-113	1.989704967	Yolk sac
SLITRK4	22.91454506	1.20E-113	2.152380943	Yolk sac
NEIL2	22.89498329	1.86E-113	1.42472589	Yolk sac
TXNDC12	22.88930321	1.33E-113	0.483518034	Yolk sac
ETFA	22.88187218	1.60E-113	0.436961621	Yolk sac
C12orf10	22.87936401	1.94E-113	0.591914177	Yolk sac
CNFN	22.8513031	5.69E-113	1.772908092	Yolk sac
HIST3H2A	22.85058784	4.68E-113	1.311620831	Yolk sac
ARHGAP11A	22.84534836	5.06E-113	1.473949909	Yolk sac
MRPL13	22.83914948	4.62E-113	0.551795661	Yolk sac
SLC38A6	22.83818436	5.34E-113	0.720126271	Yolk sac
ATPAF2	22.83657074	5.11E-113	0.785534263	Yolk sac
KHK	22.83192062	8.22E-113	1.755069017	Yolk sac
GRAP	22.80926895	1.43E-112	1.853791714	Yolk sac
TMEM199	22.79849052	1.19E-112	0.730274022	Yolk sac
CCDC12	22.79006004	1.29E-112	0.550949693	Yolk sac
GOT1	22.78392029	1.95E-112	0.89737159	Yolk sac
CKAP2L	22.77160835	2.98E-112	1.846238136	Yolk sac
AAMP	22.75596619	2.91E-112	0.54701072	Yolk sac
RPUSD3	22.74074364	4.44E-112	0.754065037	Yolk sac
RCCD1	22.7245369	7.70E-112	1.270047426	Yolk sac
DPY30	22.72052383	5.64E-112	0.467723966	Yolk sac
SLC17A9	22.71801758	9.14E-112	1.536361814	Yolk sac
CHCHD3	22.71149254	7.13E-112	0.593942285	Yolk sac
ATG12	22.7099762	6.65E-112	0.516434371	Yolk sac
UNG	22.68616867	2.01E-111	1.499654412	Yolk sac
KIF14	22.68062782	1.80E-111	1.601248145	Yolk sac
NR2C2AP	22.64079857	5.17E-111	1.377531528	Yolk sac
EIF1AD	22.63085365	5.03E-111	0.917970657	Yolk sac
PSMC3IP	22.61613083	8.33E-111	1.735266328	Yolk sac
HOXB7	22.61281204	1.14E-110	2.042204142	Yolk sac
NABP2	22.59350777	1.18E-110	0.914150119	Yolk sac
CDC42	22.59324837	6.15E-111	0.262481391	Yolk sac
HAX1	22.59205055	9.97E-111	0.478597522	Yolk sac
MAMDC2	22.57850456	2.93E-110	4.82045126	Yolk sac
SLC22A18AS	22.56079102	2.65E-110	1.318040013	Yolk sac
HMG20B	22.52155113	5.13E-110	0.583047926	Yolk sac
PSMB4	22.51999855	4.29E-110	0.420227855	Yolk sac
RMI2	22.50989532	9.58E-110	1.922205687	Yolk sac
CDKN2AIPNL	22.49449348	1.02E-109	0.954119265	Yolk sac
CMAS	22.49047279	1.03E-109	0.728370547	Yolk sac
EMC8	22.46960831	1.46E-109	0.667778015	Yolk sac
BNC2	22.43029976	6.02E-109	2.124833345	Yolk sac
SLFN11	22.42608643	4.02E-109	0.679504275	Yolk sac
RNF26	22.41855431	5.63E-109	0.99746722	Yolk sac
SDHAF3	22.4029007	5.67E-109	0.730044007	Yolk sac
OFD1	22.39492416	7.97E-109	0.71993649	Yolk sac
ROGDI	22.38127327	9.37E-109	0.673107088	Yolk sac
CNOT7	22.36160278	1.53E-108	0.548879027	Yolk sac
TMEM220	22.36067009	2.09E-108	1.241172194	Yolk sac
FXYD6	22.34184837	2.66E-108	0.684657872	Yolk sac
SIGIRR	22.33820915	2.72E-108	0.622982919	Yolk sac
SNX24	22.31526375	4.66E-108	0.695280671	Yolk sac
UROD	22.31451797	4.47E-108	0.545248449	Yolk sac
ASNSD1	22.30799294	5.29E-108	0.709971368	Yolk sac
POLD1	22.300354	7.28E-108	1.098677874	Yolk sac
OLA1	22.29745293	5.95E-108	0.510860205	Yolk sac
NREP	22.29185867	9.17E-108	1.204891443	Yolk sac
FGD5	22.2851162	1.47E-107	2.393702269	Yolk sac
DERL3	22.25904465	1.91E-107	1.981573224	Yolk sac
KANSL1-AS1	22.2155838	4.08E-107	0.865520239	Yolk sac
DUSP6	22.18467903	6.45E-107	0.584711313	Yolk sac
ST6GALNAC6	22.17371368	1.38E-106	1.591792703	Yolk sac
NUDT4	22.16492462	1.08E-106	0.751469254	Yolk sac
ABCE1	22.15742493	1.43E-106	0.721120358	Yolk sac
LINC01480	22.15103149	2.56E-106	2.756134748	Yolk sac
NUP85	22.14943504	1.68E-106	0.865623593	Yolk sac
PRSS3	22.14784813	3.27E-106	6.228042126	Yolk sac
IMPDH2	22.12041664	2.98E-106	0.542869389	Yolk sac
ZWILCH	22.11968803	3.63E-106	1.302804947	Yolk sac
MYL4	22.10233879	6.38E-106	1.496420622	Yolk sac
RTCA	22.09580994	4.78E-106	0.552301526	Yolk sac
PDCL3	22.09543419	5.12E-106	0.656662881	Yolk sac
MLEC	22.09475136	4.40E-106	0.411608219	Yolk sac
RRP1	22.09277344	6.18E-106	0.954747736	Yolk sac
FAM200B	22.0513134	9.57E-106	0.561319172	Yolk sac
PRELID3B	22.03857994	1.70E-105	0.650227964	Yolk sac
CCDC106	22.02548599	2.73E-105	1.002300858	Yolk sac
SFXN4	22.00980568	3.52E-105	0.915365934	Yolk sac
GSS	22.00536728	3.74E-105	0.734928489	Yolk sac
TMEM11	21.9949131	4.31E-105	0.657415748	Yolk sac
RPS6KB2	21.99119759	4.40E-105	0.592712283	Yolk sac
SLC7A2	21.98806381	9.19E-105	3.807734013	Yolk sac
PDE9A	21.98319244	7.97E-105	1.424634099	Yolk sac
CHAMP1	21.98183823	6.18E-105	0.910368502	Yolk sac
CHCHD6	21.96824646	1.04E-104	1.046109319	Yolk sac
SPG21	21.96424103	6.71E-105	0.431084365	Yolk sac
INSIG1	21.95462418	1.09E-104	0.620050073	Yolk sac
HBG2	21.93896294	1.22E-104	0.54083389	Yolk sac
MED30	21.93688393	1.28E-104	0.612958312	Yolk sac
SURF2	21.93145561	1.77E-104	0.800621152	Yolk sac
SLC35B2	21.92048454	2.12E-104	0.8391155	Yolk sac
DNAJC7	21.91970253	1.84E-104	0.432182342	Yolk sac
B3GAT3	21.91456795	2.51E-104	0.73074013	Yolk sac
PRIM1	21.91147995	3.17E-104	1.198084235	Yolk sac
AHCY	21.86217308	7.21E-104	0.557248056	Yolk sac
TMEM98	21.83842087	2.08E-103	2.898430347	Yolk sac
CCNF	21.76766014	7.65E-103	1.943413019	Yolk sac
PQBP1	21.76719856	5.18E-103	0.510517657	Yolk sac
FCER1G	21.76384544	1.57E-103	0.194177777	Yolk sac
CCDC85A	21.74664116	1.56E-102	5.132358074	Yolk sac
TMEM158	21.71092224	2.73E-102	2.558820486	Yolk sac
PARL	21.70207977	2.13E-102	0.571380079	Yolk sac
G6PC3	21.68933296	2.93E-102	0.653653443	Yolk sac
NME6	21.68288994	3.14E-102	0.851041973	Yolk sac
ARL8B	21.67619514	2.88E-102	0.425902724	Yolk sac
EIF3B	21.66892815	4.20E-102	0.637635887	Yolk sac
AAK1	21.66698265	3.65E-102	0.452541858	Yolk sac
FARP1	21.60355186	1.81E-101	0.693099558	Yolk sac
FN3KRP	21.60339737	2.00E-101	0.954908848	Yolk sac
SRGAP2C	21.59671783	1.95E-101	0.760059178	Yolk sac
GPX7	21.53837585	8.24E-101	1.300991654	Yolk sac
DCTN6	21.53212166	7.46E-101	0.55055356	Yolk sac
SYPL1	21.50034332	1.43E-100	0.499035835	Yolk sac
CHMP2A	21.47854424	1.72E-100	0.315325052	Yolk sac
SLC37A4	21.40649223	1.20E-99	0.837705791	Yolk sac
TRAPPC6A	21.38875389	1.50E-99	0.630579233	Yolk sac
RASGEF1B	21.38687897	1.59E-99	0.606834769	Yolk sac
KDELR3	21.3797245	3.08E-99	3.817424536	Yolk sac
BVES	21.37882042	3.23E-99	3.662457705	Yolk sac
ACVR2A	21.37356186	2.84E-99	1.509386659	Yolk sac
COL5A1	21.31688881	1.11E-98	3.407945156	Yolk sac
FDXR	21.30495262	1.08E-98	1.196585655	Yolk sac
TSFM	21.30202675	1.05E-98	0.871191859	Yolk sac
SEMA3D	21.2875824	2.10E-98	4.421405792	Yolk sac
CETN2	21.27009583	1.86E-98	0.697542012	Yolk sac
NENF	21.25365448	2.47E-98	0.601994276	Yolk sac
POLR1D	21.25258064	2.24E-98	0.393268108	Yolk sac
SMOX	21.24941444	3.17E-98	0.782755435	Yolk sac
C1orf43	21.24343872	2.63E-98	0.382357806	Yolk sac
MRPS5	21.23638344	3.37E-98	0.488755941	Yolk sac
TLR7	21.23151588	4.61E-98	1.598596573	Yolk sac
RAB34	21.22518349	4.74E-98	0.686455965	Yolk sac
TIPIN	21.22502136	5.15E-98	0.979588926	Yolk sac
CPXM1	21.22198486	7.42E-98	2.456702232	Yolk sac
PAIP1	21.22101402	4.98E-98	0.603348672	Yolk sac
SRSF10	21.20246506	6.31E-98	0.445260853	Yolk sac
SLC52A2	21.20203018	7.99E-98	0.784375966	Yolk sac
YTHDF2	21.19874382	7.26E-98	0.509286165	Yolk sac
[truncated: 62,370 more rows]
