# Supplementary material for: Macrophages in Hematopoiesis and Related Blood Diseases
Source: Genomics Proteomics Bioinformatics. 2025 Nov 25;23(6):qzaf112. doi: 10.1093/gpbjnl/qzaf112 (PMC13157227; doi:10.1093/gpbjnl/qzaf112)
Supplement: qzaf112_Supplementary_Data [file qzaf112_supplementary_data.zip › Table S3.csv]

Table S3 The enriched pathways of macrophages from YS
	ONTOLOGY	ID	Description	Gene ratio	BgRatio	P value	P adjust	q value	Gene ID	Count
GO:0042254	BP	GO:0042254	ribosome biogenesis	217/6010	310/18903	6.76E-44	4.36E-40	3.49E-40	RPS17/RPL35/RPS28/RPL38/RPS21/RPS15/RPS27/RPS14/RPS8/RPL35A/RPL27/RPL26/RPL23A/RPS5/RPS19/RPS16/RPL11/RPL24/RPS25/RPL10/RPS6/RPLP0/RPL14/NOP10/RPS7/RPL7A/RPL10A/RPL7/RPS24/RPSA/RAN/TRMT112/SNU13/RPS27L/NPM1/NHP2/RPL5/GTF2H5/PA2G4/NPM3/USP36/MRPL20/RPL6/C1QBP/RRP7A/LSM6/EIF6/RPL26L1/RRP15/RPP25/MRPS11/POP7/SBDS/MRPL22/FBL/DDX21/IMP4/MRPS7/GTF3A/MRPL36/TMA16/PIN4/IMP3/NOP56/EMG1/NSA2/MRTO4/RPP30/ER…	217
GO:0022613	BP	GO:0022613	ribonucleoprotein complex biogenesis	300/6010	489/18903	3.63E-42	1.17E-38	9.38E-39	RPS17/RPL35/RPS28/RPL38/RPS21/RPS15/RPS27/RPL13A/RPS14/RPS8/RPL35A/RPL27/RPL26/RPL23A/RPS5/RPS19/RPS16/RPL11/RPL24/RPS25/RPL10/RPS6/RPLP0/SNRPD2/RPL14/NOP10/RPS7/RPL7A/RPL10A/RPL7/SNRPG/RPS24/HSP90AB1/HSP90AA1/RPSA/RAN/SNRPF/SNRPD1/SNRPE/TRMT112/SNU13/LSM4/PTGES3/SNRPB/RPS27L/NPM1/EIF2S2/EIF3K/SF3B5/SNRPC/EIF3J/NHP2/SNRPD3/RPL5/LSM2/GTF2H5/SNRPB2/PA2G4/TXNL4A/NPM3/USP36/MRPL20/RPL6/C1QBP/RRP7A/LS…	300
GO:0032543	BP	GO:0032543	mitochondrial translation	109/6010	131/18903	4.16E-34	7.92E-31	6.36E-31	MRPL14/MRPL52/UQCC2/MRPL23/MRPL57/MRPS21/MRPL41/MRPL12/GADD45GIP1/AURKAIP1/MRPL27/MRPL54/NDUFA7/MRPL18/MRPL33/MRPL51/MRPS6/MRPS16/MRPL21/MRPL20/C1QBP/MRPL11/MRPL34/COA3/MRPS12/MRPL55/MRPS34/MRPL47/CHCHD1/MRPL40/MRPL37/MRPS25/MRPS11/MRPL53/MRPL15/MRPL22/MRPS14/MRPS7/MRPL36/MRPL4/MRPS33/MRPL50/MRPL42/MRPS26/SHMT2/MRPS15/MRPL28/MTIF3/MRPS18C/MRPL17/MRPS23/TUFM/MRPL35/MRPS28/MRPS17/MRPL24/MRPS18A/MRP…	109
GO:0002181	BP	GO:0002181	cytoplasmic translation	126/6010	161/18903	5.39E-34	7.92E-31	6.36E-31	RPS26/RPL36A/RPL36/RPS17/RPS29/RPL41/RPL35/RPS10/RPS28/RPL38/RPL37A/RPS21/RPS15/RPLP2/RPS12/RPL32/RPL39/RPLP1/RPS27/RPL12/RPL37/RPS15A/RPL27A/RPL13A/RPS18/RPL34/RPL28/RPS2/RPL8/RPL31/RPS14/RPS8/RPL35A/RPL18A/RPL27/RPS3/UBA52/RPS23/RPL26/RPS20/RPL23A/RPL19/RPS5/RPS19/RPL21/RPS16/RPL13/RPL11/RPL24/RPS25/RPL10/RPS27A/RPS9/RPS6/RPL23/RPLP0/RPL22/FAU/RPS4X/RPL29/RPL18/RPL3/RPL9/RPL14/RPL15/RPS7/RPL7A/…	126
GO:0006364	BP	GO:0006364	rRNA processing	162/6010	229/18903	6.14E-34	7.92E-31	6.36E-31	RPS17/RPL35/RPS28/RPS21/RPS15/RPS27/RPS14/RPS8/RPL35A/RPL27/RPL26/RPS19/RPS16/RPL11/RPS25/RPS6/RPL14/NOP10/RPS7/RPL7A/RPL10A/RPL7/RPS24/TRMT112/SNU13/NHP2/RPL5/GTF2H5/PA2G4/NPM3/USP36/RRP7A/LSM6/EIF6/RRP15/RPP25/MRPS11/POP7/SBDS/FBL/DDX21/IMP4/PIN4/IMP3/NOP56/EMG1/NSA2/MRTO4/RPP30/ERI3/RPF2/POP5/DKC1/EXOSC8/EBNA1BP2/RRP36/DDX18/MRPL1/EXOSC3/ZNHIT3/RPUSD3/RRP1/YTHDF2/GTPBP4/WDR18/YBEY/PPAN/GAR1/DI…	162
GO:0016072	BP	GO:0016072	rRNA metabolic process	181/6010	268/18903	1.45E-33	1.56E-30	1.25E-30	RPS17/RPL35/RPS28/RPS21/RPS15/RPS27/RPS14/RPS8/RPL35A/RPL27/RPL26/RPS19/RPS16/RPL11/RPS25/RPS6/RPL14/NOP10/RPS7/RPL7A/RPL10A/RPL7/RPS24/TRMT112/SNU13/NHP2/GTF3C6/RPL5/NCL/GTF2H5/PA2G4/NPM3/USP36/RRP7A/LSM6/EIF6/RRP15/RPP25/MRPS11/POP7/SBDS/FBL/DDX21/IMP4/GTF3A/PIN4/IMP3/SMARCB1/NOP56/EMG1/NSA2/MRTO4/RPP30/ERI3/RPF2/POP5/DKC1/EXOSC8/EBNA1BP2/RRP36/DDX18/MRPL1/EXOSC3/ZNHIT3/RPUSD3/RRP1/YTHDF2/GTPBP…	181
GO:0140053	BP	GO:0140053	mitochondrial gene expression	125/6010	163/18903	3.70E-32	3.40E-29	2.73E-29	MRPL14/MRPL52/UQCC2/MRPL23/MRPL57/MRPS21/MRPL41/MRPL12/GADD45GIP1/AURKAIP1/MRPL27/MRPL54/NDUFA7/MRPL18/MRPL33/MRPL51/MRPS6/MRPS16/MRPL21/MRPL20/C1QBP/CHCHD10/MRPL11/MRPL34/COA3/MRPS12/MRPL55/MRPS34/MRPL47/CHCHD1/HSD17B10/MRPL40/MRPL37/MRPS25/MRPS11/MRPL53/MRPL15/MRPL22/MRPS14/MRPS7/MRPL36/MRPL4/MRPS33/MRPL50/MRPL42/MRPS26/SHMT2/MRPS15/MRPL28/MTIF3/MRPS18C/MRPL17/MRPS23/TUFM/MRPL35/MRPS28/MRPS17/T…	125
GO:0034470	BP	GO:0034470	ncRNA processing	251/6010	439/18903	1.33E-28	1.07E-25	8.60E-26	RPS17/RPL35/RPS28/RPS21/RPS15/RPS27/RPS14/RPS8/RPL35A/RPL27/RPL26/RPS19/RPS16/RPL11/RPS25/RPS6/RPL14/NOP10/RPS7/RPL7A/RPL10A/RPL7/RPS24/TRMT112/SNU13/NHP2/ELP5/RPL5/GTF2H5/PA2G4/DPH3/NPM3/USP36/LAGE3/SRSF3/TNF/RRP7A/LSM6/EIF6/HSD17B10/RRP15/RPP25/MRPS11/TSEN15/POP7/SBDS/FBL/DDX21/NCBP2/IMP4/DDX1/LIN28B/PIN4/MAP2K2/HNRNPA2B1/IMP3/OSGEP/NOP56/EMG1/NSA2/MRTO4/URM1/RPP30/POLR3K/ERI3/TPRKB/RPF2/POP5/D…	251
GO:0140014	BP	GO:0140014	mitotic nuclear division	187/6010	325/18903	4.83E-22	3.46E-19	2.78E-19	RPL24/ACTB/ANAPC11/BANF1/RAN/RANBP1/AURKAIP1/HSPA1A/UBE2C/HSPA1B/NAA10/BIRC5/PTTG1/ZWINT/PIN1/TNF/MKI67/CHMP4B/NUDC/CHMP4A/RAB11A/CENPK/MAD2L1/IGF1/UBE2S/AURKB/EPS8/NUSAP1/CDC20/CCNB1/IL1B/PRC1/CENPF/BUB3/UBE2I/SMC1A/ANLN/TPX2/ANAPC15/NEK6/SPC24/PLK1/BCL7C/SPDL1/TUBG1/SMC2/CD28/MAD2L2/SMC4/DLGAP5/KIFC1/RGCC/SPC25/MYBL2/MZT1/SMARCB1/ACTL6A/PKMYT1/IL1A/RB1/CDCA8/CDCA5/KIF2C/CHEK1/NUF2/CDT1/PDGFB/RH…	187
GO:0033108	BP	GO:0033108	mitochondrial respiratory chain complex assembly	77/6010	99/18903	5.41E-21	3.49E-18	2.80E-18	NDUFB1/NDUFA11/NDUFA1/NDUFA13/NDUFB2/NDUFA3/NDUFS5/CHCHD7/NDUFB7/NDUFB8/SMIM4/PET100/NDUFA6/UQCC2/NDUFS8/COX17/NDUFA2/NDUFS7/NDUFC1/NDUFB11/NDUFB10/NDUFB4/COX20/NDUFB3/COX14/UQCRFS1/NDUFB9/NDUFS3/NDUFAB1/NDUFAF2/COA3/NDUFB6/TMEM126A/NDUFAF3/UQCC3/COA1/NDUFA8/COA4/NDUFAF4/NDUFA5/TMEM126B/NDUFS2/NDUFC2/TFAM/SURF1/NDUFA9/NDUFS4/SDHAF3/NDUFA12/CHCHD4/SMIM20/ACAD9/BCS1L/C12orf73/COA5/SAMM50/NDUFB5/LYR…	77
GO:0009060	BP	GO:0009060	aerobic respiration	125/6010	194/18903	7.17E-21	4.20E-18	3.37E-18	COX6B1/NDUFB1/UQCR11/COX7C/COX6C/UQCRQ/COX8A/UQCR10/COX7A2/COX4I1/NDUFA11/NDUFA1/UQCRH/NDUFA13/COX7B/COX5B/NDUFB2/CHCHD2/NDUFA3/NDUFS6/NDUFA4/COX6A1/NDUFS5/NDUFB7/NDUFB8/NDUFA6/UQCC2/NDUFS8/BLOC1S1/NDUFA2/NDUFS7/COX5A/NDUFC1/NDUFV2/NDUFB11/NDUFB10/NDUFA7/PARK7/CYCS/NDUFB4/STOML2/NDUFB3/IDH1/CDK1/BNIP3/UQCRFS1/NDUFB9/TNF/COA6/CHCHD10/NDUFS3/NDUFAB1/UQCRB/NDUFB6/NDUFV3/UQCC3/CCNB1/CYC1/NDUFA8/UQCRC…	125
GO:0045333	BP	GO:0045333	cellular respiration	144/6010	240/18903	1.47E-19	7.89E-17	6.32E-17	COX6B1/NDUFB1/UQCR11/COX7C/COX6C/UQCRQ/COX8A/UQCR10/COX7A2/COX4I1/NDUFA11/NDUFA1/UQCRH/NDUFA13/COX7B/COX5B/NDUFB2/CHCHD2/NDUFA3/NDUFS6/NDUFA4/COX6A1/NDUFS5/NDUFB7/NDUFB8/NDUFA6/UQCC2/NDUFS8/BLOC1S1/NDUFA2/NDUFS7/COX5A/NDUFC1/NDUFV2/NDUFB11/NDUFB10/NDUFA7/PARK7/CYCS/NDUFB4/ETFB/STOML2/NDUFB3/IDH1/CDK1/BNIP3/UQCRFS1/CHCHD5/NDUFB9/TNF/COA6/CHCHD10/NDUFS3/NDUFAB1/UQCRB/NDUFB6/NDUFV3/UQCC3/CCNB1/CYC1/…	144
GO:0000280	BP	GO:0000280	nuclear division	247/6010	481/18903	1.74E-19	8.62E-17	6.92E-17	RPL24/ACTB/ANAPC11/BANF1/RAN/CKS2/CALR/RANBP1/TOP2A/AURKAIP1/HSPA1A/UBE2C/HSPA1B/UBB/NAA10/BIRC5/PTTG1/ZWINT/PIN1/TNF/MKI67/CHMP4B/NUDC/CHMP4A/RAB11A/CENPK/MAD2L1/IGF1/UBE2S/AURKB/EPS8/NUSAP1/CDC20/CCNB1/IL1B/PRC1/CENPF/BUB3/UBE2I/SMC1A/ANLN/TPX2/ANAPC15/NEK6/SPC24/CCNB2/PLK1/BCL7C/SPDL1/TUBG1/SMC2/CD28/MAD2L2/SMC4/DLGAP5/KIFC1/RGCC/SPC25/CDC25B/MYBL2/MZT1/SMARCB1/ACTL6A/PKMYT1/IL1A/RB1/CDCA8/CDC…	247
GO:0042773	BP	GO:0042773	ATP synthesis coupled electron transport	76/6010	101/18903	3.17E-19	1.36E-16	1.09E-16	COX6B1/NDUFB1/UQCR11/COX7C/COX6C/UQCRQ/COX8A/UQCR10/COX7A2/COX4I1/NDUFA1/UQCRH/COX7B/COX5B/NDUFB2/CHCHD2/NDUFA3/NDUFS6/NDUFA4/COX6A1/NDUFS5/NDUFB7/NDUFB8/NDUFA6/NDUFS8/NDUFA2/NDUFS7/COX5A/NDUFC1/NDUFV2/NDUFB10/NDUFA7/PARK7/CYCS/NDUFB4/NDUFB3/CDK1/UQCRFS1/NDUFB9/COA6/NDUFS3/NDUFAB1/UQCRB/NDUFB6/NDUFV3/UQCC3/CCNB1/CYC1/NDUFA8/UQCRC1/COX7A2L/SNCA/DNAJC15/NDUFV1/NDUFA5/UQCRHL/NDUFS2/NDUFC2/NDUFA9/NDU…	76
GO:0042775	BP	GO:0042775	mitochondrial ATP synthesis coupled electron transport	76/6010	101/18903	3.17E-19	1.36E-16	1.09E-16	COX6B1/NDUFB1/UQCR11/COX7C/COX6C/UQCRQ/COX8A/UQCR10/COX7A2/COX4I1/NDUFA1/UQCRH/COX7B/COX5B/NDUFB2/CHCHD2/NDUFA3/NDUFS6/NDUFA4/COX6A1/NDUFS5/NDUFB7/NDUFB8/NDUFA6/NDUFS8/NDUFA2/NDUFS7/COX5A/NDUFC1/NDUFV2/NDUFB10/NDUFA7/PARK7/CYCS/NDUFB4/NDUFB3/CDK1/UQCRFS1/NDUFB9/COA6/NDUFS3/NDUFAB1/UQCRB/NDUFB6/NDUFV3/UQCC3/CCNB1/CYC1/NDUFA8/UQCRC1/COX7A2L/SNCA/DNAJC15/NDUFV1/NDUFA5/UQCRHL/NDUFS2/NDUFC2/NDUFA9/NDU…	76
GO:0006260	BP	GO:0006260	DNA replication	162/6010	286/18903	2.31E-18	9.29E-16	7.45E-16	HMGA1/NUCKS1/RPA3/TFPT/PTMS/STOML2/S100A11/RNASEH2A/CDK1/DUT/SET/PARP1/GINS2/GMNN/SSBP1/RRM2/PCNA/NASP/CCNA2/RBBP4/MCM7/DDX21/RBBP7/POLE4/MEAF6/MCM3/ACTL6A/INO80C/MCM4/MCM6/PPP2CA/GINS1/LIG1/SSRP1/CHEK1/CDT1/POLE3/MCM2/RAD51/MCM10/ESCO2/FEN1/RFC2/PPP2R1A/RFC3/RUVBL2/ORC6/DBF4/CDC6/RRM1/CARM1/POLD2/CDC45/RMI2/SLFN11/POLD1/PRIM1/TIPIN/GTPBP4/CHTF8/WDR18/TIMELESS/RECQL/POLE2/RFC5/POLE/RUVBL1/RPAIN/C…	162
GO:0000070	BP	GO:0000070	mitotic sister chromatid segregation	125/6010	204/18903	3.29E-18	1.25E-15	1.00E-15	ACTB/ANAPC11/RAN/UBE2C/NAA10/BIRC5/PTTG1/ZWINT/CHMP4B/NUDC/CHMP4A/RAB11A/CENPK/MAD2L1/AURKB/NUSAP1/CDC20/CCNB1/PRC1/CENPF/BUB3/SMC1A/ANAPC15/NEK6/SPC24/PLK1/BCL7C/SPDL1/TUBG1/SMC2/MAD2L2/SMC4/DLGAP5/KIFC1/SPC25/SMARCB1/ACTL6A/RB1/CDCA8/CDCA5/KIF2C/NUF2/CDT1/ESCO2/PPP2R1A/BUB1B/NUP62/NCAPG/BUB1/SPAG5/TRIP13/KNSTRN/CDC6/KIF4A/NCAPH/KIF22/TTK/NDC80/SMARCE1/NEK2/KIF14/ZWILCH/CHAMP1/CHMP2A/CHTF8/CHMP3…	125
GO:0008380	BP	GO:0008380	RNA splicing	236/6010	469/18903	2.70E-17	9.66E-15	7.75E-15	RPS26/UBL5/SNRPD2/SNRPG/RPS13/YBX1/SNRPF/SNRPD1/HNRNPA1/SNRPE/SNU13/ARL6IP4/LSM4/LSM7/HSPA8/LSM5/SNRPB/NPM1/PRDX6/SF3B5/SNRPC/HSPA1A/SNRPD3/SNRNP25/LSM2/NCL/SNRPB2/ENY2/TXNL4A/HNRNPM/HNRNPA3/SRSF3/SNRNP27/C1QBP/HNRNPF/SFPQ/LSM6/SAP18/RBMX/TRA2B/LSM3/SRSF7/RBM3/DDX39A/BUD31/SF3B6/SCNM1/SREK1IP1/PTBP1/NONO/WDR77/KHSRP/TSEN15/HNRNPK/LSM8/NCBP2/U2AF1/SRSF2/MAGOHB/SRRM1/SRSF9/DDX1/SNRNP40/TAF9/PPIH/SN…	236
GO:0042273	BP	GO:0042273	ribosomal large subunit biogenesis	60/6010	76/18903	3.20E-17	1.09E-14	8.71E-15	RPL35/RPL38/RPL35A/RPL26/RPL23A/RPL11/RPL24/RPL10/RPLP0/RPL14/RPL7A/RPL10A/RPL7/SNU13/NPM1/NHP2/RPL5/MRPL20/RPL6/EIF6/RPL26L1/RRP15/GTF3A/TMA16/NSA2/MRTO4/RPF2/EBNA1BP2/NOP16/DHX30/DDX18/MRPL1/ZNHIT3/RSL24D1/GTPBP4/NIP7/PPAN/BRIX1/ZNF622/PES1/CINP/PAK1IP1/RPF1/SURF6/SPATA5L1/RRS1/BOP1/NOC2L/NOP2/NIFK/RSL1D1/NLE1/MALSU1/MAK16/C1orf109/LAS1L/FTSJ3/URB1/SDAD1/RPL7L1	60
GO:0019646	BP	GO:0019646	aerobic electron transport chain	69/6010	93/18903	5.05E-17	1.63E-14	1.31E-14	COX6B1/NDUFB1/UQCR11/COX7C/COX6C/UQCRQ/COX8A/UQCR10/COX7A2/COX4I1/NDUFA1/UQCRH/COX7B/COX5B/NDUFB2/NDUFA3/NDUFS6/NDUFA4/COX6A1/NDUFS5/NDUFB7/NDUFB8/NDUFA6/NDUFS8/NDUFA2/NDUFS7/COX5A/NDUFC1/NDUFV2/NDUFB10/NDUFA7/PARK7/CYCS/NDUFB4/NDUFB3/UQCRFS1/NDUFB9/NDUFS3/NDUFAB1/UQCRB/NDUFB6/NDUFV3/UQCC3/CYC1/NDUFA8/UQCRC1/COX7A2L/SNCA/DNAJC15/NDUFV1/NDUFA5/UQCRHL/NDUFS2/NDUFC2/NDUFA9/NDUFS4/DLD/NDUFB5/SDHC/SDH…	69
GO:0015980	BP	GO:0015980	energy derivation by oxidation of organic compounds	178/6010	333/18903	1.38E-16	4.24E-14	3.40E-14	COX6B1/NDUFB1/UQCR11/COX7C/COX6C/UQCRQ/COX8A/UQCR10/COX7A2/COX4I1/NDUFA11/NDUFA1/UQCRH/NDUFA13/COX7B/COX5B/NDUFB2/CHCHD2/NDUFA3/NDUFS6/NDUFA4/COX6A1/NDUFS5/NDUFB7/NDUFB8/NDUFA6/UQCC2/NDUFS8/BLOC1S1/NDUFA2/PTGES3/NDUFS7/COX5A/NDUFC1/NDUFV2/NDUFB11/NDUFB10/NDUFA7/PARK7/CYCS/NDUFB4/ETFB/STOML2/NDUFB3/IDH1/CDK1/BNIP3/UQCRFS1/CHCHD5/NDUFB9/TNF/COA6/CHCHD10/NDUFS3/NDUFAB1/UQCRB/NDUFB6/IL6ST/IGF1/NDUFV3…	178
GO:0022904	BP	GO:0022904	respiratory electron transport chain	83/6010	122/18903	2.01E-16	5.90E-14	4.73E-14	COX6B1/NDUFB1/UQCR11/COX7C/COX6C/UQCRQ/COX8A/UQCR10/COX7A2/COX4I1/NDUFA1/UQCRH/COX7B/COX5B/NDUFB2/CHCHD2/NDUFA3/NDUFS6/NDUFA4/COX6A1/NDUFS5/NDUFB7/NDUFB8/NDUFA6/NDUFS8/NDUFA2/NDUFS7/COX5A/NDUFC1/NDUFV2/NDUFB10/NDUFA7/PARK7/CYCS/NDUFB4/ETFB/NDUFB3/CDK1/UQCRFS1/NDUFB9/COA6/NDUFS3/NDUFAB1/UQCRB/NDUFB6/NDUFV3/UQCC3/CCNB1/CYC1/NDUFA8/UQCRC1/COX7A2L/SNCA/SOD2/DNAJC15/NDUFV1/NDUFA5/UQCRHL/NDUFS2/NDUFC2/…	83
GO:0006457	BP	GO:0006457	protein folding	130/6010	223/18903	2.29E-16	6.42E-14	5.15E-14	HSPB1/PPIA/HSPE1/PFDN5/HSPA5/HSP90AB1/HSP90AA1/DNAJB1/SDF2L1/TBCA/CALR/MKKS/HSPA8/PTGES3/HSPD1/HSPH1/HSPA1A/BAG3/FKBP1A/HSP90B1/DNAJB11/PPIB/HSPA1B/PFDN2/FKBP4/WDR83OS/PDCD5/DNAJB6/PDIA4/ST13/CCT4/PDIA6/NUDC/P4HB/DNAJA4/PPIC/STIP1/FKBP2/CRTAP/HSPA6/PFDN6/CCT3/ERP29/KHSRP/PFDN4/CDC37/AHSA1/AHSP/PPIH/DNAJA1/CANX/ANP32E/DNAJB4/PPIE/BAG1/DNAJC19/NUDCD2/DNAJC10/CCT6A/CHORDC1/HSPA9/CCT7/PFDN1/SNRNP70/H…	130
GO:0006119	BP	GO:0006119	oxidative phosphorylation	95/6010	147/18903	2.51E-16	6.74E-14	5.41E-14	COX6B1/NDUFB1/UQCR11/COX7C/COX6C/UQCRQ/COX8A/UQCR10/COX7A2/COX4I1/NDUFA11/NDUFA1/UQCRH/NDUFA13/COX7B/COX5B/NDUFB2/CHCHD2/NDUFA3/NDUFS6/NDUFA4/COX6A1/NDUFS5/NDUFB7/NDUFB8/NDUFA6/UQCC2/NDUFS8/NDUFA2/NDUFS7/COX5A/NDUFC1/NDUFV2/NDUFB11/NDUFB10/NDUFA7/PARK7/CYCS/NDUFB4/STOML2/NDUFB3/CDK1/UQCRFS1/NDUFB9/TNF/COA6/CHCHD10/NDUFS3/NDUFAB1/UQCRB/NDUFB6/NDUFV3/UQCC3/CCNB1/CYC1/NDUFA8/UQCRC1/COX7A2L/SNCA/DNAJ…	95
GO:0007059	BP	GO:0007059	chromosome segregation	197/6010	382/18903	4.76E-16	1.23E-13	9.85E-14	RPS3/ACTB/ANAPC11/BANF1/RAN/TOP2A/SLC25A5/UBE2C/CENPW/NAA10/BIRC5/PTTG1/ZWINT/MKI67/CHMP4B/SFPQ/NUDC/CHMP4A/RAB11A/GEM/CENPK/MAD2L1/SKA2/AURKB/NUSAP1/CDC20/CCNB1/PRC1/CENPN/CENPF/BUB3/UBE2I/SMC1A/ANAPC15/NEK6/NTMT1/SPC24/PLK1/BCL7C/PMF1/SPDL1/TUBG1/SMC2/MAD2L2/SMC4/DLGAP5/KIFC1/SPC25/SMARCB1/ACTL6A/RB1/CDCA8/CDCA5/MND1/KIF2C/NUF2/CDT1/CENPH/OIP5/NDC1/ESCO2/FEN1/PPP2R1A/NUP37/BUB1B/MIS18A/NUP62/NC…	197
GO:0000819	BP	GO:0000819	sister chromatid segregation	136/6010	239/18903	7.33E-16	1.82E-13	1.46E-13	ACTB/ANAPC11/RAN/TOP2A/UBE2C/NAA10/BIRC5/PTTG1/ZWINT/CHMP4B/SFPQ/NUDC/CHMP4A/RAB11A/CENPK/MAD2L1/AURKB/NUSAP1/CDC20/CCNB1/PRC1/CENPF/BUB3/SMC1A/ANAPC15/NEK6/SPC24/PLK1/BCL7C/SPDL1/TUBG1/SMC2/MAD2L2/SMC4/DLGAP5/KIFC1/SPC25/SMARCB1/ACTL6A/RB1/CDCA8/CDCA5/KIF2C/NUF2/CDT1/ESCO2/FEN1/PPP2R1A/BUB1B/NUP62/NCAPG/BUB1/SPAG5/TRIP13/KNSTRN/CDC6/KIF4A/PHB2/NCAPH/KIF22/TTK/NDC80/SMARCE1/NEK2/KIF14/RMI2/ZWILCH…	136
GO:0042274	BP	GO:0042274	ribosomal small subunit biogenesis	59/6010	78/18903	2.07E-15	4.91E-13	3.94E-13	RPS17/RPS28/RPL38/RPS21/RPS15/RPS27/RPS14/RPS8/RPS5/RPS19/RPS16/RPS25/RPS6/RPS7/RPS24/RPSA/SNU13/RPS27L/NPM1/GTF2H5/RRP7A/LSM6/MRPS11/IMP4/MRPS7/IMP3/EMG1/RRP36/ERAL1/PWP2/TSR2/RPP40/TSR3/BYSL/BMS1/SURF6/NOM1/WDR43/RRS1/TSR1/ABT1/DDX52/UTP4/FCF1/NGDN/LTV1/NOL11/WDR46/RIOK1/UTP20/TBL3/DCAF13/DHX37/NAT10/ERCC2/PRKDC/METTL17/NOP14/NOP9	59
GO:0044772	BP	GO:0044772	mitotic cell cycle phase transition	232/6010	473/18903	2.13E-15	4.91E-13	3.94E-13	RPL26/RPL24/RPS6/ACTB/ANAPC11/CALM3/CKS2/CCL2/EIF4EBP1/CALM2/RPS27L/CKS1B/UBE2C/CALM1/CDK4/BCAT1/CDKN1A/CDK1/BIRC5/AIF1/ZWINT/TMEM14B/CCND1/CHMP4B/RAB11A/APEX1/MAD2L1/UBE2S/RRM2/AURKB/EIF4E/EPS8/CDC20/CCNB1/CDK2AP2/GTSE1/NASP/CCNA2/CENPF/BUB3/CDKN3/ITGB1/CLSPN/ANLN/ANAPC15/NEK6/SPC24/CCNB2/PLK1/FOXM1/BCL7C/SPDL1/EIF4G1/APP/MAD2L2/DLGAP5/RGCC/SPC25/CDC25B/SMARCB1/ACTL6A/PKMYT1/RB1/PPP2CA/MELK/CDCA…	232
GO:0022900	BP	GO:0022900	electron transport chain	106/6010	176/18903	6.27E-15	1.39E-12	1.12E-12	COX6B1/NDUFB1/UQCR11/COX7C/COX6C/UQCRQ/COX8A/UQCR10/COX7A2/COX4I1/NDUFA1/UQCRH/COX7B/COX5B/NDUFB2/CHCHD2/NDUFA3/NDUFS6/NDUFA4/COX6A1/NDUFS5/NDUFB7/NDUFB8/NDUFA6/NDUFS8/NDUFA2/NDUFS7/COX5A/NDUFC1/CYBA/NDUFV2/NDUFB10/NDUFA7/PARK7/CYCS/ASPH/NDUFB4/ETFB/NDUFB3/CDK1/UQCRFS1/NDUFB9/COA6/NDUFS3/NDUFAB1/UQCRB/NDUFB6/NDUFV3/UQCC3/CCNB1/CYC1/NDUFA8/UQCRC1/COX7A2L/SNCA/SOD2/DNAJC15/QDPR/NDUFV1/NDUFA5/IDH3B/…	106
GO:0098813	BP	GO:0098813	nuclear chromosome segregation	168/6010	321/18903	1.25E-14	2.68E-12	2.15E-12	ACTB/ANAPC11/RAN/TOP2A/UBE2C/NAA10/BIRC5/PTTG1/ZWINT/CHMP4B/SFPQ/NUDC/CHMP4A/RAB11A/GEM/CENPK/MAD2L1/AURKB/NUSAP1/CDC20/CCNB1/PRC1/CENPF/BUB3/SMC1A/ANAPC15/NEK6/SPC24/PLK1/BCL7C/SPDL1/TUBG1/SMC2/MAD2L2/SMC4/DLGAP5/KIFC1/SPC25/SMARCB1/ACTL6A/RB1/CDCA8/CDCA5/MND1/KIF2C/NUF2/CDT1/NDC1/ESCO2/FEN1/PPP2R1A/BUB1B/NUP62/NCAPG/BUB1/SPAG5/TRIP13/KNSTRN/CDC6/KIF4A/PHB2/NCAPH/RCC2/KIF22/TTK/NDC80/FAM83D/SMAR…	168
GO:0006261	BP	GO:0006261	DNA-templated DNA replication	100/6010	166/18903	3.57E-14	7.42E-12	5.95E-12	HMGA1/NUCKS1/STOML2/PARP1/GINS2/GMNN/SSBP1/PCNA/MCM7/DDX21/POLE4/MCM3/MCM4/MCM6/GINS1/LIG1/CDT1/POLE3/MCM2/RAD51/MCM10/FEN1/RFC2/RFC3/ORC6/DBF4/CDC6/RRM1/CARM1/POLD2/CDC45/SLFN11/POLD1/PRIM1/TIPIN/CHTF8/WDR18/TIMELESS/RECQL/POLE2/RFC5/POLE/RPAIN/CCNE2/E2F7/RFC4/ALYREF/DSCC1/RECQL4/WDHD1/RFC1/CHTF18/CDK2/MCM5/BRCA1/TRAIP/BLM/TONSL/RFWD3/RBBP8/FBXO5/PNKP/RPA1/GINS4/ORC3/DDX11/DNA2/GINS3/CDC34/POLA2…	100
GO:0140694	BP	GO:0140694	non-membrane-bounded organelle assembly	192/6010	386/18903	1.06E-13	2.14E-11	1.72E-11	RPS28/RPL38/RPS15/RPS27/RPS14/RPS3/RPS23/RPL23A/RPS5/RPS19/RPL11/RPL24/RPL10/RPLP0/ACTG1/FSCN1/RPSA/TPM1/TUBB/LSM4/RPS27L/NPM1/HSPA1A/CENPW/HSPA1B/RPL5/BIRC5/MRPL20/RPL6/TNF/C1QBP/CHMP4B/RRP7A/CHMP4A/RAB11A/EIF6/CENPK/GSN/LSM3/AURKB/SQLE/CDC20/PRC1/CENPN/MRPS11/CENPF/ITGB1/SMC1A/MYL9/SBDS/MRPL22/ANLN/TPX2/NEK6/G3BP1/MRPS7/CCNB2/KRT19/PLK1/CENPA/DLGAP5/KIFC1/MYBL2/MZT1/MRTO4/CDCA8/AUP1/CSRP2/CENPH…	192
GO:0007088	BP	GO:0007088	regulation of mitotic nuclear division	76/6010	118/18903	3.12E-13	6.09E-11	4.88E-11	ANAPC11/AURKAIP1/BIRC5/ZWINT/PIN1/TNF/MKI67/MAD2L1/IGF1/AURKB/NUSAP1/CDC20/CCNB1/IL1B/CENPF/BUB3/ANAPC15/SPC24/PLK1/SPDL1/CD28/MAD2L2/DLGAP5/RGCC/SPC25/PKMYT1/IL1A/RB1/CDCA8/CHEK1/NUF2/CDT1/PDGFB/AURKA/BUB1B/NUP62/BUB1/TRIP13/SPHK1/TTK/NDC80/NEK2/CDC42/ZWILCH/NME6/PSMG2/ESPL1/CDC23/TOM1L1/CDC25C/CDCA2/KIF20B/XRCC3/FBXW5/FBXO5/LCMT1/KNTC1/BMP4/CCDC8/ZNF207/RCC1/BORA/PRMT5/CUL7/INCENP/PDGFRB/DAPK3/…	76
GO:0006403	BP	GO:0006403	RNA localization	114/6010	202/18903	3.40E-13	6.45E-11	5.18E-11	NOP10/YBX1/RAN/HNRNPA1/NPM1/NHP2/MRPL18/ENY2/NUTF2/SRSF3/CCT4/EIF5AL1/IGF2BP2/SRSF7/DDX39A/CCT3/KHSRP/ZC3H11A/FBL/NCBP2/PABPN1/IGF2BP3/MAGOHB/RBM8A/UPF3A/HNRNPA2B1/IGF2BP1/CETN3/HNRNPAB/HNRNPA1L2/MAGOH/SEC13/THOC6/SLBP/CCT6A/THOC3/ZFP36L1/NDC1/CCT7/DKC1/RUVBL2/NUP37/NUP62/XPO1/TCP1/NXT1/SIDT1/ZNHIT3/THOC7/HHEX/NUP85/CETN2/FUBP3/CHTOP/G3BP2/CCT8/RUVBL1/ALYREF/UPF2/CKAP5/NUP205/DDX19B/EIF5A2/TOMM20…	114
GO:0010257	BP	GO:0010257	NADH dehydrogenase complex assembly	46/6010	59/18903	3.76E-13	6.73E-11	5.40E-11	NDUFB1/NDUFA11/NDUFA1/NDUFA13/NDUFB2/NDUFA3/NDUFS5/NDUFB7/NDUFB8/NDUFA6/NDUFS8/NDUFA2/NDUFS7/NDUFC1/NDUFB11/NDUFB10/NDUFB4/NDUFB3/NDUFB9/NDUFS3/NDUFAB1/NDUFAF2/NDUFB6/TMEM126A/NDUFAF3/COA1/NDUFA8/NDUFAF4/NDUFA5/TMEM126B/NDUFS2/NDUFC2/NDUFA9/NDUFS4/NDUFA12/ACAD9/BCS1L/NDUFB5/ECSIT/OXA1L/NDUFAF6/NDUFAF5/FOXRED1/NDUFA10/NDUFAF1/TMEM186	46
GO:0032981	BP	GO:0032981	mitochondrial respiratory chain complex I assembly	46/6010	59/18903	3.76E-13	6.73E-11	5.40E-11	NDUFB1/NDUFA11/NDUFA1/NDUFA13/NDUFB2/NDUFA3/NDUFS5/NDUFB7/NDUFB8/NDUFA6/NDUFS8/NDUFA2/NDUFS7/NDUFC1/NDUFB11/NDUFB10/NDUFB4/NDUFB3/NDUFB9/NDUFS3/NDUFAB1/NDUFAF2/NDUFB6/TMEM126A/NDUFAF3/COA1/NDUFA8/NDUFAF4/NDUFA5/TMEM126B/NDUFS2/NDUFC2/NDUFA9/NDUFS4/NDUFA12/ACAD9/BCS1L/NDUFB5/ECSIT/OXA1L/NDUFAF6/NDUFAF5/FOXRED1/NDUFA10/NDUFAF1/TMEM186	46
GO:0042255	BP	GO:0042255	ribosome assembly	47/6010	61/18903	4.56E-13	7.95E-11	6.37E-11	RPS28/RPL38/RPS15/RPS27/RPS14/RPL23A/RPS5/RPS19/RPL11/RPL24/RPL10/RPLP0/RPSA/RPS27L/NPM1/RPL5/MRPL20/RPL6/C1QBP/RRP7A/EIF6/MRPS11/SBDS/MRPL22/MRPS7/MRTO4/RPF2/DHX30/MRPS2/NIP7/PPAN/BRIX1/MPV17L2/ERAL1/PWP2/MTERF4/RRS1/BOP1/ABT1/NOP2/NLE1/DHX37/MTERF3/PRKDC/DHX29/DDX3X/NGRN	47
GO:0051783	BP	GO:0051783	regulation of nuclear division	88/6010	145/18903	6.64E-13	1.13E-10	9.04E-11	ANAPC11/CALR/AURKAIP1/BIRC5/ZWINT/PIN1/TNF/MKI67/MAD2L1/IGF1/AURKB/NUSAP1/CDC20/CCNB1/IL1B/CENPF/BUB3/ANAPC15/SPC24/PLK1/SPDL1/CD28/MAD2L2/DLGAP5/RGCC/SPC25/PKMYT1/IL1A/RB1/CDCA8/RAD51AP1/CHEK1/NUF2/CDT1/PDGFB/AURKA/BUB1B/NUP62/BUB1/TRIP13/SPHK1/TTK/NDC80/NEK2/CDC42/ZWILCH/NME6/PSMG2/ESPL1/CDC23/RAD1/TOM1L1/CDC25C/CDCA2/KIF20B/XRCC3/NPM2/FBXW5/FBXO5/PDE3A/LCMT1/KNTC1/BMP4/CCDC8/ZNF207/RCC1/BORA/P…	88
GO:1902850	BP	GO:1902850	microtubule cytoskeleton organization involved in mitosis	95/6010	163/18903	2.45E-12	4.04E-10	3.24E-10	STMN1/RAN/HSPA1A/HSPA1B/BIRC5/CLTC/CHMP4B/NUDC/CHMP4A/RAB11A/MAD2L1/AURKB/NUSAP1/CDC20/CCNB1/PRC1/ITGB1/SMC1A/SBDS/TPX2/NEK6/PLK1/CENPA/SPDL1/TUBG1/DLGAP5/KIFC1/SPC25/MYBL2/MZT1/CDCA8/NUF2/CENPH/RHOA/AURKA/NUP62/KIF4A/TTK/NDC80/GNAI1/NEK2/DCTN6/CHMP2A/CHMP3/KIF11/DRG1/TACC3/RACGAP1/STIL/POLDIP2/KIF23/ESPL1/CKAP5/PSRC1/SPRY2/SMC3/KIF15/SPRY1/AAAS/PCNT/WDR62/KPNB1/GJA1/BCCIP/CENPE/SASS6/DYNLT1/SAPC…	95
GO:1901987	BP	GO:1901987	regulation of cell cycle phase transition	214/6010	453/18903	2.96E-12	4.78E-10	3.83E-10	RPL26/ACTB/ANAPC11/CCL2/RPS27L/NPM1/UBE2C/CDK4/CDKN1A/CDK1/BIRC5/AIF1/ZWINT/TMEM14B/CCND1/RAB11A/APEX1/MAD2L1/RRM2/AURKB/CDC20/CCNB1/CDK2AP2/GTSE1/CENPF/BUB3/CLSPN/ANLN/ANAPC15/NEK6/SPC24/PLK1/BCL7C/SPDL1/EIF4G1/APP/MAD2L2/DLGAP5/RGCC/SPC25/CDC25B/SMARCB1/ACTL6A/RB1/PPP2CA/CDCA8/CDCA5/BABAM1/CHEK1/NUF2/CDT1/PRMT2/RAD51/ZFP36L1/AURKA/RHNO1/PSME3/BUB1B/BUB1/WEE1/ATF5/DDB1/TRIP13/WDR76/DBF4/KANK2/CD…	214
GO:0033044	BP	GO:0033044	regulation of chromosome organization	133/6010	252/18903	3.22E-12	5.06E-10	4.06E-10	ACTB/ANAPC11/HNRNPA1/TOP2A/UBE2C/TFPT/NAA10/BIRC5/PTTG1/ZWINT/CCT4/PARP1/SFPQ/SSBP1/MAD2L1/AURKB/CDC20/CCT3/CCNB1/CENPF/BUB3/HNRNPD/ANAPC15/TAL1/NEK6/SPC24/PLK1/BCL7C/SPDL1/SMC2/DNMT1/MAD2L2/SMC4/DLGAP5/HNRNPA2B1/SPC25/ERCC1/SMARCB1/ACTL6A/INO80C/ATF7IP2/RB1/CDCA8/CDCA5/NUF2/CDT1/CCT6A/HNRNPC/TRIM28/MCM2/CCT7/FEN1/DKC1/RUVBL2/BUB1B/NCAPG/BUB1/TRIP13/TCP1/CDC6/NCAPH/TTK/NDC80/SMARCE1/NEK2/NABP2/RM…	133
GO:0000375	BP	GO:0000375	RNA splicing, via transesterification reactions	166/6010	333/18903	3.92E-12	6.02E-10	4.83E-10	UBL5/SNRPD2/SNRPG/SNRPF/SNRPD1/HNRNPA1/SNRPE/SNU13/LSM4/LSM7/HSPA8/LSM5/SNRPB/NPM1/PRDX6/SF3B5/SNRPC/SNRPD3/SNRNP25/LSM2/NCL/SNRPB2/TXNL4A/HNRNPM/HNRNPA3/SRSF3/SNRNP27/C1QBP/HNRNPF/SFPQ/LSM6/SAP18/RBMX/TRA2B/LSM3/SRSF7/RBM3/DDX39A/BUD31/SF3B6/SCNM1/PTBP1/WDR77/KHSRP/HNRNPK/LSM8/NCBP2/U2AF1/SRSF2/MAGOHB/SRRM1/SRSF9/DDX1/SNRNP40/PPIH/SNRPA/RBM8A/HNRNPA2B1/PUF60/SNRPA1/PPIE/PHF5A/HNRNPA1L2/MAGOH/HNR…	166
GO:0006120	BP	GO:0006120	mitochondrial electron transport, NADH to ubiquinone	40/6010	51/18903	9.36E-12	1.40E-09	1.13E-09	NDUFB1/NDUFA1/NDUFB2/NDUFA3/NDUFS6/NDUFA4/NDUFS5/NDUFB7/NDUFB8/NDUFA6/NDUFS8/NDUFA2/NDUFS7/NDUFC1/NDUFV2/NDUFB10/NDUFA7/PARK7/NDUFB4/NDUFB3/NDUFB9/NDUFS3/NDUFAB1/NDUFB6/NDUFV3/NDUFA8/SNCA/DNAJC15/NDUFV1/NDUFA5/NDUFS2/NDUFC2/NDUFA9/NDUFS4/DLD/NDUFB5/ISCU/COQ9/NDUFA10/NDUFAF1	40
GO:0000377	BP	GO:0000377	RNA splicing, via transesterification reactions with bulged adenosine as nucleophile	163/6010	329/18903	1.15E-11	1.65E-09	1.32E-09	UBL5/SNRPD2/SNRPG/SNRPF/SNRPD1/HNRNPA1/SNRPE/SNU13/LSM4/LSM7/HSPA8/LSM5/SNRPB/NPM1/PRDX6/SF3B5/SNRPC/SNRPD3/SNRNP25/LSM2/NCL/SNRPB2/TXNL4A/HNRNPM/HNRNPA3/SRSF3/SNRNP27/C1QBP/HNRNPF/SFPQ/LSM6/SAP18/RBMX/TRA2B/LSM3/SRSF7/RBM3/DDX39A/BUD31/SF3B6/SCNM1/PTBP1/WDR77/HNRNPK/LSM8/NCBP2/U2AF1/SRSF2/MAGOHB/SRRM1/SRSF9/DDX1/SNRNP40/PPIH/SNRPA/RBM8A/HNRNPA2B1/PUF60/SNRPA1/PPIE/PHF5A/HNRNPA1L2/MAGOH/HNRNPC/SN…	163
GO:0000398	BP	GO:0000398	mRNA splicing, via spliceosome	163/6010	329/18903	1.15E-11	1.65E-09	1.32E-09	UBL5/SNRPD2/SNRPG/SNRPF/SNRPD1/HNRNPA1/SNRPE/SNU13/LSM4/LSM7/HSPA8/LSM5/SNRPB/NPM1/PRDX6/SF3B5/SNRPC/SNRPD3/SNRNP25/LSM2/NCL/SNRPB2/TXNL4A/HNRNPM/HNRNPA3/SRSF3/SNRNP27/C1QBP/HNRNPF/SFPQ/LSM6/SAP18/RBMX/TRA2B/LSM3/SRSF7/RBM3/DDX39A/BUD31/SF3B6/SCNM1/PTBP1/WDR77/HNRNPK/LSM8/NCBP2/U2AF1/SRSF2/MAGOHB/SRRM1/SRSF9/DDX1/SNRNP40/PPIH/SNRPA/RBM8A/HNRNPA2B1/PUF60/SNRPA1/PPIE/PHF5A/HNRNPA1L2/MAGOH/HNRNPC/SN…	163
GO:0022618	BP	GO:0022618	ribonucleoprotein complex assembly	124/6010	234/18903	1.21E-11	1.69E-09	1.36E-09	RPS28/RPL38/RPS15/RPS27/RPL13A/RPS14/RPL23A/RPS5/RPS19/RPL11/RPL24/RPL10/RPLP0/SNRPD2/SNRPG/HSP90AB1/HSP90AA1/RPSA/SNRPF/SNRPD1/SNRPE/SNU13/LSM4/PTGES3/SNRPB/RPS27L/EIF2S2/EIF3K/SF3B5/SNRPC/EIF3J/SNRPD3/RPL5/LSM2/SNRPB2/TXNL4A/MRPL20/RPL6/RRP7A/EIF6/RBMX/SF3B6/WDR77/MRPS11/MRPS7/SRSF9/DDX1/TAF9/MCTS1/PUF60/SNRPA1/PHF5A/MRTO4/EIF3I/RPF2/RUVBL2/NUDT21/DHX30/STRAP/GEMIN7/PRPF19/EIF3E/ZNHIT3/EIF3B/SR…	124
GO:0007052	BP	GO:0007052	mitotic spindle organization	80/6010	133/18903	1.40E-11	1.92E-09	1.54E-09	STMN1/RAN/HSPA1A/HSPA1B/BIRC5/CLTC/CHMP4B/NUDC/CHMP4A/RAB11A/AURKB/CDC20/CCNB1/PRC1/SMC1A/SBDS/TPX2/NEK6/PLK1/TUBG1/DLGAP5/KIFC1/SPC25/MYBL2/MZT1/CDCA8/NUF2/CENPH/RHOA/AURKA/NUP62/KIF4A/TTK/NDC80/GNAI1/NEK2/DCTN6/CHMP2A/CHMP3/KIF11/DRG1/TACC3/RACGAP1/STIL/POLDIP2/KIF23/CKAP5/PSRC1/SMC3/KIF15/AAAS/PCNT/WDR62/KPNB1/BCCIP/CENPE/SASS6/CHMP6/ZNF207/CHMP5/RCC1/CHEK2/BORA/CHMP1A/INCENP/SPICE1/TBCE/TUBG2…	80
GO:0072594	BP	GO:0072594	establishment of protein localization to organelle	210/6010	449/18903	1.52E-11	2.04E-09	1.64E-09	SEC61G/CD36/RPL23/UBL5/NDUFA13/HSPA5/TIMM13/HSP90AB1/ROMO1/TOMM7/HSP90AA1/CALM3/RAN/TIMM8B/SRP14/HSPA8/HSPD1/SEC61B/ZFAND2A/BAG3/BAX/TIMM10/TOMM5/PDCD5/FIS1/CDKN1A/UBE2L3/NUTF2/CDK1/USP36/SSR3/KPNA2/SRP9/CCT4/CHMP4B/TOMM22/CHMP4A/RAB11A/TIMM17B/NMT1/VPS25/SPCS1/SUMO1/SNF8/UFM1/SPCS2/CCT3/MVB12A/TIMM17A/NFKBIA/TIMM44/DNAJA1/SAE1/DNAJC15/IMMP1L/TIMM22/SPCS3/TIMM8A/TIMM50/SRP19/DNAJC19/SEC13/RANGRF/…	210
GO:0071826	BP	GO:0071826	ribonucleoprotein complex subunit organization	127/6010	242/18903	1.64E-11	2.16E-09	1.73E-09	RPS28/RPL38/RPS15/RPS27/RPL13A/RPS14/RPL23A/RPS5/RPS19/RPL11/RPL24/RPL10/RPLP0/SNRPD2/SNRPG/HSP90AB1/HSP90AA1/RPSA/SNRPF/SNRPD1/SNRPE/SNU13/LSM4/PTGES3/SNRPB/RPS27L/EIF2S2/EIF3K/SF3B5/SNRPC/EIF3J/SNRPD3/RPL5/LSM2/SNRPB2/TXNL4A/MRPL20/RPL6/RRP7A/EIF6/RBMX/SF3B6/WDR77/MRPS11/MRPS7/SRSF9/DDX1/TAF9/MCTS1/PUF60/SNRPA1/PHF5A/MRTO4/EIF3I/RPF2/RUVBL2/NUDT21/DHX30/STRAP/GEMIN7/PRPF19/EIF3E/ZNHIT3/EIF3B/SR…	127
GO:0045931	BP	GO:0045931	positive regulation of mitotic cell cycle	78/6010	129/18903	1.74E-11	2.24E-09	1.80E-09	ANAPC11/EIF4EBP1/UBE2C/CDK4/CDK1/AIF1/DUSP3/CCND1/RAB11A/APEX1/RRM2/EIF4E/CCNB1/TAL1/USP2/EIF4G1/APP/DLGAP5/RGCC/CDC25B/RB1/CDCA5/CDT1/CDC6/PHB2/RRM1/PRKCA/SPHK1/RCC2/CDC25A/STIL/POLDIP2/ESPL1/DTL/CDC23/RAD51C/CDC25C/LSM10/KCNA5/FBXO5/CCDC57/RDX/SASS6/SMOC2/ASNS/PTPN11/CDC7/CCND2/LGMN/MEIS2/HYAL1/MTA3/ABL1/UBE2E2/FOXA1/MBLAC1/CDC16/USP22/MTBP/CYP1A1/NKX3-1/CENPJ/CUL4A/PBX1/DBF4B/STOX1/AKT1/CDK10/…	78
GO:0051310	BP	GO:0051310	metaphase plate congression	50/6010	71/18903	2.61E-11	3.24E-09	2.60E-09	BIRC5/CHMP4B/NUDC/CHMP4A/RAB11A/GEM/AURKB/CCNB1/CENPF/SPDL1/KIFC1/CDCA8/CDCA5/KIF2C/NUF2/CDT1/NUP62/SPAG5/KIF22/NDC80/FAM83D/KIF14/CHAMP1/CHMP2A/CHMP3/BOD1/CDC23/PSRC1/MIS12/KPNB1/VPS4A/CENPE/SEH1L/CHMP6/RRS1/CHMP5/KIF18A/CENPQ/CHMP1A/INCENP/SPICE1/MEIOC/RMDN1/KAT5/MLH1/ZW10/DCTN2/HNRNPU/TTL/ANKRD53	50
GO:0061077	BP	GO:0061077	chaperone-mediated protein folding	50/6010	71/18903	2.61E-11	3.24E-09	2.60E-09	HSPB1/HSPE1/HSPA5/DNAJB1/SDF2L1/HSPA8/PTGES3/HSPH1/HSPA1A/FKBP1A/PPIB/HSPA1B/FKBP4/PDCD5/DNAJB6/PDIA4/ST13/CCT4/FKBP2/CRTAP/HSPA6/CCT3/DNAJB4/BAG1/CCT6A/CHORDC1/HSPA9/CCT7/TCP1/HSPA14/PDCL3/DNAJC7/DFFA/CCT8/HSPA13/FKBP1B/CCT2/FKBP11/CLU/DNAJB5/CCT5/DNAJC24/TOR2A/HSPB6/DNAJC18/PEX19/UNC45B/TRAP1/GAK/TOR1A	50
GO:0015931	BP	GO:0015931	nucleobase-containing compound transport	118/6010	223/18903	4.25E-11	5.17E-09	4.15E-09	YBX1/RAN/HNRNPA1/SLC25A6/NPM1/SLC25A5/MRPL18/ENY2/NUTF2/SRSF3/EIF5AL1/SLC25A4/IGF2BP2/SRSF7/DDX39A/KHSRP/ZC3H11A/NCBP2/PABPN1/IGF2BP3/MAGOHB/RBM8A/SLC35B1/UPF3A/HNRNPA2B1/IGF2BP1/CETN3/HNRNPA1L2/MAGOH/SEC13/THOC6/SLBP/SLC28A1/THOC3/ZFP36L1/NDC1/NUP37/NUP62/XPO1/SLC25A24/NXT1/SIDT1/SLC25A23/CD47/THOC7/HHEX/SLC17A9/NUP85/SLC35B2/CETN2/CHTOP/G3BP2/SLC35A4/ALYREF/GJB1/UPF2/CKAP5/SLC25A25/NUP205/DDX19…	118
GO:0006520	BP	GO:0006520	cellular amino acid metabolic process	145/6010	289/18903	4.89E-11	5.84E-09	4.68E-09	PARK7/ETFB/BCAT1/HNMT/PEPD/DHFR/FAH/HSD17B10/ATF4/SMS/GLUD1/QDPR/SHMT2/MTHFD2L/GCSH/ECHS1/GOT2/NIT2/SLC1A3/ENOPH1/PYCR1/PSAT1/FARSA/BCKDK/PHGDH/ETFA/GOT1/ASNSD1/GSS/AHCY/PSPH/FARSB/ARHGAP11B/PLOD2/PCBD1/PCBD2/PLOD3/IARS2/ALDH18A1/ENOSF1/BPHL/SEPHS1/ASL/DLD/ICMT/CLN3/ADI1/PRODH2/HIBCH/ILVBL/VARS2/GCAT/MTHFS/RIMKLB/DLST/GSTZ1/ARG2/GLS/ATP2B4/SARS2/ATP7A/PTS/ASNS/MPST/MTHFR/MTAP/DARS2/GGT1/EARS2/CTP…	145
GO:1901990	BP	GO:1901990	regulation of mitotic cell cycle phase transition	171/6010	354/18903	5.03E-11	5.90E-09	4.73E-09	RPL26/ACTB/ANAPC11/CCL2/RPS27L/UBE2C/CDK4/CDKN1A/CDK1/BIRC5/AIF1/ZWINT/TMEM14B/CCND1/RAB11A/APEX1/MAD2L1/RRM2/AURKB/CDC20/CCNB1/CDK2AP2/GTSE1/CENPF/BUB3/CLSPN/ANLN/ANAPC15/NEK6/SPC24/PLK1/BCL7C/SPDL1/EIF4G1/APP/MAD2L2/DLGAP5/RGCC/SPC25/CDC25B/SMARCB1/ACTL6A/RB1/PPP2CA/CDCA8/CDCA5/BABAM1/CHEK1/NUF2/CDT1/PRMT2/ZFP36L1/AURKA/PSME3/BUB1B/BUB1/WEE1/DDB1/TRIP13/KANK2/CDC6/PHB2/CDKN2C/RRM1/RCC2/TTK/NDC8…	171
GO:0045727	BP	GO:0045727	positive regulation of translation	83/6010	143/18903	7.79E-11	8.97E-09	7.20E-09	RPL26/RPS9/RPS4X/YBX1/EIF5A/UQCC2/RPS27L/NPM1/PKM/RPL5/POLR2G/PPP1R15A/TNF/C1QBP/EIF5AL1/COA3/EIF6/RBM3/HNRNPD/EIF4G1/CD28/UPF3A/IGF2BP1/CCL5/RHOA/EEF2/ELAVL1/CDC123/EIF3E/PYM1/RPUSD3/RPS6KB2/PAIP1/YTHDF2/MPV17L2/TARBP2/CIRBP/LARP4/EIF5A2/YTHDF1/TRUB2/POLR2D/SYNCRIP/MRPS27/JMJD4/EIF2B5/DHX9/FXR1/PASK/UPF3B/LARP6/HABP4/HNRNPL/NSUN5/IL6/KHDRBS1/USP16/SOX4/ITGA2/EIF2S3/METTL8/CDK5RAP1/METTL5/NAT10/E…	83
GO:0051054	BP	GO:0051054	positive regulation of DNA metabolic process	149/6010	301/18903	9.46E-11	1.07E-08	8.58E-09	RPS3/ACTB/HSP90AB1/HSP90AA1/HNRNPA1/PTGES3/HMGB1/BAX/TFPT/STOML2/CDK1/TNF/CCT4/PARP1/UBE2N/GINS2/SSBP1/AURKB/PCNA/CCT3/MORF4L2/HNRNPD/FOXM1/BCL7C/MEAF6/CD28/MAD2L2/HNRNPA2B1/RGCC/FUS/ERCC1/SMARCB1/ACTL6A/MORF4L1/HNRNPAB/GINS1/RAD51AP1/BABAM1/CDT1/CCT6A/TRIM28/PDGFB/GFER/RAD51/CCT7/YEATS4/RFC2/DKC1/RFC3/RUVBL2/DBF4/TCP1/EXOSC3/UBE2V2/SMARCE1/NEK2/NABP2/CHTF8/CCT8/TIMELESS/RFC5/EXOSC6/RUVBL1/E2F7/R…	149
GO:0006399	BP	GO:0006399	tRNA metabolic process	105/6010	195/18903	1.30E-10	1.42E-08	1.14E-08	POLR2L/TRMT112/GTF3C6/ELP5/DPH3/LAGE3/LSM6/HSD17B10/RPP25/TSEN15/POP7/DDX1/OSGEP/URM1/RPP30/POLR3K/TPRKB/POP5/EXOSC8/FARSA/ELP6/EXOSC3/FARSB/THUMPD2/IARS2/DTD1/TRMU/EXOSC7/PUSL1/TYW3/METTL1/TRUB2/VARS2/RPP40/EXOSC9/QTRT1/POP4/TRMT10A/RPP21/GTPBP3/WDR4/FAM98A/DUS1L/GTF3C5/EXOSC2/SARS2/ELAC1/METTL2A/TSEN54/RTCB/PUS1/TRMT61A/DARS2/SSB/EARS2/TRMT2A/ELAC2/FTSJ1/KTI12/DUS4L/TRMT11/MARS2/METTL2B/TP53RK/…	105
GO:0007051	BP	GO:0007051	spindle organization	105/6010	195/18903	1.30E-10	1.42E-08	1.14E-08	RPS3/STMN1/RAN/TUBB/HSPA1A/HSPA1B/BIRC5/CLTC/CHMP4B/NUDC/CHMP4A/RAB11A/AURKB/CDC20/CCNB1/PRC1/SMC1A/SBDS/TPX2/NEK6/NTMT1/CCNB2/PLK1/TUBG1/DLGAP5/KIFC1/SPC25/MYBL2/MZT1/CDCA8/NUF2/CENPH/RHOA/AURKA/HAUS1/PPP2R1A/NUP62/HAUS7/SPAG5/KNSTRN/KIF4A/ASPM/TTK/NDC80/GNAI1/NEK2/DCTN6/CHMP2A/CHMP3/KIF11/DRG1/TACC3/RACGAP1/HAUS2/STIL/POLDIP2/KIF23/ESPL1/CKAP5/EZR/PSRC1/SMC3/KIF15/AAAS/FBXO5/PCNT/WDR62/KPNB1/BC…	105
GO:0000460	BP	GO:0000460	maturation of 5.8S rRNA	30/6010	36/18903	2.43E-10	2.61E-08	2.09E-08	RPS21/EIF6/RRP15/NSA2/ERI3/EXOSC8/EXOSC3/MPHOSPH6/PES1/EXOSC7/RPP40/EXOSC9/ERI2/RPF1/C1D/EXOSC2/EXOSC4/RRS1/BOP1/ABT1/FCF1/MAK16/LAS1L/UTP20/FTSJ3/EXOSC10/URB1/PRKDC/NOP14/NOP9	30
GO:0006413	BP	GO:0006413	translational initiation	73/6010	123/18903	2.59E-10	2.74E-08	2.20E-08	RPS17/HSPB1/RPL13A/RPS3/RPS5/RPS3A/EIF4EBP1/NPM1/EIF2S2/EIF3K/EIF5B/EIF1AX/EIF3J/POLR2G/PPP1R15A/TNF/EIF1/EIF6/EIF4E/ATF4/NCBP2/DDX1/EIF4G1/MCTS1/TMED2/EIF4G2/PPP1CA/EIF3I/SLBP/CCL5/MTIF3/BZW1/CDC123/EIF4E2/EIF3E/EIF2B2/EIF4A1/EIF1AD/ABCE1/RPS6KB2/EIF3B/PAIP1/YTHDF2/DENR/BZW2/EIF3F/YTHDF1/EIF2S1/POLR2D/KLHL25/EIF3A/EIF2B5/EIF4H/EIF2B4/EIF3M/EIF3G/HABP4/KHDRBS1/EIF2B3/PAIP2B/MTFMT/EIF2S3/DHX33/EIF…	73
GO:0000470	BP	GO:0000470	maturation of LSU-rRNA	25/6010	28/18903	3.85E-10	4.01E-08	3.21E-08	RPL35/RPL7A/RPL10A/RPL7/SNU13/NHP2/EIF6/RRP15/NSA2/RPF2/DDX18/MRPL1/ZNHIT3/GTPBP4/PES1/RPF1/BOP1/NOP2/NIFK/RSL1D1/MAK16/LAS1L/FTSJ3/URB1/RPL7L1	25
GO:1901605	BP	GO:1901605	alpha-amino acid metabolic process	108/6010	205/18903	3.92E-10	4.01E-08	3.22E-08	PARK7/BCAT1/DHFR/FAH/HSD17B10/ATF4/SMS/GLUD1/QDPR/SHMT2/MTHFD2L/GCSH/GOT2/NIT2/ENOPH1/PYCR1/PSAT1/PHGDH/GOT1/ASNSD1/AHCY/PSPH/ARHGAP11B/PLOD2/PCBD1/PCBD2/PLOD3/ALDH18A1/SEPHS1/ASL/ICMT/CLN3/ADI1/PRODH2/HIBCH/ILVBL/GCAT/MTHFS/RIMKLB/DLST/GSTZ1/ARG2/GLS/ATP2B4/ATP7A/ASNS/MPST/MTHFR/MTAP/GGT1/CTPS1/AADAT/PPAT/MTHFD1/TTC36/GMPS/FPGS/GCDH/CAD/SRR/ASS1/ASPG/HMGCL/ASRGL1/GFPT2/GPT2/AGXT2/HPD/CRYM/MCCC2/…	108
GO:0000075	BP	GO:0000075	cell cycle checkpoint signaling	100/6010	186/18903	3.98E-10	4.01E-08	3.22E-08	RPL26/RPS27L/CDKN1A/CDK1/BIRC5/ZWINT/CCND1/MAD2L1/AURKB/CDC20/CCNB1/GTSE1/CENPF/BUB3/CLSPN/ANAPC15/SPC24/PLK1/SPDL1/MAD2L2/SPC25/CDCA8/BABAM1/CHEK1/NUF2/CDT1/RAD51/RHNO1/BUB1B/BUB1/TRIP13/WDR76/CDC6/PRPF19/TTK/NDC80/TRIAP1/CDC45/NABP2/ZWILCH/TIPIN/CCNG1/TIMELESS/PSMG2/RAD9A/FEM1B/DTL/E2F1/RAD1/CDK2/BRCA1/MSH2/MDC1/FANCD2/BLM/XRCC3/RFWD3/RBBP8/TP53/FBXO4/TELO2/VPS4A/BRSK1/LCMT1/INIP/TIPRL/DNA2/KNT…	100
GO:0045787	BP	GO:0045787	positive regulation of cell cycle	171/6010	362/18903	4.55E-10	4.47E-08	3.59E-08	RPS15A/ANAPC11/CKS2/CALR/RANBP1/EIF4EBP1/NPM1/CKS1B/UBE2C/CDK4/CDK1/BIRC5/AIF1/DUSP3/TNF/CCND1/SFPQ/RAD23A/RAB11A/APEX1/MAD2L1/IGF1/RRM2/AURKB/EIF4E/NUSAP1/CCNB1/IL1B/CITED2/TAL1/USP2/GIPC1/SMC2/EIF4G1/APP/CD28/SMC4/DLGAP5/RGCC/CDC25B/IL1A/RB1/CDCA8/CDCA5/RAD51AP1/CHEK1/CDT1/PDGFB/RHOA/AURKA/FEN1/RHNO1/NUP62/NCAPG/SPAG5/DBF4/CDC6/PHB2/RRM1/PRKCA/SPHK1/NCAPH/RCC2/NDC80/FAM83D/KIF14/CDC42/CHMP3/CDC…	171
GO:0006913	BP	GO:0006913	nucleocytoplasmic transport	158/6010	329/18903	4.65E-10	4.47E-08	3.59E-08	RPS15/CD36/RPL23/HSP90AB1/HSP90AA1/RAN/HNRNPA1/CALR/RANBP1/YWHAE/NPM1/GAS6/BAG3/PARK7/ENY2/CDKN1A/NUTF2/CDK1/ANP32B/SRSF3/TXN/KPNA2/EIF6/DDX39A/SUMO1/UFM1/IL1B/ZC3H11A/UBE2I/NCBP2/PABPN1/MAGOHB/PPP1CC/NFKBIA/RBM8A/UPF3A/HNRNPA2B1/MAGOH/SEC13/RANGRF/THOC6/AGT/TRIM28/ELAVL1/HSPA9/THOC3/NDC1/TMEM53/TARDBP/NUP37/NUP62/XPO1/CAMK1/PHB2/NXT1/THOC7/RANGAP1/HHEX/ABCE1/NUP85/CHTOP/CSE1L/IPO5/RPAIN/EGR2/ING…	158
GO:0051169	BP	GO:0051169	nuclear transport	158/6010	329/18903	4.65E-10	4.47E-08	3.59E-08	RPS15/CD36/RPL23/HSP90AB1/HSP90AA1/RAN/HNRNPA1/CALR/RANBP1/YWHAE/NPM1/GAS6/BAG3/PARK7/ENY2/CDKN1A/NUTF2/CDK1/ANP32B/SRSF3/TXN/KPNA2/EIF6/DDX39A/SUMO1/UFM1/IL1B/ZC3H11A/UBE2I/NCBP2/PABPN1/MAGOHB/PPP1CC/NFKBIA/RBM8A/UPF3A/HNRNPA2B1/MAGOH/SEC13/RANGRF/THOC6/AGT/TRIM28/ELAVL1/HSPA9/THOC3/NDC1/TMEM53/TARDBP/NUP37/NUP62/XPO1/CAMK1/PHB2/NXT1/THOC7/RANGAP1/HHEX/ABCE1/NUP85/CHTOP/CSE1L/IPO5/RPAIN/EGR2/ING…	158
GO:0007080	BP	GO:0007080	mitotic metaphase plate congression	41/6010	57/18903	5.70E-10	5.41E-08	4.34E-08	BIRC5/CHMP4B/NUDC/CHMP4A/RAB11A/AURKB/CCNB1/SPDL1/KIFC1/CDCA8/CDCA5/KIF2C/NUF2/CDT1/NUP62/KIF22/NDC80/KIF14/CHAMP1/CHMP2A/CHMP3/BOD1/CDC23/PSRC1/MIS12/KPNB1/VPS4A/CENPE/SEH1L/CHMP6/RRS1/CHMP5/KIF18A/CHMP1A/INCENP/RMDN1/KAT5/ZW10/DCTN2/HNRNPU/ANKRD53	41
GO:0090068	BP	GO:0090068	positive regulation of cell cycle process	130/6010	260/18903	6.42E-10	6.00E-08	4.81E-08	ANAPC11/RANBP1/NPM1/UBE2C/CDK4/CDK1/BIRC5/AIF1/TNF/CCND1/SFPQ/RAB11A/APEX1/MAD2L1/IGF1/RRM2/AURKB/NUSAP1/CCNB1/IL1B/GIPC1/SMC2/EIF4G1/APP/CD28/SMC4/DLGAP5/RGCC/CDC25B/IL1A/RB1/CDCA8/CDCA5/RAD51AP1/CDT1/PDGFB/RHOA/AURKA/FEN1/RHNO1/NUP62/NCAPG/SPAG5/DBF4/CDC6/PHB2/RRM1/SPHK1/NCAPH/RCC2/NDC80/FAM83D/KIF14/CDC42/CHMP3/CDC25A/PLK4/RACGAP1/STIL/E2F7/POLDIP2/KIF23/NCAPG2/ESPL1/DTL/NCAPH2/CDC23/RAD51C/CD…	130
GO:0050657	BP	GO:0050657	nucleic acid transport	89/6010	163/18903	1.28E-09	1.17E-07	9.35E-08	YBX1/RAN/HNRNPA1/NPM1/MRPL18/ENY2/NUTF2/SRSF3/EIF5AL1/IGF2BP2/SRSF7/DDX39A/KHSRP/ZC3H11A/NCBP2/PABPN1/IGF2BP3/MAGOHB/RBM8A/UPF3A/HNRNPA2B1/IGF2BP1/CETN3/HNRNPA1L2/MAGOH/SEC13/THOC6/SLBP/THOC3/ZFP36L1/NDC1/NUP37/NUP62/XPO1/NXT1/SIDT1/THOC7/HHEX/NUP85/CETN2/CHTOP/G3BP2/ALYREF/UPF2/CKAP5/NUP205/DDX19B/EIF5A2/TOMM20/NPIPA1/AAAS/NUP188/POLR2D/NUP210/KPNB1/MYO1C/NUP54/NUP107/SEH1L/DDX19A/SNUPN/DHX9/NUP…	89
GO:0050658	BP	GO:0050658	RNA transport	89/6010	163/18903	1.28E-09	1.17E-07	9.35E-08	YBX1/RAN/HNRNPA1/NPM1/MRPL18/ENY2/NUTF2/SRSF3/EIF5AL1/IGF2BP2/SRSF7/DDX39A/KHSRP/ZC3H11A/NCBP2/PABPN1/IGF2BP3/MAGOHB/RBM8A/UPF3A/HNRNPA2B1/IGF2BP1/CETN3/HNRNPA1L2/MAGOH/SEC13/THOC6/SLBP/THOC3/ZFP36L1/NDC1/NUP37/NUP62/XPO1/NXT1/SIDT1/THOC7/HHEX/NUP85/CETN2/CHTOP/G3BP2/ALYREF/UPF2/CKAP5/NUP205/DDX19B/EIF5A2/TOMM20/NPIPA1/AAAS/NUP188/POLR2D/NUP210/KPNB1/MYO1C/NUP54/NUP107/SEH1L/DDX19A/SNUPN/DHX9/NUP…	89
GO:0008033	BP	GO:0008033	tRNA processing	76/6010	134/18903	2.08E-09	1.86E-07	1.49E-07	TRMT112/ELP5/DPH3/LAGE3/LSM6/HSD17B10/RPP25/TSEN15/POP7/DDX1/OSGEP/URM1/RPP30/POLR3K/TPRKB/POP5/ELP6/THUMPD2/TRMU/PUSL1/TYW3/METTL1/TRUB2/RPP40/QTRT1/POP4/TRMT10A/RPP21/GTPBP3/WDR4/FAM98A/DUS1L/ELAC1/METTL2A/TSEN54/RTCB/PUS1/TRMT61A/SSB/TRMT2A/ELAC2/FTSJ1/KTI12/DUS4L/TRMT11/METTL2B/TP53RK/RPP38/TRUB1/ZBTB8OS/ADAT2/TRMT5/C2orf49/MTFMT/METTL8/FAM98B/AARS2/TRMT1/CDK5RAP1/DUS3L/C9orf64/NAT10/PUS7/TRI…	76
GO:0000966	BP	GO:0000966	RNA 5'-end processing	21/6010	23/18903	4.25E-09	3.76E-07	3.01E-07	HSD17B10/RPP25/POP7/RPP30/POP5/RPP40/POP4/RPP21/ABT1/SSB/RPP38/UTP20/TBL3/PNPT1/RPP25L/TRMT10C/NOP14/PIWIL2/POP1/NOP9/THG1L	21
GO:0051236	BP	GO:0051236	establishment of RNA localization	89/6010	166/18903	4.31E-09	3.76E-07	3.01E-07	YBX1/RAN/HNRNPA1/NPM1/MRPL18/ENY2/NUTF2/SRSF3/EIF5AL1/IGF2BP2/SRSF7/DDX39A/KHSRP/ZC3H11A/NCBP2/PABPN1/IGF2BP3/MAGOHB/RBM8A/UPF3A/HNRNPA2B1/IGF2BP1/CETN3/HNRNPA1L2/MAGOH/SEC13/THOC6/SLBP/THOC3/ZFP36L1/NDC1/NUP37/NUP62/XPO1/NXT1/SIDT1/THOC7/HHEX/NUP85/CETN2/CHTOP/G3BP2/ALYREF/UPF2/CKAP5/NUP205/DDX19B/EIF5A2/TOMM20/NPIPA1/AAAS/NUP188/POLR2D/NUP210/KPNB1/MYO1C/NUP54/NUP107/SEH1L/DDX19A/SNUPN/DHX9/NUP…	89
GO:0031647	BP	GO:0031647	regulation of protein stability	153/6010	325/18903	4.96E-09	4.26E-07	3.42E-07	PFN1/SERF2/GAPDH/RPL11/RPL23/PFDN5/RPS7/HSP90AB1/TOMM7/HSP90AA1/TYROBP/CALR/ATP1B1/APOA1/HSPA8/PTGES3/HSPD1/NPM1/HSPA1A/BAG3/PARK7/PPIB/HSPA1B/RPL5/BMP2/ASPH/PFDN2/PIN1/TESC/USP36/DPM2/CCT4/DPM3/DAD1/TF/RAD23A/IGF1/GSN/ISOC2/CRTAP/SUMO1/PFDN6/CCT3/POLR2E/UXT/PFDN4/CDC37/SNCA/USP2/PYCARD/PLK1/AHSP/GIPC1/TAF9/STUB1/BAG1/CCT6A/AURKA/CCT7/PFDN1/RUVBL2/TARDBP/RTN4/GLMP/TCP1/PHB2/NDC80/CD81/TMEM88/VBP1…	153
GO:0006275	BP	GO:0006275	regulation of DNA replication	76/6010	136/18903	5.13E-09	4.36E-07	3.49E-07	NUCKS1/TFPT/STOML2/S100A11/CDK1/GINS2/GMNN/SSBP1/PCNA/CCNA2/MCM7/MEAF6/MCM3/ACTL6A/INO80C/MCM4/MCM6/PPP2CA/GINS1/CDT1/POLE3/MCM2/ESCO2/RFC2/PPP2R1A/RFC3/RUVBL2/DBF4/CDC6/SLFN11/TIPIN/GTPBP4/CHTF8/TIMELESS/RFC5/RUVBL1/E2F7/RFC4/DSCC1/CHTF18/CDK2/MCM5/SMC3/INO80E/BLM/NPM2/TNFAIP1/TP53/FBXO5/GINS4/ORC3/DNA2/GINS3/TICRR/CHRAC1/DHX9/UCHL5/CDC7/CIZ1/BCAR3/MCRS1/ATAD5/HCRT/EHMT2/ORC5/ATF1/EGF/DBF4B/INO8…	76
GO:1905818	BP	GO:1905818	regulation of chromosome separation	65/6010	111/18903	5.22E-09	4.38E-07	3.51E-07	ACTB/ANAPC11/UBE2C/BIRC5/PTTG1/ZWINT/MAD2L1/AURKB/CDC20/CCNB1/CENPF/BUB3/ANAPC15/NEK6/SPC24/PLK1/BCL7C/SPDL1/SMC2/MAD2L2/SMC4/DLGAP5/SPC25/SMARCB1/ACTL6A/RB1/CDCA8/NUF2/CDT1/BUB1B/NCAPG/BUB1/TRIP13/CDC6/NCAPH/TTK/NDC80/SMARCE1/ZWILCH/PSMG2/TACC3/NCAPG2/ESPL1/NCAPH2/CDC23/BCL7A/XRCC3/FBXO5/LCMT1/SMARCA4/CENPE/KNTC1/ZNF207/SMARCD1/BCL7B/INCENP/ANAPC1/CDC16/ZW10/DPF1/PTTG2/ANAPC2/MAPK15/USP44/GEN1	65
GO:0050000	BP	GO:0050000	chromosome localization	55/6010	89/18903	5.33E-09	4.41E-07	3.53E-07	BIRC5/CHMP4B/NUDC/CHMP4A/RAB11A/GEM/AURKB/CCNB1/CENPF/SPDL1/DLGAP5/KIFC1/CDCA8/CDCA5/KIF2C/NUF2/CDT1/NUP62/SPAG5/KIF22/NDC80/FAM83D/KIF14/CHAMP1/CHMP2A/CHMP3/BOD1/CDC23/PSRC1/MIS12/KPNB1/SUN1/VPS4A/CENPE/SEH1L/LMNA/CHMP6/RRS1/CHMP5/KIF18A/ACTR2/CENPQ/CHMP1A/INCENP/SPICE1/MEIOC/RMDN1/KAT5/MLH1/ZW10/DCTN2/HNRNPU/TTL/KATNB1/ANKRD53	55
GO:0007093	BP	GO:0007093	mitotic cell cycle checkpoint signaling	78/6010	141/18903	6.03E-09	4.92E-07	3.95E-07	RPL26/RPS27L/CDKN1A/CDK1/BIRC5/ZWINT/CCND1/MAD2L1/AURKB/CDC20/CCNB1/GTSE1/CENPF/BUB3/CLSPN/ANAPC15/SPC24/PLK1/SPDL1/MAD2L2/SPC25/CDCA8/BABAM1/CHEK1/NUF2/CDT1/BUB1B/BUB1/TRIP13/CDC6/TTK/NDC80/TRIAP1/NABP2/ZWILCH/TIPIN/CCNG1/PSMG2/RAD9A/DTL/CDK2/BRCA1/MSH2/MDC1/FANCD2/BLM/XRCC3/RFWD3/RBBP8/TP53/VPS4A/BRSK1/LCMT1/INIP/KNTC1/TICRR/ORC1/EME1/ZNF207/CDC14B/ZFYVE19/BARD1/CHEK2/SDE2/RAD50/NAE1/PBK/INCENP…	78
GO:0045839	BP	GO:0045839	negative regulation of mitotic nuclear division	39/6010	56/18903	6.73E-09	5.43E-07	4.35E-07	AURKAIP1/BIRC5/ZWINT/MAD2L1/AURKB/CDC20/CCNB1/CENPF/BUB3/ANAPC15/SPC24/PLK1/SPDL1/MAD2L2/SPC25/CDCA8/CHEK1/NUF2/CDT1/BUB1B/BUB1/TRIP13/TTK/NDC80/ZWILCH/NME6/PSMG2/TOM1L1/XRCC3/FBXO5/LCMT1/KNTC1/BMP4/ZNF207/INCENP/MTBP/ZW10/USP44/GEN1	39
GO:0046390	BP	GO:0046390	ribose phosphate biosynthetic process	119/6010	241/18903	8.56E-09	6.82E-07	5.47E-07	NDUFB1/ALDOA/TMSB4X/NDUFA11/TREM2/NDUFA1/NDUFA13/NDUFB2/NDUFA3/NDUFS6/ENO1/NDUFS5/NDUFB7/NME1/NDUFB8/NDUFA6/NDUFS8/NDUFA2/NDUFS7/NDUFC1/NDUFV2/NME4/APRT/AK1/NDUFB11/NDUFB10/NDUFA7/NDUFB4/STOML2/NDUFB3/NDUFB9/PARP1/NDUFS3/NDUFAB1/NDUFB6/NDUFV3/UQCC3/NDUFA8/PAICS/MPC2/SNCA/ACOT7/NDUFV1/NDUFA5/NDUFS2/NDUFC2/ADSL/AK2/PRPS1/NDUFA9/TECR/NDUFS4/IMPDH2/SLC35B2/NME6/ADCY6/NDUFA12/FLCN/DLAT/SLC26A2/ACLY/HA…	119
GO:0051306	BP	GO:0051306	mitotic sister chromatid separation	60/6010	101/18903	9.46E-09	7.44E-07	5.97E-07	ACTB/ANAPC11/UBE2C/BIRC5/PTTG1/ZWINT/MAD2L1/AURKB/CDC20/CCNB1/CENPF/BUB3/ANAPC15/NEK6/SPC24/PLK1/BCL7C/SPDL1/MAD2L2/DLGAP5/SPC25/SMARCB1/ACTL6A/RB1/CDCA8/NUF2/CDT1/PPP2R1A/BUB1B/BUB1/TRIP13/CDC6/TTK/NDC80/SMARCE1/ZWILCH/PSMG2/TACC3/ESPL1/NCAPH2/CDC23/BCL7A/XRCC3/FBXO5/LCMT1/SMARCA4/CENPE/KNTC1/ZNF207/SMARCD1/BCL7B/INCENP/ANAPC1/CDC16/ZW10/DPF1/PTTG2/ANAPC2/USP44/GEN1	60
GO:0009260	BP	GO:0009260	ribonucleotide biosynthetic process	116/6010	234/18903	9.87E-09	7.67E-07	6.15E-07	NDUFB1/ALDOA/TMSB4X/NDUFA11/TREM2/NDUFA1/NDUFA13/NDUFB2/NDUFA3/NDUFS6/ENO1/NDUFS5/NDUFB7/NME1/NDUFB8/NDUFA6/NDUFS8/NDUFA2/NDUFS7/NDUFC1/NDUFV2/NME4/APRT/AK1/NDUFB11/NDUFB10/NDUFA7/NDUFB4/STOML2/NDUFB3/NDUFB9/PARP1/NDUFS3/NDUFAB1/NDUFB6/NDUFV3/UQCC3/NDUFA8/PAICS/MPC2/SNCA/ACOT7/NDUFV1/NDUFA5/NDUFS2/NDUFC2/ADSL/AK2/NDUFA9/TECR/NDUFS4/IMPDH2/SLC35B2/NME6/ADCY6/NDUFA12/FLCN/DLAT/SLC26A2/ACLY/HACD2/HP…	116
GO:0009451	BP	GO:0009451	RNA modification	92/6010	176/18903	1.26E-08	9.69E-07	7.77E-07	SNRPD2/NOP10/SNRPG/SNRPF/SNRPD1/SNRPE/TRMT112/SNRPB/NHP2/SNRPD3/DNAJB11/ELP5/DPH3/HSD17B10/FBL/OSGEP/EMG1/HNRNPAB/URM1/TPRKB/DKC1/ELP6/APOBEC3C/RPUSD3/THUMPD2/GAR1/DIMT1/TRMU/PUSL1/TYW3/METTL1/TRUB2/QTRT1/TSR3/TRMT10A/GTPBP3/WDR4/DUS1L/METTL2A/RPUSD1/PUS1/TRMT61A/SSB/TFB2M/NOP2/APOBEC3F/RBM15B/TRMT2A/APOBEC3D/METTL16/WTAP/FTSJ1/KTI12/NSUN5/DUS4L/TRMT11/METTL2B/TRUB1/ADAT2/TRMT5/APOBEC3B/MTFMT/MET…	92
GO:0051784	BP	GO:0051784	negative regulation of nuclear division	42/6010	63/18903	1.36E-08	1.03E-06	8.29E-07	AURKAIP1/BIRC5/ZWINT/MAD2L1/AURKB/CDC20/CCNB1/CENPF/BUB3/ANAPC15/SPC24/PLK1/SPDL1/MAD2L2/SPC25/CDCA8/CHEK1/NUF2/CDT1/BUB1B/BUB1/TRIP13/TTK/NDC80/ZWILCH/NME6/PSMG2/RAD1/TOM1L1/XRCC3/FBXO5/LCMT1/KNTC1/BMP4/ZNF207/INCENP/MTBP/ZW10/FBXO43/LIF/USP44/GEN1	42
GO:0051303	BP	GO:0051303	establishment of chromosome localization	51/6010	82/18903	1.40E-08	1.05E-06	8.40E-07	BIRC5/CHMP4B/NUDC/CHMP4A/RAB11A/GEM/AURKB/CCNB1/CENPF/SPDL1/KIFC1/CDCA8/CDCA5/KIF2C/NUF2/CDT1/NUP62/SPAG5/KIF22/NDC80/FAM83D/KIF14/CHAMP1/CHMP2A/CHMP3/BOD1/CDC23/PSRC1/MIS12/KPNB1/SUN1/VPS4A/CENPE/SEH1L/CHMP6/RRS1/CHMP5/KIF18A/CENPQ/CHMP1A/INCENP/SPICE1/MEIOC/RMDN1/KAT5/MLH1/ZW10/DCTN2/HNRNPU/TTL/ANKRD53	51
GO:1901293	BP	GO:1901293	nucleoside phosphate biosynthetic process	144/6010	306/18903	1.43E-08	1.06E-06	8.52E-07	NDUFB1/ALDOA/TMSB4X/NDUFA11/TREM2/NDUFA1/NDUFA13/NDUFB2/NDUFA3/NDUFS6/ENO1/NDUFS5/NDUFB7/NME1/NDUFB8/NDUFA6/NDUFS8/NDUFA2/NDUFS7/NDUFC1/NDUFV2/NME4/APRT/AK1/NDUFB11/NDUFB10/NDUFA7/NDUFB4/DTYMK/STOML2/NDUFB3/TYMS/DUT/NDUFB9/PARP1/NDUFS3/NDUFAB1/NDUFB6/GUK1/TK1/RRM2/NDUFV3/UQCC3/PNP/NDUFA8/PAICS/MPC2/SNCA/AK6/ACOT7/MTHFD2L/NDUFV1/NDUFA5/NDUFS2/NDUFC2/ADSL/AK2/PRPS1/QPRT/NDUFA9/RRM1/TECR/NDUFS4/IMPD…	144
GO:0030490	BP	GO:0030490	maturation of SSU-rRNA	38/6010	55/18903	1.49E-08	1.09E-06	8.75E-07	RPS28/RPS21/RPS14/RPS8/RPS19/RPS16/SNU13/GTF2H5/LSM6/MRPS11/IMP4/IMP3/RRP36/PWP2/TSR2/RPP40/TSR3/BYSL/BMS1/WDR43/RRS1/TSR1/ABT1/DDX52/UTP4/FCF1/NGDN/NOL11/WDR46/RIOK1/UTP20/TBL3/DCAF13/DHX37/NAT10/ERCC2/NOP14/NOP9	38
GO:0009165	BP	GO:0009165	nucleotide biosynthetic process	143/6010	304/18903	1.66E-08	1.20E-06	9.65E-07	NDUFB1/ALDOA/TMSB4X/NDUFA11/TREM2/NDUFA1/NDUFA13/NDUFB2/NDUFA3/NDUFS6/ENO1/NDUFS5/NDUFB7/NME1/NDUFB8/NDUFA6/NDUFS8/NDUFA2/NDUFS7/NDUFC1/NDUFV2/NME4/APRT/AK1/NDUFB11/NDUFB10/NDUFA7/NDUFB4/DTYMK/STOML2/NDUFB3/TYMS/DUT/NDUFB9/PARP1/NDUFS3/NDUFAB1/NDUFB6/GUK1/RRM2/NDUFV3/UQCC3/PNP/NDUFA8/PAICS/MPC2/SNCA/AK6/ACOT7/MTHFD2L/NDUFV1/NDUFA5/NDUFS2/NDUFC2/ADSL/AK2/PRPS1/QPRT/NDUFA9/RRM1/TECR/NDUFS4/IMPDH2/S…	143
GO:0072522	BP	GO:0072522	purine-containing compound biosynthetic process	122/6010	251/18903	1.81E-08	1.29E-06	1.04E-06	NDUFB1/ALDOA/TMSB4X/NDUFA11/TREM2/NDUFA1/NDUFA13/NDUFB2/NDUFA3/NDUFS6/ENO1/NDUFS5/NDUFB7/NME1/NDUFB8/NDUFA6/NDUFS8/NDUFA2/NDUFS7/NDUFC1/NDUFV2/NME4/APRT/AK1/NDUFB11/NDUFB10/NDUFA7/NDUFB4/STOML2/NDUFB3/NDUFB9/PARP1/NDUFS3/NDUFAB1/NDUFB6/GUK1/NDUFV3/UQCC3/PNP/NDUFA8/PAICS/MPC2/SNCA/ACOT7/SHMT2/MTHFD2L/NDUFV1/NDUFA5/NDUFS2/PRTFDC1/NDUFC2/ADSL/AK2/PRPS1/NDUFA9/TECR/NDUFS4/IMPDH2/SLC35B2/NME6/ADCY6/ND…	122
GO:0006605	BP	GO:0006605	protein targeting	151/6010	325/18903	1.85E-08	1.30E-06	1.04E-06	SEC61G/RPL11/UBL5/NDUFA13/HSPA5/TIMM13/ROMO1/TOMM7/HSP90AA1/TIMM8B/SRP14/YWHAE/HSPA8/HSPD1/SEC61B/ZFAND2A/BAG3/TIMM10/TOMM5/PDCD5/FIS1/UBE2L3/USP36/SSR3/SRP9/CHMP4B/TOMM22/CHMP4A/ARL6IP1/TIMM17B/NACA/SPCS1/SPCS2/YWHAG/TIMM17A/CDC37/ZDHHC12/HRAS/YWHAQ/GIPC1/TIMM44/SAE1/DNAJC15/IMMP1L/TIMM22/SPCS3/TIMM8A/HOMER3/TIMM50/SRP19/DNAJC19/HERPUD1/ITGB1BP1/TRAM1/HSPA4/SEC61A1/MTX2/ZDHHC6/VPS37A/LMAN1/HAX1/…	151
GO:0051983	BP	GO:0051983	regulation of chromosome segregation	73/6010	132/18903	1.86E-08	1.30E-06	1.04E-06	ACTB/ANAPC11/UBE2C/BIRC5/PTTG1/ZWINT/MKI67/MAD2L1/AURKB/CDC20/CCNB1/CENPF/BUB3/ANAPC15/NEK6/SPC24/PLK1/BCL7C/SPDL1/SMC2/MAD2L2/SMC4/DLGAP5/SPC25/SMARCB1/ACTL6A/RB1/CDCA8/KIF2C/NUF2/CDT1/BUB1B/NCAPG/BUB1/TRIP13/CDC6/NCAPH/RCC2/TTK/NDC80/SMARCE1/RMI2/ZWILCH/PSMG2/TACC3/NCAPG2/ESPL1/NCAPH2/CDC23/CDCA2/BCL7A/XRCC3/FBXO5/LCMT1/SMARCA4/CENPE/KNTC1/ZNF207/SMARCD1/BCL7B/INCENP/ANAPC1/CDC16/KAT5/ZW10/DPF1…	73
GO:2000573	BP	GO:2000573	positive regulation of DNA biosynthetic process	47/6010	74/18903	1.97E-08	1.36E-06	1.09E-06	HSP90AB1/HSP90AA1/HNRNPA1/PTGES3/TNF/CCT4/GINS2/AURKB/PCNA/CCT3/RGCC/GINS1/CCT6A/PDGFB/GFER/CCT7/RFC2/DKC1/RFC3/TCP1/NEK2/CHTF8/CCT8/RFC5/RFC4/DSCC1/CHTF18/CCT2/MYC/PKIB/ACD/PNKP/FBXO4/GINS4/CCT5/USP1/GINS3/SMOC2/WRAP53/PARM1/PDGFRB/NAF1/FGFR4/NOX4/FGF2/MAPK15/MAPK3	47
GO:0010965	BP	GO:0010965	regulation of mitotic sister chromatid separation	58/6010	98/18903	2.01E-08	1.37E-06	1.10E-06	ACTB/ANAPC11/UBE2C/BIRC5/PTTG1/ZWINT/MAD2L1/AURKB/CDC20/CCNB1/CENPF/BUB3/ANAPC15/NEK6/SPC24/PLK1/BCL7C/SPDL1/MAD2L2/DLGAP5/SPC25/SMARCB1/ACTL6A/RB1/CDCA8/NUF2/CDT1/BUB1B/BUB1/TRIP13/CDC6/TTK/NDC80/SMARCE1/ZWILCH/PSMG2/TACC3/ESPL1/CDC23/BCL7A/XRCC3/FBXO5/LCMT1/SMARCA4/CENPE/KNTC1/ZNF207/SMARCD1/BCL7B/INCENP/ANAPC1/CDC16/ZW10/DPF1/PTTG2/ANAPC2/USP44/GEN1	58
GO:0050821	BP	GO:0050821	protein stabilization	107/6010	214/18903	2.03E-08	1.37E-06	1.10E-06	PFN1/GAPDH/RPL11/RPL23/PFDN5/RPS7/HSP90AB1/HSP90AA1/TYROBP/CALR/ATP1B1/APOA1/PTGES3/HSPD1/NPM1/HSPA1A/BAG3/PARK7/PPIB/HSPA1B/RPL5/PFDN2/PIN1/TESC/USP36/CCT4/IGF1/CRTAP/SUMO1/PFDN6/CCT3/POLR2E/UXT/PFDN4/CDC37/USP2/AHSP/TAF9/BAG1/CCT6A/CCT7/PFDN1/RUVBL2/RTN4/GLMP/TCP1/PHB2/TMEM88/VBP1/BAG2/PDCL3/AAK1/GTPBP4/ATP1B3/CCT8/RUVBL1/C10orf90/LAMP1/CCT2/PIM1/CLU/SUGT1/PDRG1/TP53/PFN2/TAF9B/WFS1/NAA15/CCT5/…	107
GO:0033045	BP	GO:0033045	regulation of sister chromatid segregation	62/6010	107/18903	2.05E-08	1.37E-06	1.10E-06	ACTB/ANAPC11/UBE2C/BIRC5/PTTG1/ZWINT/MAD2L1/AURKB/CDC20/CCNB1/CENPF/BUB3/ANAPC15/NEK6/SPC24/PLK1/BCL7C/SPDL1/MAD2L2/DLGAP5/SPC25/SMARCB1/ACTL6A/RB1/CDCA8/NUF2/CDT1/BUB1B/BUB1/TRIP13/CDC6/TTK/NDC80/SMARCE1/RMI2/ZWILCH/PSMG2/TACC3/ESPL1/CDC23/BCL7A/XRCC3/FBXO5/LCMT1/SMARCA4/CENPE/KNTC1/ZNF207/SMARCD1/BCL7B/INCENP/ANAPC1/CDC16/KAT5/ZW10/DPF1/HNRNPU/PTTG2/ANAPC2/MAPK15/USP44/GEN1	62
GO:1903241	BP	GO:1903241	U2-type prespliceosome assembly	21/6010	24/18903	2.38E-08	1.56E-06	1.25E-06	SNRPD2/SNRPG/SNRPF/SNRPD1/SNRPE/SNRPB/SF3B5/SNRPD3/SNRPB2/SF3B6/SNRPA1/PHF5A/SF3A3/SF3B4/SF3A2/SF3B2/SF3B3/SF3A1/RBMX2/DDX46/HTATSF1	21
GO:1904666	BP	GO:1904666	regulation of ubiquitin protein ligase activity	21/6010	24/18903	2.38E-08	1.56E-06	1.25E-06	RPS15/RPL37/RPS20/RPL11/RPL23/RPS7/UBE2C/RPL5/MAD2L1/UBE2S/CDC20/SKP1/PLK1/MAD2L2/BAG2/FBXO5/CDC14B/MASTL/FZR1/USP44/DNM1L	21
GO:0097193	BP	GO:0097193	intrinsic apoptotic signaling pathway	140/6010	298/18903	2.58E-08	1.68E-06	1.35E-06	HSPB1/PPIA/HINT1/RPS3/RPL26/RPL11/MIF/TREM2/NDUFA13/RPS7/ENO1/EIF5A/XBP1/RPS27L/HSPA1A/BAX/SOD1/PARK7/CYCS/PMAIP1/UBB/FIS1/CDKN1A/PPP1R15A/BNIP3/TNF/PARP1/NDUFS3/SFPQ/P4HB/S100A9/IFI16/NONO/ERP29/SLC9A3R1/HELLS/HNRNPK/ATF4/PYCARD/HRAS/TAF9/SOD2/DNAJA1/VDAC2/TPT1/MELK/HERPUD1/PTPMT1/DNAJC10/DDIT3/HYOU1/IFI6/BAD/TRIAP1/TXNDC12/PARL/FLCN/PPIF/PLEKHF1/RAD9A/ZNF622/FNIP2/E2F1/RRN3/BRCA1/MSH2/DYRK2/PER…	140
GO:0000723	BP	GO:0000723	telomere maintenance	82/6010	154/18903	2.60E-08	1.68E-06	1.35E-06	NOP10/HSP90AB1/HSP90AA1/HNRNPA1/PTGES3/RPA3/NHP2/TFPT/CCT4/PARP1/APEX1/AURKB/PCNA/CCT3/HNRNPD/MAD2L2/HNRNPA2B1/ERCC1/ACTL6A/CCT6A/HNRNPC/RAD51/TPRKB/CCT7/FEN1/DKC1/RUVBL2/TCP1/NEK2/NABP2/CCT8/GAR1/RUVBL1/CCNE2/RECQL4/XRCC6/RFC1/RAD51C/INO80E/CCT2/MYC/BLM/PKIB/XRCC3/ACD/GNL3/PNKP/FBXO4/RPA1/NSMCE4A/XRCC1/CCT5/TELO2/DNA2/WRAP53/UCHL5/ZNF827/TERF2/CCNE1/RAD50/NSMCE1/EXO1/DCLRE1B/SIRT6/RAD51D/MCRS1/D…	82
GO:1904874	BP	GO:1904874	positive regulation of telomerase RNA localization to Cajal body	15/6010	15/18903	3.39E-08	2.16E-06	1.73E-06	NOP10/NHP2/CCT4/CCT3/CCT6A/CCT7/DKC1/RUVBL2/TCP1/CCT8/RUVBL1/CCT2/CCT5/NAF1/SHQ1	15
GO:0007091	BP	GO:0007091	metaphase/anaphase transition of mitotic cell cycle	56/6010	95/18903	4.28E-08	2.67E-06	2.14E-06	ACTB/ANAPC11/UBE2C/BIRC5/ZWINT/MAD2L1/AURKB/CDC20/CCNB1/CENPF/BUB3/ANAPC15/NEK6/SPC24/PLK1/BCL7C/SPDL1/MAD2L2/DLGAP5/SPC25/SMARCB1/ACTL6A/RB1/CDCA8/NUF2/CDT1/BUB1B/BUB1/TRIP13/CDC6/TTK/NDC80/SMARCE1/ZWILCH/PSMG2/TACC3/ESPL1/CDC23/BCL7A/XRCC3/FBXO5/LCMT1/SMARCA4/CENPE/KNTC1/ZNF207/SMARCD1/BCL7B/INCENP/ANAPC1/CDC16/ZW10/DPF1/ANAPC2/USP44/GEN1	56
GO:0006488	BP	GO:0006488	dolichol-linked oligosaccharide biosynthetic process	17/6010	18/18903	4.30E-08	2.67E-06	2.14E-06	ALG8/ALG3/MPDU1/DOLPP1/DOLK/DPAGT1/DHDDS/NUS1/ALG12/ALG1/RFT1/ALG9/ALG10B/SRD5A3/ALG10/ALG14/ALG2	17
GO:0006487	BP	GO:0006487	protein N-linked glycosylation	45/6010	71/18903	4.31E-08	2.67E-06	2.14E-06	OST4/TMEM258/DAD1/OSTC/KRTCAP2/NUDT14/ALG8/ALG3/DPM1/DERL3/MLEC/RPN1/PMM1/MGAT2/MPDU1/TUSC3/PGM3/TMEM165/ALG5/DOLPP1/DOLK/DPAGT1/DHDDS/DDOST/NUS1/MGAT4B/ALG12/GFPT2/ALG1/MAN1C1/RFT1/SLC39A8/MAGT1/B4GALT7/ALG9/ALG10B/MGAT4A/GFPT1/SRD5A3/ALG10/ALG14/FUT6/STT3A/GAL3ST1/ALG2	45
GO:0034250	BP	GO:0034250	positive regulation of cellular amide metabolic process	88/6010	170/18903	4.70E-08	2.89E-06	2.31E-06	RPL26/RPS9/RPS4X/YBX1/EIF5A/UQCC2/RPS27L/NPM1/PKM/RPL5/POLR2G/PPP1R15A/TNF/C1QBP/EIF5AL1/COA3/EIF6/RBM3/HNRNPD/EIF4G1/CD28/UPF3A/IGF2BP1/CCL5/RHOA/EEF2/ELAVL1/CDC123/EIF3E/CSNK1E/PYM1/RPUSD3/RPS6KB2/PAIP1/YTHDF2/MPV17L2/TARBP2/CIRBP/LARP4/EIF5A2/YTHDF1/TRUB2/CLU/POLR2D/SYNCRIP/MRPS27/JMJD4/EIF2B5/DHX9/FXR1/PASK/EFNA1/UPF3B/LARP6/HABP4/HNRNPL/NSUN5/IL6/KHDRBS1/ROCK2/USP16/SOX4/ITGA2/EIF2S3/METTL8/…	88
GO:0045786	BP	GO:0045786	negative regulation of cell cycle	180/6010	405/18903	4.86E-08	2.96E-06	2.37E-06	RPL26/CCL2/RPS27L/NPM1/AURKAIP1/NR4A1/BMP2/CDKN1A/NAA10/CDK1/BIRC5/PTTG1/ZWINT/TNF/CCND1/GMNN/MAD2L1/AURKB/CDC20/CCNB1/CDK2AP2/GTSE1/SLC9A3R1/CENPF/BUB3/CLSPN/ANAPC15/SPC24/PLK1/SPDL1/MAD2L2/RGCC/SPC25/RB1/BTG3/CDCA8/BABAM1/CHEK1/NUF2/CDT1/PRMT2/RAD51/CEBPA/ZFP36L1/RHNO1/BUB1B/BUB1/WEE1/ATF5/TRIP13/WDR76/KANK2/CDC6/PRPF19/CDKN2C/TTK/NDC80/TRIAP1/NEK2/HHEX/CDC45/NABP2/SLFN11/ZWILCH/CCNF/NME6/CHMP2…	180
GO:0051205	BP	GO:0051205	protein insertion into membrane	43/6010	67/18903	5.02E-08	3.02E-06	2.42E-06	NDUFA13/TIMM13/ROMO1/TOMM7/HSP90AA1/TIMM8B/BAX/TIMM10/TOMM5/WDR83OS/PDCD5/TOMM22/NMT1/EMC6/TIMM22/TIMM8A/EMC10/TRAM1/HSPA4/SEC61A1/MTX2/EMC9/EMC8/EMC4/SGTA/TIMM9/MTX1/BCS1L/SAMM50/TOMM20/TIMM10B/TRAM2/EMC1/OXA1L/CAMLG/BAG6/UBL4A/TRAM1L1/REEP1/RTP5/AGK/GRIN3B/EMC2	43
GO:0009152	BP	GO:0009152	purine ribonucleotide biosynthetic process	108/6010	220/18903	6.05E-08	3.61E-06	2.90E-06	NDUFB1/ALDOA/TMSB4X/NDUFA11/TREM2/NDUFA1/NDUFA13/NDUFB2/NDUFA3/NDUFS6/ENO1/NDUFS5/NDUFB7/NME1/NDUFB8/NDUFA6/NDUFS8/NDUFA2/NDUFS7/NDUFC1/NDUFV2/NME4/APRT/AK1/NDUFB11/NDUFB10/NDUFA7/NDUFB4/STOML2/NDUFB3/NDUFB9/PARP1/NDUFS3/NDUFAB1/NDUFB6/NDUFV3/UQCC3/NDUFA8/PAICS/MPC2/SNCA/ACOT7/NDUFV1/NDUFA5/NDUFS2/NDUFC2/ADSL/AK2/NDUFA9/TECR/NDUFS4/IMPDH2/SLC35B2/NME6/ADCY6/NDUFA12/FLCN/DLAT/SLC26A2/ACLY/HACD2/HP…	108
GO:0044784	BP	GO:0044784	metaphase/anaphase transition of cell cycle	57/6010	98/18903	6.26E-08	3.71E-06	2.97E-06	ACTB/ANAPC11/UBE2C/BIRC5/ZWINT/MAD2L1/AURKB/CDC20/CCNB1/CENPF/BUB3/ANAPC15/NEK6/SPC24/PLK1/BCL7C/SPDL1/MAD2L2/DLGAP5/SPC25/SMARCB1/ACTL6A/RB1/CDCA8/NUF2/CDT1/BUB1B/BUB1/TRIP13/CDC6/TTK/NDC80/SMARCE1/ZWILCH/PSMG2/TACC3/ESPL1/CDC23/BCL7A/XRCC3/FBXO5/LCMT1/SMARCA4/CENPE/KNTC1/ZNF207/SMARCD1/BCL7B/INCENP/ANAPC1/CDC16/ZW10/DPF1/ANAPC2/MAPK15/USP44/GEN1	57
GO:0070585	BP	GO:0070585	protein localization to mitochondrion	70/6010	128/18903	6.61E-08	3.87E-06	3.11E-06	UBL5/NDUFA13/TIMM13/ROMO1/TOMM7/HSP90AA1/CALM3/TIMM8B/HSPD1/BAG3/BAX/TIMM10/TOMM5/PDCD5/FIS1/UBE2L3/USP36/MTCH2/TOMM22/TIMM17B/NMT1/TIMM17A/ISG15/TIMM44/DNAJA1/SAE1/DNAJC15/IMMP1L/TIMM22/TIMM8A/TIMM50/DNAJC19/DDIT3/HSPA4/MTX2/LMAN1/HAX1/PARL/FZD5/CHCHD4/TIMM9/GRPEL1/TIMM23/MTX1/BCS1L/MFF/SAMM50/TOMM20/HTRA2/TIMM10B/PMPCA/MTERF4/ABLIM3/OXA1L/TOMM34/UBE2J2/BCAP31/RALA/BAP1/MICALL2/MIPEP/GRPEL2/AIFM…	70
GO:0048146	BP	GO:0048146	positive regulation of fibroblast proliferation	36/6010	53/18903	7.11E-08	4.09E-06	3.28E-06	MIF/BRK1/GAS6/CDK4/CDKN1A/IGF1/CCNB1/S100A6/CCNA2/HRAS/AGT/PDGFB/CDC6/FN1/SPHK1/NDUFS4/PDGFA/AQP1/E2F1/MYC/JUN/DHX9/ZMIZ1/RNASEH2B/CD248/PDGFRB/PDGFRA/SIRT6/ABL1/NGFR/WNT2/PML/FGF10/BMI1/LIF/DDR2	36
GO:0033046	BP	GO:0033046	negative regulation of sister chromatid segregation	35/6010	51/18903	7.23E-08	4.09E-06	3.28E-06	BIRC5/PTTG1/ZWINT/MAD2L1/AURKB/CDC20/CCNB1/CENPF/BUB3/ANAPC15/SPC24/PLK1/SPDL1/MAD2L2/SPC25/CDCA8/NUF2/CDT1/BUB1B/BUB1/TRIP13/TTK/NDC80/ZWILCH/PSMG2/XRCC3/FBXO5/LCMT1/KNTC1/ZNF207/INCENP/ZW10/PTTG2/USP44/GEN1	35
GO:0033048	BP	GO:0033048	negative regulation of mitotic sister chromatid segregation	35/6010	51/18903	7.23E-08	4.09E-06	3.28E-06	BIRC5/PTTG1/ZWINT/MAD2L1/AURKB/CDC20/CCNB1/CENPF/BUB3/ANAPC15/SPC24/PLK1/SPDL1/MAD2L2/SPC25/CDCA8/NUF2/CDT1/BUB1B/BUB1/TRIP13/TTK/NDC80/ZWILCH/PSMG2/XRCC3/FBXO5/LCMT1/KNTC1/ZNF207/INCENP/ZW10/PTTG2/USP44/GEN1	35
GO:2000816	BP	GO:2000816	negative regulation of mitotic sister chromatid separation	35/6010	51/18903	7.23E-08	4.09E-06	3.28E-06	BIRC5/PTTG1/ZWINT/MAD2L1/AURKB/CDC20/CCNB1/CENPF/BUB3/ANAPC15/SPC24/PLK1/SPDL1/MAD2L2/SPC25/CDCA8/NUF2/CDT1/BUB1B/BUB1/TRIP13/TTK/NDC80/ZWILCH/PSMG2/XRCC3/FBXO5/LCMT1/KNTC1/ZNF207/INCENP/ZW10/PTTG2/USP44/GEN1	35
GO:0044839	BP	GO:0044839	cell cycle G2/M phase transition	82/6010	157/18903	8.01E-08	4.49E-06	3.60E-06	CALM3/CALM2/NPM1/CALM1/CDK4/CDKN1A/CDK1/CCND1/RAB11A/AURKB/CCNB1/CCNA2/CENPF/CLSPN/CCNB2/PLK1/FOXM1/APP/CDC25B/PKMYT1/MELK/BABAM1/CHEK1/ARPP19/AURKA/SKP2/ENSA/WEE1/ATF5/CDC6/RRM1/FBXL15/RCC2/NDC80/KIF14/NABP2/CCNG1/CDC25A/DTL/CDK2/RAD51C/CDC25C/BRCA1/CIT/BLM/RBBP8/TP53/FBXO5/NES/CCDC57/VPS4A/BRSK1/LCMT1/INIP/TICRR/ORC1/CDC14B/ZFYVE19/RNASEH2B/PPME1/BARD1/CDC7/CHEK2/RAD50/PKIA/NAE1/FBXL7/KHDRBS1/M…	82
GO:0006302	BP	GO:0006302	double-strand break repair	139/6010	300/18903	8.26E-08	4.59E-06	3.68E-06	ACTB/HMGA2/NUCKS1/RPA3/HMGB1/PARP1/UBE2N/PSMD14/SFPQ/GINS2/DEK/MORF4L2/HMGB2/MAGEF1/MCM7/DDX1/FOXM1/BCL7C/MEAF6/MAD2L2/FUS/ERCC1/MCM3/SMARCB1/ACTL6A/MORF4L1/MCM4/MCM6/CDCA5/RAD51AP1/BABAM1/CHEK1/MCM2/RAD51/ESCO2/FEN1/YEATS4/RUVBL2/PPP4C/TRIP13/PRPF19/SWI5/UBE2V2/SMARCE1/CDC45/NABP2/RMI2/TIMELESS/RECQL/PARPBP/RUVBL1/DMC1/RECQL4/XRCC6/MCM5/RAD51C/BRCA1/RAD54L/MSH2/NUDT16L1/FANCD2/FIGNL1/BLM/BCL7A/F…	139
GO:0051656	BP	GO:0051656	establishment of organelle localization	191/6010	437/18903	8.59E-08	4.73E-06	3.80E-06	RPS15/CFL1/RAN/S100A13/MKKS/BLOC1S1/HSBP1/VAMP8/NPM1/TRAPPC2L/UBB/TMED9/BIRC5/CHMP4B/TRAPPC1/NUDC/CHMP4A/RAB11A/GEM/EIF6/MAD2L1/AURKB/NUSAP1/SNF8/CCNB1/UXT/SLC9A3R1/CENPF/ITGB1/KXD1/SNCA/PLK1/TRAPPC3/CENPA/SPDL1/KIFC1/TMED2/SNAPIN/TMED10/CDCA8/CDCA5/RAB1A/KIF2C/TMEM230/NUF2/CDT1/DNM1/SDC4/LAT2/LMNB2/SAR1A/FNBP1L/AP3S1/NUP62/XPO1/SPAG5/TRAPPC4/MYO1E/BORCS8/KIF22/MILR1/NDC80/FAM83D/KIF14/CDC42/ABCE…	191
GO:0019693	BP	GO:0019693	ribose phosphate metabolic process	205/6010	475/18903	9.39E-08	5.13E-06	4.12E-06	NDUFB1/ALDOA/TMSB4X/GAPDH/HINT1/NDUFA11/TREM2/NDUFA1/NDUFA13/NDUFB2/TPI1/NDUFA3/NDUFS6/ENO1/RAN/NDUFS5/NDUFB7/NME1/NDUFB8/NDUFA6/NDUFS8/ATP1B1/HSPA8/NDUFA2/NDUFS7/NDUFC1/PKM/NDUFV2/NME4/LDHA/APRT/AK1/HSPA1A/NDUFB11/NDUFB10/NDUFA7/HSPA1B/NDUFB4/FIS1/STOML2/PGAM1/NDUFB3/NDUFB9/PARP1/NDUFS3/NDUFAB1/NDUFB6/EIF6/GUK1/IGF1/PGK1/NDUFV3/NUDT3/NUDT5/UQCC3/PNP/PMVK/NDUFA8/PAICS/MPC2/SNCA/ACOT7/MVD/APP/NDUF…	205
GO:0034504	BP	GO:0034504	protein localization to nucleus	141/6010	306/18903	1.01E-07	5.48E-06	4.40E-06	RPL11/CD36/RPL23/HSP90AB1/HSP90AA1/RAN/CALR/YWHAE/NPM1/BAG3/PARK7/LAMTOR5/SUMO3/CDKN1A/DNAJB6/NUTF2/CDK1/PIN1/TXN/KPNA2/CCT4/PARP1/CHCHD10/RRP7A/COL1A1/SKP1/SUMO1/UFM1/CCT3/MAGED1/NFKBIA/PLK1/HDGF/CTDNEP1/SEC13/RANGRF/CCT6A/AGT/TRIM28/ELAVL1/LMNB2/FERMT2/CCT7/RPF2/DKC1/MFHAS1/TARDBP/NUP62/XPO1/TCP1/PHB2/NXT1/RANGAP1/HHEX/NUP85/TMEM98/ARL2/CCT8/FLCN/ARL2BP/CSE1L/IPO5/F2/RPAIN/ING1/CDK5/ZC3H12A/NOL…	141
GO:0006164	BP	GO:0006164	purine nucleotide biosynthetic process	116/6010	242/18903	1.04E-07	5.58E-06	4.48E-06	NDUFB1/ALDOA/TMSB4X/NDUFA11/TREM2/NDUFA1/NDUFA13/NDUFB2/NDUFA3/NDUFS6/ENO1/NDUFS5/NDUFB7/NME1/NDUFB8/NDUFA6/NDUFS8/NDUFA2/NDUFS7/NDUFC1/NDUFV2/NME4/APRT/AK1/NDUFB11/NDUFB10/NDUFA7/NDUFB4/STOML2/NDUFB3/NDUFB9/PARP1/NDUFS3/NDUFAB1/NDUFB6/GUK1/NDUFV3/UQCC3/NDUFA8/PAICS/MPC2/SNCA/ACOT7/MTHFD2L/NDUFV1/NDUFA5/NDUFS2/NDUFC2/ADSL/AK2/PRPS1/NDUFA9/TECR/NDUFS4/IMPDH2/SLC35B2/NME6/ADCY6/NDUFA12/FLCN/NCS1/DL…	116
GO:2001020	BP	GO:2001020	regulation of response to DNA damage stimulus	143/6010	312/18903	1.23E-07	6.55E-06	5.25E-06	RPS3/RPL26/MIF/ACTB/HMGA2/IER3/NPM1/SF3B5/HMGB1/PMAIP1/TFPT/ENY2/PARP1/UBE2N/ZNHIT1/PCNA/DEK/MORF4L2/HNRNPK/MAGEF1/FOXM1/TAF9/BCL7C/MEAF6/MAD2L2/EEF1E1/TPT1/FUS/ERCC1/SMARCB1/ACTL6A/MORF4L1/RAD51AP1/BABAM1/CHEK1/TRIM28/RAD51/YEATS4/RUVBL2/PPP4C/WDR76/UBE2V2/SPRED1/ARMT1/TRIAP1/SMARCE1/RMI2/TIMELESS/COPS3/PARPBP/RUVBL1/RAD9A/CEBPG/FEM1B/BRCA1/NUDT16L1/INO80E/MYC/FIGNL1/TIGAR/CLU/BCL7A/FANCB/RFWD3/…	143
GO:0072331	BP	GO:0072331	signal transduction by p53 class mediator	88/6010	173/18903	1.32E-07	7.00E-06	5.62E-06	RPS15/RPL37/HINT1/RPL26/RPS20/RPL11/RPL23/MIF/RPS7/EIF5A/RPS27L/NPM1/BAX/RPL5/PMAIP1/UBB/CDKN1A/ZNHIT1/AURKB/NUAK1/IFI16/GTSE1/HNRNPK/BATF/USP2/PYCARD/FOXM1/TAF9/EEF1E1/CHEK1/AURKA/RPF2/SPRED1/SETD9/TRIAP1/COPS3/E2F7/E2F1/RRN3/MSH2/DYRK2/PERP/MYC/CDIP1/PAK1IP1/TP53/TAF9B/SNAI2/ING2/PSMD10/NDRG1/MYO6/RRS1/BOP1/PRMT6/NOP2/CHEK2/PRMT5/RRP8/SGK1/AEN/TFAP4/TP53RK/TMEM109/ATAD5/BAG6/PHLDA3/MYBBP1A/PIDD…	88
GO:0006270	BP	GO:0006270	DNA replication initiation	28/6010	38/18903	1.38E-07	7.23E-06	5.80E-06	GMNN/MCM7/MCM3/MCM4/MCM6/CDT1/MCM2/MCM10/ORC6/CDC6/CDC45/PRIM1/CCNE2/CDK2/MCM5/ORC3/GINS3/CDC34/POLA2/TICRR/ORC1/CCNE1/CIZ1/POLA1/LRWD1/ORC5/PRIM2/NOC3L	28
GO:0033047	BP	GO:0033047	regulation of mitotic sister chromatid segregation	37/6010	56/18903	1.41E-07	7.30E-06	5.85E-06	BIRC5/PTTG1/ZWINT/MAD2L1/AURKB/CDC20/CCNB1/CENPF/BUB3/ANAPC15/SPC24/PLK1/SPDL1/MAD2L2/SPC25/CDCA8/NUF2/CDT1/BUB1B/BUB1/TRIP13/TTK/NDC80/ZWILCH/PSMG2/XRCC3/FBXO5/LCMT1/KNTC1/ZNF207/INCENP/KAT5/ZW10/HNRNPU/PTTG2/USP44/GEN1	37
GO:0051438	BP	GO:0051438	regulation of ubiquitin-protein transferase activity	37/6010	56/18903	1.41E-07	7.30E-06	5.85E-06	RPS15/RPL37/RPS2/RPS20/RPL11/RPL23/RPS7/UBE2C/PARK7/RPL5/UBE2L3/PIN1/UBE2N/MAD2L1/UBE2S/CDC20/SKP1/BUB3/PLK1/STUB1/DCUN1D5/MAD2L2/BUB1B/BAG2/FEM1B/TRIB3/FBXO5/ARRDC3/CDC14B/ARRDC4/FEM1A/ABL1/MASTL/BMI1/FZR1/USP44/DNM1L	37
GO:0010948	BP	GO:0010948	negative regulation of cell cycle process	145/6010	318/18903	1.48E-07	7.58E-06	6.08E-06	RPL26/CCL2/RPS27L/NPM1/AURKAIP1/CDKN1A/NAA10/CDK1/BIRC5/PTTG1/ZWINT/CCND1/MAD2L1/AURKB/CDC20/CCNB1/CDK2AP2/GTSE1/CENPF/BUB3/CLSPN/ANAPC15/SPC24/PLK1/SPDL1/MAD2L2/RGCC/SPC25/RB1/CDCA8/BABAM1/CHEK1/NUF2/CDT1/PRMT2/RAD51/ZFP36L1/RHNO1/BUB1B/BUB1/WEE1/ATF5/TRIP13/WDR76/KANK2/CDC6/PRPF19/TTK/NDC80/TRIAP1/NEK2/CDC45/NABP2/SLFN11/ZWILCH/CCNF/NME6/CHMP2A/TIPIN/CCNG1/TIMELESS/PSMG2/E2F7/RAD9A/ESPL1/FEM1B/…	145
GO:0051028	BP	GO:0051028	mRNA transport	70/6010	130/18903	1.49E-07	7.58E-06	6.08E-06	HNRNPA1/ENY2/NUTF2/SRSF3/EIF5AL1/IGF2BP2/SRSF7/DDX39A/KHSRP/ZC3H11A/NCBP2/PABPN1/IGF2BP3/MAGOHB/RBM8A/UPF3A/HNRNPA2B1/IGF2BP1/CETN3/HNRNPA1L2/MAGOH/SEC13/THOC6/SLBP/THOC3/ZFP36L1/NDC1/NUP37/NUP62/XPO1/NXT1/THOC7/HHEX/NUP85/CETN2/CHTOP/G3BP2/ALYREF/UPF2/NUP205/DDX19B/EIF5A2/NPIPA1/AAAS/NUP188/POLR2D/NUP210/MYO1C/NUP54/NUP107/SEH1L/DDX19A/DHX9/LRPPRC/NUP93/UPF3B/RBM15B/NUP160/NUP155/ZFP36/SARNP/ARC…	70
GO:0072655	BP	GO:0072655	establishment of protein localization to mitochondrion	67/6010	123/18903	1.53E-07	7.73E-06	6.20E-06	UBL5/NDUFA13/TIMM13/ROMO1/TOMM7/HSP90AA1/CALM3/TIMM8B/HSPD1/BAG3/BAX/TIMM10/TOMM5/PDCD5/FIS1/UBE2L3/USP36/TOMM22/TIMM17B/NMT1/TIMM17A/TIMM44/DNAJA1/SAE1/DNAJC15/IMMP1L/TIMM22/TIMM8A/TIMM50/DNAJC19/DDIT3/HSPA4/MTX2/LMAN1/HAX1/PARL/FZD5/CHCHD4/TIMM9/GRPEL1/TIMM23/MTX1/BCS1L/MFF/SAMM50/TOMM20/HTRA2/TIMM10B/PMPCA/MTERF4/ABLIM3/OXA1L/TOMM34/UBE2J2/BCAP31/RALA/BAP1/MICALL2/MIPEP/GRPEL2/AIFM1/AKT1/BAG4/…	67
GO:0000086	BP	GO:0000086	G2/M transition of mitotic cell cycle	75/6010	142/18903	1.56E-07	7.74E-06	6.20E-06	CALM3/CALM2/CALM1/CDK4/CDKN1A/CDK1/CCND1/RAB11A/AURKB/CCNB1/CCNA2/CENPF/CLSPN/PLK1/FOXM1/APP/CDC25B/PKMYT1/MELK/BABAM1/CHEK1/ARPP19/AURKA/SKP2/ENSA/WEE1/CDC6/RRM1/FBXL15/RCC2/KIF14/NABP2/CCNG1/CDC25A/DTL/CDK2/RAD51C/CDC25C/BRCA1/CIT/BLM/RBBP8/FBXO5/NES/CCDC57/VPS4A/BRSK1/LCMT1/INIP/TICRR/ORC1/CDC14B/ZFYVE19/RNASEH2B/PPME1/BARD1/CDC7/CHEK2/RAD50/PKIA/NAE1/FBXL7/KHDRBS1/MTA3/MASTL/FBXL12/PBX1/DBF4B…	75
GO:1901607	BP	GO:1901607	alpha-amino acid biosynthetic process	44/6010	71/18903	1.58E-07	7.74E-06	6.20E-06	PARK7/BCAT1/DHFR/GLUD1/SHMT2/MTHFD2L/GOT2/ENOPH1/PYCR1/PSAT1/PHGDH/GOT1/ASNSD1/PSPH/PLOD2/PCBD1/PCBD2/PLOD3/ALDH18A1/SEPHS1/ASL/CLN3/ADI1/ILVBL/GLS/ATP2B4/ASNS/MTHFR/MTAP/GGT1/MTHFD1/CAD/SRR/ASS1/AGXT2/NAGS/CBS/PYCR2/MTRR/SDSL/AASDHPPT/GLUD2/AASS/BCAT2	44
GO:0045841	BP	GO:0045841	negative regulation of mitotic metaphase/anaphase transition	33/6010	48/18903	1.60E-07	7.74E-06	6.20E-06	BIRC5/ZWINT/MAD2L1/AURKB/CDC20/CCNB1/CENPF/BUB3/ANAPC15/SPC24/PLK1/SPDL1/MAD2L2/SPC25/CDCA8/NUF2/CDT1/BUB1B/BUB1/TRIP13/TTK/NDC80/ZWILCH/PSMG2/XRCC3/FBXO5/LCMT1/KNTC1/ZNF207/INCENP/ZW10/USP44/GEN1	33
GO:0007094	BP	GO:0007094	mitotic spindle assembly checkpoint signaling	32/6010	46/18903	1.61E-07	7.74E-06	6.20E-06	BIRC5/ZWINT/MAD2L1/AURKB/CDC20/CCNB1/CENPF/BUB3/ANAPC15/SPC24/PLK1/SPDL1/MAD2L2/SPC25/CDCA8/NUF2/CDT1/BUB1B/BUB1/TRIP13/TTK/NDC80/ZWILCH/PSMG2/XRCC3/LCMT1/KNTC1/ZNF207/INCENP/ZW10/USP44/GEN1	32
GO:0071173	BP	GO:0071173	spindle assembly checkpoint signaling	32/6010	46/18903	1.61E-07	7.74E-06	6.20E-06	BIRC5/ZWINT/MAD2L1/AURKB/CDC20/CCNB1/CENPF/BUB3/ANAPC15/SPC24/PLK1/SPDL1/MAD2L2/SPC25/CDCA8/NUF2/CDT1/BUB1B/BUB1/TRIP13/TTK/NDC80/ZWILCH/PSMG2/XRCC3/LCMT1/KNTC1/ZNF207/INCENP/ZW10/USP44/GEN1	32
GO:0071174	BP	GO:0071174	mitotic spindle checkpoint signaling	32/6010	46/18903	1.61E-07	7.74E-06	6.20E-06	BIRC5/ZWINT/MAD2L1/AURKB/CDC20/CCNB1/CENPF/BUB3/ANAPC15/SPC24/PLK1/SPDL1/MAD2L2/SPC25/CDCA8/NUF2/CDT1/BUB1B/BUB1/TRIP13/TTK/NDC80/ZWILCH/PSMG2/XRCC3/LCMT1/KNTC1/ZNF207/INCENP/ZW10/USP44/GEN1	32
GO:1901992	BP	GO:1901992	positive regulation of mitotic cell cycle phase transition	57/6010	100/18903	1.64E-07	7.84E-06	6.29E-06	ANAPC11/UBE2C/CDK4/CDK1/AIF1/CCND1/RAB11A/APEX1/RRM2/CCNB1/EIF4G1/APP/DLGAP5/RGCC/CDC25B/RB1/CDCA5/CDT1/CDC6/PHB2/RRM1/RCC2/CDC25A/STIL/ESPL1/DTL/CDC23/RAD51C/CDC25C/LSM10/KCNA5/FBXO5/RDX/SASS6/CDC7/CCND2/HYAL1/MTA3/UBE2E2/MBLAC1/CDC16/MTBP/CYP1A1/CENPJ/CUL4A/PBX1/DBF4B/STOX1/AKT1/CDK10/CPSF3/PLRG1/LSM11/WNT10B/FGF10/DDX3X/DDR2	57
GO:0051304	BP	GO:0051304	chromosome separation	72/6010	135/18903	1.65E-07	7.84E-06	6.29E-06	ACTB/ANAPC11/TOP2A/UBE2C/BIRC5/PTTG1/ZWINT/MAD2L1/AURKB/CDC20/CCNB1/CENPF/BUB3/ANAPC15/NEK6/SPC24/PLK1/BCL7C/SPDL1/SMC2/MAD2L2/SMC4/DLGAP5/SPC25/SMARCB1/ACTL6A/RB1/CDCA8/NUF2/CDT1/PPP2R1A/BUB1B/NCAPG/BUB1/TRIP13/CDC6/NCAPH/TTK/NDC80/SMARCE1/ZWILCH/PSMG2/TACC3/NCAPG2/ESPL1/NCAPH2/CDC23/BCL7A/XRCC3/FBXO5/LCMT1/SMARCA4/CENPE/KNTC1/EME1/ZNF207/SMARCD1/BCL7B/INCENP/ANAPC1/CDC16/MLH1/ZW10/SMARCAD1/DPF1…	72
GO:0001701	BP	GO:0001701	in utero embryonic development	173/6010	393/18903	1.94E-07	9.11E-06	7.31E-06	RPL13/YBX1/NDUFA2/BRK1/EIF2S2/BMP2/HM13/COL3A1/DNAJB6/LPAR6/PSMC4/MAFF/RBPJ/DAD1/RRP7A/IGF1/RRM2/NMT1/SF3B6/CCNB1/NASP/ITGB1/CITED2/PCDH12/SBDS/CCNB2/KRT19/SLC30A1/TMED2/PRDM1/SMARCB1/ACTL6A/ASF1B/EMG1/PHLDA2/GINS1/CHEK1/PRMT1/SLC39A3/TRIM28/PDGFB/APOB/CEBPA/ZFP36L1/MBD3/RTN4/MYO1E/CMTM3/PCGF2/SPINT2/PEMT/RTF1/NEK2/C1orf43/HAND1/CHTOP/PSPH/COPS3/FLCN/FZD5/PLK4/FKBP10/STIL/E2F7/PLOD3/PTPN18/NCAPG2…	173
GO:0006839	BP	GO:0006839	mitochondrial transport	94/6010	189/18903	1.97E-07	9.21E-06	7.39E-06	UBL5/NDUFA13/TIMM13/ROMO1/TOMM7/HSP90AA1/TIMM8B/SLC25A6/HSPD1/HSPA1A/BAG3/BAX/TMEM14C/SLC25A5/PMAIP1/TIMM10/TOMM5/PDCD5/FIS1/UBE2L3/BNIP3/USP36/CHCHD10/TOMM22/SLC25A4/ALKBH7/TIMM17B/NMT1/TIMM17A/TMEM14A/TIMM44/SAE1/DNAJC15/VDAC2/IMMP1L/TIMM22/TIMM8A/TIMM50/DNAJC19/HSPA4/MTX2/SLC25A24/BAD/LMAN1/CNP/HAX1/PARL/ARHGAP11B/FZD5/ACAA2/PPIF/CHCHD4/SLC25A10/TIMM9/GRPEL1/TIMM23/MTX1/BCS1L/UCP2/MFF/SAMM50/T…	94
GO:0009259	BP	GO:0009259	ribonucleotide metabolic process	200/6010	466/18903	2.19E-07	1.02E-05	8.15E-06	NDUFB1/ALDOA/TMSB4X/GAPDH/HINT1/NDUFA11/TREM2/NDUFA1/NDUFA13/NDUFB2/TPI1/NDUFA3/NDUFS6/ENO1/RAN/NDUFS5/NDUFB7/NME1/NDUFB8/NDUFA6/NDUFS8/ATP1B1/HSPA8/NDUFA2/NDUFS7/NDUFC1/PKM/NDUFV2/NME4/LDHA/APRT/AK1/HSPA1A/NDUFB11/NDUFB10/NDUFA7/HSPA1B/NDUFB4/FIS1/STOML2/PGAM1/NDUFB3/NDUFB9/PARP1/NDUFS3/NDUFAB1/NDUFB6/EIF6/GUK1/IGF1/PGK1/NDUFV3/NUDT3/NUDT5/UQCC3/PNP/PMVK/NDUFA8/PAICS/MPC2/SNCA/ACOT7/MVD/APP/NDUF…	200
GO:0051168	BP	GO:0051168	nuclear export	84/6010	165/18903	2.42E-07	1.11E-05	8.92E-06	RPS15/RAN/HNRNPA1/CALR/YWHAE/NPM1/GAS6/BAG3/PARK7/ENY2/NUTF2/ANP32B/SRSF3/TXN/EIF6/DDX39A/IL1B/ZC3H11A/UBE2I/NCBP2/PABPN1/MAGOHB/RBM8A/HNRNPA2B1/MAGOH/THOC6/HSPA9/THOC3/NUP62/XPO1/CAMK1/NXT1/THOC7/RANGAP1/HHEX/ABCE1/NUP85/CHTOP/CSE1L/EGR2/ALYREF/UPF2/CDK5/DDX19B/NUP188/POLR2D/LZTS2/NUP107/DDX19A/DHX9/PTPN11/NUP62CL/RRS1/PRKACA/SSB/XPOT/NUP93/BARD1/RBM15B/CCHCR1/NUP160/NUP155/RITA1/STRADB/SIRT6/KH…	84
GO:0001655	BP	GO:0001655	urogenital system development	160/6010	360/18903	2.65E-07	1.21E-05	9.70E-06	MEF2C/RBP4/BAX/BMP2/FKBP4/AP1B1/EGR1/GPC3/MAGED1/HSPB11/WDR77/CENPF/PLXND1/HELLS/EDNRB/ARID5B/MPV17/PRDM1/ARL3/ACTA2/NRP1/SDC4/AGT/PDGFB/RHOA/PTPRO/EPHB3/SEC61A1/JAG1/KANK2/SERPINF1/MYO1E/AKR1B1/NID1/HOXB7/NUP85/EPHB2/PDGFA/FLCN/MMP2/AQP1/IFT27/APH1A/GPR4/FEM1B/COL4A1/HS2ST1/BICC1/ILK/MYC/SPRY1/RDH10/ACD/RPGRIP1L/WFS1/AP2B1/LAMB2/NUP107/ARG2/SMAD3/AGTR1/AHI1/MPST/BMP4/EPCAM/PTK7/HYAL2/CD34/STRA6/…	160
GO:1901989	BP	GO:1901989	positive regulation of cell cycle phase transition	66/6010	122/18903	2.66E-07	1.21E-05	9.70E-06	ANAPC11/NPM1/UBE2C/CDK4/CDK1/AIF1/CCND1/RAB11A/APEX1/RRM2/CCNB1/EIF4G1/APP/DLGAP5/RGCC/CDC25B/RB1/CDCA5/CDT1/CDC6/PHB2/RRM1/RCC2/FAM83D/CDC25A/STIL/ESPL1/DTL/CDC23/RAD51C/CDC25C/LSM10/KCNA5/PAGR1/FBXO5/EZH2/RDX/SASS6/DDRGK1/CDC7/CHEK2/CCND2/HYAL1/STXBP4/MTA3/ATAD5/UBE2E2/MBLAC1/CDC16/MTBP/CYP1A1/CENPJ/CUL4A/PBX1/DBF4B/STOX1/AKT1/CDK10/CPSF3/PLRG1/LSM11/WNT10B/FGF10/MAPK15/DDX3X/DDR2	66
GO:0030071	BP	GO:0030071	regulation of mitotic metaphase/anaphase transition	53/6010	92/18903	2.76E-07	1.24E-05	9.94E-06	ACTB/ANAPC11/UBE2C/BIRC5/ZWINT/MAD2L1/AURKB/CDC20/CCNB1/CENPF/BUB3/ANAPC15/NEK6/SPC24/PLK1/BCL7C/SPDL1/MAD2L2/DLGAP5/SPC25/SMARCB1/ACTL6A/RB1/CDCA8/NUF2/CDT1/BUB1B/BUB1/TRIP13/CDC6/TTK/NDC80/SMARCE1/ZWILCH/PSMG2/ESPL1/CDC23/BCL7A/XRCC3/FBXO5/LCMT1/SMARCA4/CENPE/KNTC1/ZNF207/SMARCD1/BCL7B/INCENP/CDC16/ZW10/DPF1/USP44/GEN1	53
GO:0090329	BP	GO:0090329	regulation of DNA-templated DNA replication	37/6010	57/18903	2.80E-07	1.24E-05	9.94E-06	STOML2/GINS2/GMNN/SSBP1/PCNA/MCM7/MCM3/MCM4/MCM6/GINS1/CDT1/MCM2/RFC2/RFC3/DBF4/SLFN11/TIPIN/CHTF8/TIMELESS/RFC5/E2F7/RFC4/DSCC1/CHTF18/CDK2/MCM5/BLM/FBXO5/GINS4/GINS3/TICRR/CDC7/CIZ1/DBF4B/WIZ/METTL4/ENDOG	37
GO:0006490	BP	GO:0006490	oligosaccharide-lipid intermediate biosynthetic process	17/6010	19/18903	2.86E-07	1.24E-05	9.94E-06	ALG8/ALG3/MPDU1/DOLPP1/DOLK/DPAGT1/DHDDS/NUS1/ALG12/ALG1/RFT1/ALG9/ALG10B/SRD5A3/ALG10/ALG14/ALG2	17
GO:0090670	BP	GO:0090670	RNA localization to Cajal body	17/6010	19/18903	2.86E-07	1.24E-05	9.94E-06	NOP10/NHP2/CCT4/CCT3/CCT6A/CCT7/DKC1/RUVBL2/TCP1/CCT8/RUVBL1/CCT2/CCT5/WRAP53/EXOSC10/NAF1/SHQ1	17
GO:0090671	BP	GO:0090671	telomerase RNA localization to Cajal body	17/6010	19/18903	2.86E-07	1.24E-05	9.94E-06	NOP10/NHP2/CCT4/CCT3/CCT6A/CCT7/DKC1/RUVBL2/TCP1/CCT8/RUVBL1/CCT2/CCT5/WRAP53/EXOSC10/NAF1/SHQ1	17
GO:0090672	BP	GO:0090672	telomerase RNA localization	17/6010	19/18903	2.86E-07	1.24E-05	9.94E-06	NOP10/NHP2/CCT4/CCT3/CCT6A/CCT7/DKC1/RUVBL2/TCP1/CCT8/RUVBL1/CCT2/CCT5/WRAP53/EXOSC10/NAF1/SHQ1	17
GO:0090685	BP	GO:0090685	RNA localization to nucleus	17/6010	19/18903	2.86E-07	1.24E-05	9.94E-06	NOP10/NHP2/CCT4/CCT3/CCT6A/CCT7/DKC1/RUVBL2/TCP1/CCT8/RUVBL1/CCT2/CCT5/WRAP53/EXOSC10/NAF1/SHQ1	17
GO:0032392	BP	GO:0032392	DNA geometric change	56/6010	99/18903	2.98E-07	1.28E-05	1.03E-05	HMGA1/TOP2A/HMGB1/HMGB3/GINS2/SSBP1/HMGB2/MCM7/G3BP1/DDX1/HNRNPA2B1/MCM3/MCM4/MCM6/GINS1/MCM2/RAD51/RFC2/RFC3/RUVBL2/NAV2/CDC45/CHTF8/RECQL/RFC5/RUVBL1/RFC4/DTD1/DSCC1/CHD4/RECQL4/XRCC6/CHTF18/MCM5/RAD54L/BLM/RPA1/GINS4/DDX11/MNAT1/DNA2/GINS3/DHX9/RAD54B/ERCC6L/MCM8/RAD50/POLQ/CHD1L/PIF1/ERCC2/SMARCAD1/DQX1/BRIP1/GTF2H2/DDX3X	56
GO:2001233	BP	GO:2001233	regulation of apoptotic signaling pathway	165/6010	374/18903	3.10E-07	1.32E-05	1.06E-05	HSPB1/PPIA/RPS3/RPL26/RPL11/MIF/TREM2/NDUFA13/RPS7/ENO1/EIF5A/SLC25A6/PRDX2/XBP1/GSTP1/CTSC/HSPA1A/BAX/SOD1/SLC25A5/PARK7/HSPA1B/PMAIP1/UBB/FIS1/TNF/PARP1/NDUFS3/SFPQ/P4HB/SLC25A4/FGFR1/ATF3/IGF1/S100A9/MAGED1/IL1B/BCL2L12/HMGB2/NONO/ERP29/SLC9A3R1/HELLS/HNRNPK/PYCARD/TMEM14A/TAF9/SOD2/DNAJA1/TNFRSF12A/VDAC2/EEF1E1/TPT1/ITM2C/PPP1CA/IL1A/RB1/PF4/HERPUD1/PTPMT1/NRP1/AGT/NR4A2/GNAI2/DDIT3/HYOU1/PPP…	165
GO:0051985	BP	GO:0051985	negative regulation of chromosome segregation	35/6010	53/18903	3.14E-07	1.32E-05	1.06E-05	BIRC5/PTTG1/ZWINT/MAD2L1/AURKB/CDC20/CCNB1/CENPF/BUB3/ANAPC15/SPC24/PLK1/SPDL1/MAD2L2/SPC25/CDCA8/NUF2/CDT1/BUB1B/BUB1/TRIP13/TTK/NDC80/ZWILCH/PSMG2/XRCC3/FBXO5/LCMT1/KNTC1/ZNF207/INCENP/ZW10/PTTG2/USP44/GEN1	35
GO:1905819	BP	GO:1905819	negative regulation of chromosome separation	35/6010	53/18903	3.14E-07	1.32E-05	1.06E-05	BIRC5/PTTG1/ZWINT/MAD2L1/AURKB/CDC20/CCNB1/CENPF/BUB3/ANAPC15/SPC24/PLK1/SPDL1/MAD2L2/SPC25/CDCA8/NUF2/CDT1/BUB1B/BUB1/TRIP13/TTK/NDC80/ZWILCH/PSMG2/XRCC3/FBXO5/LCMT1/KNTC1/ZNF207/INCENP/ZW10/PTTG2/USP44/GEN1	35
GO:0071897	BP	GO:0071897	DNA biosynthetic process	97/6010	198/18903	3.15E-07	1.32E-05	1.06E-05	NOP10/HSP90AB1/HSP90AA1/HNRNPA1/PTGES3/NHP2/CDKN1A/TYMS/TNF/CCT4/FAAP20/GINS2/TK1/AURKB/PCNA/CCT3/CENPF/HNRNPD/POLE4/MEAF6/MAD2L2/HNRNPA2B1/RGCC/GINS1/LIG1/CHEK1/CCT6A/HNRNPC/POLE3/PDGFB/GFER/CCT7/RFC2/DKC1/RFC3/TCP1/RRM1/SPHK1/NEK2/POLD2/POLD1/CHTF8/CCT8/GAR1/POLE2/RFC5/POLE/RFC4/POLDIP2/DSCC1/DTL/RFC1/CHTF18/CCT2/MYC/PKIB/ACD/TP53/PNKP/FBXO4/LOX/RPA1/GINS4/DNAJC2/CCT5/TELO2/USP1/GINS3/SMOC2/WRA…	97
GO:0022616	BP	GO:0022616	DNA strand elongation	27/6010	37/18903	3.23E-07	1.34E-05	1.08E-05	NUCKS1/TFPT/PCNA/MCM7/MCM3/ACTL6A/INO80C/MCM4/GINS1/LIG1/POLE3/RFC3/RUVBL2/POLD2/POLE/RUVBL1/RFC4/INO80E/DNA2/UCHL5/RAD50/DCLRE1B/POLA1/MCRS1/INO80B/NFRKB/ACTR5	27
GO:1901988	BP	GO:1901988	negative regulation of cell cycle phase transition	126/6010	272/18903	3.31E-07	1.37E-05	1.10E-05	RPL26/CCL2/RPS27L/CDKN1A/CDK1/BIRC5/ZWINT/CCND1/MAD2L1/AURKB/CDC20/CCNB1/CDK2AP2/GTSE1/CENPF/BUB3/CLSPN/ANAPC15/SPC24/PLK1/SPDL1/MAD2L2/RGCC/SPC25/RB1/CDCA8/BABAM1/CHEK1/NUF2/CDT1/PRMT2/RAD51/ZFP36L1/RHNO1/BUB1B/BUB1/WEE1/ATF5/TRIP13/WDR76/KANK2/CDC6/PRPF19/TTK/NDC80/TRIAP1/CDC45/NABP2/SLFN11/ZWILCH/TIPIN/CCNG1/TIMELESS/PSMG2/E2F7/RAD9A/FEM1B/DTL/E2F1/RAD1/CDK2/BRCA1/MSH2/MDC1/FANCD2/BLM/XRCC3/RF…	126
GO:0000462	BP	GO:0000462	maturation of SSU-rRNA from tricistronic rRNA transcript (SSU-rRNA, 5.8S rRNA, LSU-rRNA)	28/6010	39/18903	3.40E-07	1.39E-05	1.11E-05	RPS21/RPS14/RPS8/RPS19/RPS16/GTF2H5/MRPS11/RRP36/PWP2/TSR2/RPP40/BYSL/BMS1/WDR43/RRS1/TSR1/ABT1/UTP4/FCF1/NGDN/WDR46/UTP20/TBL3/DCAF13/DHX37/ERCC2/NOP14/NOP9	28
GO:0017004	BP	GO:0017004	cytochrome complex assembly	28/6010	39/18903	3.40E-07	1.39E-05	1.11E-05	SMIM4/PET100/UQCC2/COX17/CYBA/COX20/COX14/UQCRFS1/COA6/COA3/UQCC3/COA1/COA4/SURF1/SMIM20/HCCS/BCS1L/C12orf73/COA5/LYRM7/TACO1/COX16/PET117/SLC25A33/COX19/COX10/SCO1/TMEM223	28
GO:0031577	BP	GO:0031577	spindle checkpoint signaling	32/6010	47/18903	3.50E-07	1.42E-05	1.14E-05	BIRC5/ZWINT/MAD2L1/AURKB/CDC20/CCNB1/CENPF/BUB3/ANAPC15/SPC24/PLK1/SPDL1/MAD2L2/SPC25/CDCA8/NUF2/CDT1/BUB1B/BUB1/TRIP13/TTK/NDC80/ZWILCH/PSMG2/XRCC3/LCMT1/KNTC1/ZNF207/INCENP/ZW10/USP44/GEN1	32
GO:0006626	BP	GO:0006626	protein targeting to mitochondrion	58/6010	104/18903	3.56E-07	1.43E-05	1.14E-05	UBL5/NDUFA13/TIMM13/ROMO1/TOMM7/HSP90AA1/TIMM8B/HSPD1/BAG3/TIMM10/TOMM5/PDCD5/FIS1/UBE2L3/USP36/TOMM22/TIMM17B/TIMM17A/TIMM44/SAE1/DNAJC15/IMMP1L/TIMM22/TIMM8A/TIMM50/DNAJC19/HSPA4/MTX2/LMAN1/HAX1/PARL/FZD5/CHCHD4/TIMM9/GRPEL1/TIMM23/MTX1/MFF/SAMM50/TOMM20/HTRA2/TIMM10B/PMPCA/MTERF4/ABLIM3/TOMM34/UBE2J2/BCAP31/BAP1/MICALL2/MIPEP/GRPEL2/AIFM1/BAG4/TOMM20L/AGK/MGARP/FBXO7	58
GO:0008608	BP	GO:0008608	attachment of spindle microtubules to kinetochore	30/6010	43/18903	3.56E-07	1.43E-05	1.14E-05	BIRC5/AURKB/CCNB1/BUB3/SPC24/SPC25/RB1/CDCA8/KIF2C/NUF2/CDT1/SPAG5/KNSTRN/RCC2/NDC80/NEK2/CDC42/CHAMP1/RACGAP1/BOD1/MIS12/ECT2/CENPE/SEH1L/ZNF207/INCENP/RMDN1/KAT5/HNRNPU/SIRT2	30
GO:0043648	BP	GO:0043648	dicarboxylic acid metabolic process	54/6010	95/18903	3.89E-07	1.54E-05	1.24E-05	IDH1/DHFR/MDH2/MDH1/GLUD1/MRPS36/SHMT2/MTHFD2L/GRHPR/IDH3B/MTHFD2/GOT2/NIT2/IDH2/QPRT/MTHFD1L/GOT1/SDHAF3/ALDH18A1/ACLY/ASL/PRODH2/PCK2/MTHFS/FOLR1/DLST/GLS/ATIC/GGT1/AADAT/SDHA/MTHFD1/FPGS/ASS1/FH/PHYH/GPT2/NAGS/ALDH4A1/D2HGDH/OGDH/MTRR/ACSF3/ALDH1L2/HOGA1/L2HGDH/FTCD/AASDHPPT/AMDHD1/ACMSD/MDH1B/GLUD2/PCK1/GAD1	54
GO:1902099	BP	GO:1902099	regulation of metaphase/anaphase transition of cell cycle	54/6010	95/18903	3.89E-07	1.54E-05	1.24E-05	ACTB/ANAPC11/UBE2C/BIRC5/ZWINT/MAD2L1/AURKB/CDC20/CCNB1/CENPF/BUB3/ANAPC15/NEK6/SPC24/PLK1/BCL7C/SPDL1/MAD2L2/DLGAP5/SPC25/SMARCB1/ACTL6A/RB1/CDCA8/NUF2/CDT1/BUB1B/BUB1/TRIP13/CDC6/TTK/NDC80/SMARCE1/ZWILCH/PSMG2/ESPL1/CDC23/BCL7A/XRCC3/FBXO5/LCMT1/SMARCA4/CENPE/KNTC1/ZNF207/SMARCD1/BCL7B/INCENP/CDC16/ZW10/DPF1/MAPK15/USP44/GEN1	54
GO:0051225	BP	GO:0051225	spindle assembly	68/6010	128/18903	4.37E-07	1.72E-05	1.38E-05	RPS3/TUBB/HSPA1A/HSPA1B/BIRC5/CHMP4B/CHMP4A/RAB11A/AURKB/CDC20/PRC1/SMC1A/TPX2/NEK6/CCNB2/PLK1/KIFC1/MYBL2/MZT1/CDCA8/RHOA/AURKA/HAUS1/HAUS7/SPAG5/KIF4A/ASPM/NDC80/NEK2/CHMP2A/CHMP3/KIF11/DRG1/RACGAP1/HAUS2/STIL/POLDIP2/KIF23/SMC3/KIF15/AAAS/FBXO5/KPNB1/BCCIP/LZTS2/SASS6/TUBGCP5/CHMP6/SAC3D1/ZNF207/CHMP5/RCC1/CHEK2/STARD9/CHMP1A/INCENP/SPICE1/HAUS6/HDAC3/MLH1/GPSM2/HAUS5/CENPJ/KIF2A/HNRNPU/KIF4B/…	68
GO:0000469	BP	GO:0000469	cleavage involved in rRNA processing	22/6010	28/18903	4.75E-07	1.86E-05	1.49E-05	RPS21/NHP2/ERI3/EXOSC8/RRP36/EXOSC3/EXOSC7/RPP40/EXOSC9/ERI2/BMS1/EXOSC2/RRS1/BOP1/TSR1/ABT1/FCF1/UTP20/TBL3/EXOSC10/NOP14/NOP9	22
GO:2001242	BP	GO:2001242	regulation of intrinsic apoptotic signaling pathway	86/6010	172/18903	4.79E-07	1.86E-05	1.49E-05	HSPB1/PPIA/RPS3/RPL26/RPL11/MIF/TREM2/NDUFA13/RPS7/ENO1/EIF5A/XBP1/HSPA1A/BAX/SOD1/PARK7/PMAIP1/UBB/FIS1/PARP1/NDUFS3/SFPQ/P4HB/S100A9/NONO/ERP29/SLC9A3R1/HELLS/HNRNPK/PYCARD/TAF9/SOD2/DNAJA1/VDAC2/TPT1/HERPUD1/PTPMT1/DDIT3/HYOU1/BAD/TRIAP1/TXNDC12/PARL/FLCN/PPIF/PLEKHF1/RAD9A/RRN3/MYC/FIGNL1/CLU/HTRA2/TP53/TAF9B/SNAI2/WFS1/TMBIM6/ING2/CREB3L1/RTKN2/NOC2L/BCAP31/PRKRA/EPO/CREB3/MMP9/ATAD5/NOX1/PI…	86
GO:0009314	BP	GO:0009314	response to radiation	193/6010	452/18903	5.44E-07	2.10E-05	1.69E-05	RPL26/HMGN1/HSPA5/EEF1D/RBX1/NUCKS1/NPM1/CYBA/BAX/GTF2H5/COL3A1/CDKN1A/TNF/TXN/CCND1/PARP1/DYNLRB1/EGR1/AURKB/NMT1/PCNA/IFI16/ITGB1/ATF4/SMC1A/USP2/HRAS/PPP1CC/SOD2/TNFRSF11A/APP/MAPK13/PRDM1/ERCC1/PPP1CA/CACNA2D4/IL1A/RAD51AP1/BABAM1/CHEK1/REEP6/RAD51/SLC1A3/FEN1/RHNO1/RUVBL2/DDB1/UBE2A/SWI5/HRH1/TRIAP1/NABP2/POLD1/TIPIN/COPS3/FANCG/CDC25A/MMP2/AQP1/RAD9A/NR2F6/XRCC6/DTL/ID2/BRAT1/FECH/CDK5/RAD1…	193
GO:0006979	BP	GO:0006979	response to oxidative stress	186/6010	434/18903	6.46E-07	2.48E-05	1.99E-05	HSPB1/PPIA/RPS3/GPX4/CD36/TREM2/BANF1/CHCHD2/ROMO1/TPM1/NDUFA6/ATOX1/NDUFS8/PRDX2/PSMB5/GSTP1/PRDX6/NUDT1/PRDX5/HSPA1A/SOD1/PARK7/HSPA1B/PRDX1/NDUFB4/MMP14/IDH1/CDK1/HNRNPM/AIF1/BNIP3/PRDX3/TNF/TXN/PARP1/DHFR/RCAN1/SFPQ/P4HB/DHCR24/APEX1/HBA1/COL1A1/PCNA/RWDD1/TXN2/CYB5B/HBA2/ATP2A2/NONO/FABP1/ATF4/SNCA/PPP2CB/SOD2/APP/MAPK13/MPV17/ADAM9/ERCC1/NQO1/IL1A/MELK/NDUFS2/SIGMAR1/NR4A2/ETV5/GFER/STC2/PY…	186
GO:1902100	BP	GO:1902100	negative regulation of metaphase/anaphase transition of cell cycle	33/6010	50/18903	6.96E-07	2.66E-05	2.13E-05	BIRC5/ZWINT/MAD2L1/AURKB/CDC20/CCNB1/CENPF/BUB3/ANAPC15/SPC24/PLK1/SPDL1/MAD2L2/SPC25/CDCA8/NUF2/CDT1/BUB1B/BUB1/TRIP13/TTK/NDC80/ZWILCH/PSMG2/XRCC3/FBXO5/LCMT1/KNTC1/ZNF207/INCENP/ZW10/USP44/GEN1	33
GO:1904872	BP	GO:1904872	regulation of telomerase RNA localization to Cajal body	16/6010	18/18903	8.10E-07	3.07E-05	2.46E-05	NOP10/NHP2/CCT4/CCT3/CCT6A/CCT7/DKC1/RUVBL2/TCP1/CCT8/RUVBL1/CCT2/CCT5/EXOSC10/NAF1/SHQ1	16
GO:0071103	BP	GO:0071103	DNA conformation change	58/6010	106/18903	8.39E-07	3.16E-05	2.54E-05	HMGA1/TOP2A/HMGB1/HMGB3/GINS2/SSBP1/HMGB2/MCM7/G3BP1/DDX1/HNRNPA2B1/MCM3/MCM4/MCM6/GINS1/MCM2/RAD51/RFC2/RFC3/RUVBL2/NAV2/HHEX/CDC45/CHTF8/RECQL/RFC5/RUVBL1/RFC4/DTD1/DSCC1/CHD4/RECQL4/XRCC6/CHTF18/MCM5/RAD54L/BLM/RPA1/GINS4/DDX11/MNAT1/DNA2/GINS3/DHX9/RAD54B/ERCC6L/MCM8/RAD50/POLQ/ABL1/CHD1L/PIF1/ERCC2/SMARCAD1/DQX1/BRIP1/GTF2H2/DDX3X	58
GO:0009636	BP	GO:0009636	response to toxic substance	116/6010	250/18903	8.60E-07	3.22E-05	2.59E-05	GPX4/HBZ/CD36/CCL4/CCL3/ABCG2/MT1G/PRDX2/APOM/TXNDC17/MT1H/GSTP1/PRDX6/MGST2/PRDX5/BAX/SOD1/MT1X/PARK7/PRDX1/TYMS/CDK1/GSTO1/PRDX3/TNF/TXN/MGST3/DHFR/MT1F/HBA1/MT2A/LTC4S/S100A9/ESD/HBA2/FABP1/ATF4/ALOX5AP/SRSF9/MT1E/SOD2/SCN9A/SLC30A1/NQO1/CCL5/GFER/RAD51/AKR1A1/PRDX4/CNP/HBG2/GPX7/PTGS1/GPX8/BPHL/PXDN/PIM1/HTRA2/MGST1/DHX15/MGMT/GSTZ1/MT1M/HBQ1/ATP7A/MPST/CCS/BAK1/CPOX/PON2/AHR/ASS1/PDGFRB/DUOX…	116
GO:0009150	BP	GO:0009150	purine ribonucleotide metabolic process	190/6010	447/18903	9.61E-07	3.55E-05	2.85E-05	NDUFB1/ALDOA/TMSB4X/GAPDH/HINT1/NDUFA11/TREM2/NDUFA1/NDUFA13/NDUFB2/TPI1/NDUFA3/NDUFS6/ENO1/RAN/NDUFS5/NDUFB7/NME1/NDUFB8/NDUFA6/NDUFS8/ATP1B1/HSPA8/NDUFA2/NDUFS7/NDUFC1/PKM/NDUFV2/NME4/LDHA/APRT/AK1/HSPA1A/NDUFB11/NDUFB10/NDUFA7/HSPA1B/NDUFB4/FIS1/STOML2/PGAM1/NDUFB3/NDUFB9/PARP1/NDUFS3/NDUFAB1/NDUFB6/EIF6/GUK1/IGF1/PGK1/NDUFV3/NUDT3/NUDT5/UQCC3/PNP/PMVK/NDUFA8/PAICS/MPC2/SNCA/ACOT7/MVD/APP/NDUF…	190
GO:2001251	BP	GO:2001251	negative regulation of chromosome organization	54/6010	97/18903	9.61E-07	3.55E-05	2.85E-05	HNRNPA1/TOP2A/NAA10/BIRC5/PTTG1/ZWINT/PARP1/MAD2L1/AURKB/CDC20/CCNB1/CENPF/BUB3/ANAPC15/SPC24/PLK1/SPDL1/MAD2L2/SPC25/ERCC1/CDCA8/NUF2/CDT1/HNRNPC/MCM2/BUB1B/BUB1/TRIP13/TTK/NDC80/ZWILCH/PSMG2/ESPL1/XRCC3/ACD/FBXO5/XRCC1/LCMT1/MNAT1/KNTC1/ZNF207/TERF2/RAD50/INCENP/EXOSC10/PIF1/ZW10/NAT10/HNRNPU/PTTG2/SLX1A/BAZ1B/USP44/GEN1	54
GO:0000466	BP	GO:0000466	maturation of 5.8S rRNA from tricistronic rRNA transcript (SSU-rRNA, 5.8S rRNA, LSU-rRNA)	20/6010	25/18903	9.63E-07	3.55E-05	2.85E-05	RPS21/ERI3/EXOSC8/EXOSC3/PES1/EXOSC7/RPP40/EXOSC9/ERI2/EXOSC2/RRS1/BOP1/ABT1/FCF1/UTP20/FTSJ3/EXOSC10/URB1/NOP14/NOP9	20
GO:1900180	BP	GO:1900180	regulation of protein localization to nucleus	70/6010	135/18903	9.86E-07	3.59E-05	2.88E-05	CD36/HSP90AB1/HSP90AA1/RAN/NPM1/BAG3/PARK7/LAMTOR5/SUMO3/CDK1/PIN1/CCT4/PARP1/SUMO1/UFM1/CCT3/MAGED1/PLK1/CCT6A/TRIM28/FERMT2/CCT7/DKC1/MFHAS1/TARDBP/TCP1/TMEM98/CCT8/FLCN/IPO5/F2/ZC3H12A/NOLC1/CCT2/FBXO4/BYSL/ECT2/RAB23/CACNB4/CCT5/NUP54/PKIG/SMAD3/DMAP1/LMNA/BMP4/HYAL2/PKIA/POLR1A/SUFU/SIRT6/ZPR1/MCRS1/NGFR/CDH1/STK11/HDAC3/SUMO4/RBM22/OTUD7B/AKT1/TESK1/FERMT1/GLIS2/NMD3/PIK3R2/YAP1/SHH/CTNNA1/…	70
GO:0042176	BP	GO:0042176	regulation of protein catabolic process	158/6010	361/18903	9.86E-07	3.59E-05	2.88E-05	DAB2/SNX3/RPL11/TREM2/NDUFA13/HSP90AB1/HSP90AA1/RBX1/SUMO2/ZFAND2A/HSPA1A/PARK7/HSPA1B/UBB/PSMC3/EEF1A1/PIN1/PSMC4/ANXA2/TNF/PSMD14/RAD23A/OAZ1/MAD2L1/PSMC5/GPC3/CDC20/SUMO1/SNF8/IL1B/EGLN2/SNCA/PLK1/GIPC1/TAF9/PSMC1/STUB1/MAD2L2/LAPTM4B/ADAM9/NQO1/DDA1/HERPUD1/VPS28/CEBPA/AURKA/SNRNP70/LDLR/PSME3/XPO1/PSMD2/GRIN2C/DDB1/COMMD1/WDR91/HSPBP1/CSNK1E/CD81/NUDT15/FAM83D/PSMD3/BAG2/TNFAIP3/SGTA/SVIP/RA…	158
GO:0006310	BP	GO:0006310	DNA recombination	147/6010	332/18903	1.04E-06	3.77E-05	3.02E-05	ACTB/NUCKS1/HSPD1/TOP2A/RPA3/HMGB1/TFPT/HMGB3/KPNA2/PARP1/UBE2N/PSMD14/SFPQ/GINS2/APEX1/MORF4L2/HMGB2/NONO/MAGEF1/BATF/MCM7/MEAF6/CD28/MAD2L2/FUS/ERCC1/MCM3/ACTL6A/INO80C/MORF4L1/MCM4/MCM6/MND1/RAD51AP1/CHEK1/MCM2/RAD51/TPRKB/FEN1/RHNO1/YEATS4/RUVBL2/PPP4C/TRIP13/SWI5/EXOSC3/CDC45/UNG/PSMC3IP/NABP2/RMI2/TIMELESS/RECQL/PARPBP/EXOSC6/RUVBL1/RPAIN/DMC1/ALYREF/RECQL4/XRCC6/MCM5/RAD51C/BRCA1/RAD54L/MS…	147
GO:1904667	BP	GO:1904667	negative regulation of ubiquitin protein ligase activity	12/6010	12/18903	1.06E-06	3.81E-05	3.06E-05	RPS15/RPL37/RPS20/RPL11/RPL23/RPS7/RPL5/MAD2L1/MAD2L2/BAG2/FBXO5/USP44	12
GO:0008652	BP	GO:0008652	cellular amino acid biosynthetic process	46/6010	79/18903	1.10E-06	3.94E-05	3.16E-05	PARK7/BCAT1/DHFR/GLUD1/SHMT2/MTHFD2L/GOT2/SLC1A3/ENOPH1/PYCR1/PSAT1/PHGDH/GOT1/ASNSD1/PSPH/PLOD2/PCBD1/PCBD2/PLOD3/ALDH18A1/SEPHS1/ASL/CLN3/ADI1/ILVBL/GLS/ATP2B4/ASNS/MTHFR/MTAP/GGT1/MTHFD1/CAD/SRR/ASS1/AGXT2/NAGS/CBS/PYCR2/MTRR/SDSL/AASDHPPT/GLUD2/AASS/GAD1/BCAT2	46
GO:2000278	BP	GO:2000278	regulation of DNA biosynthetic process	64/6010	121/18903	1.15E-06	4.11E-05	3.30E-05	HSP90AB1/HSP90AA1/HNRNPA1/PTGES3/CDKN1A/TNF/CCT4/GINS2/AURKB/PCNA/CCT3/HNRNPD/MEAF6/HNRNPA2B1/RGCC/GINS1/CHEK1/CCT6A/HNRNPC/PDGFB/GFER/CCT7/RFC2/DKC1/RFC3/TCP1/NEK2/CHTF8/CCT8/RFC5/RFC4/DSCC1/CHTF18/CCT2/MYC/PKIB/ACD/TP53/PNKP/FBXO4/GINS4/DNAJC2/CCT5/USP1/GINS3/SMOC2/WRAP53/TERF2/PARM1/PDGFRB/CERS1/MEN1/EXOSC10/PIF1/NAT10/HNRNPU/NAF1/RGN/FGFR4/NOX4/FGF2/NPPC/MAPK15/MAPK3	64
GO:0032508	BP	GO:0032508	DNA duplex unwinding	52/6010	93/18903	1.27E-06	4.49E-05	3.60E-05	HMGA1/TOP2A/GINS2/SSBP1/MCM7/G3BP1/DDX1/MCM3/MCM4/MCM6/GINS1/MCM2/RAD51/RFC2/RFC3/RUVBL2/NAV2/CDC45/CHTF8/RECQL/RFC5/RUVBL1/RFC4/DTD1/DSCC1/CHD4/RECQL4/XRCC6/CHTF18/MCM5/RAD54L/BLM/RPA1/GINS4/DDX11/MNAT1/DNA2/GINS3/DHX9/RAD54B/ERCC6L/MCM8/RAD50/POLQ/CHD1L/PIF1/ERCC2/SMARCAD1/DQX1/BRIP1/GTF2H2/DDX3X	52
GO:0006163	BP	GO:0006163	purine nucleotide metabolic process	200/6010	476/18903	1.31E-06	4.63E-05	3.71E-05	NDUFB1/ALDOA/TMSB4X/GAPDH/HINT1/NDUFA11/TREM2/NDUFA1/NDUFA13/NDUFB2/TPI1/NDUFA3/NDUFS6/ENO1/RAN/NDUFS5/NDUFB7/NME1/NDUFB8/NDUFA6/NDUFS8/ATP1B1/HSPA8/NDUFA2/NDUFS7/NDUFC1/DNPH1/PKM/NDUFV2/NME4/LDHA/APRT/AK1/HSPA1A/NDUFB11/NDUFB10/NDUFA7/HSPA1B/NDUFB4/FIS1/STOML2/PGAM1/NDUFB3/NDUFB9/PARP1/NDUFS3/NDUFAB1/NDUFB6/EIF6/GUK1/IGF1/PGK1/NDUFV3/NUDT3/NUDT5/UQCC3/PNP/PMVK/NDUFA8/PAICS/MPC2/SNCA/ACOT7/MVD/AP…	200
GO:0007163	BP	GO:0007163	establishment or maintenance of cell polarity	109/6010	234/18903	1.44E-06	5.05E-05	4.05E-05	CCL4/ACTB/HSP90AB1/HSP90AA1/FSCN1/ABL2/ARF6/MAD2L1/GSN/SLC9A3R1/ITGB1/SDCCAG8/RHOC/RHOBTB3/PLK1/CENPA/SPDL1/RAC3/PARVB/KIF2C/CLIC4/JAM3/RND1/RHOA/PDZD11/WEE1/SPAG5/SPINT2/NDC80/CDC42/NEK3/ARF4/DLG2/AQP1/CKAP5/SPRY2/MAP7/ANK1/ILK/SPRY1/KIF20B/RPGRIP1L/WDR1/GJA1/LHX2/ATN1/BRSK1/CAP1/GOLPH3/DYNLT1/SAPCD2/RHOBTB2/ARHGAP35/LMNA/KANK1/PTK7/SH3BP1/PARVA/ACTR2/RHOF/CRB3/SYNJ2BP/SYNE4/AMOTL2/ROCK2/FAT1/AB…	109
GO:0043161	BP	GO:0043161	proteasome-mediated ubiquitin-dependent protein catabolic process	190/6010	450/18903	1.64E-06	5.70E-05	4.57E-05	DAB2/RPL11/ANAPC11/HSPA5/HSP90AB1/PSMA7/CALR/RBX1/SUMO2/PSMB5/SEC61B/PSMA2/ZFAND2A/HSPA1A/HSP90B1/UBE2C/PSMB6/PARK7/HSPA1B/PSMB3/PSMC3/PSMA1/PSMC4/ANAPC16/PSMB7/PSMD8/PSMD14/RAD23A/UBE2S/PSMC5/PSMB1/PCBP2/CDC20/SKP1/SUMO1/PSMB2/ADRM1/PSMA4/ANAPC15/PLK1/GIPC1/PPP2CB/TAF9/PSMC1/CANX/STUB1/PSMD7/PSMD4/PSMD11/DDA1/ANAPC13/AUP1/HERPUD1/DNAJB9/DNAJC10/WWP1/PSMA3/CEBPA/AURKA/DDIT3/SKP2/XPO1/PSMD2/DDB1/C…	190
GO:0006458	BP	GO:0006458	'de novo' protein folding	28/6010	41/18903	1.73E-06	6.00E-05	4.82E-05	HSPE1/HSPA5/DNAJB1/SDF2L1/HSPA8/PTGES3/HSPD1/HSPH1/HSPA1A/FKBP1A/HSPA1B/ST13/HSPA6/DNAJB4/BAG1/HSPA9/HSPA14/DNAJC7/CHCHD4/HSPA13/FKBP1B/CCT2/DNAJB5/DNAJC2/TOR2A/DNAJC18/GAK/TOR1A	28
GO:0051098	BP	GO:0051098	regulation of binding	161/6010	372/18903	1.77E-06	6.12E-05	4.91E-05	DAB2/TMSB4X/RPL11/ACTB/HSP90AB1/STMN1/CALM3/RAN/NME1/HMGA2/NUCKS1/EDF1/CALM2/HMGB1/BAX/FKBP1A/PARK7/CALM1/CTSZ/LAMTOR5/BMP2/VTN/CSNK2B/ZNF593/SUMO3/CDKN1A/DPH3/PIN1/ANXA2/TXN/PARP1/GMNN/IGF1/AURKB/SUMO1/HMGB2/IFI16/ATP2A2/PLXND1/TDG/NFKBIA/PLK1/PPP2CB/SRI/EIF4G1/STUB1/APP/MAD2L2/SNAPIN/PPP1CA/RB1/PPP2CA/PHLDA2/ITGB1BP1/CDT1/NRP1/TRIM28/GTF2F1/PDGFB/TGFBR3/AURKA/DDIT3/CTHRC1/C4orf3/HJURP/CAMK1/EIF…	161
GO:0090305	BP	GO:0090305	nucleic acid phosphodiester bond hydrolysis	116/6010	253/18903	1.79E-06	6.15E-05	4.94E-05	RPS21/RNASE1/NHP2/POLR2I/RNASEH2A/APEX1/RPP25/POP7/NCBP2/G3BP1/DDX1/ZC3H12C/PLD4/ERCC1/RPP30/TATDN1/POLR3K/ERI3/REXO2/FEN1/POP5/EXOSC8/NUDT21/RRP36/EXOSC3/CSTF3/CNOT7/POLD1/YBEY/PLD3/POLE/NTHL1/RAD9A/RNASEH1/RAD1/ZC3H12A/EXOSC7/NYNRIN/RPP40/RBBP8/EXOSC9/POP4/EXOSC5/ERI2/PNKP/BMS1/CPSF4/C11orf80/REXO4/RPP21/DNA2/EXOSC2/ELAC1/PPP1R8/EXOSC4/LACTB2/RRS1/PGBD5/ENDOV/BOP1/EME1/TSR1/EXD3/ABT1/ISG20L2/CP…	116
GO:0006268	BP	GO:0006268	DNA unwinding involved in DNA replication	18/6010	22/18903	1.90E-06	6.49E-05	5.20E-05	HMGA1/GINS2/SSBP1/MCM7/MCM3/MCM4/MCM6/GINS1/MCM2/RAD51/CDC45/RECQL/RECQL4/MCM5/BLM/RPA1/GINS4/GINS3	18
GO:0007006	BP	GO:0007006	mitochondrial membrane organization	63/6010	120/18903	1.95E-06	6.61E-05	5.30E-05	NDUFA13/TIMM13/ROMO1/TOMM7/HSP90AA1/CALM3/TIMM8B/SLC25A6/HSPA1A/BAX/SLC25A5/PMAIP1/TIMM10/TOMM5/PDCD5/BNIP3/CHCHD10/TOMM22/SLC25A4/ALKBH7/NMT1/UQCC3/SNCA/TMEM14A/VDAC2/TIMM22/TIMM8A/TIMM50/HSPA9/DNAJC11/HSPA4/MTX2/BAD/CNP/CHCHD3/TMEM11/CHCHD6/ARHGAP11B/ACAA2/PPIF/TIMM9/GHITM/MTX1/BCS1L/IMMT/SAMM50/TOMM20/TIMM10B/LETM1/TP53/OXA1L/AFG3L2/ZNF205/BAK1/CAMK2A/STPG1/APOO/RHOT2/HEBP2/FZD9/THEM4/BOK/AGK	63
GO:2001252	BP	GO:2001252	positive regulation of chromosome organization	57/6010	106/18903	2.19E-06	7.40E-05	5.93E-05	HNRNPA1/TFPT/CCT4/SFPQ/SSBP1/AURKB/CCT3/HNRNPD/TAL1/SMC2/DNMT1/SMC4/HNRNPA2B1/ERCC1/ACTL6A/ATF7IP2/CDT1/CCT6A/TRIM28/CCT7/FEN1/DKC1/RUVBL2/NCAPG/TCP1/NCAPH/NEK2/NABP2/CCT8/RUVBL1/CDK2/INO80E/CCT2/PKIB/ACD/GNL3/PNKP/FBXO4/CCT5/DDX11/UCHL5/TERF2/RAD50/SIRT6/MCRS1/NCAPD2/KAT5/NAF1/MORC2/SLX1A/SLF2/PML/MAPK15/MAPK3/ZNF304/NFRKB/GTF2H2	57
GO:0009141	BP	GO:0009141	nucleoside triphosphate metabolic process	121/6010	267/18903	2.25E-06	7.55E-05	6.06E-05	NDUFB1/ALDOA/TMSB4X/GAPDH/NDUFA11/TREM2/NDUFA1/NDUFA13/NDUFB2/TPI1/NDUFA3/NDUFS6/ENO1/RAN/NDUFS5/NDUFB7/NME1/NDUFB8/NDUFA6/NDUFS8/ATP1B1/HSPA8/NDUFA2/NDUFS7/NDUFC1/PKM/NDUFV2/NME4/LDHA/AK1/HSPA1A/NDUFB11/NDUFB10/NDUFA7/HSPA1B/NDUFB4/DTYMK/FIS1/STOML2/PGAM1/NDUFB3/TYMS/DUT/NDUFB9/PARP1/NDUFS3/NDUFAB1/NDUFB6/EIF6/IGF1/PGK1/NDUFV3/NUDT5/UQCC3/DCTPP1/NDUFA8/APP/NDUFV1/NDUFA5/ITPA/NDUFS2/RHOA/NDUFC2/A…	121
GO:0043484	BP	GO:0043484	regulation of RNA splicing	87/6010	180/18903	2.54E-06	8.47E-05	6.80E-05	RPS26/RPS13/HNRNPA1/HSPA8/NPM1/PRDX6/SF3B5/HSPA1A/NCL/ENY2/SRSF3/C1QBP/HNRNPF/SAP18/RBMX/TRA2B/SRSF7/RBM3/PTBP1/WDR77/HNRNPK/SRSF2/SRRM1/SRSF9/TAF9/RBM8A/HNRNPA2B1/PUF60/FUS/MAGOH/SNRNP70/RNPS1/PRPF19/RBM42/HNRNPH1/FAM50A/PQBP1/SRSF10/DAZAP1/CIRBP/NSRP1/SRSF6/SLC39A5/U2AF2/RBFOX2/TMBIM6/SF3B4/HNRNPLL/RRP1B/CLNS1A/TAF12/FXR1/SF3B3/RBM25/FASTK/SLC38A2/HOXB-AS3/AKAP17A/RBM15B/RBM38/PRMT5/METTL16/WTA…	87
GO:0072001	BP	GO:0072001	renal system development	140/6010	318/18903	2.72E-06	9.03E-05	7.24E-05	MEF2C/RBP4/BAX/BMP2/AP1B1/EGR1/GPC3/MAGED1/HSPB11/CENPF/PLXND1/HELLS/EDNRB/ARID5B/MPV17/PRDM1/ARL3/ACTA2/NRP1/SDC4/AGT/PDGFB/RHOA/PTPRO/SEC61A1/JAG1/KANK2/SERPINF1/MYO1E/AKR1B1/NID1/HOXB7/NUP85/PDGFA/FLCN/AQP1/IFT27/APH1A/GPR4/COL4A1/HS2ST1/BICC1/ILK/MYC/SPRY1/RDH10/RPGRIP1L/WFS1/AP2B1/LAMB2/NUP107/ARG2/SMAD3/AGTR1/AHI1/MPST/BMP4/EPCAM/PTK7/HYAL2/CD34/STRA6/TNS2/NLE1/PROX1/PKD2/NUP160/ASS1/DYNC2H…	140
GO:0016054	BP	GO:0016054	organic acid catabolic process	113/6010	247/18903	2.76E-06	9.13E-05	7.32E-05	ETFB/HNMT/FAH/HSD17B10/ACADM/FABP1/ACAT2/HADH/ACADVL/DCXR/AMDHD2/GLUD1/QDPR/SHMT2/GCSH/ECHS1/GNPDA1/GOT2/NUDT8/AKR1A1/QPRT/BCKDK/ETFA/GOT1/AHCY/ARHGAP11B/ACAA2/ECH1/RENBP/ENOSF1/MFSD2A/ACADS/PLA2G15/DLD/CRABP1/PRODH2/HIBCH/PCK2/ILVBL/CRAT/HADHA/GCAT/MTHFS/ECI2/MCAT/SLC25A17/DLST/LPIN3/ECI1/GSTZ1/ARG2/XYLB/GLS/ATP2B4/ABCD4/MPST/SCP2/DECR2/AADAT/AKR1D1/PGD/GCDH/PHYH/PEX7/HMGCL/ASRGL1/GPT2/AGXT2/ABH…	113
GO:0016331	BP	GO:0016331	morphogenesis of embryonic epithelium	76/6010	153/18903	2.97E-06	9.75E-05	7.82E-05	PFN1/RPS7/CITED2/TMED2/SDC4/CTHRC1/MTHFD1L/KDM2B/SPINT2/HAND1/LUZP1/STIL/HS2ST1/TGFB1I1/KIF20B/RDH10/DVL2/FOLR1/LHX2/FZD3/ARHGAP35/SALL4/BMP4/MTHFR/PRKACA/PTK7/TRIM71/LMO4/RALA/MTHFD1/CELSR1/FZD2/SUFU/RARG/ABL1/IFT52/WNT2/ADM/FZD6/SCRIB/SOX11/IFT122/SOX4/FGFR2/TGFB2/LAMA5/SOX9/TFAP2A/SULF1/PRICKLE1/PAX8/CECR2/EPB41L5/VEGFC/VANGL2/TBX18/AR/SOX8/TEAD2/OSR1/SHH/PTCH1/JAG2/FGF10/MKS1/KDF1/NPHP3/GDNF/…	76
GO:0000725	BP	GO:0000725	recombinational repair	84/6010	173/18903	2.98E-06	9.75E-05	7.82E-05	ACTB/NUCKS1/RPA3/PARP1/UBE2N/PSMD14/SFPQ/GINS2/MORF4L2/MAGEF1/MCM7/MEAF6/MAD2L2/FUS/MCM3/ACTL6A/MORF4L1/MCM4/MCM6/RAD51AP1/CHEK1/MCM2/RAD51/FEN1/RHNO1/YEATS4/RUVBL2/PPP4C/SWI5/CDC45/NABP2/RMI2/TIMELESS/RECQL/PARPBP/RUVBL1/DMC1/RECQL4/XRCC6/MCM5/RAD51C/BRCA1/RAD54L/FIGNL1/BLM/FANCB/XRCC3/TONSL/RFWD3/RBBP8/RPA1/NSMCE4A/GINS4/XRCC1/INIP/DMAP1/AUNIP/WRAP53/MRGBP/RAD54B/MCM8/ACTR2/CDC7/NSMCE1/POLQ/XRC…	84
GO:0034976	BP	GO:0034976	response to endoplasmic reticulum stress	118/6010	261/18903	3.44E-06	0.000112075	8.99E-05	AGR2/HSPA5/SDF2L1/CALR/XBP1/SEC61B/MANF/HSPA1A/BAX/HSP90B1/PARK7/PMAIP1/HM13/CXCL8/PDIA4/PPP1R15A/CCND1/PDIA6/P4HB/ATF3/UFM1/ATP2A2/MARCKS/ERP29/TMCO1/ATF4/PPP2CB/CANX/UFC1/EIF4G1/STUB1/RCN3/TMED2/AUP1/HERPUD1/DNAJB9/DNAJC10/STC2/DDIT3/HYOU1/CREB3L2/SCAMP5/FBXO17/TXNDC12/DERL3/UBXN8/SGTA/SVIP/TMUB1/RNFT1/PDIA3/MAN1A1/ERLIN2/CLU/TRIB3/EIF2S1/RNF5/RHBDD2/TP53/FBXO2/USP14/WFS1/ERLEC1/DERL2/TMBIM6/CR…	118
GO:0000028	BP	GO:0000028	ribosomal small subunit assembly	16/6010	19/18903	3.60E-06	0.000116682	9.36E-05	RPS28/RPL38/RPS15/RPS27/RPS14/RPS5/RPS19/RPSA/RPS27L/RRP7A/MRPS11/MRPS7/ERAL1/PWP2/ABT1/PRKDC	16
GO:0046395	BP	GO:0046395	carboxylic acid catabolic process	111/6010	243/18903	3.68E-06	0.000118588	9.51E-05	ETFB/HNMT/FAH/HSD17B10/ACADM/FABP1/ACAT2/HADH/ACADVL/DCXR/AMDHD2/GLUD1/QDPR/SHMT2/GCSH/ECHS1/GNPDA1/GOT2/NUDT8/AKR1A1/QPRT/BCKDK/ETFA/GOT1/AHCY/ARHGAP11B/ACAA2/ECH1/RENBP/ENOSF1/MFSD2A/ACADS/PLA2G15/DLD/CRABP1/PRODH2/HIBCH/PCK2/ILVBL/CRAT/HADHA/GCAT/MTHFS/ECI2/MCAT/SLC25A17/DLST/LPIN3/ECI1/GSTZ1/ARG2/XYLB/GLS/ATP2B4/ABCD4/SCP2/DECR2/AADAT/AKR1D1/PGD/GCDH/PHYH/PEX7/HMGCL/ASRGL1/GPT2/AGXT2/ABHD3/CP…	111
GO:1901796	BP	GO:1901796	regulation of signal transduction by p53 class mediator	56/6010	105/18903	3.76E-06	0.000120069	9.63E-05	RPS15/RPL37/RPL26/RPS20/RPL11/RPL23/MIF/RPS7/EIF5A/NPM1/RPL5/PMAIP1/UBB/ZNHIT1/AURKB/NUAK1/HNRNPK/USP2/TAF9/EEF1E1/CHEK1/AURKA/RPF2/SPRED1/SETD9/TRIAP1/COPS3/RRN3/DYRK2/MYC/PAK1IP1/TP53/TAF9B/SNAI2/ING2/PSMD10/RRS1/BOP1/PRMT6/NOP2/CHEK2/PRMT5/SGK1/TP53RK/ATAD5/SOX4/SPRED2/STK11/SNAI1/AKT1/KDM1A/SMYD2/PML/URB2/MSX1/BDKRB2	56
GO:0009142	BP	GO:0009142	nucleoside triphosphate biosynthetic process	68/6010	134/18903	3.76E-06	0.000120069	9.63E-05	NDUFB1/ALDOA/TMSB4X/NDUFA11/TREM2/NDUFA1/NDUFA13/NDUFB2/NDUFA3/NDUFS6/ENO1/NDUFS5/NDUFB7/NME1/NDUFB8/NDUFA6/NDUFS8/NDUFA2/NDUFS7/NDUFC1/NDUFV2/NME4/AK1/NDUFB11/NDUFB10/NDUFA7/NDUFB4/DTYMK/STOML2/NDUFB3/TYMS/NDUFB9/PARP1/NDUFS3/NDUFAB1/NDUFB6/NDUFV3/UQCC3/NDUFA8/NDUFV1/NDUFA5/NDUFS2/NDUFC2/NDUFA9/NDUFS4/IMPDH2/NME6/NDUFA12/FLCN/NME3/AK3/NDUFB5/UCK2/UCK1/TBPL1/AK4/SDHC/NUDT2/CTPS1/SDHA/PKLR/CMPK1/C…	68
GO:0042558	BP	GO:0042558	pteridine-containing compound metabolic process	24/6010	34/18903	3.89E-06	0.000123596	9.91E-05	TYMS/DHFR/GGH/QDPR/SHMT2/MTHFD2L/MTHFD2/SPR/MTHFD1L/PCBD1/PCBD2/MTHFS/FOLR1/PTS/ATIC/MTHFR/MTHFD1/FPGS/GART/MTRR/FOLH1/ALDH1L2/FTCD/AASDHPPT	24
GO:1990542	BP	GO:1990542	mitochondrial transmembrane transport	50/6010	91/18903	4.00E-06	0.000126311	0.000101307	ROMO1/TOMM7/SLC25A6/HSPD1/VDAC1/SLC25A5/MRPL18/STOML2/SMDT1/SLC25A4/TIMM17B/SLC25A3/TIMM17A/MPC2/TIMM44/DNAJC15/TIMM50/SFXN3/DNAJC19/SLC25A39/SLC25A23/SFXN4/CHCHD4/ABCB8/GRPEL1/TIMM23/UCP2/TOMM20/MCUR1/LETM1/CCDC51/AFG3L2/SLC25A53/SLC25A1/SLC25A33/CPT1B/SFXN1/SLC25A18/SFXN2/SLC25A15/GRPEL2/MRS2/SLC39A8/PNPT1/AIFM1/MPC1/SLC25A38/SLC41A3/TOMM20L/SLC25A22	50
GO:0000724	BP	GO:0000724	double-strand break repair via homologous recombination	82/6010	169/18903	4.02E-06	0.000126311	0.000101307	ACTB/NUCKS1/RPA3/PARP1/UBE2N/PSMD14/SFPQ/GINS2/MORF4L2/MAGEF1/MCM7/MEAF6/MAD2L2/FUS/MCM3/ACTL6A/MORF4L1/MCM4/MCM6/RAD51AP1/CHEK1/MCM2/RAD51/FEN1/YEATS4/RUVBL2/PPP4C/SWI5/CDC45/NABP2/RMI2/TIMELESS/RECQL/PARPBP/RUVBL1/DMC1/RECQL4/MCM5/RAD51C/BRCA1/RAD54L/FIGNL1/BLM/FANCB/XRCC3/TONSL/RFWD3/RBBP8/RPA1/NSMCE4A/GINS4/XRCC1/INIP/DMAP1/AUNIP/WRAP53/MRGBP/RAD54B/MCM8/ACTR2/CDC7/NSMCE1/POLQ/XRCC2/SIRT6/ZSW…	82
GO:0045930	BP	GO:0045930	negative regulation of mitotic cell cycle	112/6010	246/18903	4.04E-06	0.000126311	0.000101307	RPL26/CCL2/RPS27L/AURKAIP1/CDKN1A/CDK1/BIRC5/ZWINT/TNF/CCND1/MAD2L1/AURKB/CDC20/CCNB1/CDK2AP2/GTSE1/SLC9A3R1/CENPF/BUB3/CLSPN/ANAPC15/SPC24/PLK1/SPDL1/MAD2L2/RGCC/SPC25/RB1/BTG3/CDCA8/BABAM1/CHEK1/NUF2/CDT1/PRMT2/ZFP36L1/BUB1B/BUB1/WEE1/TRIP13/KANK2/CDC6/TTK/NDC80/TRIAP1/NABP2/SLFN11/ZWILCH/NME6/TIPIN/CCNG1/PSMG2/E2F7/RAD9A/DTL/CDK2/TOM1L1/BRCA1/MSH2/BTG2/MDC1/FANCD2/BLM/XRCC3/RFWD3/RBBP8/TP53/FB…	112
GO:0009199	BP	GO:0009199	ribonucleoside triphosphate metabolic process	113/6010	249/18903	4.42E-06	0.000137601	0.000110362	NDUFB1/ALDOA/TMSB4X/GAPDH/NDUFA11/TREM2/NDUFA1/NDUFA13/NDUFB2/TPI1/NDUFA3/NDUFS6/ENO1/RAN/NDUFS5/NDUFB7/NME1/NDUFB8/NDUFA6/NDUFS8/ATP1B1/HSPA8/NDUFA2/NDUFS7/NDUFC1/PKM/NDUFV2/NME4/LDHA/AK1/HSPA1A/NDUFB11/NDUFB10/NDUFA7/HSPA1B/NDUFB4/FIS1/STOML2/PGAM1/NDUFB3/NDUFB9/PARP1/NDUFS3/NDUFAB1/NDUFB6/EIF6/IGF1/PGK1/NDUFV3/NUDT5/UQCC3/NDUFA8/APP/NDUFV1/NDUFA5/ITPA/NDUFS2/RHOA/NDUFC2/AK2/PFKP/NDUFA9/MLST8/N…	113
GO:0001738	BP	GO:0001738	morphogenesis of a polarized epithelium	52/6010	96/18903	4.54E-06	0.000140696	0.000112844	DAB2/ACTG1/ACTB/GPC3/DAAM1/SLC9A3R1/RHOA/CTHRC1/CDC42/RPGRIP1L/DVL2/WDR1/PRICKLE2/FZD3/BRSK1/SAPCD2/GPC6/AHI1/PTK7/SH3BP1/FZD7/PLEKHA4/SYNE4/DKK1/CELSR1/GPC4/FZD2/FAT1/ABL1/ROR2/RAC1/OPHN1/RYK/FZD6/SCRIB/ASTN2/NPHP1/FOXF1/LAMA5/ARHGEF19/PRICKLE1/CELSR3/IFT20/SPEF1/LAMA1/VANGL2/VANGL1/MKS1/DLG5/NPHP3/MLLT3/TCF15	52
GO:0051131	BP	GO:0051131	chaperone-mediated protein complex assembly	18/6010	23/18903	6.13E-06	0.000189134	0.000151694	HSP90AB1/HSP90AA1/MKKS/PTGES3/HSPD1/HSPA1A/PSMG3/PFDN6/STUB1/PSMG1/HSPA4/LONP1/PSMG2/CCT2/CLU/PTGES3L/HOPX/NDUFAF1	18
GO:0099116	BP	GO:0099116	tRNA 5'-end processing	14/6010	16/18903	6.35E-06	0.000194919	0.000156334	HSD17B10/RPP25/POP7/RPP30/POP5/RPP40/POP4/RPP21/SSB/RPP38/RPP25L/TRMT10C/POP1/THG1L	14
GO:0051321	BP	GO:0051321	meiotic cell cycle	126/6010	285/18903	6.51E-06	0.000198895	0.000159522	ANAPC11/CKS2/CALR/TOP2A/UBB/PTTG1/ANAPC16/CDC20/BUB3/SMC1A/ANAPC15/CCNB2/PLK1/TUBG1/SMC2/SMC4/CDC25B/ERCC1/PKMYT1/PPP2CA/ANAPC13/MND1/RAD51AP1/NUF2/RAD51/NDC1/AURKA/PPP2R1A/BUB1B/BUB1/SLC2A8/TRIP13/ASPM/MNS1/NCAPH/TTK/NDC80/NEK2/PSMC3IP/YTHDF2/CDC25A/CCNE2/DMC1/ESPL1/NCAPH2/CDC23/RAD1/CDK2/RAD51C/CDC25C/SPIN1/ANAPC10/SMC3/RAD54L/FANCD2/FIGNL1/FANCA/NPM2/PSMD13/RBBP8/MSH6/FBXO5/PDE3A/C11orf80/MEIK…	126
GO:0001822	BP	GO:0001822	kidney development	135/6010	309/18903	6.56E-06	0.000199657	0.000160134	MEF2C/BAX/BMP2/AP1B1/EGR1/GPC3/MAGED1/HSPB11/CENPF/PLXND1/HELLS/EDNRB/ARID5B/MPV17/PRDM1/ARL3/ACTA2/NRP1/SDC4/AGT/PDGFB/RHOA/PTPRO/SEC61A1/JAG1/KANK2/SERPINF1/MYO1E/AKR1B1/NID1/HOXB7/NUP85/PDGFA/FLCN/AQP1/IFT27/APH1A/GPR4/HS2ST1/BICC1/ILK/MYC/SPRY1/RDH10/RPGRIP1L/WFS1/AP2B1/LAMB2/NUP107/ARG2/SMAD3/AGTR1/AHI1/MPST/BMP4/EPCAM/PTK7/HYAL2/CD34/STRA6/TNS2/NLE1/PROX1/PKD2/NUP160/ASS1/DYNC2H1/PODXL/PDGF…	135
GO:0006417	BP	GO:0006417	regulation of translation	200/6010	486/18903	6.77E-06	0.00020505	0.000164459	RPL38/HSPB1/GAPDH/RPL13A/RPS14/RPS3/RPL26/RPL10/RPS9/RPL22/RPS4X/YBX1/EIF5A/CALR/UQCC2/EIF4EBP1/RPS27L/NPM1/PKM/EIF3K/EIF5B/ELP5/RPL5/NCL/PA2G4/POLR2G/TYMS/PPP1R15A/DPH3/TNF/SRP9/ZNF706/C1QBP/EIF5AL1/DHFR/EIF1/COA3/IGF2BP2/EIF6/EIF4E/MKNK1/RBM3/KHSRP/ATF4/HNRNPD/NCBP2/IGF2BP3/DDX1/RBM8A/EIF4G1/APP/CD28/UPF3A/SHMT2/TMED2/IGF2BP1/EIF4G2/PPP1CA/MAGOH/CCL5/RHOA/EEF2/ELAVL1/ZFP36L1/BZW1/EXOSC8/LSM1/IL…	200
GO:0019439	BP	GO:0019439	aromatic compound catabolic process	201/6010	489/18903	7.03E-06	0.000211824	0.000169892	HINT1/SLIRP/YBX1/BLVRB/LSM4/LSM7/LSM5/NPM1/NUDT1/DNPH1/HSPA1A/BAX/SERBP1/HSPA1B/LSM2/POLR2G/RNASEH2A/HNRNPM/DUT/HNMT/RNASEH2C/FAH/LSM6/APEX1/IGF2BP2/NUDT3/NUDT5/DCTPP1/PNP/KHSRP/HNRNPD/BLVRA/NCBP2/TDG/IGF2BP3/MAGOHB/LIN28B/RBM8A/ACOT7/HNRNPA0/QDPR/UPF3A/IGF2BP1/FUS/ITPA/HNRNPAB/MRTO4/MAGOH/HNRNPC/ELAVL1/ZFP36L1/FEN1/DKC1/RNPS1/EXOSC8/NUDT8/LSM1/SMUG1/TARDBP/CARHSP1/NT5C/EIF3E/PRKCA/EXOSC3/SUCLG1/…	201
GO:0033617	BP	GO:0033617	mitochondrial cytochrome c oxidase assembly	19/6010	25/18903	7.12E-06	0.000213676	0.000171378	SMIM4/PET100/COX17/COX20/COX14/COA3/COA1/COA4/SURF1/SMIM20/BCS1L/C12orf73/COA5/TACO1/COX16/PET117/COX19/SCO1/TMEM223	19
GO:0042776	BP	GO:0042776	proton motive force-driven mitochondrial ATP synthesis	39/6010	67/18903	7.18E-06	0.000214439	0.00017199	NDUFB1/NDUFA11/NDUFA1/NDUFA13/NDUFB2/NDUFA3/NDUFS6/NDUFS5/NDUFB7/NDUFB8/NDUFA6/NDUFS8/NDUFA2/NDUFS7/NDUFC1/NDUFV2/NDUFB11/NDUFB10/NDUFA7/NDUFB4/STOML2/NDUFB3/NDUFB9/NDUFS3/NDUFAB1/NDUFB6/NDUFV3/NDUFA8/NDUFV1/NDUFA5/NDUFS2/NDUFC2/NDUFA9/NDUFS4/NDUFA12/NDUFB5/SDHC/SDHA/NDUFA10	39
GO:0044282	BP	GO:0044282	small molecule catabolic process	163/6010	385/18903	7.25E-06	0.000215402	0.000172762	TPI1/ENO1/NUDT1/PKM/PARK7/ETFB/GALM/HNMT/PNKD/FAH/PGK1/NUDT3/NUDT5/HSD17B10/PNP/ESD/ACADM/FABP1/ACAT2/HADH/ACADVL/GALE/DCXR/AMDHD2/GLUD1/QDPR/SHMT2/GCSH/ECHS1/GNPDA1/GOT2/INPP4B/NUDT8/AKR1A1/PFKP/QPRT/BCKDK/BAD/APOBEC3C/ETFA/GOT1/AHCY/ARHGAP11B/ACAA2/ECH1/RENBP/ENOSF1/MFSD2A/ACADS/PLA2G15/DLD/CRABP1/GALK1/PRODH2/HIBCH/TIGAR/PCK2/ILVBL/ALDH1B1/CRAT/HADHA/GCAT/MTHFS/ECI2/MCAT/TP53/SLC25A17/DLST/SCA…	163
GO:0008630	BP	GO:0008630	intrinsic apoptotic signaling pathway in response to DNA damage	54/6010	102/18903	7.43E-06	0.000219684	0.000176196	RPS3/RPL26/MIF/RPS27L/BAX/CDKN1A/TNF/IFI16/HNRNPK/PYCARD/TAF9/SOD2/TPT1/BAD/TRIAP1/RAD9A/FNIP2/E2F1/BRCA1/MSH2/DYRK2/CLU/HTRA2/CDIP1/MSH6/TP53/TAF9B/SNAI2/ING2/EPHA2/BAK1/CHEK2/AEN/ABL1/TMEM109/ATAD5/BAG6/PHLDA3/PIAS4/SNAI1/CIDEB/CCAR2/MLH1/NFATC4/TMEM161A/PRKDC/BOK/KDM1A/TRIM32/SHISA5/BCL2L10/CRIP1/MAEL/PML	54
GO:1903829	BP	GO:1903829	positive regulation of protein localization	187/6010	451/18903	7.72E-06	0.000227395	0.000182381	AGR2/PPIA/UBL5/TREM2/HSP90AB1/TOMM7/HSP90AA1/TYROBP/RAN/YWHAE/NPM1/RBP4/GAS6/BAG3/PARK7/LAMTOR5/PDCD5/FIS1/UBE2L3/CDK1/ANP32B/USP36/TNF/ARF6/IER3IP1/CCT4/PARP1/OAZ1/IGF1/SLC5A3/NMT1/CCT3/IL1B/ITGB1/MPC2/VAMP2/ABHD17A/HRAS/PLK1/SAE1/SRI/GLUD1/PSMD9/RER1/ADAM9/TMED10/IL1A/RANGRF/ITGB1BP1/CDT1/CCT6A/TRIM28/VPS28/FERMT2/CCT7/SAR1A/DKC1/TARDBP/NUP62/RTN4/CAMK1/TCP1/NDC80/GNAI1/BAD/CD81/B3GAT3/CCT8/EPH…	187
GO:0042026	BP	GO:0042026	protein refolding	20/6010	27/18903	7.88E-06	0.000230864	0.000185163	HSPB1/HSPA5/HSP90AA1/HSPA8/HSPD1/HSPA1A/FKBP1A/HSPA1B/DNAJA4/HSPA6/DNAJA1/HSPA9/SNRNP70/HSPA14/HSPA13/FKBP1B/CRYAB/HSPB6/DNAJA2/HSPB2	20
GO:0072332	BP	GO:0072332	intrinsic apoptotic signaling pathway by p53 class mediator	45/6010	81/18903	8.11E-06	0.000236754	0.000189887	HINT1/RPL26/RPL11/MIF/RPS7/EIF5A/RPS27L/BAX/PMAIP1/UBB/CDKN1A/IFI16/HNRNPK/PYCARD/TAF9/TRIAP1/E2F1/RRN3/MSH2/DYRK2/PERP/MYC/CDIP1/TP53/TAF9B/ING2/CHEK2/RRP8/AEN/TMEM109/ATAD5/BAG6/PHLDA3/MYBBP1A/STK11/PDK2/BOK/KDM1A/SHISA5/PML/E2F2/MSX1/POU4F1/BDKRB2/PPP1R13B	45
GO:2000027	BP	GO:2000027	regulation of animal organ morphogenesis	65/6010	129/18903	8.25E-06	0.000239623	0.000192188	DAB2/BMP2/TNF/GPC3/MAGED1/DAAM1/CSF1/CITED2/AGT/RHOA/CTHRC1/PHB2/HOXB7/CDC42/PDGFA/SPRY1/DVL2/SNAI2/PRICKLE2/FZD3/SAPCD2/GPC6/AHI1/BMP4/PTK7/FZD7/CD34/PLEKHA4/DKK1/CELSR1/GPC4/FZD2/BMPR1A/ABL1/ROR2/RAC1/NGFR/VEGFA/RYK/WNT2/FZD6/SOX9/SULF1/ARHGEF19/MESP1/PRICKLE1/PAX8/STOX1/CELSR3/SPEF1/VANGL2/FGF2/AR/SOX8/VANGL1/SHH/FGF10/MKS1/TNFRSF11B/NPHP3/GDNF/NOG/EDN1/MLLT3/MSX1	65
GO:0006734	BP	GO:0006734	NADH metabolic process	25/6010	37/18903	8.41E-06	0.000242177	0.000194236	TPI1/ENO1/PKM/PGK1/MDH2/MDH1/NQO1/IDH3B/PFKP/TIGAR/PCK2/PC/TP53/ENO2/GPD1/PFKM/NUDT12/ENO3/OGDH/GCK/PGAM2/VCP/MDH1B/PFKL/FOXK1	25
GO:0090151	BP	GO:0090151	establishment of protein localization to mitochondrial membrane	25/6010	37/18903	8.41E-06	0.000242177	0.000194236	NDUFA13/TIMM13/ROMO1/TOMM7/HSP90AA1/CALM3/TIMM8B/BAX/TIMM10/TOMM5/PDCD5/TOMM22/NMT1/TIMM22/TIMM8A/HSPA4/MTX2/TIMM9/MTX1/BCS1L/SAMM50/TOMM20/TIMM10B/OXA1L/AGK	25
GO:0060485	BP	GO:0060485	mesenchyme development	136/6010	313/18903	8.55E-06	0.000243871	0.000195595	DAB2/MEF2C/S100A4/RPS7/HMGA2/NRP2/MDK/BMP2/FRZB/RBPJ/FGFR1/IGF1/COL1A1/GCNT2/IL1B/CITED2/PHLDB1/EDNRB/ZNF703/MAD2L2/RGCC/CORO1C/HNRNPAB/PPP2CA/ACTA2/NRP1/TRIM28/FERMT2/ZFP36L1/TGFBR3/JAG1/RTN4/FN1/KBTBD8/HDAC2/SPRED1/FAM83D/CDC42/BNC2/SEMA3D/HAND1/PITX2/PDPN/SEMA6A/TCOF1/ACTG2/SPRY2/ACTC1/NOLC1/TGFB1I1/MYC/SPRY1/SEMA7A/RDH10/SNAI2/FOLR1/EZH2/PDCD6/CRELD1/SDHAF2/SMAD3/TMEM100/BMP4/PTK7/EFNA1/EMP2/…	136
GO:0006997	BP	GO:0006997	nucleus organization	69/6010	139/18903	8.55E-06	0.000243871	0.000195595	RPS19/BANF1/BIN1/SERBP1/CDK1/USP36/CHMP4B/CHMP4A/SUMO1/HMGB2/UBE2I/NEK6/PLK1/CTDNEP1/EMG1/CHEK1/LMNB2/NDC1/TARDBP/RTN4/PRKCA/CHMP2A/CHMP3/REEP4/MFSD14A/RRN3/NEMP1/NUP205/NOLC1/TBPL1/SUN1/NUP54/VPS4A/VRK1/NUP107/DDX11/SEH1L/ETS1/WRAP53/LMNA/CHMP6/SUV39H1/CHMP5/RCC1/NUP93/CHMP1A/RRP8/NUP155/HABP4/TMEM170A/ZPR1/GOLM1/USPL1/LMNB1/KAT5/NUP35/UBXN2A/SUN3/DCTN1/SIRT2/PYGO1/PYGO2/SPAG4/NSFL1C/PML/TSSK6/P…	69
GO:1902751	BP	GO:1902751	positive regulation of cell cycle G2/M phase transition	22/6010	31/18903	8.66E-06	0.000245636	0.000197011	NPM1/CDK4/CDK1/CCND1/RAB11A/CCNB1/APP/CDC25B/RRM1/RCC2/CDC25A/DTL/RAD51C/CDC25C/FBXO5/CDC7/MTA3/ATAD5/PBX1/DBF4B/STOX1/WNT10B	22
GO:0048762	BP	GO:0048762	mesenchymal cell differentiation	113/6010	252/18903	8.72E-06	0.000245636	0.000197011	DAB2/MEF2C/S100A4/RPS7/HMGA2/NRP2/MDK/BMP2/FRZB/RBPJ/FGFR1/IGF1/COL1A1/GCNT2/IL1B/CITED2/PHLDB1/EDNRB/ZNF703/MAD2L2/RGCC/CORO1C/HNRNPAB/PPP2CA/NRP1/TRIM28/FERMT2/TGFBR3/JAG1/RTN4/FN1/KBTBD8/HDAC2/SPRED1/FAM83D/CDC42/SEMA3D/PITX2/PDPN/SEMA6A/TCOF1/SPRY2/NOLC1/TGFB1I1/SPRY1/SEMA7A/RDH10/SNAI2/FOLR1/EZH2/PDCD6/SDHAF2/SMAD3/TMEM100/BMP4/EFNA1/EMP2/VASN/HEY1/HPN/CUL7/BMPR1A/HAS2/ANXA6/IL6/ROCK2/EDNRA/…	113
GO:1903320	BP	GO:1903320	regulation of protein modification by small protein conjugation or removal	113/6010	252/18903	8.72E-06	0.000245636	0.000197011	RPS15/RPL37/PPIA/RPS2/RPS3/RPS20/RPL11/RPL23/RPS7/HSPA5/HSP90AB1/HSP90AA1/RBX1/NPM1/HSPA1A/FKBP1A/UBE2C/PARK7/HSPA1B/RPL5/UBB/UBE2L3/PIN1/UBE2N/EGR1/MAD2L1/UBE2S/CDC20/SKP1/BUB3/UBE2I/ISG15/PLK1/DNAJA1/SAE1/STUB1/DCUN1D5/MAD2L2/TOLLIP/HERPUD1/VPS28/SKP2/BIRC7/BUB1B/COMMD1/COPS8/HSPBP1/GPS1/SPHK1/UBE2V2/FANCI/BAG2/HMG20B/GTPBP4/TNFAIP3/COPS3/COPS6/UBA2/COPS7A/SVBP/CDK5/AIMP2/BRCA1/ZC3H12A/SPRY2/TR…	113
GO:0045185	BP	GO:0045185	maintenance of protein location	50/6010	93/18903	9.09E-06	0.00025366	0.000203447	TMSB4X/HSPA5/TMSB10/PARK7/KDELR2/TXN/CHCHD10/GSN/SKP1/NRROS/NFKBIA/KDELR1/SRI/NBL1/RER1/TWF2/RANGAP1/INSIG1/KDELR3/ARL2/G3BP2/ARL2BP/CDK5/INSIG2/MDFI/SUN1/TMSB15A/NFKBIB/GOLPH3/PSMD10/SCIN/BARD1/PKD2/CIZ1/SUFU/PFN4/GOPC/PKD1/SUPT7L/DZIP1/HNRNPU/AKT1/DAND5/CCDC22/DBN1/PML/NFKBIE/YWHAB/PDIA2/TMSB15B	50
GO:0060606	BP	GO:0060606	tube closure	50/6010	93/18903	9.09E-06	0.00025366	0.000203447	PFN1/RPS7/CITED2/TMED2/SDC4/CTHRC1/MTHFD1L/KDM2B/SPINT2/STIL/KIF20B/DVL2/FOLR1/LHX2/FZD3/ARHGAP35/SALL4/BMP4/MTHFR/PRKACA/PTK7/TRIM71/LMO4/RALA/MTHFD1/CELSR1/FZD2/SUFU/RARG/ABL1/ADM/FZD6/SCRIB/IFT122/TGFB2/PRICKLE1/CECR2/VANGL2/TEAD2/PTCH1/FGF10/MKS1/NPHP3/NOG/RGMA/LRP2/TULP3/PLXNB2/COBL/CLUAP1	50
GO:0001522	BP	GO:0001522	pseudouridine synthesis	15/6010	18/18903	9.60E-06	0.000263483	0.000211325	NOP10/NHP2/DKC1/RPUSD3/GAR1/PUSL1/TRUB2/TSR3/RPUSD1/PUS1/TRUB1/PUS7/NAF1/RPUSD2/RPUSD4	15
GO:0034501	BP	GO:0034501	protein localization to kinetochore	15/6010	18/18903	9.60E-06	0.000263483	0.000211325	CDK1/AURKB/BUB3/SPDL1/CDT1/RCC2/TTK/NDC80/ZWILCH/CHAMP1/MIS12/KNTC1/CENPQ/MTBP/ZW10	15
GO:0051988	BP	GO:0051988	regulation of attachment of spindle microtubules to kinetochore	15/6010	18/18903	9.60E-06	0.000263483	0.000211325	BIRC5/AURKB/CCNB1/CDCA8/SPAG5/KNSTRN/RCC2/NEK2/CDC42/RACGAP1/ECT2/INCENP/KAT5/HNRNPU/SIRT2	15
GO:1903083	BP	GO:1903083	protein localization to condensed chromosome	15/6010	18/18903	9.60E-06	0.000263483	0.000211325	CDK1/AURKB/BUB3/SPDL1/CDT1/RCC2/TTK/NDC80/ZWILCH/CHAMP1/MIS12/KNTC1/CENPQ/MTBP/ZW10	15
GO:1900262	BP	GO:1900262	regulation of DNA-directed DNA polymerase activity	12/6010	13/18903	9.73E-06	0.000264764	0.000212352	GINS2/PCNA/GINS1/RFC2/RFC3/CHTF8/RFC5/RFC4/DSCC1/CHTF18/GINS4/GINS3	12
GO:1900264	BP	GO:1900264	positive regulation of DNA-directed DNA polymerase activity	12/6010	13/18903	9.73E-06	0.000264764	0.000212352	GINS2/PCNA/GINS1/RFC2/RFC3/CHTF8/RFC5/RFC4/DSCC1/CHTF18/GINS4/GINS3	12
GO:0009205	BP	GO:0009205	purine ribonucleoside triphosphate metabolic process	109/6010	242/18903	9.79E-06	0.000265205	0.000212706	NDUFB1/ALDOA/TMSB4X/GAPDH/NDUFA11/TREM2/NDUFA1/NDUFA13/NDUFB2/TPI1/NDUFA3/NDUFS6/ENO1/RAN/NDUFS5/NDUFB7/NME1/NDUFB8/NDUFA6/NDUFS8/ATP1B1/HSPA8/NDUFA2/NDUFS7/NDUFC1/PKM/NDUFV2/NME4/LDHA/AK1/HSPA1A/NDUFB11/NDUFB10/NDUFA7/HSPA1B/NDUFB4/FIS1/STOML2/PGAM1/NDUFB3/NDUFB9/PARP1/NDUFS3/NDUFAB1/NDUFB6/EIF6/IGF1/PGK1/NDUFV3/NUDT5/UQCC3/NDUFA8/APP/NDUFV1/NDUFA5/ITPA/NDUFS2/RHOA/NDUFC2/AK2/PFKP/NDUFA9/MLST8/N…	109
GO:0000082	BP	GO:0000082	G1/S transition of mitotic cell cycle	112/6010	250/18903	1.00E-05	0.000270791	0.000217186	RPL26/RPS6/ACTB/CCL2/EIF4EBP1/RPS27L/CDK4/BCAT1/CDKN1A/AIF1/TMEM14B/CCND1/APEX1/RRM2/EIF4E/CDK2AP2/GTSE1/NASP/CDKN3/ITGB1/BCL7C/EIF4G1/RGCC/SMARCB1/ACTL6A/RB1/PPP2CA/PRMT2/SKP2/PSME3/WEE1/IQGAP3/DBF4/KANK2/CDC6/CDKN2C/RRM1/TRIAP1/SMARCE1/KIF14/SLFN11/CDC25A/POLE/CCNE2/STIL/E2F7/GSPT1/E2F1/ID2/CDK5/CDK2/LSM10/MYC/BCL7A/KCNA5/RFWD3/RBBP8/TP53/E2F6/EZH2/CACNB4/RDX/SMARCA4/CDK16/MNAT1/SASS6/CDC34/SMA…	112
GO:0031118	BP	GO:0031118	rRNA pseudouridine synthesis	10/6010	10/18903	1.05E-05	0.000280948	0.000225333	NOP10/NHP2/DKC1/RPUSD3/GAR1/TSR3/RPUSD1/NAF1/RPUSD2/RPUSD4	10
GO:1904851	BP	GO:1904851	positive regulation of establishment of protein localization to telomere	10/6010	10/18903	1.05E-05	0.000280948	0.000225333	CCT4/CCT3/CCT6A/CCT7/DKC1/TCP1/CCT8/CCT2/CCT5/WRAP53	10
GO:0048144	BP	GO:0048144	fibroblast proliferation	54/6010	103/18903	1.08E-05	0.00028804	0.000231021	MIF/CKS2/PTGES3/GSTP1/BRK1/GAS6/BAX/CKS1B/PRDX1/CDK4/COL3A1/CDKN1A/CDK1/IGF1/CCNB1/S100A6/CCNA2/HRAS/SOD2/MORF4L1/AGT/PDGFB/MED31/CDC6/FN1/SPHK1/NDUFS4/PDGFA/AQP1/E2F1/DAZAP1/RRN3/MYC/TP53/FBXO4/JUN/DHX9/ZMIZ1/RNASEH2B/CD248/FTH1/PDGFRB/PDGFRA/SIRT6/ABL1/NGFR/WNT2/B4GALT7/TRIM32/PML/FGF10/BMI1/LIF/DDR2	54
GO:0007098	BP	GO:0007098	centrosome cycle	67/6010	135/18903	1.16E-05	0.000306882	0.000246133	RANBP1/NPM1/CDK1/CHMP4B/UXT/SDCCAG8/PLK1/CETN3/CHEK1/CHORDC1/AURKA/HAUS1/NUP62/XPO1/HAUS7/ATF5/NDC80/NEK2/CCNF/CHMP2A/CETN2/CHMP3/KIF11/ARL2/PLK4/HAUS2/STIL/C10orf90/CKAP5/CDK2/BRCA1/XRCC3/FBXW5/WDR62/CCDC57/BRSK1/SASS6/ODF2/SAC3D1/CHMP5/CHMP1A/PKD2/XRCC2/CEP131/PCM1/TUBE1/SPICE1/ROCK2/RBM14/HAUS6/PARD6B/RAB6C/NAT10/HAUS5/CENPJ/CEP76/DCTN1/PARD6G/SSX2IP/SLC16A1/NSFL1C/KIAA1614/CEP250/HAUS4/TMEM67…	67
GO:0031023	BP	GO:0031023	microtubule organizing center organization	73/6010	150/18903	1.16E-05	0.000306882	0.000246133	RANBP1/NPM1/CDK1/CHMP4B/UXT/SDCCAG8/PLK1/CETN3/CHEK1/CHORDC1/AURKA/HAUS1/NUP62/XPO1/HAUS7/ATF5/NDC80/NEK2/CCNF/CHMP2A/CETN2/CHMP3/KIF11/ARL2/PLK4/HAUS2/STIL/C10orf90/CKAP5/CDK2/BRCA1/XRCC3/FBXW5/WDR62/CCDC57/BRSK1/SASS6/ODF2/SAC3D1/CHMP5/MPDZ/CHMP1A/PKD2/XRCC2/CEP131/PCM1/TUBE1/SPICE1/ROCK2/RBM14/HAUS6/PARD6B/RAB6C/E2F4/NAT10/HAUS5/CENPJ/CEP76/DZIP1/DCTN1/PARD6G/SSX2IP/BCL2L10/SLC16A1/NSFL1C/CCDC…	73
GO:0044843	BP	GO:0044843	cell cycle G1/S phase transition	123/6010	280/18903	1.21E-05	0.000317747	0.000254847	RPL26/RPS6/ACTB/CCL2/EIF4EBP1/RPS27L/CDK4/BCAT1/CDKN1A/AIF1/TMEM14B/CCND1/APEX1/RRM2/EIF4E/CDK2AP2/GTSE1/NASP/CCNA2/CDKN3/ITGB1/BCL7C/EIF4G1/RGCC/SMARCB1/ACTL6A/RB1/PPP2CA/PRMT2/SKP2/PSME3/WEE1/IQGAP3/DBF4/KANK2/CDC6/PHB2/CDKN2C/RRM1/TRIAP1/FAM83D/SMARCE1/KIF14/SLFN11/CDC25A/POLE/CCNE2/STIL/E2F7/GSPT1/E2F1/ID2/CDK5/CDK2/LSM10/MYC/BCL7A/KCNA5/PAGR1/RFWD3/RBBP8/TP53/E2F6/EZH2/CACNB4/RDX/SMARCA4/CDK…	123
GO:0009063	BP	GO:0009063	cellular amino acid catabolic process	58/6010	113/18903	1.21E-05	0.000317747	0.000254847	ETFB/HNMT/FAH/HSD17B10/GLUD1/QDPR/SHMT2/GCSH/ECHS1/GOT2/BCKDK/ETFA/GOT1/AHCY/ARHGAP11B/ENOSF1/DLD/PRODH2/HIBCH/GCAT/DLST/GSTZ1/ARG2/GLS/ATP2B4/AADAT/HMGCL/ASRGL1/GPT2/AGXT2/HPD/CRYM/MCCC2/DDAH2/BCKDHB/ALDH4A1/AMT/IVD/CBS/BLMH/MAT1A/SARDH/MTRR/ACAT1/HGD/HOGA1/FTCD/SDSL/HYKK/AMDHD1/ACMSD/GLDC/GLUD2/DDAH1/CARNS1/AASS/GAD1/BCAT2	58
GO:0046700	BP	GO:0046700	heterocycle catabolic process	192/6010	468/18903	1.28E-05	0.000335305	0.000268929	HINT1/SLIRP/YBX1/BLVRB/LSM4/LSM7/LSM5/NPM1/NUDT1/DNPH1/HSPA1A/BAX/SERBP1/HSPA1B/LSM2/POLR2G/RNASEH2A/HNRNPM/DUT/HNMT/RNASEH2C/LSM6/APEX1/IGF2BP2/NUDT3/NUDT5/DCTPP1/PNP/KHSRP/HNRNPD/BLVRA/NCBP2/TDG/IGF2BP3/MAGOHB/LIN28B/RBM8A/ACOT7/HNRNPA0/UPF3A/IGF2BP1/FUS/ITPA/HNRNPAB/MRTO4/MAGOH/HNRNPC/ELAVL1/ZFP36L1/FEN1/DKC1/RNPS1/EXOSC8/NUDT8/LSM1/SMUG1/TARDBP/CARHSP1/NT5C/EIF3E/QPRT/PRKCA/EXOSC3/SUCLG1/APOB…	192
GO:0090501	BP	GO:0090501	RNA phosphodiester bond hydrolysis	76/6010	158/18903	1.32E-05	0.000342697	0.000274858	RPS21/RNASE1/NHP2/POLR2I/RNASEH2A/APEX1/RPP25/POP7/NCBP2/ZC3H12C/RPP30/POLR3K/ERI3/REXO2/FEN1/POP5/EXOSC8/NUDT21/RRP36/EXOSC3/CSTF3/CNOT7/YBEY/RNASEH1/ZC3H12A/EXOSC7/NYNRIN/RPP40/EXOSC9/POP4/EXOSC5/ERI2/BMS1/CPSF4/RPP21/EXOSC2/ELAC1/PPP1R8/EXOSC4/LACTB2/RRS1/ENDOV/BOP1/TSR1/ABT1/ISG20L2/CPSF1/EXO1/ELAC2/FCF1/PDE12/NUDT12/CSTF2/RNASE6/RPP38/PIWIL1/CPSF6/ANG/UTP20/TBL3/MBLAC1/SLFN13/EXOSC10/CPSF2/P…	76
GO:2001234	BP	GO:2001234	negative regulation of apoptotic signaling pathway	105/6010	233/18903	1.37E-05	0.000355775	0.000285347	HSPB1/PPIA/MIF/NDUFA13/ENO1/SLC25A6/PRDX2/XBP1/GSTP1/HSPA1A/BAX/SLC25A5/PARK7/HSPA1B/TNF/NDUFS3/SLC25A4/IGF1/IL1B/HMGB2/NONO/HELLS/TMEM14A/TAF9/SOD2/DNAJA1/VDAC2/TPT1/IL1A/RB1/PF4/HERPUD1/NRP1/NR4A2/GNAI2/HYOU1/PSME3/MAZ/PCGF2/ICAM1/IFI6/TRIAP1/TXNDC12/PARL/TNFAIP3/ACAA2/PPIF/GHITM/RRN3/BRCA1/FXN/FIGNL1/CLU/HTRA2/SERPINE1/TAF9B/SNAI2/PRELID1/WFS1/TMBIM6/ING2/CREB3L1/PSMD10/RTKN2/LMNA/CX3CR1/BMP4/…	105
GO:1901991	BP	GO:1901991	negative regulation of mitotic cell cycle phase transition	90/6010	194/18903	1.39E-05	0.000359447	0.000288292	RPL26/CCL2/RPS27L/CDKN1A/CDK1/BIRC5/ZWINT/CCND1/MAD2L1/AURKB/CDC20/CCNB1/CDK2AP2/GTSE1/CENPF/BUB3/CLSPN/ANAPC15/SPC24/PLK1/SPDL1/MAD2L2/RGCC/SPC25/RB1/CDCA8/BABAM1/CHEK1/NUF2/CDT1/PRMT2/ZFP36L1/BUB1B/BUB1/WEE1/TRIP13/KANK2/CDC6/TTK/NDC80/TRIAP1/NABP2/SLFN11/ZWILCH/CCNG1/PSMG2/E2F7/DTL/CDK2/BRCA1/BLM/XRCC3/RFWD3/RBBP8/TP53/FBXO5/EZH2/CACNB4/VPS4A/BRSK1/LCMT1/INIP/KNTC1/TICRR/ORC1/ZNF207/CDC14B/ZFY…	90
GO:2001022	BP	GO:2001022	positive regulation of response to DNA damage stimulus	79/6010	166/18903	1.47E-05	0.000377403	0.000302694	RPS3/RPL26/ACTB/HMGB1/PMAIP1/TFPT/PARP1/UBE2N/ZNHIT1/PCNA/MORF4L2/FOXM1/BCL7C/MEAF6/MAD2L2/EEF1E1/FUS/SMARCB1/ACTL6A/MORF4L1/RAD51AP1/BABAM1/TRIM28/YEATS4/RUVBL2/UBE2V2/SPRED1/SMARCE1/TIMELESS/RUVBL1/RAD9A/CEBPG/BRCA1/INO80E/MYC/TIGAR/BCL7A/FANCB/RBBP8/PNKP/NSMCE4A/XRCC1/TELO2/MGMT/SMARCA4/DDX11/USP1/DMAP1/WRAP53/DHX9/FXR1/MRGBP/SMARCD1/UCHL5/ACTR2/CCDC117/NSMCE1/PBK/BCL7B/SIRT6/MCRS1/KMT5C/SPRED…	79
GO:0071806	BP	GO:0071806	protein transmembrane transport	37/6010	64/18903	1.52E-05	0.000388022	0.000311211	SEC61G/HSPA5/ROMO1/TOMM7/HSPD1/SEC61B/TOMM22/TIMM17B/TIMM17A/EDNRB/TIMM44/DNAJC15/TIMM22/TMED10/TIMM50/DNAJC19/TRAM1/SEC61A1/CHCHD4/GRPEL1/TIMM23/TOMM20/TRAM2/PEX14/PEX7/PEX10/EDNRA/PEX13/GRPEL2/RTN2/ZFAND2B/AIFM1/TRAM1L1/TOMM20L/BLOC1S3/PEX16/PEX6	37
GO:0051444	BP	GO:0051444	negative regulation of ubiquitin-protein transferase activity	17/6010	22/18903	1.52E-05	0.000388022	0.000311211	RPS15/RPL37/RPS20/RPL11/RPL23/RPS7/PARK7/RPL5/MAD2L1/CDC20/BUB3/MAD2L2/BUB1B/BAG2/FBXO5/ABL1/USP44	17
GO:0001843	BP	GO:0001843	neural tube closure	49/6010	92/18903	1.56E-05	0.00039608	0.000317674	PFN1/RPS7/CITED2/TMED2/SDC4/CTHRC1/MTHFD1L/KDM2B/SPINT2/STIL/KIF20B/DVL2/FOLR1/LHX2/FZD3/ARHGAP35/SALL4/BMP4/MTHFR/PRKACA/PTK7/TRIM71/LMO4/RALA/MTHFD1/CELSR1/FZD2/SUFU/RARG/ABL1/ADM/FZD6/SCRIB/IFT122/TGFB2/PRICKLE1/CECR2/VANGL2/TEAD2/PTCH1/MKS1/NPHP3/NOG/RGMA/LRP2/TULP3/PLXNB2/COBL/CLUAP1	49
GO:0034655	BP	GO:0034655	nucleobase-containing compound catabolic process	177/6010	428/18903	1.60E-05	0.000404536	0.000324455	HINT1/SLIRP/YBX1/LSM4/LSM7/LSM5/NPM1/NUDT1/DNPH1/HSPA1A/BAX/SERBP1/HSPA1B/LSM2/POLR2G/RNASEH2A/HNRNPM/DUT/RNASEH2C/LSM6/APEX1/IGF2BP2/NUDT3/NUDT5/DCTPP1/PNP/KHSRP/HNRNPD/NCBP2/TDG/IGF2BP3/MAGOHB/LIN28B/RBM8A/ACOT7/HNRNPA0/UPF3A/IGF2BP1/FUS/ITPA/HNRNPAB/MRTO4/MAGOH/HNRNPC/ELAVL1/ZFP36L1/FEN1/DKC1/RNPS1/EXOSC8/NUDT8/LSM1/SMUG1/TARDBP/CARHSP1/NT5C/EIF3E/PRKCA/EXOSC3/SUCLG1/APOBEC3C/NUDT15/PYM1/CNP/N…	177
GO:1901998	BP	GO:1901998	toxin transport	26/6010	40/18903	1.61E-05	0.000405664	0.00032536	HSPA5/BNIP3/CCT4/CCT3/DNAJA1/COPZ1/NRP1/DNM1/CCT7/ATP6V0A1/TCP1/CCT8/RAB40B/CCT2/DNAJC17/CCT5/GGA1/RAB29/SLC7A8/SLC17A3/ANTXR1/RAB28/LRP6/SLC29A4/SLC22A3/MTMR12	26
GO:0000281	BP	GO:0000281	mitotic cytokinesis	46/6010	85/18903	1.63E-05	0.000409554	0.00032848	CFL1/STMN1/BIRC5/CHMP4B/CHMP4A/AURKB/NUSAP1/ANLN/RHOC/CEP55/ARF1/JTB/PLK1/CENPA/CDCA8/ARL3/RASA1/RHOA/NUP62/CKAP2/KIF4A/CHMP2A/CHMP3/RACGAP1/MITD1/POLDIP2/KIF23/ESPL1/RTKN/CIT/KIF20B/ECT2/VPS4A/LZTS2/CHMP6/CHMP5/SNX33/CHMP1A/CUL7/INCENP/ROCK2/MYH10/KIF4B/RAB35/EXOC1/ANKRD53	46
GO:0009144	BP	GO:0009144	purine nucleoside triphosphate metabolic process	110/6010	247/18903	1.65E-05	0.000412897	0.000331161	NDUFB1/ALDOA/TMSB4X/GAPDH/NDUFA11/TREM2/NDUFA1/NDUFA13/NDUFB2/TPI1/NDUFA3/NDUFS6/ENO1/RAN/NDUFS5/NDUFB7/NME1/NDUFB8/NDUFA6/NDUFS8/ATP1B1/HSPA8/NDUFA2/NDUFS7/NDUFC1/PKM/NDUFV2/NME4/LDHA/AK1/HSPA1A/NDUFB11/NDUFB10/NDUFA7/HSPA1B/NDUFB4/FIS1/STOML2/PGAM1/NDUFB3/NDUFB9/PARP1/NDUFS3/NDUFAB1/NDUFB6/EIF6/IGF1/PGK1/NDUFV3/NUDT5/UQCC3/NDUFA8/APP/NDUFV1/NDUFA5/ITPA/NDUFS2/RHOA/NDUFC2/AK2/PFKP/NDUFA9/MLST8/N…	110
GO:0021915	BP	GO:0021915	neural tube development	78/6010	164/18903	1.71E-05	0.000424524	0.000340487	PFN1/RPS7/MARCKS/CITED2/ATP6AP2/TMED2/TMEM107/SDC4/ZFP36L1/CTHRC1/MTHFD1L/KDM2B/SPINT2/PHGDH/LUZP1/STIL/PLOD3/PLXNA2/SSBP3/KIF20B/RPGRIP1L/DVL2/FOLR1/LHX2/FZD3/ARHGAP35/EPHA2/SALL4/BMP4/MTHFR/PRKACA/PTK7/TRIM71/LMO4/RALA/MTHFD1/PROX1/ARL13B/FKBP8/PKD2/CELSR1/FZD2/SUFU/RNF220/RARG/ABL1/IFT52/ADM/FZD6/SCRIB/SOX11/IFT122/FOXA1/CBY1/SOX4/PKD1/TGFB2/KAT5/PRICKLE1/ZNF358/IFT140/CECR2/VANGL2/TEAD2/SHH/P…	78
GO:0006271	BP	GO:0006271	DNA strand elongation involved in DNA replication	13/6010	15/18903	1.76E-05	0.000435788	0.000349521	PCNA/MCM7/MCM3/MCM4/GINS1/LIG1/POLE3/RFC3/POLD2/POLE/RFC4/DNA2/POLA1	13
GO:0009411	BP	GO:0009411	response to UV	72/6010	149/18903	1.81E-05	0.000446212	0.000357881	RPL26/HMGN1/RBX1/NPM1/BAX/CDKN1A/CCND1/PARP1/AURKB/PCNA/ATF4/MAPK13/ERCC1/CHEK1/FEN1/RHNO1/RUVBL2/DDB1/UBE2A/TRIAP1/POLD1/TIPIN/CDC25A/MMP2/AQP1/DTL/CIRBP/MSH2/MYC/EIF2S1/MSH6/TP53/TP53I13/DDB2/BRSK1/USP1/SMPD1/MFAP4/NOC2L/HYAL2/BAK1/SDE2/PBK/HYAL1/MMP9/SIRT6/CERS1/PTPRK/MEN1/STK11/PRIMPOL/CCAR2/EIF2AK4/NFATC4/TMEM161A/ERCC2/MC1R/TIMP1/CUL4A/AKT1/ERCC8/KDM1A/METTL3/TRIM32/CRIP1/PML/GTF2H2/SCARA3/…	72
GO:0072175	BP	GO:0072175	epithelial tube formation	68/6010	139/18903	1.84E-05	0.000451691	0.000362276	PFN1/RPS7/CITED2/TMED2/MMRN2/SDC4/CTHRC1/MTHFD1L/KDM2B/SPINT2/HAND1/LUZP1/STIL/HS2ST1/KIF20B/DVL2/FOLR1/LHX2/FZD3/ARHGAP35/SALL4/BMP4/MTHFR/PRKACA/PTK7/TRIM71/LMO4/RALA/MTHFD1/PROX1/CELSR1/PODXL/FZD2/SUFU/RARG/ABL1/IFT52/ADM/FZD6/SCRIB/SOX11/IFT122/SOX4/FGFR2/TGFB2/SOX9/EGF/PRICKLE1/PAX8/CECR2/VANGL2/FGF2/SOX8/TEAD2/OSR1/PTCH1/FGF10/MKS1/NPHP3/GDNF/NOG/RGMA/LRP2/TULP3/PLXNB2/COBL/GDF7/CLUAP1	68
GO:0036293	BP	GO:0036293	response to decreased oxygen levels	133/6010	309/18903	1.87E-05	0.000459297	0.000368376	TREM2/CHCHD2/ENO1/MALAT1/ATP1B1/CYBA/HSP90B1/BMP2/PMAIP1/MMP14/BNIP3/PIN1/TNF/RBPJ/P4HB/EGR1/PGK1/TXN2/EGLN2/CCNA2/FABP1/CITED2/ATF4/SOD2/STUB1/RGCC/IL1A/DPP4/NR4A2/PLAU/RHOA/STC2/ZFP36L1/TGFBR3/HYOU1/ADSL/ANGPTL4/SLC2A8/LONP1/FUNDC1/PHB2/MLST8/BAD/SLC11A2/IRAK1/AHCY/PDGFA/PLOD2/CPEB4/EEF2K/ACAA2/MMP2/AQP1/PGF/E2F1/VEGFB/SUV39H2/PLAT/UCP2/MYC/TIGAR/HMOX2/KCNA5/RYR1/TP53/TMBIM6/LIMD1/XRCC1/AK4/CYB…	133
GO:0010639	BP	GO:0010639	negative regulation of organelle organization	154/6010	366/18903	1.90E-05	0.000464103	0.000372231	PFN1/TMSB4X/STMN1/TMSB10/HNRNPA1/MKKS/SLC25A6/TOP2A/NPM1/AURKAIP1/CORO1A/HSPA1A/CAPZB/SLC25A5/FKBP4/NAA10/BIRC5/PTTG1/ZWINT/BNIP3/PARP1/CHMP4B/SLC25A4/CHMP4A/MAD2L1/IGF1/GSN/AURKB/VAT1/EPS8/CDC20/CCNB1/CENPF/BUB3/TPX2/ANAPC15/SNCA/SPC24/TMEM14A/PLK1/SPDL1/MAD2L2/SPC25/ERCC1/TWF2/CDCA8/CHEK1/NUF2/CDT1/HNRNPC/MCM2/BUB1B/BUB1/CKAP2/LIMA1/TRIP13/ARHGAP6/TTK/NDC80/TRIAP1/ZWILCH/CCNF/PARL/NME6/PSMG2/FL…	154
GO:0003205	BP	GO:0003205	cardiac chamber development	79/6010	167/18903	1.93E-05	0.00046601	0.000373761	MEF2C/TPM1/RBP4/NRP2/FKBP1A/BMP2/RBPJ/PLXND1/CITED2/PRDM1/NRP1/TGFBR3/JAG1/HAND1/FGFRL1/LUZP1/TNNI3/FHL2/DSP/TP53/AP2B1/CRELD1/TNNC1/DHRS3/SALL4/BMP4/PTK7/GJA5/PARVA/LMO4/STRA6/TNNT2/PROX1/HEY1/CPE/FZD2/SUFU/BMPR1A/SLIT3/NPRL3/COL11A1/GATA6/EDNRA/WNT2/ANK2/SOX11/SOX4/TBX3/TNNI1/MAML1/DCTN5/SRF/FGFR2/TGFB2/FOXF1/ADAMTS6/MED1/MESP1/MATR3/PAX8/RBM15/HEYL/DAND5/HEY2/PPP1R13L/HAND2/MYL3/TEK/ENG/SALL1/…	79
GO:0010971	BP	GO:0010971	positive regulation of G2/M transition of mitotic cell cycle	20/6010	28/18903	1.93E-05	0.00046601	0.000373761	CDK4/CDK1/CCND1/RAB11A/CCNB1/APP/CDC25B/RRM1/RCC2/CDC25A/DTL/RAD51C/CDC25C/FBXO5/CDC7/MTA3/PBX1/DBF4B/STOX1/WNT10B	20
GO:0034508	BP	GO:0034508	centromere complex assembly	22/6010	32/18903	1.94E-05	0.00046601	0.000373761	CENPW/ITGB3BP/CENPK/NASP/CENPN/CENPF/HELLS/CENPA/DLGAP5/RB1/CENPH/OIP5/MIS18A/HJURP/CENPO/CENPP/MIS12/CENPI/CENPE/KNTC1/SIRT6/CENPT	22
GO:0051085	BP	GO:0051085	chaperone cofactor-dependent protein refolding	22/6010	32/18903	1.94E-05	0.00046601	0.000373761	HSPE1/HSPA5/DNAJB1/SDF2L1/HSPA8/PTGES3/HSPH1/HSPA1A/HSPA1B/ST13/HSPA6/DNAJB4/BAG1/HSPA9/HSPA14/DNAJC7/HSPA13/DNAJB5/TOR2A/DNAJC18/GAK/TOR1A	22
GO:0032200	BP	GO:0032200	telomere organization	86/6010	185/18903	1.94E-05	0.00046601	0.000373761	NOP10/HSP90AB1/HSP90AA1/HNRNPA1/PTGES3/RPA3/NHP2/TFPT/CCT4/PARP1/APEX1/AURKB/PCNA/CCT3/HNRNPD/MAD2L2/HNRNPA2B1/ERCC1/ACTL6A/CCT6A/HNRNPC/RAD51/TPRKB/CCT7/FEN1/DKC1/RUVBL2/TCP1/NEK2/NABP2/CCT8/GAR1/RUVBL1/CCNE2/RECQL4/XRCC6/RFC1/RAD51C/INO80E/CCT2/MYC/BLM/PKIB/XRCC3/ACD/GNL3/PNKP/FBXO4/RPA1/EZH2/NSMCE4A/XRCC1/CCT5/TELO2/DNA2/WRAP53/DOT1L/UCHL5/ZNF827/TERF2/CCNE1/RAD50/NSMCE1/EXO1/DCLRE1B/SIRT6/RAD…	86
GO:0008535	BP	GO:0008535	respiratory chain complex IV assembly	21/6010	30/18903	1.95E-05	0.000466841	0.000374427	SMIM4/PET100/COX17/COX20/COX14/COA6/COA3/COA1/COA4/SURF1/SMIM20/BCS1L/C12orf73/COA5/TACO1/COX16/PET117/COX19/COX10/SCO1/TMEM223	21
GO:0051353	BP	GO:0051353	positive regulation of oxidoreductase activity	35/6010	60/18903	1.97E-05	0.000467828	0.000375219	NDUFA4/CALM3/COX17/CYBA/ABL2/PARK7/TNF/DHFR/S100A1/IL1B/SNCA/AGT/GNAI2/FDX1/FXN/FCER2/SCARB1/SDHAF4/ATP7A/AGTR1/CCS/TERF2/NUS1/ABL1/HTR2B/CDH3/EDN3/PDPR/AKT1/RGN/CYP27B1/SIRT3/PDP1/GDNF/EDN1	35
GO:0001666	BP	GO:0001666	response to hypoxia	128/6010	296/18903	2.04E-05	0.000483846	0.000388065	TREM2/CHCHD2/ENO1/MALAT1/ATP1B1/CYBA/HSP90B1/BMP2/PMAIP1/MMP14/BNIP3/PIN1/TNF/RBPJ/P4HB/EGR1/PGK1/TXN2/EGLN2/CCNA2/FABP1/CITED2/SOD2/STUB1/RGCC/IL1A/DPP4/NR4A2/PLAU/RHOA/STC2/ZFP36L1/TGFBR3/HYOU1/ADSL/ANGPTL4/SLC2A8/LONP1/FUNDC1/PHB2/MLST8/BAD/SLC11A2/IRAK1/AHCY/PDGFA/PLOD2/ACAA2/MMP2/AQP1/PGF/E2F1/VEGFB/SUV39H2/PLAT/UCP2/MYC/TIGAR/HMOX2/KCNA5/RYR1/TP53/TMBIM6/LIMD1/XRCC1/AK4/CYBB/SMAD3/NDRG1/MIE…	128
GO:0090307	BP	GO:0090307	mitotic spindle assembly	41/6010	74/18903	2.21E-05	0.000521332	0.000418131	HSPA1A/HSPA1B/BIRC5/CHMP4B/CHMP4A/RAB11A/AURKB/CDC20/PRC1/SMC1A/TPX2/PLK1/KIFC1/MYBL2/MZT1/CDCA8/RHOA/KIF4A/NEK2/CHMP2A/CHMP3/KIF11/DRG1/RACGAP1/POLDIP2/KIF23/SMC3/KIF15/AAAS/KPNB1/BCCIP/CHMP6/ZNF207/CHMP5/CHEK2/CHMP1A/INCENP/SPICE1/KIF2A/HNRNPU/KIF4B	41
GO:0070482	BP	GO:0070482	response to oxygen levels	143/6010	337/18903	2.24E-05	0.000526528	0.000422299	TREM2/CHCHD2/ENO1/MALAT1/ATP1B1/ATP6V1G1/CYBA/HSP90B1/BMP2/PMAIP1/MMP14/BNIP3/PIN1/TNF/RBPJ/P4HB/EGR1/PGK1/COL1A1/TXN2/EGLN2/CCNA2/FABP1/CITED2/ATF4/SOD2/STUB1/RGCC/IL1A/DPP4/NDUFS2/NR4A2/PLAU/RHOA/STC2/ZFP36L1/TGFBR3/HYOU1/ADSL/ANGPTL4/SLC2A8/LONP1/FUNDC1/PHB2/MLST8/HDAC2/BAD/SLC11A2/IRAK1/TMEM199/AHCY/PDGFA/PLOD2/CPEB4/EEF2K/ACAA2/MMP2/AQP1/PGF/SLC7A5/PDPN/E2F1/VEGFB/SUV39H2/PLAT/UCP2/MYC/TIGAR…	143
GO:0006400	BP	GO:0006400	tRNA modification	49/6010	93/18903	2.29E-05	0.000535952	0.000429857	TRMT112/ELP5/DPH3/HSD17B10/OSGEP/URM1/TPRKB/ELP6/THUMPD2/TRMU/PUSL1/TYW3/METTL1/QTRT1/TRMT10A/GTPBP3/WDR4/DUS1L/METTL2A/PUS1/TRMT61A/SSB/TRMT2A/FTSJ1/KTI12/DUS4L/TRMT11/METTL2B/TRUB1/ADAT2/TRMT5/MTFMT/METTL8/AARS2/TRMT1/CDK5RAP1/DUS3L/C9orf64/NAT10/PUS7/TRIT1/TRMT6/TRMT10C/OSGEPL1/THUMPD3/WDR6/RPUSD4/CTU2/THG1L	49
GO:0090224	BP	GO:0090224	regulation of spindle organization	29/6010	47/18903	2.31E-05	0.000538641	0.000432014	HSPA1A/HSPA1B/CLTC/CHMP4B/CHMP4A/TPX2/PLK1/NUP62/SPAG5/GNAI1/CHMP2A/CHMP3/DRG1/TACC3/STIL/PSRC1/KIF15/SASS6/CHMP6/CHMP5/BORA/CHMP1A/PKD1/GPSM2/CENPJ/HNRNPU/DCTN1/MAPK15/ANKRD53	29
GO:1902749	BP	GO:1902749	regulation of cell cycle G2/M phase transition	56/6010	110/18903	2.31E-05	0.000538641	0.000432014	NPM1/CDK4/CDKN1A/CDK1/CCND1/RAB11A/AURKB/CCNB1/CENPF/CLSPN/PLK1/APP/CDC25B/BABAM1/CHEK1/AURKA/ATF5/CDC6/RRM1/RCC2/KIF14/NABP2/CCNG1/CDC25A/DTL/CDK2/RAD51C/CDC25C/BRCA1/BLM/RBBP8/TP53/FBXO5/VPS4A/BRSK1/INIP/TICRR/ORC1/CDC14B/ZFYVE19/RNASEH2B/BARD1/CDC7/RAD50/PKIA/NAE1/MTA3/ATAD5/PBX1/DBF4B/STOX1/MIIP/AVEN/PAXIP1/WNT10B/FZR1	56
GO:0031503	BP	GO:0031503	protein-containing complex localization	83/6010	178/18903	2.34E-05	0.000541933	0.000434654	RPS15/AP2S1/TYROBP/RAN/DYNLL1/AP2M1/NPM1/FKBP4/BIRC5/SSNA1/SFPQ/RAB11A/EIF6/HSPB11/HRAS/AP2A2/SNAPIN/MZT1/KIF17/ARL3/LMNB2/NDC1/XPO1/RCC2/ABCE1/IFT22/AP3D1/DLG2/IFT27/EZR/STX7/NSG1/AP2B1/IPO9/SEH1L/GPC6/LMNA/RRS1/TERF2/SYNJ2BP/GPC4/CEP131/DYNC2H1/PCM1/EFNB2/LTV1/IFT52/IFT43/OPHN1/DYNC2LI1/DLG4/PPP3R1/SCRIB/IFT122/IFT46/ARC/LMNB1/ATAD1/RABL2B/KLHL21/DZIP1/HNRNPU/SNAP25/TUB/IFT140/IFT20/CPLX1/SSX2I…	83
GO:0046034	BP	GO:0046034	ATP metabolic process	98/6010	217/18903	2.35E-05	0.000541933	0.000434654	NDUFB1/ALDOA/TMSB4X/GAPDH/NDUFA11/TREM2/NDUFA1/NDUFA13/NDUFB2/TPI1/NDUFA3/NDUFS6/ENO1/NDUFS5/NDUFB7/NDUFB8/NDUFA6/NDUFS8/ATP1B1/HSPA8/NDUFA2/NDUFS7/NDUFC1/PKM/NDUFV2/LDHA/AK1/HSPA1A/NDUFB11/NDUFB10/NDUFA7/HSPA1B/NDUFB4/FIS1/STOML2/PGAM1/NDUFB3/NDUFB9/PARP1/NDUFS3/NDUFAB1/NDUFB6/EIF6/IGF1/PGK1/NDUFV3/NUDT5/UQCC3/NDUFA8/APP/NDUFV1/NDUFA5/NDUFS2/NDUFC2/AK2/PFKP/NDUFA9/MLST8/NDUFS4/ATP6V1B2/BAD/OLA1/…	98
GO:0035148	BP	GO:0035148	tube formation	74/6010	155/18903	2.35E-05	0.000541933	0.000434654	PFN1/RPS7/ATOH8/CITED2/SDCCAG8/TMED2/MMRN2/ITGB1BP1/SDC4/CTHRC1/MTHFD1L/KDM2B/SPINT2/HAND1/LUZP1/STIL/HS2ST1/KIF20B/DVL2/FOLR1/LHX2/FZD3/ARHGAP35/SALL4/BMP4/MTHFR/PRKACA/PTK7/TRIM71/LMO4/YWHAZ/RALA/MTHFD1/PROX1/CELSR1/PODXL/FZD2/SUFU/RARG/ABL1/IFT52/VEGFA/ADM/FZD6/SCRIB/SOX11/IFT122/SOX4/FGFR2/TGFB2/SOX9/EGF/PRICKLE1/PAX8/CECR2/VANGL2/FGF2/SOX8/TEAD2/OSR1/SHH/PTCH1/FGF10/MKS1/NPHP3/GDNF/NOG/RGMA/…	74
GO:0006282	BP	GO:0006282	regulation of DNA repair	96/6010	212/18903	2.48E-05	0.000567589	0.000455231	RPS3/ACTB/HMGA2/SF3B5/HMGB1/TFPT/ENY2/PARP1/UBE2N/PCNA/DEK/MORF4L2/MAGEF1/FOXM1/TAF9/BCL7C/MEAF6/MAD2L2/FUS/SMARCB1/ACTL6A/MORF4L1/RAD51AP1/BABAM1/CHEK1/TRIM28/RAD51/YEATS4/RUVBL2/PPP4C/UBE2V2/SMARCE1/RMI2/TIMELESS/PARPBP/RUVBL1/CEBPG/BRCA1/NUDT16L1/INO80E/FIGNL1/TIGAR/BCL7A/FANCB/RBBP8/PNKP/XRCC1/MGMT/SMARCA4/DDX11/USP1/DMAP1/TAF12/AUNIP/WRAP53/DHX9/MRGBP/SF3B3/SMARCD1/UCHL5/BARD1/ACTR2/CCDC117/…	96
GO:1903046	BP	GO:1903046	meiotic cell cycle process	96/6010	212/18903	2.48E-05	0.000567589	0.000455231	CKS2/CALR/TOP2A/UBB/PTTG1/CDC20/SMC1A/CCNB2/PLK1/TUBG1/SMC2/SMC4/CDC25B/ERCC1/MND1/RAD51AP1/NUF2/RAD51/NDC1/AURKA/PPP2R1A/BUB1B/BUB1/SLC2A8/TRIP13/ASPM/NCAPH/TTK/NDC80/PSMC3IP/YTHDF2/CDC25A/CCNE2/DMC1/ESPL1/NCAPH2/RAD1/RAD51C/CDC25C/SMC3/RAD54L/FANCD2/FIGNL1/FANCA/NPM2/PSMD13/MSH6/FBXO5/PDE3A/C11orf80/MEIKIN/SUN1/ING2/RAD54B/EME1/P3H4/CCNB1IP1/KIF18A/NCAPD3/ACTR2/CCNE1/RAD50/SYCE2/INCENP/MOV10L1/…	96
GO:0060562	BP	GO:0060562	epithelial tube morphogenesis	142/6010	335/18903	2.54E-05	0.000577441	0.000463133	PFN1/MEF2C/RPS7/MKKS/MDK/CTSZ/BMP2/MMP14/CSNK2B/TNF/RBPJ/GPC3/MAGED1/PLXND1/CSF1/CITED2/STARD13/CSF1R/TMED2/PPP1CA/MMRN2/CLIC4/NRP1/SDC4/AGT/RHOA/CTHRC1/PHB2/MTHFD1L/KDM2B/SPINT2/HOXB7/HAND1/TIMELESS/LUZP1/STIL/COL4A1/HS2ST1/SPRY2/ILK/MYC/SPRY1/KIF20B/RDH10/DVL2/FOLR1/ADAMTS12/LHX2/DNAAF1/FZD3/SMAD3/ARHGAP35/EPHA2/SALL4/AHI1/BMP4/MTHFR/PRKACA/PTK7/TRIM71/LMO4/RALA/SOSTDC1/MTHFD1/PROX1/ARL13B/PKD2…	142
GO:0035567	BP	GO:0035567	non-canonical Wnt signaling pathway	40/6010	72/18903	2.54E-05	0.000577441	0.000463133	DAB2/FRZB/GPC3/DAAM1/RHOA/CTHRC1/CSNK1E/CDC42/FZD5/DVL2/PRICKLE2/FZD3/GPC6/PTK7/FZD7/PLEKHA4/DKK1/CELSR1/GPC4/FZD2/WNT5B/LBX2/ABL1/ROR2/RAC1/RYK/FZD6/ARHGEF19/FZD9/PRICKLE1/CELSR3/SPEF1/FZD10/VANGL2/VANGL1/MKS1/NPHP3/IFT80/MLLT3/FZD8	40
GO:0060236	BP	GO:0060236	regulation of mitotic spindle organization	27/6010	43/18903	2.81E-05	0.000635396	0.000509615	HSPA1A/HSPA1B/CLTC/CHMP4B/CHMP4A/TPX2/PLK1/NUP62/GNAI1/CHMP2A/CHMP3/DRG1/TACC3/STIL/PSRC1/KIF15/SASS6/CHMP6/CHMP5/BORA/CHMP1A/PKD1/GPSM2/CENPJ/HNRNPU/DCTN1/ANKRD53	27
GO:0010212	BP	GO:0010212	response to ionizing radiation	69/6010	143/18903	2.84E-05	0.000637367	0.000511197	RPL26/HSPA5/EEF1D/NUCKS1/CYBA/BAX/GTF2H5/CDKN1A/CCND1/PARP1/EGR1/IFI16/HRAS/SOD2/ERCC1/IL1A/RAD51AP1/BABAM1/RAD51/RHNO1/SWI5/NABP2/RAD9A/XRCC6/BRAT1/RAD1/BRCA1/RAD54L/MSH2/FANCD2/MYC/FIGNL1/TIGAR/BLM/RFWD3/TP53/FBXO4/SNAI2/ECT2/MGMT/INIP/SMPD1/TICRR/CRYAB/RAD54B/BAK1/BARD1/CHEK2/CCND2/XRCC2/AEN/TMEM109/MEN1/TNKS1BP1/RNF8/STK11/NET1/KAT5/ERCC8/CLOCK/PRKDC/KDM1A/PAXIP1/DNMT3A/YAP1/PML/HSF1/RAD9B/XR…	69
GO:1904816	BP	GO:1904816	positive regulation of protein localization to chromosome, telomeric region	11/6010	12/18903	2.84E-05	0.000637367	0.000511197	CCT4/CCT3/CCT6A/CCT7/DKC1/TCP1/CCT8/CCT2/GNL3/CCT5/WRAP53	11
GO:0009201	BP	GO:0009201	ribonucleoside triphosphate biosynthetic process	61/6010	123/18903	2.88E-05	0.000643694	0.000516271	NDUFB1/ALDOA/TMSB4X/NDUFA11/TREM2/NDUFA1/NDUFA13/NDUFB2/NDUFA3/NDUFS6/ENO1/NDUFS5/NDUFB7/NME1/NDUFB8/NDUFA6/NDUFS8/NDUFA2/NDUFS7/NDUFC1/NDUFV2/NME4/NDUFB11/NDUFB10/NDUFA7/NDUFB4/STOML2/NDUFB3/NDUFB9/PARP1/NDUFS3/NDUFAB1/NDUFB6/NDUFV3/UQCC3/NDUFA8/NDUFV1/NDUFA5/NDUFS2/NDUFC2/NDUFA9/NDUFS4/IMPDH2/NME6/NDUFA12/FLCN/NME3/NDUFB5/UCK2/UCK1/AK4/SDHC/NUDT2/CTPS1/SDHA/PKLR/CAD/DGUOK/NDUFA10/VCP/NME5	61
GO:0009123	BP	GO:0009123	nucleoside monophosphate metabolic process	42/6010	77/18903	2.92E-05	0.000652335	0.000523202	DNPH1/APRT/AK1/DTYMK/TYMS/DUT/GUK1/TK1/PNP/PAICS/AK6/ADSL/AK2/NT5C/PRPS1/IMPDH2/DLG2/HPRT1/AK3/PRPS2/UCK2/UCK1/DCK/AK4/NUDT2/ATIC/DPYS/DHODH/CASK/PPAT/GMPS/DCTD/CMPK1/UMPS/CAD/PFAS/DGUOK/GART/NT5M/NT5E/TJP2/AK8	42
GO:0034644	BP	GO:0034644	cellular response to UV	47/6010	89/18903	3.08E-05	0.000685713	0.000549972	RPL26/RBX1/NPM1/BAX/CDKN1A/PARP1/AURKB/PCNA/ATF4/MAPK13/ERCC1/CHEK1/RHNO1/RUVBL2/DDB1/TRIAP1/POLD1/CDC25A/MMP2/AQP1/MYC/EIF2S1/TP53/DDB2/SMPD1/MFAP4/NOC2L/HYAL2/BAK1/SDE2/PBK/HYAL1/MMP9/CERS1/PTPRK/STK11/EIF2AK4/NFATC4/TMEM161A/MC1R/TIMP1/CUL4A/KDM1A/METTL3/CRIP1/ACTR5/IMPACT	47
GO:0001841	BP	GO:0001841	neural tube formation	54/6010	106/18903	3.14E-05	0.000694777	0.000557242	PFN1/RPS7/CITED2/TMED2/SDC4/CTHRC1/MTHFD1L/KDM2B/SPINT2/LUZP1/STIL/KIF20B/DVL2/FOLR1/LHX2/FZD3/ARHGAP35/SALL4/BMP4/MTHFR/PRKACA/PTK7/TRIM71/LMO4/RALA/MTHFD1/CELSR1/FZD2/SUFU/RARG/ABL1/IFT52/ADM/FZD6/SCRIB/SOX11/IFT122/SOX4/TGFB2/PRICKLE1/CECR2/VANGL2/TEAD2/PTCH1/MKS1/NPHP3/NOG/RGMA/LRP2/TULP3/PLXNB2/COBL/GDF7/CLUAP1	54
GO:0001889	BP	GO:0001889	liver development	68/6010	141/18903	3.30E-05	0.000728159	0.000584016	XBP1/MDK/VTN/TYMS/FRZB/TNF/ARF6/CCND1/PCNA/FGL1/ACADM/CITED2/HNRNPD/ARID5B/SOD2/SMARCB1/GFER/CEBPA/TGFBR3/AURKA/TNFAIP3/E2F7/CEBPG/SLC7A5/UPF2/UCP2/CIT/PCK2/RPGRIP1L/ACO2/EZH2/DNAAF1/JUN/SMAD3/HLX/ATP7A/MPST/PROX1/PRMT5/PKD2/FPGS/HPN/RHBDD3/ASS1/IL6/PRKCSH/GATA6/LSR/ITGA2/PKD1/TBX3/HNF4A/CYP1A1/PNPT1/SOX9/MED1/MESP1/ONECUT2/RGN/ACAT1/CLDN1/SRD5A1/PTCH1/SERPINA10/NPHP3/PCK1/COBL/PTCD2	68
GO:0051101	BP	GO:0051101	regulation of DNA binding	60/6010	121/18903	3.35E-05	0.000736562	0.000590755	TMSB4X/CALM3/NME1/HMGA2/EDF1/CALM2/HMGB1/PARK7/CALM1/LAMTOR5/CSNK2B/ZNF593/SUMO3/TXN/PARP1/IGF1/SUMO1/HMGB2/IFI16/NFKBIA/SRI/MAD2L2/RB1/CDT1/TRIM28/DDIT3/HJURP/HDAC2/NEK2/HAND1/CEBPG/E2F1/MDFI/ACD/LHX2/JUN/DOT1L/DDRGK1/HEY1/HABP4/RNF220/MMP9/TFAP4/CTNNBIP1/SOX11/ZNF462/ITGA2/GATA1/SUMO4/ERCC2/EGF/HEY2/HAND2/SIRT2/KDM1A/ZC4H2/MSX2/LIF/MSX1/POU4F1	60
GO:0010389	BP	GO:0010389	regulation of G2/M transition of mitotic cell cycle	51/6010	99/18903	3.50E-05	0.000767374	0.000615467	CDK4/CDKN1A/CDK1/CCND1/RAB11A/AURKB/CCNB1/CENPF/CLSPN/PLK1/APP/CDC25B/BABAM1/CHEK1/AURKA/CDC6/RRM1/RCC2/KIF14/NABP2/CCNG1/CDC25A/DTL/CDK2/RAD51C/CDC25C/BRCA1/BLM/RBBP8/FBXO5/VPS4A/BRSK1/INIP/TICRR/ORC1/CDC14B/ZFYVE19/RNASEH2B/BARD1/CDC7/RAD50/PKIA/NAE1/MTA3/PBX1/DBF4B/STOX1/MIIP/AVEN/WNT10B/FZR1	51
GO:0051084	BP	GO:0051084	'de novo' post-translational protein folding	24/6010	37/18903	3.60E-05	0.000786475	0.000630788	HSPE1/HSPA5/DNAJB1/SDF2L1/HSPA8/PTGES3/HSPH1/HSPA1A/HSPA1B/ST13/HSPA6/DNAJB4/BAG1/HSPA9/HSPA14/DNAJC7/CHCHD4/HSPA13/CCT2/DNAJB5/TOR2A/DNAJC18/GAK/TOR1A	24
GO:0030198	BP	GO:0030198	extracellular matrix organization	135/6010	318/18903	3.64E-05	0.000792906	0.000635945	FSCN1/SERPINH1/GAS6/BMP2/COL1A2/VTN/MMP14/COL3A1/LUM/DNAJB6/ANXA2/TNF/IER3IP1/CRTAP/COL1A1/ITGB1/PHLDB1/APP/MPV17/RGCC/RB1/POSTN/DPP4/AGT/ADAMTS9/PRDX4/MYO1E/NID1/COL4A2/COL5A2/SPINT2/ADAMTS17/COL5A1/MMP2/FKBP10/PLOD3/PDPN/COL4A1/FBLN1/KIF9/RXFP1/CTSV/PXDN/EMILIN1/FLRT2/NID2/LOX/RECK/ADAMTS12/LAMB2/LTBP3/CREB3L1/HAS1/SMAD3/SMOC2/AEBP1/ATP7A/FMOD/BMP1/MFAP4/COL15A1/P3H4/EGFL6/OLFML2B/MMP23B/RIC8A/…	135
GO:0051315	BP	GO:0051315	attachment of mitotic spindle microtubules to kinetochore	16/6010	21/18903	3.74E-05	0.000811129	0.000650561	BIRC5/AURKB/CDCA8/KIF2C/NUF2/CDT1/NDC80/CHAMP1/BOD1/MIS12/CENPE/SEH1L/INCENP/RMDN1/KAT5/HNRNPU	16
GO:0061008	BP	GO:0061008	hepaticobiliary system development	69/6010	144/18903	3.77E-05	0.00081509	0.000653738	XBP1/MDK/VTN/TYMS/FRZB/TNF/ARF6/CCND1/PCNA/FGL1/ACADM/CITED2/HNRNPD/ARID5B/SOD2/SMARCB1/GFER/CEBPA/TGFBR3/AURKA/TNFAIP3/E2F7/CEBPG/SLC7A5/UPF2/UCP2/CIT/PCK2/RPGRIP1L/ACO2/EZH2/DNAAF1/JUN/SMAD3/HLX/ATP7A/MPST/PROX1/PRMT5/PKD2/FPGS/HPN/RHBDD3/ASS1/IL6/PRKCSH/GATA6/LSR/ITGA2/PKD1/TBX3/HNF4A/CYP1A1/PNPT1/SOX9/MED1/MESP1/ONECUT2/RGN/ACAT1/CLDN1/SRD5A1/PTCH1/MKS1/SERPINA10/NPHP3/PCK1/COBL/PTCD2	69
GO:0009408	BP	GO:0009408	response to heat	57/6010	114/18903	3.85E-05	0.000829671	0.000665433	HSPB1/CD14/HSP90AB1/HSP90AA1/DNAJB1/YWHAE/HSBP1/HSPA1A/BAG3/SOD1/HSPA1B/DNAJB6/HSBP1L1/IER5/DNAJA4/IGF1/HSPA6/SUMO1/RBBP7/SCN9A/DNAJA1/STUB1/DNAJB4/IL1A/CHORDC1/HDAC2/EIF2B2/IRAK1/DNAJC7/HTRA2/EIF2S1/POLR2D/PDCD6/DNAJC2/EIF2B5/CRYAB/PRKACA/EIF2B4/CD34/PKLR/HSPB6/MICA/EIF2B3/ST8SIA1/DNAJA3/LRP11/MICB/EIF2B1/AKT1/DNAJA2/VCP/HSF1/TRPM2/TACR1/ANO1/HSPB2/ASIC3	57
GO:0031570	BP	GO:0031570	DNA integrity checkpoint signaling	63/6010	129/18903	3.91E-05	0.000840679	0.000674261	RPL26/RPS27L/CDKN1A/CDK1/CCND1/GTSE1/CLSPN/PLK1/BABAM1/CHEK1/CDT1/RAD51/RHNO1/WDR76/CDC6/PRPF19/TRIAP1/CDC45/TIPIN/CCNG1/TIMELESS/RAD9A/FEM1B/DTL/E2F1/RAD1/CDK2/BRCA1/MSH2/MDC1/FANCD2/BLM/RFWD3/TP53/FBXO4/TELO2/BRSK1/TIPRL/DNA2/TICRR/DOT1L/PTPN11/ORC1/EME1/CDC14B/RNASEH2B/BARD1/CHEK2/SDE2/NAE1/PBK/FBXO31/PIDD1/CCAR2/EIF2AK4/CUL4A/RPA2/CLOCK/PRKDC/PML/RAD9B/FZR1/BRIP1	63
GO:0090150	BP	GO:0090150	establishment of protein localization to membrane	117/6010	270/18903	4.05E-05	0.000865685	0.000694317	SEC61G/NDUFA13/HSPA5/TIMM13/ROMO1/TOMM7/HSP90AA1/CALM3/TIMM8B/SRP14/ATP1B1/SEC61B/BAX/TIMM10/TOMM5/WDR83OS/PDCD5/FIS1/KRT18/SSR3/SRP9/CHMP4B/TOMM22/CHMP4A/RAB11A/ARL6IP1/NACA/NMT1/EMC6/ZDHHC12/VAMP2/HRAS/TIMM22/TIMM8A/SRP19/EMC10/ITGB1BP1/TRAM1/HSPA4/SEC61A1/MTX2/EMC9/LYPLA1/ZDHHC6/VPS37A/EMC8/RAB34/EMC4/RAB11B/SGTA/RAB7A/TIMM9/CDK5/MTX1/SRPRB/BCS1L/ICMT/YIF1B/CLN3/SSR1/MFF/SAMM50/TOMM20/TIMM10B/…	117
GO:0051204	BP	GO:0051204	protein insertion into mitochondrial membrane	22/6010	33/18903	4.06E-05	0.000865685	0.000694317	NDUFA13/TIMM13/ROMO1/TOMM7/HSP90AA1/TIMM8B/BAX/TIMM10/TOMM5/PDCD5/TOMM22/NMT1/TIMM22/TIMM8A/HSPA4/MTX2/TIMM9/MTX1/SAMM50/TOMM20/TIMM10B/AGK	22
GO:0009066	BP	GO:0009066	aspartate family amino acid metabolic process	29/6010	48/18903	4.07E-05	0.000865685	0.000694317	ATF4/SMS/MTHFD2L/GOT2/NIT2/ENOPH1/PHGDH/GOT1/ASNSD1/PLOD2/PLOD3/ADI1/GCAT/DLST/ASNS/MTHFR/MTAP/AADAT/MTHFD1/ASS1/ASPG/ASRGL1/CRYM/MAT1A/MTRR/SDSL/HYKK/AASDHPPT/AASS	29
GO:0006099	BP	GO:0006099	tricarboxylic acid cycle	21/6010	31/18903	4.24E-05	0.000899644	0.000721554	IDH1/MDH2/MDH1/MRPS36/IDH3B/IDH2/SUCLG1/CS/DLAT/ACO2/DLST/PDHA1/SDHC/SDHAF2/SDHA/IDH3A/FH/NNT/OGDH/IDH3G/MDH1B	21
GO:0070129	BP	GO:0070129	regulation of mitochondrial translation	18/6010	25/18903	4.31E-05	0.000911074	0.000730721	UQCC2/C1QBP/COA3/SHMT2/RPUSD3/TSFM/MPV17L2/TACO1/TRUB2/MRPS27/LRPPRC/MALSU1/METTL8/CDK5RAP1/MTG2/TRMT10C/RPUSD4/NGRN	18
GO:0043062	BP	GO:0043062	extracellular structure organization	135/6010	319/18903	4.35E-05	0.000917047	0.000735512	FSCN1/SERPINH1/GAS6/BMP2/COL1A2/VTN/MMP14/COL3A1/LUM/DNAJB6/ANXA2/TNF/IER3IP1/CRTAP/COL1A1/ITGB1/PHLDB1/APP/MPV17/RGCC/RB1/POSTN/DPP4/AGT/ADAMTS9/PRDX4/MYO1E/NID1/COL4A2/COL5A2/SPINT2/ADAMTS17/COL5A1/MMP2/FKBP10/PLOD3/PDPN/COL4A1/FBLN1/KIF9/RXFP1/CTSV/PXDN/EMILIN1/FLRT2/NID2/LOX/RECK/ADAMTS12/LAMB2/LTBP3/CREB3L1/HAS1/SMAD3/SMOC2/AEBP1/ATP7A/FMOD/BMP1/MFAP4/COL15A1/P3H4/EGFL6/OLFML2B/MMP23B/RIC8A/…	135
GO:0006760	BP	GO:0006760	folic acid-containing compound metabolic process	19/6010	27/18903	4.39E-05	0.000917707	0.000736042	TYMS/DHFR/GGH/SHMT2/MTHFD2L/MTHFD2/MTHFD1L/MTHFS/FOLR1/ATIC/MTHFR/MTHFD1/FPGS/GART/MTRR/FOLH1/ALDH1L2/FTCD/AASDHPPT	19
GO:0009064	BP	GO:0009064	glutamine family amino acid metabolic process	42/6010	78/18903	4.40E-05	0.000917707	0.000736042	FAH/GLUD1/GOT2/NIT2/PYCR1/PHGDH/GOT1/ASNSD1/ARHGAP11B/ALDH18A1/ASL/CLN3/PRODH2/MTHFS/RIMKLB/ARG2/GLS/ATP2B4/ASNS/GGT1/CTPS1/AADAT/PPAT/GMPS/FPGS/CAD/ASS1/ASRGL1/GFPT2/PFAS/DDAH2/NAGS/ALDH4A1/SLC39A8/AGMAT/PYCR2/GFPT1/FTCD/AMDHD1/GLUD2/DDAH1/GAD1	42
GO:0070972	BP	GO:0070972	protein localization to endoplasmic reticulum	42/6010	78/18903	4.40E-05	0.000917707	0.000736042	SEC61G/HSPA5/SRP14/SEC61B/ZFAND2A/BTF3/KDELR2/PPP1R15A/SSR3/SRP9/CHMP4B/CHMP4A/SPCS1/SPCS2/KDELR1/SPCS3/RER1/SRP19/HERPUD1/TRAM1/SEC61A1/RTN4/INSIG1/KDELR3/SGTA/SRPRB/INSIG2/MAN1A1/TRAM2/BCAP31/BCAP29/DDRGK1/VAPA/BAG6/UBL4A/SGTB/ANK2/SRP68/ZFAND2B/SRP72/TRAM1L1/PDIA2	42
GO:0044270	BP	GO:0044270	cellular nitrogen compound catabolic process	191/6010	474/18903	4.74E-05	0.000985122	0.000790111	HINT1/SLIRP/YBX1/BLVRB/LSM4/LSM7/LSM5/NPM1/NUDT1/DNPH1/HSPA1A/BAX/SERBP1/HSPA1B/LSM2/POLR2G/RNASEH2A/HNRNPM/DUT/HNMT/RNASEH2C/LSM6/APEX1/IGF2BP2/NUDT3/NUDT5/DCTPP1/PNP/KHSRP/HNRNPD/BLVRA/NCBP2/TDG/IGF2BP3/MAGOHB/LIN28B/RBM8A/ACOT7/HNRNPA0/UPF3A/IGF2BP1/FUS/ITPA/HNRNPAB/MRTO4/MAGOH/HNRNPC/ELAVL1/ZFP36L1/FEN1/DKC1/RNPS1/EXOSC8/NUDT8/LSM1/SMUG1/TARDBP/CARHSP1/NT5C/EIF3E/QPRT/PRKCA/EXOSC3/SUCLG1/APOB…	191
GO:0006122	BP	GO:0006122	mitochondrial electron transport, ubiquinol to cytochrome c	12/6010	14/18903	4.82E-05	0.000999421	0.00080158	UQCR11/UQCRQ/UQCR10/UQCRH/CYCS/UQCRFS1/UQCRB/UQCC3/CYC1/UQCRC1/UQCRHL/UQCRC2	12
GO:0061136	BP	GO:0061136	regulation of proteasomal protein catabolic process	88/6010	194/18903	4.89E-05	0.001011099	0.000810946	DAB2/RPL11/TREM2/HSP90AB1/RBX1/SUMO2/ZFAND2A/HSPA1A/PARK7/HSPA1B/UBB/PSMC3/PSMC4/PSMD14/RAD23A/PSMC5/CDC20/SUMO1/PLK1/GIPC1/TAF9/PSMC1/STUB1/DDA1/HERPUD1/CEBPA/AURKA/PSME3/XPO1/COMMD1/HSPBP1/CSNK1E/NUDT15/BAG2/SGTA/SVIP/RNFT1/CDK2/USP5/CLU/TRIB3/USP14/CSNK1A1/PSMD10/UBXN1/PRKACA/TMTC3/BCAP31/PSMC2/UCHL5/DDRGK1/FBXO22/MAP1A/PBK/TTC36/RNFT2/PSMF1/PSME2/TRIB2/SIRT6/PSMC6/BBS7/TMEM259/OPHN1/CAMLG/BAG…	88
GO:0045862	BP	GO:0045862	positive regulation of proteolysis	154/6010	372/18903	5.18E-05	0.00106758	0.000856246	DAB2/RPS3/HSPE1/TREM2/NDUFA13/ENO1/RBX1/HSPD1/SUMO2/RPS27L/AURKAIP1/CTSC/ZFAND2A/HSPA1A/HMGB1/BAX/CYCS/HSPA1B/PMAIP1/ASPH/MMP14/PDCD5/FIS1/PSMC3/PSENEN/ANP32B/PSMC4/ANXA2/TNF/PSMD14/CLN6/RAD23A/CTSD/PSMC5/GSN/CDC20/SUMO1/S100A9/IL1B/IFI16/ADRM1/MAGEF1/SNCA/PYCARD/PLK1/PSMC1/STUB1/APP/RCN3/ADAM9/DDA1/HERPUD1/RHOA/PCOLCE/CEBPA/AURKA/PSME3/FN1/HSPBP1/CSNK1E/HDAC2/BAD/BAG2/SGTA/PLGRKT/TNFSF15/APH1A/S…	154
GO:0007004	BP	GO:0007004	telomere maintenance via telomerase	38/6010	69/18903	5.22E-05	0.001070949	0.000858948	NOP10/HSP90AB1/HSP90AA1/HNRNPA1/PTGES3/NHP2/CCT4/AURKB/CCT3/CCT6A/HNRNPC/CCT7/DKC1/TCP1/NEK2/CCT8/GAR1/RFC1/CCT2/PKIB/ACD/PNKP/FBXO4/RPA1/CCT5/TELO2/WRAP53/TERF2/RAD50/TNKS1BP1/EXOSC10/PIF1/NAT10/HNRNPU/NAF1/TERC/MAPK15/MAPK3	38
GO:0060071	BP	GO:0060071	Wnt signaling pathway, planar cell polarity pathway	31/6010	53/18903	5.41E-05	0.00110311	0.000884743	DAB2/GPC3/DAAM1/RHOA/CTHRC1/CDC42/DVL2/PRICKLE2/FZD3/GPC6/PTK7/FZD7/PLEKHA4/DKK1/CELSR1/GPC4/FZD2/ABL1/ROR2/RAC1/RYK/FZD6/ARHGEF19/PRICKLE1/CELSR3/SPEF1/VANGL2/VANGL1/MKS1/NPHP3/MLLT3	31
GO:0065002	BP	GO:0065002	intracellular protein transmembrane transport	31/6010	53/18903	5.41E-05	0.00110311	0.000884743	SEC61G/HSPA5/ROMO1/TOMM7/HSPD1/SEC61B/TIMM17B/TIMM17A/TIMM44/DNAJC15/TIMM50/DNAJC19/TRAM1/SEC61A1/CHCHD4/GRPEL1/TIMM23/TOMM20/TRAM2/PEX14/PEX7/PEX10/PEX13/GRPEL2/RTN2/ZFAND2B/AIFM1/TRAM1L1/TOMM20L/PEX16/PEX6	31
GO:0010833	BP	GO:0010833	telomere maintenance via telomere lengthening	43/6010	81/18903	5.61E-05	0.001140977	0.000915114	NOP10/HSP90AB1/HSP90AA1/HNRNPA1/PTGES3/NHP2/CCT4/PARP1/AURKB/CCT3/HNRNPA2B1/CCT6A/HNRNPC/RAD51/CCT7/DKC1/TCP1/NEK2/CCT8/GAR1/RFC1/CCT2/PKIB/ACD/PNKP/FBXO4/RPA1/CCT5/TELO2/WRAP53/TERF2/RAD50/DCLRE1B/TNKS1BP1/EXOSC10/PIF1/NAT10/HNRNPU/NAF1/SLX1A/TERC/MAPK15/MAPK3	43
GO:0044786	BP	GO:0044786	cell cycle DNA replication	26/6010	42/18903	5.63E-05	0.001140977	0.000915114	GMNN/PCNA/MCM3/MCM4/MCM6/GINS1/LIG1/CDT1/MCM2/RAD51/FEN1/DBF4/CDC45/TIPIN/E2F7/BLM/FBXO5/DNA2/GINS3/CDC7/TERF2/ZPR1/POLA1/ATAD5/DBF4B/WIZ	26
GO:0014020	BP	GO:0014020	primary neural tube formation	50/6010	98/18903	5.76E-05	0.001165126	0.000934482	PFN1/RPS7/CITED2/TMED2/SDC4/CTHRC1/MTHFD1L/KDM2B/SPINT2/LUZP1/STIL/KIF20B/DVL2/FOLR1/LHX2/FZD3/ARHGAP35/SALL4/BMP4/MTHFR/PRKACA/PTK7/TRIM71/LMO4/RALA/MTHFD1/CELSR1/FZD2/SUFU/RARG/ABL1/ADM/FZD6/SCRIB/IFT122/TGFB2/PRICKLE1/CECR2/VANGL2/TEAD2/PTCH1/MKS1/NPHP3/NOG/RGMA/LRP2/TULP3/PLXNB2/COBL/CLUAP1	50
GO:0032206	BP	GO:0032206	positive regulation of telomere maintenance	37/6010	67/18903	6.02E-05	0.001213415	0.000973212	HNRNPA1/TFPT/CCT4/AURKB/CCT3/HNRNPD/HNRNPA2B1/ERCC1/ACTL6A/CCT6A/CCT7/DKC1/RUVBL2/TCP1/NEK2/NABP2/CCT8/RUVBL1/INO80E/CCT2/PKIB/ACD/GNL3/PNKP/FBXO4/CCT5/UCHL5/TERF2/RAD50/SIRT6/MCRS1/NAF1/SLX1A/PML/MAPK15/MAPK3/NFRKB	37
GO:0045229	BP	GO:0045229	external encapsulating structure organization	135/6010	321/18903	6.18E-05	0.001241319	0.000995592	FSCN1/SERPINH1/GAS6/BMP2/COL1A2/VTN/MMP14/COL3A1/LUM/DNAJB6/ANXA2/TNF/IER3IP1/CRTAP/COL1A1/ITGB1/PHLDB1/APP/MPV17/RGCC/RB1/POSTN/DPP4/AGT/ADAMTS9/PRDX4/MYO1E/NID1/COL4A2/COL5A2/SPINT2/ADAMTS17/COL5A1/MMP2/FKBP10/PLOD3/PDPN/COL4A1/FBLN1/KIF9/RXFP1/CTSV/PXDN/EMILIN1/FLRT2/NID2/LOX/RECK/ADAMTS12/LAMB2/LTBP3/CREB3L1/HAS1/SMAD3/SMOC2/AEBP1/ATP7A/FMOD/BMP1/MFAP4/COL15A1/P3H4/EGFL6/OLFML2B/MMP23B/RIC8A/…	135
GO:0007007	BP	GO:0007007	inner mitochondrial membrane organization	25/6010	40/18903	6.21E-05	0.001244445	0.000998099	NDUFA13/TIMM13/ROMO1/TIMM8B/TIMM10/CHCHD10/UQCC3/TIMM22/TIMM8A/HSPA9/DNAJC11/MTX2/CHCHD3/TMEM11/CHCHD6/TIMM9/GHITM/MTX1/IMMT/SAMM50/TIMM10B/LETM1/AFG3L2/APOO/AGK	25
GO:1903050	BP	GO:1903050	regulation of proteolysis involved in protein catabolic process	100/6010	227/18903	6.59E-05	0.001314885	0.001054595	DAB2/RPL11/RPL23/TREM2/RPS7/HSP90AB1/RBX1/SUMO2/CTSC/ZFAND2A/HSPA1A/PARK7/HSPA1B/RPL5/UBB/PSMC3/PSMC4/PSMD14/RAD23A/PSMC5/CDC20/SUMO1/MAGEF1/PLK1/GIPC1/TAF9/PSMC1/STUB1/DDA1/HERPUD1/CEBPA/AURKA/PSME3/XPO1/COMMD1/HSPBP1/CSNK1E/NUDT15/BAG2/PDCL3/SGTA/SVIP/RNFT1/CDK2/USP5/CLU/TRIB3/USP14/CSNK1A1/PSMD10/UBXN1/PRKACA/TMTC3/BCAP31/PSMC2/UCHL5/EFNA1/DDRGK1/FBXO22/MAP1A/PBK/TTC36/RNFT2/SUFU/PSMF1/PSME2/T…	100
GO:0000154	BP	GO:0000154	rRNA modification	24/6010	38/18903	6.82E-05	0.001358198	0.001089335	NOP10/TRMT112/NHP2/FBL/EMG1/DKC1/RPUSD3/GAR1/DIMT1/TSR3/RPUSD1/TFB2M/NOP2/METTL16/NSUN5/FTSJ3/METTL5/NAT10/NAF1/METTL15/RPUSD2/FDXACB1/MRM1/RPUSD4	24
GO:0006575	BP	GO:0006575	cellular modified amino acid metabolic process	82/6010	180/18903	7.24E-05	0.001436554	0.001152179	GPX4/HPGDS/GSTP1/MGST2/GAMT/SOD1/GSTA4/PARK7/IDH1/TYMS/GSTO1/DHFR/ACADM/GGH/ETHE1/SOD2/GLO1/SHMT2/MTHFD2L/MTHFD2/GOT2/GATM/CKM/MTHFD1L/GSS/AHCY/CTSB/PLOD2/CHAC2/PLOD3/MFSD2A/PLA2G15/ICMT/ALDH7A1/ABHD12/CRAT/PTDSS2/CKB/MTHFS/GLRX2/FOLR1/GSTZ1/ATIC/MMACHC/MTHFR/GGT1/GSTT2B/MTHFD1/FPGS/HPN/SLC16A10/ASS1/DUOX1/CTNS/CPT1B/CRYM/GGT5/ALDH4A1/CHAC1/MED1/DPEP1/SARDH/PAX8/GART/SLC6A8/GGACT/SULT2A1/MTRR/PTD…	82
GO:0048732	BP	GO:0048732	gland development	178/6010	441/18903	7.58E-05	0.001499082	0.001202329	RPLP0/NME1/APOA1/PRDX2/XBP1/APRT/BAX/SOD1/MDK/BMP2/VTN/FKBP4/TYMS/FRZB/TNF/ARF6/CCND1/RBPJ/PCNA/FGL1/ACADM/WDR77/SLC9A3R1/PLXND1/CSF1/CITED2/HNRNPD/CCNB2/ARID5B/ZNF703/SOD2/CSF1R/TNFRSF11A/MAP2K2/SMARCB1/TWSG1/NRP1/GFER/CEBPA/TGFBR3/AURKA/EPHB3/LBH/RTN4/IQGAP3/SERPINF1/PHB2/FASN/TNFAIP3/PDGFA/MMP2/E2F7/PITX2/CEBPG/SLC7A5/UPF2/DKK3/FEM1B/ID2/MTX1/ORAI1/RXFP1/UCP2/CIT/PCK2/RPGRIP1L/ACO2/SNAI2/EZH2/…	178
GO:0051604	BP	GO:0051604	protein maturation	140/6010	336/18903	7.74E-05	0.001526572	0.001224378	F13A1/ENO1/CALR/SERPINH1/HSPD1/NAA20/CISD3/FKBP1A/BOLA3/NAA38/DNAJB11/CYCS/CTSZ/ASPH/HM13/MMP14/STOML2/PSENEN/NAA10/TESC/ANXA2/PARP1/NDUFAB1/METAP2/DHCR24/GSN/PGK1/SPCS1/SPCS2/BCL2L12/IFI16/MAGEF1/ATP6AP2/BOLA2B/GLRX3/PYCARD/STUB1/IMMP1L/GCSH/SPCS3/SNAPIN/DPP4/PLAU/ISCA2/PRDX4/FN1/RASAL2/SEC11C/BAD/BAG2/PRSS3/TMEM98/PARL/CPXM1/CHCHD4/PLGRKT/TMEM208/APH1A/DOHH/TSPAN33/NFU1/FBLN1/PLAT/CLN3/NAA50/SE…	140
GO:0060317	BP	GO:0060317	cardiac epithelial to mesenchymal transition	22/6010	34/18903	8.06E-05	0.001584204	0.001270602	BMP2/RBPJ/TGFBR3/JAG1/RTN4/SPRY1/SNAI2/TMEM100/EFNA1/EMP2/HEY1/HAS2/WNT2/TBX3/SNAI1/TGFB2/HEYL/HEY2/ENG/NOG/MSX2/MSX1	22
GO:0006446	BP	GO:0006446	regulation of translational initiation	43/6010	82/18903	8.19E-05	0.001605351	0.001287562	HSPB1/RPL13A/EIF4EBP1/NPM1/EIF3K/EIF5B/POLR2G/PPP1R15A/TNF/EIF1/ATF4/NCBP2/DDX1/EIF4G1/TMED2/EIF4G2/PPP1CA/CCL5/BZW1/CDC123/EIF3E/EIF2B2/RPS6KB2/EIF3B/PAIP1/YTHDF2/BZW2/YTHDF1/EIF2S1/POLR2D/KLHL25/EIF2B5/EIF4H/HABP4/KHDRBS1/PAIP2B/EIF2AK4/METTL3/DHX29/GLE1/DDX3X/LARP1/IMPACT	43
GO:0070203	BP	GO:0070203	regulation of establishment of protein localization to telomere	10/6010	11/18903	8.22E-05	0.001605351	0.001287562	CCT4/CCT3/CCT6A/CCT7/DKC1/TCP1/CCT8/CCT2/CCT5/WRAP53	10
GO:0046822	BP	GO:0046822	regulation of nucleocytoplasmic transport	54/6010	109/18903	8.35E-05	0.001626211	0.001304292	CD36/HSP90AB1/HSP90AA1/RAN/YWHAE/GAS6/BAG3/PARK7/CDK1/ANP32B/TXN/SUMO1/UFM1/IL1B/NCBP2/PPP1CC/TRIM28/TMEM53/TARDBP/XPO1/CAMK1/RANGAP1/IPO5/CDK5/ZC3H12A/NOLC1/AAAS/ECT2/RAB23/NUP54/PKIG/SMAD3/DMAP1/DHX9/PTPN11/BMP4/PRKACA/HYAL2/BARD1/PKIA/SUFU/SIRT6/KHDRBS1/ZPR1/CDH1/CPSF6/XPO4/CTDSPL2/HDAC3/RBM22/FERMT1/PTPN14/PIK3R2/SHH	54
GO:0046685	BP	GO:0046685	response to arsenic-containing substance	21/6010	32/18903	8.64E-05	0.001678166	0.001345962	HNRNPA1/ZFAND2A/GSTO1/ATF3/UROS/ATF4/MAPK13/SERPINF1/PPIF/ZC3H12A/SLC38A2/CPOX/SRRT/CYP1A1/ZFAND1/VCP/NEFL/HSF1/TNFRSF11B/GSTO2/DDX3X	21
GO:0048145	BP	GO:0048145	regulation of fibroblast proliferation	45/6010	87/18903	8.71E-05	0.001680991	0.001348229	MIF/GSTP1/BRK1/GAS6/BAX/CDK4/CDKN1A/IGF1/CCNB1/S100A6/CCNA2/HRAS/SOD2/AGT/PDGFB/MED31/CDC6/FN1/SPHK1/NDUFS4/PDGFA/AQP1/E2F1/MYC/TP53/FBXO4/JUN/DHX9/ZMIZ1/RNASEH2B/CD248/FTH1/PDGFRB/PDGFRA/SIRT6/ABL1/NGFR/WNT2/B4GALT7/TRIM32/PML/FGF10/BMI1/LIF/DDR2	45
GO:1900182	BP	GO:1900182	positive regulation of protein localization to nucleus	45/6010	87/18903	8.71E-05	0.001680991	0.001348229	HSP90AB1/HSP90AA1/RAN/NPM1/BAG3/PARK7/LAMTOR5/CDK1/CCT4/PARP1/CCT3/PLK1/CCT6A/TRIM28/FERMT2/CCT7/DKC1/TARDBP/TCP1/CCT8/IPO5/F2/ZC3H12A/CCT2/ECT2/CACNB4/CCT5/SMAD3/DMAP1/HYAL2/ZPR1/MCRS1/NGFR/CDH1/STK11/HDAC3/RBM22/AKT1/TESK1/GLIS2/NMD3/PIK3R2/YAP1/SHH/LIF	45
GO:0071243	BP	GO:0071243	cellular response to arsenic-containing substance	15/6010	20/18903	9.05E-05	0.001741582	0.001396825	HNRNPA1/ZFAND2A/GSTO1/ATF3/UROS/ATF4/MAPK13/PPIF/ZC3H12A/SLC38A2/ZFAND1/VCP/HSF1/GSTO2/DDX3X	15
GO:0046394	BP	GO:0046394	carboxylic acid biosynthetic process	136/6010	326/18903	9.09E-05	0.001744234	0.001398952	GPX4/MIF/HPGDS/APOA1/PTGES3/XBP1/GSTP1/MGST2/GAMT/PARK7/FABP5/BCAT1/MGST3/DHFR/NDUFAB1/EIF6/LTC4S/UROS/HSD17B10/IL1B/FADS2/ACADVL/ALOX5AP/PYCARD/FADS1/ACOT7/GLUD1/SHMT2/MTHFD2L/MGLL/CRABP2/GOT2/LPL/SLC1A3/ENOPH1/APOC2/PYCR1/AKR1A1/GATM/STARD4/PSAT1/FASN/MTHFD1L/TECR/PHGDH/GOT1/ASNSD1/INSIG1/PTGS1/PSPH/PLOD2/PCBD1/HACD3/PCBD2/PLOD3/ALDH18A1/ACLY/HACD2/SEPHS1/HACD1/UGDH/ASL/INSIG2/OSBPL6/BRCA1/CLN3…	136
GO:0042770	BP	GO:0042770	signal transduction in response to DNA damage	82/6010	181/18903	9.15E-05	0.001747362	0.001401461	RPL26/MIF/RPS27L/NPM1/PMAIP1/CDKN1A/CDK1/CCND1/ZNHIT1/GTSE1/BATF/CLSPN/PLK1/FOXM1/MAD2L2/EEF1E1/BABAM1/CHEK1/RAD51/RHNO1/WDR76/PRPF19/SPRED1/TRIAP1/TIPIN/CCNG1/COPS3/E2F7/RAD9A/FEM1B/DTL/E2F1/RAD1/CDK2/BRCA1/MSH2/MDC1/FANCD2/BLM/RFWD3/TP53/FBXO4/SNAI2/TELO2/BRSK1/TIPRL/PSMD10/NDRG1/MYO6/TICRR/DOT1L/PTPN11/EME1/CDC14B/RNASEH2B/BARD1/CHEK2/SDE2/PBK/ABL1/TFAP4/FBXO31/ATAD5/PIDD1/SOX4/SPRED2/SNAI1/CC…	82
GO:0062125	BP	GO:0062125	regulation of mitochondrial gene expression	20/6010	30/18903	9.16E-05	0.001747362	0.001401461	UQCC2/C1QBP/CHCHD10/COA3/SHMT2/RPUSD3/TSFM/MPV17L2/TACO1/TRUB2/MRPS27/LRPPRC/MALSU1/METTL8/CDK5RAP1/MTG2/METTL4/TRMT10C/RPUSD4/NGRN	20
GO:0001838	BP	GO:0001838	embryonic epithelial tube formation	61/6010	127/18903	9.47E-05	0.001801682	0.001445028	PFN1/RPS7/CITED2/TMED2/SDC4/CTHRC1/MTHFD1L/KDM2B/SPINT2/HAND1/LUZP1/STIL/HS2ST1/KIF20B/DVL2/FOLR1/LHX2/FZD3/ARHGAP35/SALL4/BMP4/MTHFR/PRKACA/PTK7/TRIM71/LMO4/RALA/MTHFD1/CELSR1/FZD2/SUFU/RARG/ABL1/IFT52/ADM/FZD6/SCRIB/SOX11/IFT122/SOX4/TGFB2/SOX9/PRICKLE1/PAX8/CECR2/VANGL2/SOX8/TEAD2/OSR1/PTCH1/MKS1/NPHP3/GDNF/NOG/RGMA/LRP2/TULP3/PLXNB2/COBL/GDF7/CLUAP1	61
GO:0015868	BP	GO:0015868	purine ribonucleotide transport	19/6010	28/18903	9.57E-05	0.001809954	0.001451662	SLC25A6/SLC25A5/SLC25A4/SLC35B1/SLC25A24/SLC25A23/CD47/SLC17A9/SLC35B2/GJB1/SLC25A25/SLC25A17/ABCC4/SLC33A1/LRRC8C/SLC35B3/LRRC8A/LRRC8E/ABCC5	19
GO:0033119	BP	GO:0033119	negative regulation of RNA splicing	19/6010	28/18903	9.57E-05	0.001809954	0.001451662	RPS26/RPS13/NPM1/C1QBP/SAP18/RBMX/SRSF7/PTBP1/HNRNPK/SRSF9/HNRNPA2B1/RNPS1/RBM42/SRSF10/SRSF6/U2AF2/TMBIM6/HNRNPL/RBM10	19
GO:0006401	BP	GO:0006401	RNA catabolic process	126/6010	299/18903	9.60E-05	0.001809954	0.001451662	SLIRP/YBX1/LSM4/LSM7/LSM5/NPM1/HSPA1A/SERBP1/HSPA1B/LSM2/POLR2G/RNASEH2A/HNRNPM/RNASEH2C/LSM6/APEX1/IGF2BP2/KHSRP/HNRNPD/NCBP2/IGF2BP3/MAGOHB/LIN28B/RBM8A/HNRNPA0/UPF3A/IGF2BP1/FUS/HNRNPAB/MRTO4/MAGOH/HNRNPC/ELAVL1/ZFP36L1/FEN1/DKC1/RNPS1/EXOSC8/LSM1/TARDBP/CARHSP1/EIF3E/PRKCA/EXOSC3/PYM1/CNOT7/PAIP1/YTHDF2/EXOSC6/GSPT1/UPF2/E2F1/RNASEH1/NT5C3B/CIRBP/ZC3H12A/EXOSC7/BTG2/YTHDF1/EXOSC9/EXOSC5/POLR2…	126
GO:0051220	BP	GO:0051220	cytoplasmic sequestering of protein	16/6010	22/18903	9.64E-05	0.001812051	0.001453344	TMSB4X/NFKBIA/SRI/G3BP2/MDFI/NFKBIB/PSMD10/PKD2/SUFU/GOPC/PKD1/DZIP1/CCDC22/DBN1/NFKBIE/YWHAB	16
GO:0035966	BP	GO:0035966	response to topologically incorrect protein	75/6010	163/18903	9.70E-05	0.001812389	0.001453615	HSPB1/AGR2/HSPE1/HSPA5/HSP90AB1/HSP90AA1/DNAJB1/SDF2L1/SERPINH1/HSPA8/HSPD1/XBP1/MANF/HSPH1/HSPA1A/BAG3/BAX/HSPA1B/PPP1R15A/CCND1/ATF3/HSPA6/ATF4/DNAJA1/STUB1/TMED2/DNAJB4/AUP1/HERPUD1/DNAJB9/DNAJC10/TRAM1/HSPA9/STC2/DDIT3/HSPA4/CREB3L2/HSPA14/DERL3/HSPA13/RNF126/CLU/EIF2S1/RNF5/RHBDD2/DNAJB5/WFS1/ERLEC1/DERL2/TMBIM6/CREB3L1/UBE2J2/BAK1/DDRGK1/HSPB7/PIGBOS1/CREB3L4/CREB3/BAG6/MBTPS2/DNAJC18/TBL2/…	75
GO:0009206	BP	GO:0009206	purine ribonucleoside triphosphate biosynthetic process	57/6010	117/18903	9.72E-05	0.001812389	0.001453615	NDUFB1/ALDOA/TMSB4X/NDUFA11/TREM2/NDUFA1/NDUFA13/NDUFB2/NDUFA3/NDUFS6/ENO1/NDUFS5/NDUFB7/NME1/NDUFB8/NDUFA6/NDUFS8/NDUFA2/NDUFS7/NDUFC1/NDUFV2/NME4/NDUFB11/NDUFB10/NDUFA7/NDUFB4/STOML2/NDUFB3/NDUFB9/PARP1/NDUFS3/NDUFAB1/NDUFB6/NDUFV3/UQCC3/NDUFA8/NDUFV1/NDUFA5/NDUFS2/NDUFC2/NDUFA9/NDUFS4/IMPDH2/NME6/NDUFA12/FLCN/NME3/NDUFB5/AK4/SDHC/NUDT2/SDHA/PKLR/DGUOK/NDUFA10/VCP/NME5	57
GO:0003279	BP	GO:0003279	cardiac septum development	53/6010	107/18903	9.73E-05	0.001812389	0.001453615	NRP2/RBPJ/PLXND1/CITED2/PRDM1/NRP1/TGFBR3/JAG1/HAND1/FGFRL1/LUZP1/TP53/AP2B1/CRELD1/DHRS3/SALL4/BMP4/PTK7/GJA5/PARVA/LMO4/STRA6/PROX1/HEY1/FZD2/SUFU/BMPR1A/SLIT3/NPRL3/GATA6/ANK2/SOX11/SOX4/TBX3/MAML1/DCTN5/FGFR2/TGFB2/ADAMTS6/MATR3/PAX8/RBM15/HEYL/DAND5/HEY2/ENG/SALL1/MKS1/NPHP3/NOG/LRP2/MSX2/TBX5	53
GO:0000027	BP	GO:0000027	ribosomal large subunit assembly	18/6010	26/18903	9.83E-05	0.001827363	0.001465625	RPL38/RPL23A/RPL11/RPL24/RPL10/RPLP0/RPL5/MRPL20/RPL6/MRTO4/RPF2/DHX30/PPAN/BRIX1/RRS1/BOP1/NOP2/NLE1	18
GO:0006284	BP	GO:0006284	base-excision repair	26/6010	43/18903	9.94E-05	0.001841352	0.001476845	RPS3/HMGA2/RPA3/APEX1/PCNA/TDG/LIG1/FEN1/SMUG1/NEIL2/UNG/POLD1/POLE/NTHL1/PNKP/RPA1/XRCC1/MPG/DNA2/PRMT6/OGG1/POLQ/PARP2/SIRT6/RPA2/MUTYH	26
GO:0006220	BP	GO:0006220	pyrimidine nucleotide metabolic process	30/6010	52/18903	0.000101066	0.001861919	0.00149334	NME1/NME4/DTYMK/TYMS/DUT/DCTPP1/TDG/SMUG1/NT5C/PRPS1/NEIL2/UNG/NME6/NTHL1/NME3/AK3/UCK2/UCK1/TBPL1/DCK/CTPS1/DPYS/DHODH/OGG1/DCTD/CMPK1/UMPS/CAD/NT5M/NME5	30
GO:0043392	BP	GO:0043392	negative regulation of DNA binding	30/6010	52/18903	0.000101066	0.001861919	0.00149334	TMSB4X/HMGA2/ZNF593/SUMO3/SUMO1/IFI16/NFKBIA/SRI/MAD2L2/DDIT3/HDAC2/NEK2/HAND1/E2F1/MDFI/LHX2/JUN/HEY1/HABP4/TFAP4/CTNNBIP1/SOX11/ZNF462/GATA1/SUMO4/HEY2/HAND2/KDM1A/MSX2/MSX1	30
GO:0001510	BP	GO:0001510	RNA methylation	46/6010	90/18903	0.000106157	0.001950137	0.001564095	SNRPD2/SNRPG/SNRPF/SNRPD1/SNRPE/TRMT112/SNRPB/SNRPD3/HSD17B10/FBL/EMG1/THUMPD2/DIMT1/TYW3/METTL1/TRMT10A/GTPBP3/WDR4/METTL2A/TRMT61A/TFB2M/NOP2/RBM15B/TRMT2A/METTL16/WTAP/FTSJ1/NSUN5/TRMT11/METTL2B/TRMT5/METTL8/FTSJ3/TRMT1/METTL5/RBM15/TRMT6/METTL15/METTL3/METTL4/TRMT10C/FDXACB1/THUMPD3/MRM1/WDR6/PCIF1	46
GO:1901606	BP	GO:1901606	alpha-amino acid catabolic process	48/6010	95/18903	0.000109668	0.002008927	0.001611248	FAH/HSD17B10/GLUD1/QDPR/SHMT2/GCSH/GOT2/GOT1/AHCY/ARHGAP11B/PRODH2/HIBCH/GCAT/DLST/GSTZ1/ARG2/GLS/ATP2B4/AADAT/HMGCL/ASRGL1/GPT2/AGXT2/HPD/CRYM/MCCC2/DDAH2/ALDH4A1/AMT/IVD/CBS/BLMH/SCLY/MAT1A/SARDH/MTRR/ACAT1/HGD/HOGA1/SDSL/HYKK/ACMSD/GLDC/GLUD2/DDAH1/AASS/GAD1/BCAT2	48
GO:0036297	BP	GO:0036297	interstrand cross-link repair	25/6010	41/18903	0.000111257	0.00203225	0.001629954	NUCKS1/FAAP20/ERCC1/RAD51AP1/RAD51/FANCI/FANCG/FANCD2/FANCA/FANCB/XRCC3/RFWD3/FAAP24/FANCL/FANCE/MCM8/DCLRE1B/RAD51D/DCLRE1A/RNF8/FANCC/EXO5/VCP/FAAP100/RAD51AP2	25
GO:0198738	BP	GO:0198738	cell-cell signaling by wnt	183/6010	458/18903	0.000115765	0.002108619	0.001691205	RPS12/DAB2/SNX3/PFDN5/RBX1/IGFBP4/MDK/BMP2/CSNK2B/PIN1/FRZB/CCND1/RBPJ/EGR1/COL1A1/GPC3/DAAM1/SLC9A3R1/ATP6AP2/EDNRB/G3BP1/ZNF703/APP/MAD2L2/MCC/TAX1BP3/PPP1CA/CTDNEP1/PPP2CA/MITF/RAC3/NR4A2/RHOA/PTPRO/FERMT2/DDIT3/CTHRC1/PPP2R1A/RUVBL2/DDB1/CSNK1E/DEPDC1B/ASPM/TMEM88/RTF1/HHEX/CDC42/TNFAIP3/FZD5/RUVBL1/GID8/DKK3/TMEM237/BICC1/SPIN1/MDFI/TGFB1I1/ILK/HMGXB4/VGLL4/DVL2/SNAI2/FOLR1/RECK/CSNK1A1/PRIC…	183
GO:0001837	BP	GO:0001837	epithelial to mesenchymal transition	77/6010	169/18903	0.000117469	0.002133642	0.001711275	DAB2/S100A4/HMGA2/MDK/BMP2/RBPJ/FGFR1/IGF1/COL1A1/GCNT2/IL1B/PHLDB1/ZNF703/MAD2L2/RGCC/HNRNPAB/PPP2CA/TRIM28/FERMT2/TGFBR3/JAG1/RTN4/KBTBD8/HDAC2/SPRED1/FAM83D/PDPN/TCOF1/SPRY2/NOLC1/TGFB1I1/SPRY1/SNAI2/EZH2/PDCD6/SDHAF2/SMAD3/TMEM100/BMP4/EFNA1/EMP2/VASN/HEY1/HPN/CUL7/HAS2/IL6/ROCK2/EDNRA/DACT3/WNT2/PPP3R1/TGFBR3L/BAMBI/FOXA1/SPRED2/AXIN2/TBX3/LRP6/SNAI1/FGFR2/TGFB2/SOX9/CRB2/HEYL/HEY2/EPB41L5/S…	77
GO:0046148	BP	GO:0046148	pigment biosynthetic process	32/6010	57/18903	0.000122707	0.002216295	0.001777566	DDT/TMEM14C/TMEM14B/UROS/TMEM14A/GIPC1/PGRMC1/SLC25A39/ALAS1/SLC11A2/UROD/ASIP/FECH/HMBS/FXN/RAB38/MFSD12/SRRD/ATP7A/CPOX/NFE2L1/ALAS2/PPOX/CTNS/COX10/CDH3/MC1R/TYRP1/SLC25A38/SLC6A9/CITED1/TRPC1	32
GO:0090175	BP	GO:0090175	regulation of establishment of planar polarity	32/6010	57/18903	0.000122707	0.002216295	0.001777566	DAB2/GPC3/DAAM1/RHOA/CTHRC1/CDC42/DVL2/PRICKLE2/FZD3/SAPCD2/GPC6/PTK7/FZD7/PLEKHA4/DKK1/CELSR1/GPC4/FZD2/ABL1/ROR2/RAC1/RYK/FZD6/ARHGEF19/PRICKLE1/CELSR3/SPEF1/VANGL2/VANGL1/MKS1/NPHP3/MLLT3	32
GO:0051445	BP	GO:0051445	regulation of meiotic cell cycle	35/6010	64/18903	0.000123143	0.002217946	0.00177889	ANAPC11/CALR/ANAPC16/CDC20/ANAPC15/CDC25B/ANAPC13/RAD51AP1/TRIP13/ASPM/TTK/CDC25A/CDC23/RAD1/CDC25C/ANAPC10/NPM2/FBXO5/PDE3A/ANAPC1/GPR3/MEIOC/CDC16/SIRT2/METTL3/NPPC/FBXO43/ANAPC2/NPR2/PIWIL2/MAPK15/FZR1/MSX2/LIF/MSX1	35
GO:0006730	BP	GO:0006730	one-carbon metabolic process	24/6010	39/18903	0.000124049	0.002228049	0.001786993	TYMS/DHFR/SHMT2/MTHFD2L/SFXN3/MTHFD2/MTHFD1L/AHCY/MTHFS/MTHFR/CA11/CA13/MTHFD1/FPGS/MAT2A/CA2/SFXN1/MAT1A/CA14/ALDH1L2/CA8/AHCYL1/CA9/CA12	24
GO:0045739	BP	GO:0045739	positive regulation of DNA repair	61/6010	128/18903	0.00012533	0.002244792	0.001800421	RPS3/ACTB/HMGB1/TFPT/PARP1/UBE2N/PCNA/MORF4L2/FOXM1/BCL7C/MEAF6/MAD2L2/FUS/SMARCB1/ACTL6A/MORF4L1/RAD51AP1/BABAM1/TRIM28/YEATS4/RUVBL2/UBE2V2/SMARCE1/TIMELESS/RUVBL1/CEBPG/BRCA1/INO80E/TIGAR/BCL7A/FANCB/RBBP8/PNKP/XRCC1/MGMT/SMARCA4/DDX11/USP1/DMAP1/WRAP53/DHX9/MRGBP/SMARCD1/UCHL5/ACTR2/CCDC117/BCL7B/SIRT6/MCRS1/KMT5C/PIAS4/RNF8/KAT5/MMS19/TMEM161A/DPF1/PRKDC/VPS72/SLF2/FGF10/NFRKB	61
GO:0016053	BP	GO:0016053	organic acid biosynthetic process	136/6010	328/18903	0.000126487	0.002259248	0.001812016	GPX4/MIF/HPGDS/APOA1/PTGES3/XBP1/GSTP1/MGST2/GAMT/PARK7/FABP5/BCAT1/MGST3/DHFR/NDUFAB1/EIF6/LTC4S/UROS/HSD17B10/IL1B/FADS2/ACADVL/ALOX5AP/PYCARD/FADS1/ACOT7/GLUD1/SHMT2/MTHFD2L/MGLL/CRABP2/GOT2/LPL/SLC1A3/ENOPH1/APOC2/PYCR1/AKR1A1/GATM/STARD4/PSAT1/FASN/MTHFD1L/TECR/PHGDH/GOT1/ASNSD1/INSIG1/PTGS1/PSPH/PLOD2/PCBD1/HACD3/PCBD2/PLOD3/ALDH18A1/ACLY/HACD2/SEPHS1/HACD1/UGDH/ASL/INSIG2/OSBPL6/BRCA1/CLN3…	136
GO:0016055	BP	GO:0016055	Wnt signaling pathway	182/6010	456/18903	0.000129254	0.002302294	0.001846541	RPS12/DAB2/SNX3/PFDN5/RBX1/IGFBP4/MDK/BMP2/CSNK2B/PIN1/FRZB/CCND1/RBPJ/EGR1/COL1A1/GPC3/DAAM1/SLC9A3R1/ATP6AP2/EDNRB/G3BP1/ZNF703/APP/MAD2L2/MCC/TAX1BP3/PPP1CA/CTDNEP1/PPP2CA/MITF/RAC3/NR4A2/RHOA/PTPRO/FERMT2/DDIT3/CTHRC1/PPP2R1A/RUVBL2/DDB1/CSNK1E/DEPDC1B/ASPM/TMEM88/RTF1/HHEX/CDC42/TNFAIP3/FZD5/RUVBL1/GID8/DKK3/TMEM237/BICC1/SPIN1/MDFI/TGFB1I1/ILK/HMGXB4/VGLL4/DVL2/SNAI2/FOLR1/RECK/CSNK1A1/PRIC…	182
GO:0009145	BP	GO:0009145	purine nucleoside triphosphate biosynthetic process	57/6010	118/18903	0.000130304	0.002312026	0.001854347	NDUFB1/ALDOA/TMSB4X/NDUFA11/TREM2/NDUFA1/NDUFA13/NDUFB2/NDUFA3/NDUFS6/ENO1/NDUFS5/NDUFB7/NME1/NDUFB8/NDUFA6/NDUFS8/NDUFA2/NDUFS7/NDUFC1/NDUFV2/NME4/NDUFB11/NDUFB10/NDUFA7/NDUFB4/STOML2/NDUFB3/NDUFB9/PARP1/NDUFS3/NDUFAB1/NDUFB6/NDUFV3/UQCC3/NDUFA8/NDUFV1/NDUFA5/NDUFS2/NDUFC2/NDUFA9/NDUFS4/IMPDH2/NME6/NDUFA12/FLCN/NME3/NDUFB5/AK4/SDHC/NUDT2/SDHA/PKLR/DGUOK/NDUFA10/VCP/NME5	57
GO:0001682	BP	GO:0001682	tRNA 5'-leader removal	11/6010	13/18903	0.000130876	0.002312026	0.001854347	RPP25/POP7/RPP30/POP5/RPP40/POP4/RPP21/SSB/RPP38/RPP25L/POP1	11
GO:0034969	BP	GO:0034969	histone arginine methylation	11/6010	13/18903	0.000130876	0.002312026	0.001854347	COPRS/WDR77/PRDM1/PRMT1/CARM1/CLNS1A/METTL23/PRMT6/PRMT5/PRDM4/PRMT7	11
GO:1901976	BP	GO:1901976	regulation of cell cycle checkpoint	28/6010	48/18903	0.000131443	0.002315695	0.001857289	BIRC5/MAD2L1/AURKB/CCNB1/ANAPC15/CDCA8/CDT1/RAD51/WDR76/NDC80/FEM1B/BRCA1/XRCC3/RFWD3/FBXO4/TELO2/LCMT1/RNASEH2B/BARD1/CHEK2/PBK/PROX1/INCENP/CCAR2/CUL4A/RPA2/USP44/GEN1	28
GO:0006986	BP	GO:0006986	response to unfolded protein	66/6010	141/18903	0.000132733	0.002332055	0.00187041	HSPB1/AGR2/HSPE1/HSPA5/HSP90AB1/HSP90AA1/DNAJB1/SERPINH1/HSPA8/HSPD1/XBP1/MANF/HSPH1/HSPA1A/BAG3/BAX/HSPA1B/PPP1R15A/CCND1/ATF3/HSPA6/ATF4/DNAJA1/STUB1/TMED2/DNAJB4/HERPUD1/DNAJB9/DNAJC10/TRAM1/HSPA9/STC2/DDIT3/HSPA4/CREB3L2/HSPA14/DERL3/HSPA13/EIF2S1/RHBDD2/DNAJB5/WFS1/ERLEC1/DERL2/TMBIM6/CREB3L1/UBE2J2/BAK1/DDRGK1/HSPB7/PIGBOS1/CREB3L4/CREB3/MBTPS2/TBL2/CREB3L3/CHAC1/TMTC4/BOK/VCP/COPS5/SERP2/H…	66
GO:0003229	BP	GO:0003229	ventricular cardiac muscle tissue development	31/6010	55/18903	0.000141213	0.002474304	0.0019845	TPM1/FKBP1A/RBPJ/ADAMTS9/TGFBR3/HAND1/TNNI3/ID2/DSP/HOPX/TNNC1/DSG2/TNNT2/PROX1/BMPR1A/COL11A1/EDNRA/TBX3/TNNI1/FGFR2/TGFB2/MED1/HEY2/PPP1R13L/MYL3/ENG/NOG/LRP2/TBX5/POU4F1/PTCD2	31
GO:0045047	BP	GO:0045047	protein targeting to ER	27/6010	46/18903	0.000149503	0.002612451	0.0020953	SEC61G/HSPA5/SRP14/SEC61B/ZFAND2A/SSR3/SRP9/CHMP4B/CHMP4A/SPCS1/SPCS2/SPCS3/SRP19/HERPUD1/TRAM1/SEC61A1/SGTA/SRPRB/MAN1A1/TRAM2/BAG6/UBL4A/SGTB/SRP68/ZFAND2B/SRP72/TRAM1L1	27
GO:2001243	BP	GO:2001243	negative regulation of intrinsic apoptotic signaling pathway	50/6010	101/18903	0.000153888	0.002681809	0.002150928	HSPB1/PPIA/MIF/NDUFA13/ENO1/XBP1/HSPA1A/PARK7/NDUFS3/NONO/HELLS/TAF9/SOD2/DNAJA1/VDAC2/TPT1/HERPUD1/HYOU1/TRIAP1/TXNDC12/PARL/PPIF/RRN3/FIGNL1/CLU/HTRA2/TAF9B/SNAI2/WFS1/TMBIM6/ING2/CREB3L1/RTKN2/NOC2L/EPO/CREB3/MMP9/ATAD5/SNAI1/CCAR2/TMEM161A/AKT1/KDM1A/TRIM32/BCL2L10/NME5/TRAP1/DDX3X/BDKRB2/MAPK8IP1	50
GO:1904951	BP	GO:1904951	positive regulation of establishment of protein localization	129/6010	310/18903	0.000154612	0.00268639	0.002154602	PPIA/UBL5/TREM2/HSP90AB1/TOMM7/HSP90AA1/RAN/YWHAE/RBP4/GAS6/BAG3/PDCD5/FIS1/UBE2L3/CDK1/ANP32B/USP36/TNF/ARF6/IER3IP1/CCT4/OAZ1/IGF1/NMT1/CCT3/IL1B/MPC2/VAMP2/HRAS/SAE1/SRI/GLUD1/PSMD9/ADAM9/TMED10/IL1A/ITGB1BP1/CCT6A/TRIM28/VPS28/CCT7/SAR1A/DKC1/TARDBP/CAMK1/TCP1/BAD/CD81/B3GAT3/CCT8/FZD5/IPO5/CDK5/EZR/ZC3H12A/CLN3/MFF/CCT2/PCK2/HTRA2/KIF20B/PCNT/GPR68/ECT2/MYO1C/CCT5/ABLIM3/GOLPH3/SMAD3/DMAP1/M…	129
GO:0009416	BP	GO:0009416	response to light stimulus	133/6010	321/18903	0.000154984	0.00268639	0.002154602	RPL26/HMGN1/RBX1/NPM1/BAX/CDKN1A/CCND1/PARP1/DYNLRB1/AURKB/NMT1/PCNA/ITGB1/ATF4/USP2/PPP1CC/APP/MAPK13/ERCC1/PPP1CA/CACNA2D4/CHEK1/REEP6/SLC1A3/FEN1/RHNO1/RUVBL2/DDB1/UBE2A/HRH1/TRIAP1/POLD1/TIPIN/COPS3/CDC25A/MMP2/AQP1/NR2F6/DTL/ID2/FECH/CDK5/NPY/CIRBP/MSH2/MYC/EIF2S1/BEST1/ATP8A2/MSH6/TP53/TP53I13/DDB2/PDE6B/CACNB4/BRSK1/USP1/SMPD1/TANC1/MFAP4/NOC2L/HYAL2/JUND/BAK1/AGRP/BHLHE40/B4GALT2/OGG1/SDE…	133
GO:0016032	BP	GO:0016032	viral process	169/6010	421/18903	0.000157443	0.002721692	0.002182917	CFL1/SNX3/PPIA/LGALS1/CCL4/CCL3/MRC1/BANF1/HSP90AB1/RPSA/RAN/IFITM3/CCL2/HMGA2/NUCKS1/HSPA8/TOP2A/VAMP8/GAS6/HSPA1A/HMGB1/SIVA1/LAMTOR5/PPIB/HSPA1B/CXCL8/PSMC3/EEF1A1/CDK1/TNF/KPNA2/CHMP4B/P4HB/RAD23A/CHMP4A/EPS15/GSN/PCBP1/PCBP2/SPCS1/SNF8/DEK/MVB12A/PTBP1/IFI16/ITGB1/ISG15/PPIH/BSG/CANX/CSF1R/MCTS1/CD28/SPCS3/SMARCB1/PPIE/DPP4/RAB1A/NRP1/CCL5/PRMT1/TRIM28/TAF11/WWP1/VPS28/LDLR/SLC3A2/ILF3/TARDB…	169
GO:0006998	BP	GO:0006998	nuclear envelope organization	33/6010	60/18903	0.000164906	0.002843086	0.00228028	BANF1/CHMP4B/CHMP4A/UBE2I/NEK6/PLK1/CTDNEP1/LMNB2/TARDBP/PRKCA/CHMP2A/CHMP3/REEP4/NEMP1/SUN1/VPS4A/VRK1/LMNA/CHMP6/CHMP5/RCC1/NUP93/CHMP1A/NUP155/TMEM170A/LMNB1/UBXN2A/SUN3/DCTN1/SIRT2/SPAG4/NSFL1C/TOR1A	33
GO:0006790	BP	GO:0006790	sulfur compound metabolic process	139/6010	338/18903	0.00016705	0.002872367	0.002303764	GPX4/HPGDS/GSTP1/MGST2/SOD1/BOLA3/GSTA4/PARK7/IDH1/GSTO1/NDUFAB1/PMVK/DCN/B3GNT2/EDNRB/BOLA2B/MPC2/SNCA/GLRX3/ETHE1/SOD2/GLO1/ACOT7/MVD/SMS/MTHFD2L/AMD1/HSPA9/ENOPH1/NUDT8/NUBP2/ISCA2/AKR1A1/TECR/PHGDH/SUCLG1/HMGCS1/GSS/SLC35B2/AHCY/B3GNT7/CHAC2/ACOT2/SLC25A10/DLAT/SLC26A2/ACLY/CIAPIN1/HACD2/HACD1/UGDH/HS2ST1/NFU1/DLD/ICMT/ADI1/ELOVL6/FXN/TPST2/TSTD1/GLRX2/GLCE/ISCA1/DLST/ACSS1/ST3GAL6/PDHA1/GSTZ…	139
GO:0071478	BP	GO:0071478	cellular response to radiation	84/6010	189/18903	0.000168979	0.002897055	0.002323565	RPL26/HSPA5/EEF1D/RBX1/NUCKS1/NPM1/CYBA/BAX/GTF2H5/CDKN1A/PARP1/EGR1/AURKB/NMT1/PCNA/IFI16/ATF4/HRAS/MAPK13/ERCC1/RAD51AP1/CHEK1/RAD51/RHNO1/RUVBL2/DDB1/SWI5/TRIAP1/POLD1/CDC25A/MMP2/AQP1/RAD9A/XRCC6/RAD1/BRCA1/MYC/FIGNL1/BLM/EIF2S1/TP53/FBXO4/SNAI2/ECT2/DDB2/MGMT/SMPD1/CRYAB/MFAP4/NOC2L/HYAL2/BAK1/BARD1/CHEK2/SDE2/CCND2/PBK/HYAL1/MMP9/TMEM109/CERS1/PTPRK/NMT2/TNKS1BP1/RDH11/GUCY2D/STK11/NET1/EIF…	84
GO:0021762	BP	GO:0021762	substantia nigra development	26/6010	44/18903	0.000169684	0.002897055	0.002323565	COX6B1/ACTB/HSPA5/CALM3/DYNLL1/YWHAE/CALM2/CALM1/NDUFS3/S100A1/YWHAQ/GLUD1/CCDC14/RHOA/CNP/CDC42/INA/RAD1/CKB/SUDS3/SIRT2/FGF2/SYNGR3/MAOB/TTBK1/PLP1	26
GO:0000463	BP	GO:0000463	maturation of LSU-rRNA from tricistronic rRNA transcript (SSU-rRNA, 5.8S rRNA, LSU-rRNA)	12/6010	15/18903	0.000170732	0.002897055	0.002323565	RPL35/RPL7/RPF2/DDX18/ZNHIT3/GTPBP4/PES1/BOP1/NIFK/FTSJ3/URB1/RPL7L1	12
GO:0042559	BP	GO:0042559	pteridine-containing compound biosynthetic process	12/6010	15/18903	0.000170732	0.002897055	0.002323565	DHFR/QDPR/SPR/MTHFD1L/PCBD1/PCBD2/MTHFS/PTS/ATIC/MTHFD1/FPGS/GART	12
GO:0042994	BP	GO:0042994	cytoplasmic sequestering of transcription factor	12/6010	15/18903	0.000170732	0.002897055	0.002323565	TMSB4X/NFKBIA/SRI/G3BP2/MDFI/NFKBIB/PSMD10/PKD2/SUFU/PKD1/CCDC22/NFKBIE	12
GO:0006783	BP	GO:0006783	heme biosynthetic process	20/6010	31/18903	0.000181015	0.003063476	0.002457042	TMEM14C/TMEM14B/UROS/TMEM14A/PGRMC1/SLC25A39/ALAS1/SLC11A2/UROD/FECH/HMBS/FXN/SRRD/CPOX/NFE2L1/ALAS2/PPOX/COX10/SLC25A38/SLC6A9	20
GO:0000387	BP	GO:0000387	spliceosomal snRNP assembly	29/6010	51/18903	0.000186538	0.003148676	0.002525376	SNRPD2/SNRPG/SNRPF/SNRPD1/SNRPE/LSM4/SNRPB/SNRPC/SNRPD3/LSM2/WDR77/STRAP/GEMIN7/PRPF19/SRSF10/PRPF31/GEMIN2/CD2BP2/COIL/CLNS1A/GEMIN6/PRMT5/GEMIN8/GEMIN4/PRMT7/GEMIN5/PRPF6/DDX20/SART3	29
GO:0032386	BP	GO:0032386	regulation of intracellular transport	138/6010	336/18903	0.000188269	0.003169596	0.002542155	DAB2/SNX3/CD36/UBL5/HSP90AB1/TOMM7/HSP90AA1/RAN/YWHAE/GAS6/BAG3/PARK7/PDCD5/FIS1/UBE2L3/CDK1/ANP32B/USP36/ANXA2/TXN/OAZ1/NMT1/SUMO1/UFM1/IL1B/NCBP2/VAMP2/HRAS/PPP1CC/SAE1/MAP2K2/SNAPIN/ITGB1BP1/TRIM28/REEP6/SAR1A/TMEM53/TARDBP/XPO1/SPAG5/CAMK1/CD81/RANGAP1/LMAN1/HAX1/DERL3/INSIG1/B3GAT3/PARL/BVES/CHMP3/RAB11B/FZD5/IPO5/SVIP/CDK5/EZR/ZC3H12A/MFF/LAMP1/NOLC1/HTRA2/KIF20B/AAAS/SNX12/PCNT/ERLEC1/DERL…	138
GO:0015865	BP	GO:0015865	purine nucleotide transport	19/6010	29/18903	0.000194882	0.003272399	0.002624608	SLC25A6/SLC25A5/SLC25A4/SLC35B1/SLC25A24/SLC25A23/CD47/SLC17A9/SLC35B2/GJB1/SLC25A25/SLC25A17/ABCC4/SLC33A1/LRRC8C/SLC35B3/LRRC8A/LRRC8E/ABCC5	19
GO:0006103	BP	GO:0006103	2-oxoglutarate metabolic process	13/6010	17/18903	0.000198984	0.003323959	0.002665961	IDH1/MRPS36/IDH3B/GOT2/IDH2/GOT1/DLST/AADAT/PHYH/GPT2/D2HGDH/OGDH/L2HGDH	13
GO:0070200	BP	GO:0070200	establishment of protein localization to telomere	13/6010	17/18903	0.000198984	0.003323959	0.002665961	CCT4/CCT3/CCT6A/CCT7/DKC1/TCP1/NABP2/CCT8/CCT2/ACD/CCT5/WRAP53/ZNF827	13
GO:0051503	BP	GO:0051503	adenine nucleotide transport	18/6010	27/18903	0.000207276	0.003444627	0.002762742	SLC25A6/SLC25A5/SLC25A4/SLC35B1/SLC25A24/SLC25A23/CD47/SLC17A9/SLC35B2/SLC25A25/SLC25A17/ABCC4/SLC33A1/LRRC8C/SLC35B3/LRRC8A/LRRC8E/ABCC5	18
GO:1905820	BP	GO:1905820	positive regulation of chromosome separation	18/6010	27/18903	0.000207276	0.003444627	0.002762742	ANAPC11/BIRC5/AURKB/SMC2/SMC4/DLGAP5/RB1/CDCA8/CDT1/NCAPG/NCAPH/NCAPG2/ESPL1/NCAPH2/CDC23/INCENP/CDC16/MAPK15	18
GO:0062197	BP	GO:0062197	cellular response to chemical stress	141/6010	345/18903	0.000209844	0.003478336	0.002789778	HSPB1/PPIA/RPS3/CD36/TREM2/CHCHD2/ROMO1/TPM1/RBX1/PRDX2/PRDX5/HSPA1A/SOD1/PARK7/HSPA1B/PRDX1/CDK1/AIF1/BNIP3/PRDX3/TNF/TXN/PARP1/DHFR/SFPQ/P4HB/APEX1/PCNA/RWDD1/ATP2A2/NONO/FABP1/ATF4/SNCA/PYCARD/SOD2/DNAJA1/MAPK13/MPV17/NQO1/MELK/SIGMAR1/NR4A2/ETV5/GFER/ZFP36L1/DDIT3/PYCR1/LONP1/SLC25A24/ERRFI1/AKR1B1/PCGF2/MLST8/SPHK1/HDAC2/BAD/SLC25A23/GPX7/TNFAIP3/PPIF/MMP2/GPX8/AQP1/ZNF622/ZC3H12A/CLN3/FXN/F…	141
GO:0043628	BP	GO:0043628	small regulatory ncRNA 3'-end processing	14/6010	19/18903	0.000215952	0.003562252	0.002857082	RPS21/FBL/ERI3/DKC1/EXOSC8/EXOSC3/EXOSC6/EXOSC7/EXOSC9/EXOSC5/ERI2/EXOSC2/EXOSC4/EXOSC10	14
GO:0002183	BP	GO:0002183	cytoplasmic translational initiation	24/6010	40/18903	0.000216906	0.003562252	0.002857082	RPL13A/EIF2S2/EIF3K/EIF3J/NCBP2/EIF4G1/MCTS1/EIF3I/SLBP/EIF3E/EIF4A1/EIF3B/YTHDF2/DENR/EIF3F/EIF3A/EIF4H/EIF3M/EIF3G/EIF2B3/EIF2S3/METTL3/DHX29/EIF3CL	24
GO:0050686	BP	GO:0050686	negative regulation of mRNA processing	17/6010	25/18903	0.000217116	0.003562252	0.002857082	NPM1/C1QBP/SAP18/RBMX/SRSF7/PTBP1/HNRNPK/SRSF9/HNRNPA2B1/RNPS1/RBM42/SRSF10/SRSF6/U2AF2/BARD1/HNRNPL/RBM10	17
GO:0051984	BP	GO:0051984	positive regulation of chromosome segregation	17/6010	25/18903	0.000217116	0.003562252	0.002857082	BIRC5/AURKB/CCNB1/SMC2/SMC4/CDCA8/CDT1/NCAPG/CDC6/NCAPH/RCC2/NCAPG2/NCAPH2/INCENP/KAT5/HNRNPU/SIRT2	17
GO:0001836	BP	GO:0001836	release of cytochrome c from mitochondria	31/6010	56/18903	0.000220511	0.003608375	0.002894075	BAX/PMAIP1/PDCD5/FIS1/GGCT/BNIP3/IGF1/PYCARD/SOD2/TIMM50/IFI6/BAD/TRIAP1/PARL/PPIF/GHITM/MFF/FXN/CLU/TP53/PRELID1/PSMD10/LMNA/FAM162A/BAK1/MMP9/CIDEB/FZD9/AKT1/BOK/DNM1L	31
GO:0002082	BP	GO:0002082	regulation of oxidative phosphorylation	16/6010	23/18903	0.000223019	0.003608375	0.002894075	COX7A2/UQCC2/TNF/COX7A2L/SNCA/DNAJC15/SHMT2/RHOA/SLC25A23/PPIF/AK4/ATP7A/COX7A1/SLC25A33/PDE12/VCP	16
GO:0045048	BP	GO:0045048	protein insertion into ER membrane	16/6010	23/18903	0.000223019	0.003608375	0.002894075	WDR83OS/EMC6/EMC10/TRAM1/SEC61A1/EMC9/EMC8/EMC4/SGTA/TRAM2/EMC1/CAMLG/BAG6/UBL4A/TRAM1L1/EMC2	16
GO:0048025	BP	GO:0048025	negative regulation of mRNA splicing, via spliceosome	16/6010	23/18903	0.000223019	0.003608375	0.002894075	NPM1/C1QBP/SAP18/RBMX/SRSF7/PTBP1/HNRNPK/SRSF9/HNRNPA2B1/RNPS1/RBM42/SRSF10/SRSF6/U2AF2/HNRNPL/RBM10	16
GO:0051383	BP	GO:0051383	kinetochore organization	16/6010	23/18903	0.000223019	0.003608375	0.002894075	CENPW/CENPK/CENPN/CENPF/CENPA/SMC2/SMC4/DLGAP5/NUF2/CDT1/CENPH/NDC80/MIS12/CENPE/KNTC1/CENPT	16
GO:0009067	BP	GO:0009067	aspartate family amino acid biosynthetic process	15/6010	21/18903	0.000223285	0.003608375	0.002894075	MTHFD2L/GOT2/ENOPH1/GOT1/ASNSD1/PLOD2/PLOD3/ADI1/ASNS/MTHFR/MTAP/MTHFD1/MTRR/AASDHPPT/AASS	15
GO:0045732	BP	GO:0045732	positive regulation of protein catabolic process	91/6010	209/18903	0.000224911	0.00362556	0.002907858	DAB2/TREM2/NDUFA13/HSP90AA1/RBX1/SUMO2/ZFAND2A/HSPA1A/HSPA1B/PSMC3/PSMC4/TNF/RAD23A/OAZ1/PSMC5/GPC3/CDC20/SUMO1/SNF8/IL1B/EGLN2/PLK1/PSMC1/STUB1/ADAM9/DDA1/HERPUD1/VPS28/CEBPA/AURKA/LDLR/DDB1/HSPBP1/CSNK1E/CD81/BAG2/TNFAIP3/SGTA/RAB7A/DTL/RNFT1/EZR/RILP/USP5/CLU/TRIB3/VGLL4/CSNK1A1/RDX/PSMD10/TMTC3/GGA1/BCAP31/PSMC2/BARD1/DDRGK1/FBXO22/SGSM3/SNX33/PACSIN3/RHBDD3/RNFT2/OAZ3/TRIB2/SIRT6/PSMC6/BBS7/…	91
GO:0051100	BP	GO:0051100	negative regulation of binding	74/6010	164/18903	0.000228209	0.00366956	0.002943148	DAB2/TMSB4X/ACTB/HMGA2/BAX/PARK7/CTSZ/ZNF593/SUMO3/CDKN1A/PIN1/AURKB/SUMO1/IFI16/ATP2A2/TDG/NFKBIA/SRI/STUB1/MAD2L2/PPP1CA/ITGB1BP1/GTF2F1/PDGFB/AURKA/DDIT3/C4orf3/CAMK1/CSNK1E/HDAC2/NEK2/BAG2/HAND1/GTPBP4/MITD1/E2F1/GEMIN2/MDFI/NES/LHX2/TMBIM6/JUN/DDX11/TTC36/HEY1/DKK1/XIRP1/PEX14/HABP4/EFHB/TFAP4/CTNNBIP1/SOX11/ZNF462/GATA1/PTPRF/PEX19/SUMO4/NFATC4/AKT1/HEY2/HAND2/KDM1A/EPB41L5/TTBK1/MAPK3/ZNF3…	74
GO:0031125	BP	GO:0031125	rRNA 3'-end processing	9/6010	10/18903	0.000236105	0.003785164	0.003035867	RPS21/ERI3/EXOSC8/EXOSC3/EXOSC7/EXOSC9/ERI2/EXOSC2/EXOSC10	9
GO:1902808	BP	GO:1902808	positive regulation of cell cycle G1/S phase transition	36/6010	68/18903	0.000236573	0.003785164	0.003035867	AIF1/CCND1/APEX1/RRM2/EIF4G1/RGCC/CDC6/PHB2/RRM1/FAM83D/STIL/LSM10/KCNA5/PAGR1/EZH2/RDX/SASS6/DDRGK1/CCND2/HYAL1/STXBP4/UBE2E2/MBLAC1/MTBP/CYP1A1/CENPJ/CUL4A/STOX1/AKT1/CDK10/CPSF3/PLRG1/LSM11/FGF10/DDX3X/DDR2	36
GO:0003007	BP	GO:0003007	heart morphogenesis	109/6010	258/18903	0.000243211	0.003876419	0.003109058	MEF2C/TPM1/MKKS/GNG5/RBP4/NRP2/FKBP1A/BMP2/RBPJ/PLXND1/CITED2/TMED2/NRP1/TGFBR3/JAG1/RTN4/CDC42/COL5A1/HAND1/FGFRL1/STIL/PITX2/TNNI3/FHL2/ACTC1/ILK/PIM1/SPRY1/DSP/FLRT2/RYR1/TP53/DVL2/SNAI2/FOLR1/DNAAF1/JUN/TNNC1/DHRS3/SMAD3/TMEM100/ZMIZ1/AHI1/BMP4/GJA5/EFNA1/PARVA/EMP2/TNNT2/PROX1/ARL13B/HEY1/DKK1/PKD2/S1PR1/CPE/FZD2/SUFU/BMPR1A/HAS2/SLIT3/BBS7/IFT52/COL11A1/GATA6/VEGFA/EDNRA/WNT2/SOX11/SOX4/AXI…	109
GO:0006862	BP	GO:0006862	nucleotide transport	23/6010	38/18903	0.00024408	0.003876419	0.003109058	SLC25A6/SLC25A5/SLC25A4/SLC35B1/SLC25A24/SLC25A23/CD47/SLC17A9/SLC35B2/GJB1/SLC25A25/SLC25A17/ABCC4/SLC25A53/SLC25A33/SLC33A1/LRRC8C/P2RX7/SLC35B3/SLC25A19/LRRC8A/LRRC8E/ABCC5	23
GO:0033260	BP	GO:0033260	nuclear DNA replication	23/6010	38/18903	0.00024408	0.003876419	0.003109058	GMNN/PCNA/MCM3/MCM4/MCM6/GINS1/LIG1/CDT1/MCM2/RAD51/FEN1/DBF4/CDC45/TIPIN/BLM/DNA2/GINS3/CDC7/TERF2/POLA1/ATAD5/DBF4B/WIZ	23
GO:0010824	BP	GO:0010824	regulation of centrosome duplication	27/6010	47/18903	0.00024536	0.003877647	0.003110043	NPM1/CHMP4B/CHORDC1/NUP62/XPO1/CCNF/CHMP2A/CHMP3/PLK4/STIL/C10orf90/BRCA1/XRCC3/FBXW5/SASS6/CHMP5/CHMP1A/CEP131/SPICE1/ROCK2/RBM14/RAB6C/NAT10/CENPJ/CEP76/TMEM67/GEN1	27
GO:0046677	BP	GO:0046677	response to antibiotic	27/6010	47/18903	0.00024536	0.003877647	0.003110043	MEF2C/RPL23/HSPA5/HSP90AA1/SOD1/UROS/VKORC1/PPP2CB/GFER/SLC1A3/AOC3/TP53/EZH2/ATP7A/HYAL2/ACTR2/ZC3H8/HYAL1/GJB2/RSRC1/EHMT2/CYP1A1/KDM1A/ADRB3/CRIP1/SRD5A1/ENDOG	27
GO:0046605	BP	GO:0046605	regulation of centrosome cycle	30/6010	54/18903	0.000254819	0.004017289	0.003222042	NPM1/CHMP4B/CHORDC1/AURKA/NUP62/XPO1/ATF5/CCNF/CHMP2A/CHMP3/PLK4/STIL/C10orf90/BRCA1/XRCC3/FBXW5/WDR62/SASS6/CHMP5/CHMP1A/CEP131/SPICE1/ROCK2/RBM14/RAB6C/NAT10/CENPJ/CEP76/TMEM67/GEN1	30
GO:0030323	BP	GO:0030323	respiratory tube development	84/6010	191/18903	0.000258472	0.004057756	0.003254499	AGR2/PTGES3/RBP4/CTSZ/MMP14/COL3A1/TNF/RBPJ/EIF4E/GPC3/HSPB11/EIF4G1/MAP2K2/RCN3/PPP1CA/CEBPA/ERRFI1/CDC42/TIMELESS/PDGFA/PLOD3/PDPN/AIMP2/SPRY2/RXFP1/SRSF6/SPRY1/NKIRAS2/RDH10/LOX/HOPX/TRAF4/DNAAF1/LTBP3/ATP7A/BMP4/PTK7/RAB3A/YWHAZ/STRA6/PHF14/PROX1/CELSR1/PDGFRB/PDGFRA/BMPR1A/GATA6/VEGFA/BAG6/NKIRAS1/WNT2/PPP3R1/SOX11/FOXA1/PKD1/DPPA4/SRF/FGFR2/ITGA3/FOXF1/PKDCC/LAMA5/SOX9/ADAMTSL2/LAMA1/FGF2/S…	84
GO:0032388	BP	GO:0032388	positive regulation of intracellular transport	87/6010	199/18903	0.000258644	0.004057756	0.003254499	DAB2/UBL5/HSP90AB1/TOMM7/HSP90AA1/RAN/YWHAE/GAS6/BAG3/PDCD5/FIS1/UBE2L3/CDK1/ANP32B/USP36/ANXA2/OAZ1/NMT1/IL1B/NCBP2/VAMP2/HRAS/SAE1/SNAPIN/ITGB1BP1/TRIM28/SAR1A/TARDBP/SPAG5/CAMK1/CD81/B3GAT3/FZD5/IPO5/CDK5/EZR/ZC3H12A/MFF/HTRA2/KIF20B/PCNT/ECT2/MYO1C/MTMR2/ABLIM3/RDX/SMAD3/DMAP1/MIEF1/DHX9/PRKACA/UBE2J2/BCAP31/HYAL2/SCP2/CEP131/PCM1/OAZ3/BAP1/RAB29/SIRT6/KHDRBS1/EHD2/ZPR1/MICALL2/CDH1/TBC1D20/C…	87
GO:1901800	BP	GO:1901800	positive regulation of proteasomal protein catabolic process	56/6010	118/18903	0.000266039	0.004163632	0.003339415	DAB2/TREM2/RBX1/SUMO2/ZFAND2A/HSPA1A/HSPA1B/PSMC3/PSMC4/RAD23A/PSMC5/CDC20/SUMO1/PLK1/PSMC1/STUB1/DDA1/HERPUD1/CEBPA/AURKA/HSPBP1/CSNK1E/BAG2/SGTA/RNFT1/USP5/CLU/TRIB3/CSNK1A1/PSMD10/TMTC3/BCAP31/PSMC2/DDRGK1/FBXO22/RNFT2/TRIB2/SIRT6/PSMC6/BBS7/TMEM259/BAG6/RNF40/GABARAP/SH3RF3/AXIN2/RNF19A/PRICKLE1/AKT1/SIRT2/NKD2/USP13/VCP/RNF14/DET1/FZR1	56
GO:1901617	BP	GO:1901617	organic hydroxy compound biosynthetic process	104/6010	245/18903	0.000270077	0.004216607	0.003381904	DAB2/DDT/APOA1/SOD1/PLTP/PARK7/BMP2/PDXK/TNF/DHFR/DHCR24/SQLE/EBP/HSD17B10/PMVK/MSMO1/FDPS/FDFT1/SNCA/KL/GIPC1/MVD/QDPR/NR4A2/APOB/STARD4/PSAT1/SPR/SPHK1/HRH1/HMGCS1/GOT1/INSIG1/ASIP/PCBD1/ACAA2/PCBD2/ACLY/DKK3/LSS/INSIG2/OSBPL6/ITPKB/SLC27A5/ERLIN2/PCK2/RAB38/MFSD12/CYB5R3/SNAI2/CH25H/NSDHL/TM7SF2/HSD17B1/ATP7A/PTS/MVK/SC5D/NR1D1/DHDDS/SCP2/PGP/NUS1/AKR1D1/PROX1/SEC14L2/ASAH2B/ALOX15/IMPA2/PPIP5…	104
GO:0044743	BP	GO:0044743	protein transmembrane import into intracellular organelle	22/6010	36/18903	0.00027359	0.004250859	0.003409376	ROMO1/TOMM7/HSPD1/TIMM17B/TIMM17A/TIMM44/DNAJC15/TIMM50/DNAJC19/CHCHD4/GRPEL1/TIMM23/TOMM20/PEX14/PEX7/PEX10/PEX13/GRPEL2/AIFM1/TOMM20L/PEX16/PEX6	22
GO:1905332	BP	GO:1905332	positive regulation of morphogenesis of an epithelium	22/6010	36/18903	0.00027359	0.004250859	0.003409376	MDK/MAGED1/MMRN2/AGT/HOXB7/GJA1/BMP4/WNT5B/SIRT6/LBX2/ABL1/VEGFA/SOX9/EGF/PAX8/STOX1/FGF2/AR/SOX8/GDNF/NOG/LIF	22
GO:0006900	BP	GO:0006900	vesicle budding from membrane	42/6010	83/18903	0.000275661	0.004272751	0.003426934	SNX3/AP2M1/TRAPPC2L/TMED9/ANXA2/CHMP4B/TRAPPC1/CHMP4A/TRAPPC3/TMED2/TMED10/SEC13/RAB1A/DNM1/SAR1A/FNBP1L/AP3S1/TRAPPC4/INSIG1/TRAPPC6A/AP3D1/RAB7A/RILP/PDCD6/VPS4A/GOLPH3/CHMP6/CHMP5/SEC24C/TFG/TRAPPC2/PREB/VAPA/AP3M2/TBC1D20/P2RX7/GOLPH3L/ARFGAP2/WASL/TRAPPC13/SAR1B/MAPK15	42
GO:0042060	BP	GO:0042060	wound healing	175/6010	442/18903	0.000276835	0.004274377	0.003428238	HSPB1/PPIA/CD36/ACTG1/F13A1/ACTB/TPM1/PRDX2/XBP1/GAS6/CLIC1/VTN/COL3A1/CDKN1A/CD109/ANXA2/TNF/CHMP4B/CHMP4A/IL6ST/IGF1/COL1A1/CD59/VKORC1/ELK3/ITGB1/MYL9/RHOC/HRAS/RAP2B/MYL12A/CD9/TNFRSF12A/IL1A/PF4/ACTA2/SDC4/PDGFB/PLAU/RHOA/FIBP/FERMT2/CSRP1/HBEGF/FN1/PRKCA/LMAN1/FCER1G/ARL8B/CHMP2A/COL5A1/TFPI2/CHMP3/TNFAIP3/EPHB2/PDGFA/F2/AQP1/FKBP10/MFSD2B/PDPN/GPR4/DCBLD2/ITGA5/AK3/FBLN1/PLAT/TFPI/GGCX/SER…	175
GO:0140013	BP	GO:0140013	meiotic nuclear division	85/6010	194/18903	0.000277092	0.004274377	0.003428238	CKS2/CALR/TOP2A/UBB/PTTG1/CDC20/SMC1A/CCNB2/PLK1/SMC2/SMC4/CDC25B/MND1/RAD51AP1/NUF2/RAD51/NDC1/AURKA/PPP2R1A/BUB1B/BUB1/SLC2A8/TRIP13/ASPM/NCAPH/TTK/NDC80/PSMC3IP/CCNE2/DMC1/ESPL1/NCAPH2/RAD1/RAD51C/SMC3/RAD54L/FANCD2/FIGNL1/FANCA/NPM2/PSMD13/FBXO5/PDE3A/C11orf80/MEIKIN/SUN1/ING2/RAD54B/EME1/P3H4/CCNB1IP1/KIF18A/ACTR2/CCNE1/RAD50/SYCE2/INCENP/MOV10L1/MYBL1/RAD51D/BAG6/GPR3/MEIOC/FOXJ2/MASTL/EHMT…	85
GO:0032781	BP	GO:0032781	positive regulation of ATP-dependent activity	26/6010	45/18903	0.000280837	0.004321803	0.003466275	PFN1/DNAJB1/TPM1/ATP1B1/DNAJB11/DNAJC9/SSBP1/SUMO1/UHRF1/AHSA1/FXYD2/DNAJC10/MYL4/CHTOP/ATP1B3/MSH2/MSH6/PFN2/DNAJC24/DHX9/TNNT2/HNRNPU/RGN/MYL3/FGF10/GTF2H2	26
GO:0048863	BP	GO:0048863	stem cell differentiation	105/6010	248/18903	0.00028428	0.004364378	0.003500423	MEF2C/RPS7/HMGA2/NRP2/MTCH2/FRZB/RBPJ/A2M/PHF19/ITGB1/CITED2/BATF/RBBP4/EDNRB/RBBP7/PSMD11/CORO1C/PHF5A/NRP1/HSPA9/LBH/MBD3/JAG1/NUDT21/FN1/KBTBD8/HDAC2/CDC42/SEMA3D/YTHDF2/PITX2/CHD4/SEMA6A/PWP1/TCOF1/NELFB/NOLC1/SEMA7A/RDH10/OCIAD1/TP53/SNAI2/FOLR1/EZH2/PDCD6/LTBP3/BMP4/EPCAM/PDGFRA/BMPR1A/ANXA6/SIRT6/MTA3/ZFP36/ABL1/GATA6/EDNRA/SOX11/FOXA1/TBX3/HTR2B/LRP6/SEMA3B/SRF/FGFR2/SEMA5A/TGFB2/KAT5/MET…	105
GO:0003231	BP	GO:0003231	cardiac ventricle development	59/6010	126/18903	0.000289654	0.004428292	0.003551685	MEF2C/TPM1/FKBP1A/RBPJ/CITED2/PRDM1/TGFBR3/JAG1/HAND1/FGFRL1/LUZP1/TNNI3/DSP/AP2B1/TNNC1/SALL4/BMP4/PTK7/GJA5/LMO4/STRA6/TNNT2/PROX1/HEY1/CPE/FZD2/SUFU/BMPR1A/SLIT3/NPRL3/COL11A1/EDNRA/SOX11/SOX4/TBX3/TNNI1/DCTN5/FGFR2/TGFB2/FOXF1/MED1/MESP1/MATR3/PAX8/RBM15/HEYL/DAND5/HEY2/PPP1R13L/HAND2/MYL3/ENG/SALL1/TMEM65/NOG/LRP2/TBX5/POU4F1/PTCD2	59
GO:0006611	BP	GO:0006611	protein export from nucleus	32/6010	59/18903	0.000290504	0.004428292	0.003551685	RAN/CALR/YWHAE/GAS6/BAG3/PARK7/NUTF2/ANP32B/TXN/IL1B/HSPA9/XPO1/CAMK1/NXT1/RANGAP1/CSE1L/EGR2/CDK5/PTPN11/PRKACA/BARD1/CCHCR1/STRADB/SIRT6/PKD1/XPO4/RANBP3/CTDSPL2/XPO5/RBM22/PTPN14/AHCYL1	32
GO:0009161	BP	GO:0009161	ribonucleoside monophosphate metabolic process	32/6010	59/18903	0.000290504	0.004428292	0.003551685	APRT/AK1/GUK1/PNP/PAICS/ADSL/AK2/NT5C/PRPS1/IMPDH2/DLG2/HPRT1/AK3/PRPS2/UCK2/UCK1/DCK/AK4/NUDT2/ATIC/DPYS/DHODH/CASK/PPAT/GMPS/CMPK1/UMPS/CAD/PFAS/GART/NT5E/TJP2	32
GO:0050684	BP	GO:0050684	regulation of mRNA processing	64/6010	139/18903	0.000296114	0.004503171	0.003611741	HNRNPA1/HSPA8/NPM1/PRDX6/NCL/SRSF3/C1QBP/SAP18/RBMX/TRA2B/SRSF7/RBM3/PTBP1/WDR77/HNRNPK/NCBP2/SRSF2/SRRM1/SRSF9/SNRPA/RBM8A/HNRNPA2B1/PUF60/MAGOH/ZFP36L1/SNRNP70/RNPS1/NUDT21/PRPF19/RBM42/SRSF10/DAZAP1/CIRBP/NSRP1/SRSF6/SLC39A5/U2AF2/RBFOX2/SF3B4/CLNS1A/DHX9/FXR1/RBM25/BARD1/RBM15B/RBM38/PRMT5/METTL16/WTAP/HNRNPL/KHDRBS1/RBM10/RBM7/CPSF6/RBM15/HNRNPU/CDK11B/RAVER1/HSF1/AHCYL1/SRPK3/CPEB1/PAPOLA/P…	64
GO:0007265	BP	GO:0007265	Ras protein signal transduction	143/6010	353/18903	0.000302974	0.004596654	0.003686718	CFL1/STMN1/APOA1/BRK1/ABL2/PARK7/COL1A2/COL3A1/CDKN1A/LPAR6/AIF1/ADGRG1/ARF6/DHCR24/RASGRP3/IGF1/ARHGDIA/LRRC59/EPS8/RAP2A/CCNA2/CSF1/ITGB1/STARD13/NRAS/G3BP1/HRAS/RAP2B/CTNNAL1/NISCH/DOK2/FOXM1/PPP2CB/DNMT1/TAX1BP3/RB1/RANGRF/NRP1/RASA1/TRIM28/ARHGDIB/RHOA/ABI2/RFXANK/NUP62/IQGAP3/KANK2/ARHGAP6/RALGDS/GRAP/KIF14/CDC42/RASGEF1B/CYFIP1/RAB4B/G3BP2/EPHB2/HACD3/FLCN/RACGAP1/PDPN/GPR4/RTKN/PLEKHG5/RG…	143
GO:0001824	BP	GO:0001824	blastocyst development	55/6010	116/18903	0.000309307	0.004678923	0.003752702	RPL13/NDUFA2/LPAR6/PSMC4/DAD1/RRP7A/IGF1/RRM2/SF3B6/NASP/CITED2/SBDS/SMARCB1/ACTL6A/ASF1B/EMG1/GINS1/CHEK1/RTN4/CMTM3/PEMT/RTF1/NEK2/HAND1/PTPN18/NCAPG2/SPECC1/JUNB/NPM2/RBBP8/BYSL/HOPX/GINS4/ETV2/SALL4/CCNB1IP1/MED21/NLE1/PELO/PLPP4/PHF6/ZPR1/SLC25A34/CAPN2/SRF/ELF3/MATR3/INTS1/BCOR/PNLDC1/TET1/YAP1/TTLL1/RPL7L1/CCDC24	55
GO:0006888	BP	GO:0006888	endoplasmic reticulum to Golgi vesicle-mediated transport	62/6010	134/18903	0.000309848	0.004678923	0.003752702	TRAPPC2L/TMED9/KDELR2/COPE/IER3IP1/TRAPPC1/TRAPPC3/KDELR1/TMED2/TMED10/SEC13/RANGRF/RAB1A/YIF1A/GOLT1B/SAR1A/HYOU1/CREB3L2/TRAPPC4/LMAN1/INSIG1/TRAPPC6A/KDELR3/ARF4/YKT6/TMED7/CNIH4/YIF1B/TMED3/ANK1/GOLT1A/BET1/RAB1B/LMAN2/COPB1/YIPF6/PDCD6/SEC22C/SEC23IP/TMED1/BCAP31/COPG1/BCAP29/VAMP7/SEC24C/TFG/TRAPPC2/TEX261/PREB/VAPA/TBC1D20/GOPC/PGAP1/ARCN1/ZW10/ERGIC3/VCP/TRAPPC13/SAR1B/MAPK15/COG3/TMED6	62
GO:0015986	BP	GO:0015986	proton motive force-driven ATP synthesis	39/6010	76/18903	0.000310768	0.004681848	0.003755047	NDUFB1/NDUFA11/NDUFA1/NDUFA13/NDUFB2/NDUFA3/NDUFS6/NDUFS5/NDUFB7/NDUFB8/NDUFA6/NDUFS8/NDUFA2/NDUFS7/NDUFC1/NDUFV2/NDUFB11/NDUFB10/NDUFA7/NDUFB4/STOML2/NDUFB3/NDUFB9/NDUFS3/NDUFAB1/NDUFB6/NDUFV3/NDUFA8/NDUFV1/NDUFA5/NDUFS2/NDUFC2/NDUFA9/NDUFS4/NDUFA12/NDUFB5/SDHC/SDHA/NDUFA10	39
GO:1903311	BP	GO:1903311	regulation of mRNA metabolic process	127/6010	309/18903	0.000320219	0.004801248	0.003850811	YBX1/HNRNPA1/HSPA8/NPM1/PRDX6/SERBP1/NCL/POLR2G/HNRNPM/SRSF3/C1QBP/SAP18/APEX1/IGF2BP2/RBMX/TRA2B/SRSF7/RBM3/PTBP1/WDR77/KHSRP/HNRNPK/HNRNPD/NCBP2/SRSF2/IGF2BP3/SRRM1/SRSF9/SNRPA/RBM8A/HNRNPA0/HNRNPA2B1/IGF2BP1/PUF60/FUS/HNRNPAB/MAGOH/HNRNPC/ELAVL1/ZFP36L1/SNRNP70/RNPS1/EXOSC8/LSM1/TARDBP/CARHSP1/NUDT21/PRPF19/PRKCA/RBM42/EXOSC3/CNOT7/PAIP1/SRSF10/YTHDF2/E2F1/DAZAP1/NT5C3B/CIRBP/ZC3H12A/EXOSC7/NS…	127
GO:0030199	BP	GO:0030199	collagen fibril organization	34/6010	64/18903	0.000320416	0.004801248	0.003850811	SERPINH1/COL1A2/COL3A1/LUM/ANXA2/CRTAP/COL1A1/RB1/COL5A2/COL5A1/FKBP10/PLOD3/PXDN/EMILIN1/LOX/ADAMTS12/AEBP1/ATP7A/FMOD/BMP1/P3H4/LOXL1/COL11A1/TGFB2/MMP11/CHADL/COLGALT1/SCX/SERPINF2/COL13A1/LOXL2/DDR2/COLGALT2/COL12A1	34
GO:0009124	BP	GO:0009124	nucleoside monophosphate biosynthetic process	25/6010	43/18903	0.000320927	0.004801248	0.003850811	APRT/TYMS/DUT/TK1/PAICS/ADSL/PRPS1/IMPDH2/HPRT1/PRPS2/UCK2/UCK1/DCK/NUDT2/ATIC/DHODH/PPAT/GMPS/DCTD/CMPK1/UMPS/CAD/PFAS/DGUOK/GART	25
GO:0006754	BP	GO:0006754	ATP biosynthetic process	51/6010	106/18903	0.000324221	0.004839296	0.003881327	NDUFB1/ALDOA/TMSB4X/NDUFA11/TREM2/NDUFA1/NDUFA13/NDUFB2/NDUFA3/NDUFS6/ENO1/NDUFS5/NDUFB7/NDUFB8/NDUFA6/NDUFS8/NDUFA2/NDUFS7/NDUFC1/NDUFV2/NDUFB11/NDUFB10/NDUFA7/NDUFB4/STOML2/NDUFB3/NDUFB9/PARP1/NDUFS3/NDUFAB1/NDUFB6/NDUFV3/UQCC3/NDUFA8/NDUFV1/NDUFA5/NDUFS2/NDUFC2/NDUFA9/NDUFS4/NDUFA12/FLCN/NDUFB5/AK4/SDHC/NUDT2/SDHA/PKLR/DGUOK/NDUFA10/VCP	51
GO:0090502	BP	GO:0090502	RNA phosphodiester bond hydrolysis, endonucleolytic	43/6010	86/18903	0.000328436	0.004890887	0.003922706	RPS21/RNASE1/RNASEH2A/APEX1/RPP25/POP7/ZC3H12C/RPP30/FEN1/POP5/YBEY/RNASEH1/ZC3H12A/NYNRIN/RPP40/POP4/BMS1/RPP21/ELAC1/LACTB2/RRS1/ENDOV/BOP1/TSR1/ABT1/EXO1/ELAC2/FCF1/NUDT12/RPP38/PIWIL1/ANG/UTP20/TBL3/MBLAC1/SLFN13/CPSF3/NOP14/DROSHA/PIWIL2/ENDOG/POP1/NOP9	43
GO:0022411	BP	GO:0022411	cellular component disassembly	189/6010	483/18903	0.000331739	0.004928691	0.003953026	CFL1/RPL23/TREM2/HMGA1/TOMM7/STMN1/FSCN1/EIF5A/HSPA8/TOP2A/VAMP8/VDAC1/CAPZB/BAX/SLC25A5/PARK7/CALM1/ASPH/MMP14/FIS1/CDK1/BNIP3/DUSP3/USP36/TNF/PLIN2/ARF6/SET/EIF5AL1/CHMP4B/SLC25A4/RRP7A/CHMP4A/GSN/EPS8/UFM1/ATP2A2/CDC37/TPX2/NEK6/PLK1/SH3GL1/UFC1/MCTS1/SNAPIN/DSTN/SMARCB1/TEX264/PPP1CA/CTDNEP1/TWF2/DPP4/KIF2C/SSRP1/MTIF3/AURKA/CKAP2/LIMA1/FUNDC1/PHB2/PRKCA/WDR45B/PYM1/SMARCE1/ATG12/HAX1/ABCE1/P…	189
GO:1903053	BP	GO:1903053	regulation of extracellular matrix organization	31/6010	57/18903	0.000337122	0.004997154	0.004007937	FSCN1/BMP2/IER3IP1/PHLDB1/RGCC/RB1/DPP4/AGT/NID1/PDPN/EMILIN1/LAMB2/SMAD3/AEBP1/HAS2/IL6/SLC2A10/ABL1/ANTXR1/LAMC1/RUNX1/LAMB1/CHADL/SOX9/COLGALT1/FAP/FGFR4/LAMA1/LAMA2/DDR2/TCF15	31
GO:1903715	BP	GO:1903715	regulation of aerobic respiration	20/6010	32/18903	0.000338695	0.004999377	0.00400972	COX7A2/UQCC2/PARK7/BNIP3/TNF/COX7A2L/SNCA/DNAJC15/SHMT2/RHOA/SLC25A23/ARL2/PPIF/AK4/ISCU/ATP7A/COX7A1/SLC25A33/PDE12/VCP	20
GO:0000959	BP	GO:0000959	mitochondrial RNA metabolic process	28/6010	50/18903	0.000339703	0.004999377	0.00400972	SLIRP/MRPL12/CHCHD10/HSD17B10/TFAM/MTERF4/SARS2/PUS1/LRPPRC/DARS2/EARS2/TFB2M/TBRG4/FASTK/SLC25A33/ELAC2/FASTKD1/PDE12/TRMT5/AARS2/CDK5RAP1/POLRMT/PNPT1/TRIT1/METTL4/TRMT10C/TARS2/RPUSD4	28
GO:0010821	BP	GO:0010821	regulation of mitochondrion organization	68/6010	150/18903	0.000340023	0.004999377	0.00400972	TREM2/SLC25A6/VDAC1/HSPA1A/BAX/SLC25A5/PARK7/PMAIP1/PDCD5/FIS1/STOML2/BNIP3/USP36/MTCH2/CHCHD10/SLC25A4/SSBP1/IGF1/NMT1/VAT1/DCN/PYCARD/TMEM14A/AURKA/ZDHHC6/BAD/TRIAP1/HAX1/PARL/FLCN/FZD5/ACAA2/PPIF/GHITM/MFF/FXN/TIGAR/CLU/HTRA2/TP53/PRELID1/PGAM5/INF2/GOLPH3/PSMD10/MIEF1/LMNA/ZNF205/FAM162A/SQSTM1/BAK1/PRMT6/RALA/MYO19/MMP9/RHOT2/CERS1/CIDEB/FZD9/STOX1/AKT1/DDHD2/BOK/USP30/ENDOG/MGARP/FBXO7/DNM1L	68
GO:0030324	BP	GO:0030324	lung development	82/6010	187/18903	0.000340373	0.004999377	0.00400972	AGR2/PTGES3/RBP4/CTSZ/MMP14/COL3A1/TNF/RBPJ/EIF4E/GPC3/HSPB11/EIF4G1/MAP2K2/RCN3/PPP1CA/CEBPA/ERRFI1/CDC42/TIMELESS/PDGFA/PLOD3/PDPN/AIMP2/SPRY2/RXFP1/SRSF6/SPRY1/NKIRAS2/RDH10/LOX/HOPX/DNAAF1/LTBP3/ATP7A/BMP4/PTK7/RAB3A/YWHAZ/STRA6/PHF14/PROX1/CELSR1/PDGFRB/PDGFRA/BMPR1A/GATA6/VEGFA/BAG6/NKIRAS1/WNT2/PPP3R1/SOX11/FOXA1/PKD1/DPPA4/SRF/FGFR2/ITGA3/FOXF1/PKDCC/LAMA5/SOX9/ADAMTSL2/LAMA1/FGF2/SLC23A1…	82
GO:0000727	BP	GO:0000727	double-strand break repair via break-induced replication	10/6010	12/18903	0.000351113	0.005099039	0.004089653	GINS2/MCM7/MCM3/MCM4/MCM6/MCM2/CDC45/MCM5/GINS4/CDC7	10
GO:0043248	BP	GO:0043248	proteasome assembly	10/6010	12/18903	0.000351113	0.005099039	0.004089653	POMP/PSMG3/ADRM1/PSMD9/PSMD11/PSMG1/PSMG4/PSMG2/PSMD10/OTUD6B	10
GO:0070202	BP	GO:0070202	regulation of establishment of protein localization to chromosome	10/6010	12/18903	0.000351113	0.005099039	0.004089653	CCT4/CCT3/CCT6A/CCT7/DKC1/TCP1/CCT8/CCT2/CCT5/WRAP53	10
GO:1903405	BP	GO:1903405	protein localization to nuclear body	10/6010	12/18903	0.000351113	0.005099039	0.004089653	CCT4/CCT3/CCT6A/CCT7/DKC1/TCP1/CCT8/CCT2/CCT5/WRAP53	10
GO:1904867	BP	GO:1904867	protein localization to Cajal body	10/6010	12/18903	0.000351113	0.005099039	0.004089653	CCT4/CCT3/CCT6A/CCT7/DKC1/TCP1/CCT8/CCT2/CCT5/WRAP53	10
GO:0001736	BP	GO:0001736	establishment of planar polarity	38/6010	74/18903	0.000362556	0.005241612	0.004204003	DAB2/GPC3/DAAM1/RHOA/CTHRC1/CDC42/RPGRIP1L/DVL2/WDR1/PRICKLE2/FZD3/BRSK1/SAPCD2/GPC6/PTK7/FZD7/PLEKHA4/DKK1/CELSR1/GPC4/FZD2/ABL1/ROR2/RAC1/RYK/FZD6/ASTN2/NPHP1/ARHGEF19/PRICKLE1/CELSR3/IFT20/SPEF1/VANGL2/VANGL1/MKS1/NPHP3/MLLT3	38
GO:0007164	BP	GO:0007164	establishment of tissue polarity	38/6010	74/18903	0.000362556	0.005241612	0.004204003	DAB2/GPC3/DAAM1/RHOA/CTHRC1/CDC42/RPGRIP1L/DVL2/WDR1/PRICKLE2/FZD3/BRSK1/SAPCD2/GPC6/PTK7/FZD7/PLEKHA4/DKK1/CELSR1/GPC4/FZD2/ABL1/ROR2/RAC1/RYK/FZD6/ASTN2/NPHP1/ARHGEF19/PRICKLE1/CELSR3/IFT20/SPEF1/VANGL2/VANGL1/MKS1/NPHP3/MLLT3	38
GO:0033157	BP	GO:0033157	regulation of intracellular protein transport	96/6010	225/18903	0.000367174	0.00529651	0.004248034	CD36/UBL5/HSP90AB1/TOMM7/HSP90AA1/RAN/YWHAE/GAS6/BAG3/PARK7/PDCD5/FIS1/UBE2L3/CDK1/ANP32B/USP36/TXN/OAZ1/NMT1/SUMO1/UFM1/IL1B/VAMP2/HRAS/SAE1/ITGB1BP1/TRIM28/SAR1A/TARDBP/XPO1/CAMK1/CD81/RANGAP1/LMAN1/HAX1/DERL3/INSIG1/B3GAT3/PARL/FZD5/IPO5/SVIP/CDK5/ZC3H12A/MFF/NOLC1/HTRA2/KIF20B/PCNT/ERLEC1/DERL2/ECT2/RAB23/MYO1C/NUP54/ABLIM3/PKIG/SMAD3/DMAP1/MIEF1/PTPN11/BMP4/PRKACA/UBE2J2/BCAP31/HYAL2/BARD1/P…	96
GO:0010038	BP	GO:0010038	response to metal ion	145/6010	360/18903	0.00037262	0.005363069	0.004301417	MEF2C/CD14/ACTG1/HSPA5/CALM3/CALR/MT1G/MT1H/CALM2/NUDT1/CUTA/SOD1/MT1X/PARK7/CALM1/CDK1/BNIP3/CCND1/PARP1/TF/MT1F/MT2A/P2RX4/SUMO1/PCNA/UROS/ATF4/HNRNPD/SNCA/ALOX5AP/MT1E/PPP2CB/SOD2/BSG/SLC30A1/APP/ADAM9/ERCC1/NQO1/PPP1CA/IL1A/PPP2CA/SYT1/CLIC4/CAMK2D/CEBPA/LONP1/SLC25A24/SERPINF1/BAD/SLC25A23/SLC11A2/KHK/GSS/EEF2K/PPIF/CPNE3/DLG2/AQP1/SLC41A1/GPI/FXN/ITPKB/TIGAR/EIF2S1/JUNB/RYR1/CAPN3/PPP5C/SLC…	145
GO:0071214	BP	GO:0071214	cellular response to abiotic stimulus	136/6010	335/18903	0.000376702	0.005397726	0.004329213	RPL26/HSPA5/CALR/EEF1D/RBX1/NUCKS1/NPM1/CYBA/BAG3/BAX/GTF2H5/CDKN1A/BNIP3/PARP1/EGR1/AURKB/NMT1/COL1A1/PCNA/IL1B/IFI16/ATF4/PYCARD/HRAS/MAPK13/ERCC1/RAD51AP1/CHEK1/AGT/RAD51/ZFP36L1/RHNO1/RUVBL2/DDB1/SWI5/ERRFI1/AKR1B1/MLST8/BAD/SLC25A23/TRIAP1/PIEZO1/POLD1/TLR7/RAB11B/CDC25A/MMP2/AQP1/RAD9A/XRCC6/RAD1/BRCA1/CLN3/MYC/FIGNL1/BLM/EIF2S1/LETM1/CAPN3/TP53/FBXO4/SNAI2/GPR68/ECT2/DDB2/MGMT/MYLK/NSMF/SM…	136
GO:0104004	BP	GO:0104004	cellular response to environmental stimulus	136/6010	335/18903	0.000376702	0.005397726	0.004329213	RPL26/HSPA5/CALR/EEF1D/RBX1/NUCKS1/NPM1/CYBA/BAG3/BAX/GTF2H5/CDKN1A/BNIP3/PARP1/EGR1/AURKB/NMT1/COL1A1/PCNA/IL1B/IFI16/ATF4/PYCARD/HRAS/MAPK13/ERCC1/RAD51AP1/CHEK1/AGT/RAD51/ZFP36L1/RHNO1/RUVBL2/DDB1/SWI5/ERRFI1/AKR1B1/MLST8/BAD/SLC25A23/TRIAP1/PIEZO1/POLD1/TLR7/RAB11B/CDC25A/MMP2/AQP1/RAD9A/XRCC6/RAD1/BRCA1/CLN3/MYC/FIGNL1/BLM/EIF2S1/LETM1/CAPN3/TP53/FBXO4/SNAI2/GPR68/ECT2/DDB2/MGMT/MYLK/NSMF/SM…	136
GO:2000045	BP	GO:2000045	regulation of G1/S transition of mitotic cell cycle	81/6010	185/18903	0.000390463	0.005567559	0.004465427	RPL26/ACTB/CCL2/RPS27L/CDKN1A/AIF1/TMEM14B/CCND1/APEX1/RRM2/CDK2AP2/GTSE1/BCL7C/EIF4G1/RGCC/SMARCB1/ACTL6A/RB1/PPP2CA/PRMT2/PSME3/WEE1/KANK2/CDC6/CDKN2C/RRM1/TRIAP1/SMARCE1/KIF14/SLFN11/STIL/E2F7/E2F1/ID2/CDK2/LSM10/BCL7A/KCNA5/RFWD3/TP53/EZH2/CACNB4/RDX/SMARCA4/MNAT1/SASS6/SMARCD1/CHEK2/SDE2/CCND2/RBL1/BCL7B/PKD2/PSME2/HYAL1/INHBA/FBXO31/UBE2E2/PIDD1/PKD1/MBLAC1/MTBP/CYP1A1/TM4SF5/CENPJ/CUL4A/RP…	81
GO:0042743	BP	GO:0042743	hydrogen peroxide metabolic process	30/6010	55/18903	0.000391145	0.005567559	0.004465427	HBZ/PRDX2/CYBA/PRDX5/SOD1/PARK7/PRDX1/PRDX3/HBA1/HBA2/SNCA/SOD2/PRDX4/HBG2/PXDN/CYBB/HBQ1/ZNF205/DUOX1/CTNS/RAC1/NOX1/CYP1A1/NOXO1/NOXA1/MT3/MAOB/EPX/LPO/DUOXA1	30
GO:1900087	BP	GO:1900087	positive regulation of G1/S transition of mitotic cell cycle	30/6010	55/18903	0.000391145	0.005567559	0.004465427	AIF1/CCND1/APEX1/RRM2/EIF4G1/RGCC/CDC6/RRM1/STIL/LSM10/KCNA5/RDX/SASS6/CCND2/HYAL1/UBE2E2/MBLAC1/MTBP/CYP1A1/CENPJ/CUL4A/STOX1/AKT1/CDK10/CPSF3/PLRG1/LSM11/FGF10/DDX3X/DDR2	30
GO:1903825	BP	GO:1903825	organic acid transmembrane transport	70/6010	156/18903	0.000403927	0.005736835	0.004601193	CD36/TNF/ARL6IP1/FOLR2/ITGB1/MPC2/SFXN3/AGT/SLC1A3/SLC3A2/SLC25A11/SLC38A6/SLC7A2/SLC43A1/SLC1A4/SLC25A10/SLC7A5/SLC38A7/CLN3/SLC5A6/SLC27A5/SLC1A5/MFSD12/SLC5A12/SLC13A5/FOLR1/SLC7A1/SLC2A1/ABCD4/SLC16A3/RGS4/SLC38A2/PRAF2/SLC25A1/SLC16A10/SLC7A6/SLC3A1/SLC7A8/CPT1B/SFXN1/LRRC8C/SLC25A18/SLC38A3/SFXN2/SLC25A15/SLC38A5/SLC7A9/MPC1/AKT1/SLC25A14/SLC29A4/LRRC8A/SLC25A38/SLC13A3/SLC16A8/SLC38A4/SLC3…	70
GO:0000302	BP	GO:0000302	response to reactive oxygen species	88/6010	204/18903	0.000410121	0.005811999	0.004661478	RPS3/CD36/ROMO1/TPM1/PRDX2/GSTP1/PRDX5/SOD1/PARK7/PRDX1/CDK1/BNIP3/PRDX3/TXN/DHFR/APEX1/HBA1/COL1A1/PCNA/HBA2/FABP1/PPP2CB/SOD2/MAPK13/MPV17/ADAM9/NQO1/IL1A/SIGMAR1/PYCR1/PCGF2/SPHK1/HDAC2/BAD/NUDT15/TNFAIP3/PPIF/MMP2/AQP1/UCP2/FXN/FKBP1B/PLEKHA1/KCNA5/SIRPA/AGAP3/GLRX2/ECT2/EZH2/JUN/ATP7A/CRYAB/CCS/HYAL2/BAK1/PKD2/PDGFRB/PDGFRA/IL6/HYAL1/MMP9/ABL1/FBLN5/PTPRK/CAPN2/GPR37/MAP1LC3A/SDC1/NET1/STK25…	88
GO:0060840	BP	GO:0060840	artery development	51/6010	107/18903	0.000429945	0.006079572	0.004876083	MDK/COL3A1/RBPJ/PLXND1/CITED2/PRDM1/NRP1/APOB/ADAMTS9/DDIT3/LDLR/JAG1/LUZP1/FKBP10/EGR2/LOX/FOLR1/AP2B1/MYLK/ZMIZ1/BMP4/GJA5/STRA6/PROX1/HEY1/PKD2/LOXL1/PDGFRB/SUFU/BMPR1A/EFNB2/SLC2A10/NPRL3/NGFR/VEGFA/EDNRA/SOX4/DCTN5/SRF/TGFB2/FOXF1/ADAMTS6/NKX3-1/PRICKLE1/HEY2/HAND2/ENG/SHH/NOG/EDN1/LRP2	51
GO:0051231	BP	GO:0051231	spindle elongation	11/6010	14/18903	0.000434007	0.006083648	0.004879353	BIRC5/AURKB/PRC1/CDCA8/PPP2R1A/KIF4A/KIF11/RACGAP1/KIF23/INCENP/KIF4B	11
GO:0051255	BP	GO:0051255	spindle midzone assembly	11/6010	14/18903	0.000434007	0.006083648	0.004879353	BIRC5/AURKB/PRC1/CDCA8/KIF4A/RACGAP1/KIF23/LZTS2/INCENP/MLH1/KIF4B	11
GO:1904814	BP	GO:1904814	regulation of protein localization to chromosome, telomeric region	11/6010	14/18903	0.000434007	0.006083648	0.004879353	CCT4/CCT3/CCT6A/CCT7/DKC1/TCP1/CCT8/CCT2/GNL3/CCT5/WRAP53	11
GO:2000105	BP	GO:2000105	positive regulation of DNA-templated DNA replication	11/6010	14/18903	0.000434007	0.006083648	0.004879353	STOML2/SSBP1/CDT1/DBF4/E2F7/CDK2/CDC7/CIZ1/DBF4B/WIZ/ENDOG	11
GO:0036294	BP	GO:0036294	cellular response to decreased oxygen levels	71/6010	159/18903	0.000438165	0.006128604	0.004915409	TREM2/CHCHD2/ENO1/MALAT1/PMAIP1/BNIP3/RBPJ/P4HB/EGR1/PGK1/EGLN2/CCNA2/FABP1/CITED2/ATF4/STUB1/RGCC/STC2/ZFP36L1/HYOU1/PHB2/MLST8/BAD/IRAK1/CPEB4/EEF2K/ACAA2/AQP1/E2F1/SUV39H2/MYC/TIGAR/TP53/TMBIM6/AK4/CYBB/NDRG1/MIEF1/ATP7A/HILPDA/LMNA/ADO/SUV39H1/FAM162A/JUND/CD34/VASN/AJUBA/ROCK2/GATA6/VEGFA/CBS/TBL2/NKX3-1/AIFM1/STOX1/PTGIS/AKT1/MT3/SIRT2/HP1BP3/DNMT3A/TERC/MPL/ENDOG/CPEB1/MGARP/EDN1/DDAH1/BRI…	71
GO:0035967	BP	GO:0035967	cellular response to topologically incorrect protein	56/6010	120/18903	0.000453113	0.006323962	0.005072095	AGR2/HSPA5/SDF2L1/HSPA8/HSPD1/XBP1/HSPA1A/BAG3/BAX/HSPA1B/PPP1R15A/CCND1/ATF3/HSPA6/ATF4/STUB1/TMED2/AUP1/HERPUD1/DNAJB9/DNAJC10/HSPA9/STC2/DDIT3/CREB3L2/HSPA14/DERL3/HSPA13/RNF126/EIF2S1/RNF5/RHBDD2/WFS1/ERLEC1/DERL2/TMBIM6/CREB3L1/BAK1/DDRGK1/PIGBOS1/CREB3L4/CREB3/BAG6/MBTPS2/DNAJC18/TBL2/CREB3L3/UBE2W/TMTC4/BOK/VCP/COPS5/SERP2/HSF1/ERMP1/TOR1A	56
GO:0031396	BP	GO:0031396	regulation of protein ubiquitination	90/6010	210/18903	0.000460934	0.006419233	0.005148507	RPS15/RPL37/PPIA/RPS2/RPS3/RPS20/RPL11/RPL23/RPS7/HSPA5/HSP90AB1/HSP90AA1/RBX1/NPM1/HSPA1A/FKBP1A/UBE2C/PARK7/HSPA1B/RPL5/UBB/UBE2L3/PIN1/UBE2N/MAD2L1/UBE2S/CDC20/SKP1/BUB3/ISG15/PLK1/DNAJA1/STUB1/DCUN1D5/MAD2L2/HERPUD1/VPS28/SKP2/BIRC7/BUB1B/COMMD1/HSPBP1/SPHK1/UBE2V2/FANCI/BAG2/GTPBP4/TNFAIP3/SVBP/CDK5/AIMP2/BRCA1/SPRY2/TRIB3/FBXO5/FBXO2/FBXO4/WFS1/U2AF2/PDCD6/PSMD10/ARRDC3/UBXN1/CDC14B/SQSTM1/…	90
GO:0032507	BP	GO:0032507	maintenance of protein location in cell	34/6010	65/18903	0.000468146	0.006477694	0.005195395	TMSB4X/HSPA5/TMSB10/PARK7/KDELR2/TXN/CHCHD10/GSN/SKP1/KDELR1/RER1/TWF2/RANGAP1/INSIG1/KDELR3/ARL2/ARL2BP/CDK5/INSIG2/SUN1/TMSB15A/GOLPH3/SCIN/BARD1/CIZ1/PFN4/SUPT7L/DZIP1/HNRNPU/AKT1/DBN1/PML/PDIA2/TMSB15B	34
GO:0033013	BP	GO:0033013	tetrapyrrole metabolic process	34/6010	65/18903	0.000468146	0.006477694	0.005195395	BLVRB/TMEM14C/TMEM14B/UROS/BLVRA/TMEM14A/MMADHC/PGRMC1/SLC25A39/HPX/ALAS1/MMAB/SLC11A2/UROD/FECH/HMBS/FXN/HMOX2/SRRD/MMACHC/ABCD4/CPOX/NFE2L1/ALAS2/CD320/PPOX/SLCO2B1/COX10/CYP1A1/AMN/SLC25A38/SLC6A9/RSAD1/CLYBL	34
GO:0080164	BP	GO:0080164	regulation of nitric oxide metabolic process	34/6010	65/18903	0.000468146	0.006477694	0.005195395	CD36/HSP90AB1/HSP90AA1/AIF1/TNF/P2RX4/IL1B/KHSRP/SOD2/AGT/TMEM106A/CD47/GLA/ASL/NPY/ZC3H12A/CLU/SIRPA/ATP2B4/SMAD3/CX3CR1/CD34/PKD2/ASS1/ROCK2/AGXT2/RAC1/DDAH2/TICAM1/PTGIS/AKT1/RGN/EDN1/DDAH1	34
GO:0006123	BP	GO:0006123	mitochondrial electron transport, cytochrome c to oxygen	16/6010	24/18903	0.000471493	0.006496131	0.005210182	COX6B1/COX7C/COX6C/COX8A/COX7A2/COX4I1/COX7B/COX5B/NDUFA4/COX6A1/COX5A/CYCS/COX7A2L/COX7A1/COX6A2/COX4I2	16
GO:0061162	BP	GO:0061162	establishment of monopolar cell polarity	16/6010	24/18903	0.000471493	0.006496131	0.005210182	FSCN1/SLC9A3R1/RHOA/CDC42/PTK7/SH3BP1/SYNE4/FAT1/OPHN1/SCRIB/FOXF1/IFT20/LAMA1/MAP1B/FOXJ1/TCF15	16
GO:0009303	BP	GO:0009303	rRNA transcription	22/6010	37/18903	0.000472961	0.00650246	0.005215259	GTF3C6/NCL/GTF2H5/NPM3/GTF3A/SMARCB1/PWP1/TCOF1/SPIN1/TP53/SMARCA4/DDX11/GTF3C5/NIFK/NOL11/GTF3C4/ANG/GTF3C3/ERCC2/GTF3C2/POLR1E/POLR1B	22
GO:0006694	BP	GO:0006694	steroid biosynthetic process	78/6010	178/18903	0.000479915	0.006560456	0.005261773	DAB2/APOA1/SOD1/HINT2/BMP2/TNF/DHCR24/EGR1/SQLE/EBP/HSD17B10/PMVK/MSMO1/FDPS/FDFT1/MVD/IL1A/APOB/FDX1/STARD4/AKR1B1/HMGCS1/INSIG1/FDXR/ACAA2/ACLY/DKK3/LSS/INSIG2/OSBPL6/SLC27A5/ACBD3/ERLIN2/CYB5R3/SNAI2/CH25H/DHRS11/NSDHL/TM7SF2/CYP11A1/HSD17B1/MVK/SC5D/NR1D1/HSD17B8/SCP2/AKR1D1/ATP1A1/PROX1/SEC14L2/HSD17B2/STAR/OSBPL1A/ADM/MBTPS2/SNAI1/HSD17B7/CYP1A1/LHB/MED1/PBX1/ARMC5/NR0B1/CYP27B1/FGFR4/NPC1L…	78
GO:0000478	BP	GO:0000478	endonucleolytic cleavage involved in rRNA processing	12/6010	16/18903	0.000484302	0.006560456	0.005261773	RPS21/RPP40/BMS1/RRS1/BOP1/TSR1/ABT1/FCF1/UTP20/TBL3/NOP14/NOP9	12
GO:0000479	BP	GO:0000479	endonucleolytic cleavage of tricistronic rRNA transcript (SSU-rRNA, 5.8S rRNA, LSU-rRNA)	12/6010	16/18903	0.000484302	0.006560456	0.005261773	RPS21/RPP40/BMS1/RRS1/BOP1/TSR1/ABT1/FCF1/UTP20/TBL3/NOP14/NOP9	12
GO:0006735	BP	GO:0006735	NADH regeneration	12/6010	16/18903	0.000484302	0.006560456	0.005261773	TPI1/ENO1/PKM/PGK1/PFKP/ENO2/PFKM/ENO3/GCK/PGAM2/PFKL/FOXK1	12
GO:0061621	BP	GO:0061621	canonical glycolysis	12/6010	16/18903	0.000484302	0.006560456	0.005261773	TPI1/ENO1/PKM/PGK1/PFKP/ENO2/PFKM/ENO3/GCK/PGAM2/PFKL/FOXK1	12
GO:0061718	BP	GO:0061718	glucose catabolic process to pyruvate	12/6010	16/18903	0.000484302	0.006560456	0.005261773	TPI1/ENO1/PKM/PGK1/PFKP/ENO2/PFKM/ENO3/GCK/PGAM2/PFKL/FOXK1	12
GO:0070131	BP	GO:0070131	positive regulation of mitochondrial translation	12/6010	16/18903	0.000484302	0.006560456	0.005261773	UQCC2/C1QBP/COA3/RPUSD3/MPV17L2/TRUB2/MRPS27/METTL8/CDK5RAP1/TRMT10C/RPUSD4/NGRN	12
GO:1902806	BP	GO:1902806	regulation of cell cycle G1/S phase transition	91/6010	213/18903	0.000487466	0.006589475	0.005285048	RPL26/ACTB/CCL2/RPS27L/CDKN1A/AIF1/TMEM14B/CCND1/APEX1/RRM2/CDK2AP2/GTSE1/BCL7C/EIF4G1/RGCC/SMARCB1/ACTL6A/RB1/PPP2CA/PRMT2/PSME3/WEE1/KANK2/CDC6/PHB2/CDKN2C/RRM1/TRIAP1/FAM83D/SMARCE1/KIF14/SLFN11/STIL/E2F7/E2F1/ID2/CDK2/LSM10/BCL7A/KCNA5/PAGR1/RFWD3/TP53/EZH2/CACNB4/RDX/SMARCA4/MNAT1/SASS6/ATP2B4/SMARCD1/DDRGK1/CHEK2/SDE2/CCND2/RBL1/BCL7B/PKD2/PSME2/HYAL1/STXBP4/INHBA/FBXO31/SUSD2/MEN1/UBE2E2/P…	91
GO:0035089	BP	GO:0035089	establishment of apical/basal cell polarity	15/6010	22/18903	0.000495199	0.006680009	0.005357661	FSCN1/SLC9A3R1/RHOA/CDC42/PTK7/SH3BP1/SYNE4/FAT1/OPHN1/SCRIB/FOXF1/IFT20/LAMA1/FOXJ1/TCF15	15
GO:0046112	BP	GO:0046112	nucleobase biosynthetic process	13/6010	18/18903	0.000507071	0.006797499	0.005451892	APRT/PAICS/SHMT2/PRPS1/HPRT1/CTPS1/DHODH/PPAT/GMPS/CMPK1/UMPS/CAD/GART	13
GO:0046653	BP	GO:0046653	tetrahydrofolate metabolic process	13/6010	18/18903	0.000507071	0.006797499	0.005451892	TYMS/DHFR/SHMT2/MTHFD2L/MTHFD2/MTHFD1L/MTHFS/ATIC/MTHFR/MTHFD1/GART/ALDH1L2/AASDHPPT	13
GO:0061620	BP	GO:0061620	glycolytic process through glucose-6-phosphate	13/6010	18/18903	0.000507071	0.006797499	0.005451892	TPI1/ENO1/PKM/PGK1/PFKP/GALK1/ENO2/PFKM/ENO3/GCK/PGAM2/PFKL/FOXK1	13
GO:0006278	BP	GO:0006278	RNA-templated DNA biosynthetic process	38/6010	75/18903	0.000511518	0.006837073	0.005483633	NOP10/HSP90AB1/HSP90AA1/HNRNPA1/PTGES3/NHP2/CCT4/AURKB/CCT3/CCT6A/HNRNPC/CCT7/DKC1/TCP1/NEK2/CCT8/GAR1/RFC1/CCT2/PKIB/ACD/PNKP/FBXO4/RPA1/CCT5/TELO2/WRAP53/TERF2/RAD50/TNKS1BP1/EXOSC10/PIF1/NAT10/HNRNPU/NAF1/TERC/MAPK15/MAPK3	38
GO:0034620	BP	GO:0034620	cellular response to unfolded protein	48/6010	100/18903	0.000512144	0.006837073	0.005483633	AGR2/HSPA5/HSPA8/HSPD1/XBP1/HSPA1A/BAG3/BAX/HSPA1B/PPP1R15A/CCND1/ATF3/HSPA6/ATF4/STUB1/TMED2/HERPUD1/DNAJB9/DNAJC10/HSPA9/STC2/DDIT3/CREB3L2/HSPA14/DERL3/HSPA13/EIF2S1/RHBDD2/WFS1/ERLEC1/DERL2/TMBIM6/CREB3L1/BAK1/DDRGK1/PIGBOS1/CREB3L4/CREB3/MBTPS2/TBL2/CREB3L3/TMTC4/BOK/VCP/COPS5/SERP2/HSF1/ERMP1	48
GO:0009126	BP	GO:0009126	purine nucleoside monophosphate metabolic process	25/6010	44/18903	0.000519931	0.006926683	0.005555504	APRT/AK1/GUK1/PNP/PAICS/ADSL/AK2/NT5C/IMPDH2/DLG2/HPRT1/AK3/PRPS2/DCK/AK4/NUDT2/ATIC/CASK/PPAT/GMPS/PFAS/DGUOK/GART/NT5E/TJP2	25
GO:0006405	BP	GO:0006405	RNA export from nucleus	44/6010	90/18903	0.000526095	0.006994357	0.005609782	RAN/HNRNPA1/NPM1/ENY2/SRSF3/DDX39A/ZC3H11A/NCBP2/PABPN1/MAGOHB/RBM8A/HNRNPA2B1/MAGOH/THOC6/THOC3/NUP62/NXT1/THOC7/HHEX/NUP85/CHTOP/ALYREF/UPF2/DDX19B/NUP188/POLR2D/NUP107/DDX19A/DHX9/NUP62CL/SSB/XPOT/NUP93/RBM15B/NUP160/NUP155/KHDRBS1/CPSF6/SARNP/PHAX/XPO5/NOL6/FYTTD1/GLE1	44
GO:0006779	BP	GO:0006779	porphyrin-containing compound biosynthetic process	21/6010	35/18903	0.000535288	0.007087341	0.005684358	TMEM14C/TMEM14B/UROS/TMEM14A/PGRMC1/SLC25A39/ALAS1/SLC11A2/UROD/FECH/HMBS/FXN/SRRD/CPOX/NFE2L1/ALAS2/PPOX/COX10/SLC25A38/SLC6A9/RSAD1	21
GO:0033014	BP	GO:0033014	tetrapyrrole biosynthetic process	21/6010	35/18903	0.000535288	0.007087341	0.005684358	TMEM14C/TMEM14B/UROS/TMEM14A/PGRMC1/SLC25A39/ALAS1/SLC11A2/UROD/FECH/HMBS/FXN/SRRD/CPOX/NFE2L1/ALAS2/PPOX/COX10/SLC25A38/SLC6A9/RSAD1	21
GO:0010970	BP	GO:0010970	transport along microtubule	74/6010	168/18903	0.000549851	0.00726524	0.005827042	HSPB1/DYNLL1/BLOC1S1/HSPA8/HSBP1/BAG3/SOD1/UBB/SSNA1/SFPQ/DYNC1I2/HSPB11/UXT/KXD1/APP/SNAPIN/KIF17/RAB1A/ARL3/AP3S1/KIF4A/BORCS8/CDC42/ARL8B/IFT22/AP3D1/DLG2/IFT27/CLN3/LAMP1/UCHL1/BORCS7/ACTR10/SUN1/LRPPRC/TMEM201/COPG1/ARMCX3/TERF2/MAP1A/AP3M1/PEX14/CEP131/DYNC2H1/WASF1/PCM1/AP3M2/IFT52/IFT43/DYNC2LI1/RHOT2/IFT122/IFT46/STK11/RABL2B/HNRNPU/CLIP3/TUB/IFT140/IFT20/RAB6A/SSX2IP/NEFL/MAP1B/TTC26/TT…	74
GO:0001763	BP	GO:0001763	morphogenesis of a branching structure	87/6010	203/18903	0.000567251	0.007479829	0.005999151	MDK/CTSZ/BMP2/MMP14/TNF/GPC3/MAGED1/PLXND1/CSF1/TMED2/PRDM1/PPP1CA/CLIC4/NRP1/AGT/RTN4/PHB2/SPINT2/BCL11A/HOXB7/TIMELESS/PDGFA/FZD5/FEM1B/COL4A1/SPRY2/ILK/MYC/SOCS3/SPRY1/RDH10/SNAI2/EPHA2/BMP4/PROX1/PKD2/CELSR1/SIRT6/EPHA7/ABL1/VEGFA/EDNRA/CTNNBIP1/WNT2/PPP3R1/ADM/NPNT/FOXA1/PKD1/TBX3/SRF/FGFR2/FOXF1/LAMA5/SOX9/SULF1/NKX3-1/NFATC4/MED1/EGF/PBX1/PAX8/RBM15/LAMA1/COL13A1/FGF2/AR/SOX8/ENG/FGF13/YAP…	87
GO:1905039	BP	GO:1905039	carboxylic acid transmembrane transport	69/6010	155/18903	0.000581367	0.007650313	0.006135886	CD36/TNF/ARL6IP1/FOLR2/ITGB1/MPC2/SFXN3/AGT/SLC1A3/SLC3A2/SLC25A11/SLC38A6/SLC7A2/SLC43A1/SLC1A4/SLC25A10/SLC7A5/SLC38A7/CLN3/SLC5A6/SLC27A5/SLC1A5/MFSD12/SLC5A12/SLC13A5/FOLR1/SLC7A1/SLC2A1/ABCD4/SLC16A3/RGS4/SLC38A2/PRAF2/SLC25A1/SLC16A10/SLC7A6/SLC3A1/SLC7A8/CPT1B/SFXN1/LRRC8C/SLC25A18/SLC38A3/SFXN2/SLC25A15/SLC38A5/SLC7A9/MPC1/AKT1/SLC25A14/LRRC8A/SLC25A38/SLC13A3/SLC16A8/SLC38A4/SLC38A9/SLC1…	69
GO:0000077	BP	GO:0000077	DNA damage checkpoint signaling	56/6010	121/18903	0.000585087	0.007683581	0.006162569	RPL26/RPS27L/CDKN1A/CDK1/CCND1/GTSE1/CLSPN/PLK1/BABAM1/CHEK1/RAD51/RHNO1/WDR76/PRPF19/TRIAP1/TIPIN/CCNG1/RAD9A/FEM1B/DTL/E2F1/RAD1/CDK2/BRCA1/MSH2/MDC1/FANCD2/BLM/RFWD3/TP53/FBXO4/TELO2/BRSK1/TIPRL/TICRR/DOT1L/PTPN11/EME1/CDC14B/RNASEH2B/BARD1/CHEK2/SDE2/PBK/FBXO31/PIDD1/CCAR2/EIF2AK4/CUL4A/RPA2/CLOCK/PRKDC/PML/RAD9B/FZR1/BRIP1	56
GO:0034599	BP	GO:0034599	cellular response to oxidative stress	118/6010	288/18903	0.000587394	0.007690926	0.00616846	HSPB1/PPIA/RPS3/CD36/TREM2/CHCHD2/ROMO1/TPM1/PRDX2/PRDX5/HSPA1A/SOD1/PARK7/HSPA1B/PRDX1/CDK1/AIF1/BNIP3/PRDX3/TNF/TXN/PARP1/DHFR/SFPQ/P4HB/APEX1/PCNA/RWDD1/ATP2A2/NONO/FABP1/ATF4/SNCA/SOD2/MAPK13/MPV17/NQO1/MELK/SIGMAR1/NR4A2/ETV5/GFER/PYCR1/LONP1/SLC25A24/PCGF2/SPHK1/HDAC2/GPX7/TNFAIP3/PPIF/MMP2/GPX8/AQP1/ZNF622/ZC3H12A/FXN/FANCD2/PLEKHA1/HTRA2/EIF2S1/SIRPA/AGAP3/MGST1/TP53/GLRX2/ECT2/EZH2/DIABL…	118
GO:0072348	BP	GO:0072348	sulfur compound transport	30/6010	56/18903	0.000588031	0.007690926	0.00616846	ABCG2/SLC9A3R1/SLC25A39/SLC25A11/SLC35B2/RACGAP1/SLC1A4/SLC25A10/SLC26A2/SLC38A7/SLC5A6/MFSD12/MGST1/GJA1/SLC25A26/ABCC4/SLC33A1/SLC3A1/CTNS/LRRC8C/SLC7A9/SLC35B3/SLC44A4/SLC25A14/SLC26A1/SLC25A19/LRRC8A/SLC13A3/SLC6A13/ABCC5	30
GO:0043462	BP	GO:0043462	regulation of ATP-dependent activity	37/6010	73/18903	0.000597347	0.007796948	0.006253494	PFN1/DNAJB1/TPM1/ATP1B1/DNAJB11/VMA21/DNAJC9/SSBP1/SUMO1/UHRF1/AHSA1/TPM2/FXYD2/DNAJC10/MCM2/SNRNP70/C4orf3/MYL4/CHTOP/ATP1B3/PPIF/TNNI3/MSH2/MSH6/TP53/PFN2/MNAT1/TNNC1/OXA1L/DNAJC24/DHX9/TNNT2/HNRNPU/RGN/MYL3/FGF10/GTF2H2	37
GO:0006486	BP	GO:0006486	protein glycosylation	95/6010	225/18903	0.000600821	0.007810667	0.006264498	OST4/TMEM258/B3GNT5/DPM2/DPM3/DAD1/OSTC/KRTCAP2/GCNT2/ST3GAL5/B3GNT2/NUDT14/GMPPB/ALG8/ALG3/DPM1/DERL3/ST6GALNAC6/MLEC/B3GAT3/B3GALNT1/B3GNT7/PLOD3/RPN1/PMM1/VEGFB/MAN1A1/MGAT2/GALNT1/MPDU1/TUSC3/ST3GAL6/RAMP1/PGM3/TMEM165/POMGNT1/ALG5/FKRP/DOLPP1/DOLK/DPAGT1/TMTC3/DHDDS/B4GALT3/ST6GALNAC1/DDOST/B4GALT2/ST6GALNAC4/B4GAT1/NUS1/DPY19L4/MGAT4B/EXTL2/ALG12/GFPT2/ALG1/ST8SIA1/MAN1C1/B3GALT6/RFT1/FUT1/…	95
GO:0043413	BP	GO:0043413	macromolecule glycosylation	95/6010	225/18903	0.000600821	0.007810667	0.006264498	OST4/TMEM258/B3GNT5/DPM2/DPM3/DAD1/OSTC/KRTCAP2/GCNT2/ST3GAL5/B3GNT2/NUDT14/GMPPB/ALG8/ALG3/DPM1/DERL3/ST6GALNAC6/MLEC/B3GAT3/B3GALNT1/B3GNT7/PLOD3/RPN1/PMM1/VEGFB/MAN1A1/MGAT2/GALNT1/MPDU1/TUSC3/ST3GAL6/RAMP1/PGM3/TMEM165/POMGNT1/ALG5/FKRP/DOLPP1/DOLK/DPAGT1/TMTC3/DHDDS/B4GALT3/ST6GALNAC1/DDOST/B4GALT2/ST6GALNAC4/B4GAT1/NUS1/DPY19L4/MGAT4B/EXTL2/ALG12/GFPT2/ALG1/ST8SIA1/MAN1C1/B3GALT6/RFT1/FUT1/…	95
GO:0007143	BP	GO:0007143	female meiotic nuclear division	20/6010	33/18903	0.00060363	0.007831398	0.006281125	TOP2A/UBB/CCNB2/PLK1/CDC25B/AURKA/PPP2R1A/TRIP13/NCAPH/TTK/NDC80/NCAPH2/RAD51C/FBXO5/MEIKIN/MEIOC/MASTL/MLH1/HSF2BP/MEIOB	20
GO:1901264	BP	GO:1901264	carbohydrate derivative transport	39/6010	78/18903	0.000609823	0.007882091	0.006321783	SLC25A6/NPC2/SLC25A5/PLTP/SLC25A4/SLC35B1/SLC28A1/SLC25A24/SLC25A23/CD47/SLC17A9/SLC35B2/G6PC3/SLC37A4/SLC35A4/MFSD2A/GJB1/CLN3/SLC25A25/SLC25A17/SCARB1/ABCC4/SLC35B4/SLC33A1/SLC17A3/LRRC8C/RFT1/SLC50A1/SLC37A2/SLC5A2/SLC35B3/SLC29A4/SLC25A19/LRRC8A/SLC35C1/LRRC8E/PLEKHA8/SLC29A2/ABCC5	39
GO:0018208	BP	GO:0018208	peptidyl-proline modification	27/6010	49/18903	0.000609982	0.007882091	0.006321783	PPIA/FKBP1A/PPIB/FKBP4/PIN1/P4HB/PPIC/FKBP2/CRTAP/EGLN2/NTMT1/PPIH/PPIE/PPIL1/PRDX4/PPIF/FKBP10/FKBP1B/FKBP11/P3H2/P3H3/FKBP7/OGFOD1/PPIL3/P4HTM/CWC27/P4HA2	27
GO:0014032	BP	GO:0014032	neural crest cell development	41/6010	83/18903	0.000614929	0.0079143	0.006347616	NRP2/CITED2/EDNRB/CORO1C/NRP1/JAG1/FN1/KBTBD8/CDC42/SEMA3D/PITX2/SEMA6A/TCOF1/NOLC1/SEMA7A/RDH10/SNAI2/FOLR1/PDCD6/BMP4/BMPR1A/ANXA6/EDNRA/SOX11/HTR2B/SEMA3B/SEMA5A/LAMA5/EFNB1/SOX9/EDN3/SEMA4G/HAND2/NRTN/SOX8/SHH/SEMA5B/MAPK3/RADIL/GDNF/EDN1	41
GO:2001057	BP	GO:2001057	reactive nitrogen species metabolic process	41/6010	83/18903	0.000614929	0.0079143	0.006347616	CD36/HSP90AB1/HSP90AA1/AIF1/TNF/P2RX4/IL1B/CYB5B/KHSRP/GCHFR/SOD2/NQO1/AGT/TMEM106A/SPR/CD47/GLA/ASL/NPY/ZC3H12A/CLU/SIRPA/CYB5R3/ARG2/ATP2B4/SMAD3/CX3CR1/CD34/PKD2/ASS1/ROCK2/AGXT2/RAC1/DDAH2/TICAM1/PTGIS/AKT1/RGN/THAP4/EDN1/DDAH1	41
GO:0001503	BP	GO:0001503	ossification	168/6010	429/18903	0.000659902	0.008476198	0.006798283	SPP1/RPL38/RPS15/MEF2C/HSPE1/CCL3/CLEC11A/TPM4/MDK/CLIC1/BMP2/COL1A2/MMP14/TNF/CLTC/RBPJ/KLF10/IL6ST/CRIM1/RBMX/IGF1/EBP/COL1A1/GPC3/CSF1/ATF4/SBDS/FBL/DDX21/KL/ECM1/ISG15/NAB2/TNFRSF11A/TWSG1/HNRNPC/RHOA/CEBPA/FERMT2/TMEM53/CTHRC1/OXT/JAG1/FASN/FBXL15/COL5A2/MGP/ACVR2A/GTPBP4/COL6A1/MMP2/EGR2/SLC26A2/ALYREF/FHL2/ATRAID/CBFB/BMP2K/CLEC5A/LRP3/ILK/FIGNL1/JUNB/SEMA7A/RYR1/FBXO5/SNAI2/LOX/ADAMTS12/C…	168
GO:0048568	BP	GO:0048568	embryonic organ development	175/6010	449/18903	0.000670881	0.008600086	0.006897647	RPL38/RPL10/MEF2C/MKKS/RBP4/SOD1/MMP14/CXCL8/DNAJB6/FRZB/TNF/RBPJ/TRA2B/A2M/SLC9A3R1/CITED2/ATF4/PCDH12/TAL1/KRT19/TMED2/PRDM1/ERCC1/PHLDA2/SLC39A3/TRIM28/PDGFB/CEBPA/ZFP36L1/CTHRC1/PPIL1/MBD3/MTHFD1L/RARRES2/PCGF2/KDM2B/SPINT2/HOXB7/CDC42/INSIG1/HAND1/EPHB2/PDGFA/FZD5/PLK4/POLE/STIL/E2F7/PITX2/MYO7A/ID2/INSIG2/SPRY2/SLC39A1/MDFI/LRIG3/MFAP2/SOCS3/JUNB/ATP8A2/RDH10/TP53/DVL2/FOLR1/NES/NSDHL/DNAAF…	175
GO:0009132	BP	GO:0009132	nucleoside diphosphate metabolic process	60/6010	132/18903	0.000676624	0.008656114	0.006942583	ALDOA/GAPDH/TPI1/ENO1/NME1/PKM/NME4/LDHA/AK1/DTYMK/PGAM1/EIF6/GUK1/IGF1/PGK1/RRM2/NUDT5/APP/AK2/PFKP/RRM1/MLST8/BAD/NME6/ARL2/FLCN/DLG2/NME3/AK3/GALK1/GPI/ALDOC/TIGAR/JMJD8/AK4/ENO2/DHODH/CASK/PKLR/GPD1/PFKM/CMPK1/UMPS/CAD/ENTPD6/SIRT6/ENO3/GIT1/P2RX7/OGDH/NUDT9/GCK/PGAM2/NT5E/NME5/TJP2/AK8/PFKL/ENTPD2/FOXK1	60
GO:0032204	BP	GO:0032204	regulation of telomere maintenance	48/6010	101/18903	0.000677937	0.008656114	0.006942583	HNRNPA1/TFPT/CCT4/PARP1/AURKB/CCT3/HNRNPD/HNRNPA2B1/ERCC1/ACTL6A/CCT6A/HNRNPC/CCT7/DKC1/RUVBL2/TCP1/NEK2/NABP2/CCT8/RUVBL1/INO80E/CCT2/MYC/PKIB/ACD/GNL3/PNKP/FBXO4/NSMCE4A/XRCC1/CCT5/UCHL5/TERF2/RAD50/NSMCE1/SIRT6/MCRS1/EXOSC10/PIF1/NAT10/HNRNPU/NAF1/SLX1A/SLF2/PML/MAPK15/MAPK3/NFRKB	48
GO:0003208	BP	GO:0003208	cardiac ventricle morphogenesis	36/6010	71/18903	0.000697751	0.008891504	0.007131377	MEF2C/TPM1/FKBP1A/RBPJ/TGFBR3/JAG1/HAND1/TNNI3/DSP/TNNC1/TNNT2/PROX1/HEY1/CPE/BMPR1A/COL11A1/EDNRA/SOX11/SOX4/TNNI1/FGFR2/TGFB2/FOXF1/MED1/MESP1/HEYL/HEY2/PPP1R13L/HAND2/MYL3/ENG/NOG/LRP2/TBX5/POU4F1/PTCD2	36
GO:0030901	BP	GO:0030901	midbrain development	44/6010	91/18903	0.000708145	0.00900615	0.007223327	COX6B1/UQCRQ/ACTB/HSPA5/CALM3/DYNLL1/YWHAE/CALM2/CALM1/NDUFS3/S100A1/YWHAQ/GLUD1/CCDC14/NR4A2/RHOA/CSNK1E/KDM2B/CNP/CDC42/INA/RAD1/CKB/FZD3/UCHL5/DKK1/SUDS3/RYK/WNT2/FZD6/LRP6/FGFR2/SIRT2/FGF2/SYNGR3/SHH/MAOB/FOXB1/DLG5/WNT3/TTBK1/PLP1/MSX1/GDF7	44
GO:0006809	BP	GO:0006809	nitric oxide biosynthetic process	38/6010	76/18903	0.000712269	0.009023001	0.007236842	CD36/HSP90AB1/HSP90AA1/AIF1/TNF/P2RX4/IL1B/CYB5B/KHSRP/GCHFR/SOD2/NQO1/AGT/SPR/CD47/GLA/ASL/ZC3H12A/CLU/SIRPA/CYB5R3/ARG2/ATP2B4/SMAD3/CX3CR1/CD34/PKD2/ASS1/ROCK2/AGXT2/RAC1/DDAH2/TICAM1/PTGIS/AKT1/RGN/EDN1/DDAH1	38
GO:0010822	BP	GO:0010822	positive regulation of mitochondrion organization	38/6010	76/18903	0.000712269	0.009023001	0.007236842	TREM2/VDAC1/BAX/SLC25A5/PARK7/PMAIP1/PDCD5/FIS1/STOML2/BNIP3/CHCHD10/SLC25A4/SSBP1/NMT1/DCN/PYCARD/AURKA/ZDHHC6/BAD/PPIF/MFF/HTRA2/TP53/PGAM5/MIEF1/ZNF205/FAM162A/BAK1/RALA/MMP9/CERS1/CIDEB/DDHD2/BOK/ENDOG/MGARP/FBXO7/DNM1L	38
GO:0042306	BP	GO:0042306	regulation of protein import into nucleus	31/6010	59/18903	0.000742899	0.009392571	0.007533254	CD36/HSP90AB1/HSP90AA1/RAN/BAG3/CDK1/SUMO1/UFM1/TRIM28/TARDBP/IPO5/ZC3H12A/NOLC1/ECT2/RAB23/NUP54/PKIG/SMAD3/DMAP1/BMP4/HYAL2/PKIA/SUFU/SIRT6/ZPR1/CDH1/HDAC3/RBM22/FERMT1/PIK3R2/SHH	31
GO:0060441	BP	GO:0060441	epithelial tube branching involved in lung morphogenesis	18/6010	29/18903	0.000756832	0.009550008	0.007659526	CTSZ/TNF/SPRY2/SPRY1/RDH10/BMP4/CELSR1/WNT2/FOXA1/FGFR2/FOXF1/SOX9/LAMA1/YAP1/SHH/ESRP2/FGF10/DLG5	18
GO:0046165	BP	GO:0046165	alcohol biosynthetic process	64/6010	143/18903	0.000758823	0.009556421	0.007664669	DAB2/APOA1/SOD1/PARK7/BMP2/DHFR/DHCR24/EBP/PMVK/MSMO1/FDPS/FDFT1/SNCA/MVD/QDPR/APOB/SPR/SPHK1/HRH1/HMGCS1/GOT1/INSIG1/PCBD1/ACAA2/PCBD2/ACLY/DKK3/LSS/INSIG2/ITPKB/ERLIN2/PCK2/CYB5R3/NSDHL/TM7SF2/PTS/MVK/SC5D/DHDDS/PGP/NUS1/SEC14L2/ASAH2B/IMPA2/PPIP5K1/MBTPS2/ADCYAP1R1/HSD17B7/SPTSSA/CYP27B1/ITPKA/FGF2/NPC1L1/HMGCR/CYP51A1/SRD5A3/IDI2/CLCN2/CYP2R1/ASAH2/SPTSSB/IP6K3/PCK1/DHCR7	64
GO:0071453	BP	GO:0071453	cellular response to oxygen levels	76/6010	175/18903	0.000772897	0.009714694	0.007791611	TREM2/CHCHD2/ENO1/MALAT1/ATP6V1G1/PMAIP1/BNIP3/RBPJ/P4HB/EGR1/PGK1/EGLN2/CCNA2/FABP1/CITED2/ATF4/STUB1/RGCC/NDUFS2/STC2/ZFP36L1/HYOU1/PHB2/MLST8/BAD/IRAK1/TMEM199/CPEB4/EEF2K/ACAA2/AQP1/E2F1/SUV39H2/MYC/TIGAR/TP53/TMBIM6/AK4/CYBB/NDRG1/MIEF1/ATP7A/HILPDA/LMNA/ADO/SUV39H1/FAM162A/JUND/CD34/VASN/AJUBA/ROCK2/GATA6/VEGFA/ATP6V0D1/NOX1/CBS/TBL2/NKX3-1/AIFM1/STOX1/PTGIS/AKT1/MT3/SIRT2/HP1BP3/DNMT3A/TER…	76
GO:0016049	BP	GO:0016049	cell growth	190/6010	493/18903	0.000776924	0.009746314	0.007816971	SPP1/DAB2/NDUFA13/HSP90AB1/HSP90AA1/ENO1/LAMTOR2/IGFBP4/NPM1/DNPH1/CYBA/HSPA1A/NRP2/HSPA1B/MMP14/CDKN1A/FRZB/SSNA1/LAMTOR1/NDUFS3/EI24/IGF1/TMEM97/S100A9/EGLN2/RAPH1/ITGB1/MEG3/RBBP7/EIF4G1/MEAF6/APP/DCUN1D5/MAD2L2/CCDC85B/EIF4G2/RB1/TWF2/PPP2CA/SYT1/CRABP2/NRP1/PRMT2/AGT/RHOA/CAMK2D/AURKA/ATAD3A/HBEGF/PPP2R1A/RTN4/FN1/PRR5/CDKN2C/MLST8/SPHK1/KDM2B/BST2/BCL11A/KIF14/CDC42/NME6/SEMA3D/CYFIP1/CISH/…	190
GO:0044391	CC	GO:0044391	ribosomal subunit	170/6277	188/19869	1.32E-64	1.04E-61	7.04E-62	RPS26/RPL36A/RPL36/RPS17/RPS29/RPL41/RPL35/RPS10/RPS28/RPL38/RPL37A/RPS21/RPS15/RPLP2/RPS12/RPL32/RPL39/RPLP1/RPS27/RPL12/RPL37/RPS15A/RPL27A/RPL13A/RPS18/RPL34/RPL28/RPS2/RPL8/RPL31/RPS14/RPS8/RPL35A/RPL18A/RPL27/RPS3/UBA52/RPS23/RPL26/RPS20/RPL23A/RPL19/RPS5/RPS19/RPL21/RPS16/RPL13/RPL11/RPL24/RPS25/RPL10/RPS27A/RPS9/RPS6/RPL23/RPLP0/RPL22/FAU/RPS4X/RPL29/RPL18/RPL3/RPL9/RPL14/RPL15/MRPL14/RPS7…	170
GO:0005840	CC	GO:0005840	ribosome	190/6277	232/19869	6.76E-57	2.65E-54	1.80E-54	RPS26/RPL36A/RPL36/RPS17/RPS29/RPL41/RPL35/RPS10/RPS28/RPL38/RPL37A/RPS21/RPS15/RPLP2/RPS12/RPL32/RPL39/RPLP1/RPS27/RPL12/RPL37/RPS15A/RPL27A/RPL13A/RPS18/RPL34/RPL28/RPS2/RPL8/RPL31/RPS14/RPS8/RPL35A/RPL18A/RPL27/RPS3/UBA52/RPS23/RPL26/RPS20/RPL23A/RPL19/RPS5/RPS19/RPL21/RPS16/RPL13/RPL11/RPL24/RPS25/RPL10/RPS27A/RPS9/RPS6/RPL23/RPLP0/RPL22/FAU/RPS4X/RPL29/RPL18/RPL3/RPL9/RPL14/RPL15/MRPL14/RPS7…	190
GO:0005759	CC	GO:0005759	mitochondrial matrix	307/6277	483/19869	2.53E-48	6.62E-46	4.49E-46	RPS3/HSPE1/MRPL14/MRPL52/NDUFB8/UQCC2/NDUFS8/MRPL23/MRPL57/BLOC1S1/HSPD1/MRPS21/NDUFS7/MRPL41/VDAC1/MRPL12/GADD45GIP1/AURKAIP1/NUDT1/PRDX5/NME4/SOD1/MRPL27/MRPL54/BOLA3/SLC25A5/NDUFA7/PARK7/MRPL18/ETFB/MRPL33/MRPL51/MRPS6/MRPS16/SMDT1/TYMS/CDK1/MRPL21/MRPL20/PRDX3/C1QBP/MRPL11/NDUFS3/NDUFAB1/MRPL34/SSBP1/MRPS12/ALKBH7/MRPL55/MRPS34/MRPL47/LRRC59/CHCHD1/CLPP/CCNB1/HSD17B10/MRPL40/TXN2/MRPL37/ACADM…	307
GO:0005743	CC	GO:0005743	mitochondrial inner membrane	310/6277	498/19869	5.26E-46	1.03E-43	7.00E-44	COX6B1/NDUFB1/UQCR11/COX7C/COX6C/RPS3/UQCRQ/COX8A/UQCR10/COX7A2/COX4I1/NDUFA11/NDUFA1/UQCRH/NDUFA13/MRPL14/COX7B/COX5B/NDUFB2/TIMM13/ROMO1/NDUFA3/NDUFS6/NDUFA4/COX6A1/NDUFS5/LDHB/MRPL52/NDUFB7/NDUFB8/SMIM4/TIMM8B/PET100/NDUFA6/UQCC2/NDUFS8/MRPL23/MRPL57/SLC25A6/NDUFA2/HSPD1/MRPS21/NDUFS7/MRPL41/COX5A/MRPL12/GADD45GIP1/AURKAIP1/NDUFC1/NDUFV2/NME4/NDUFB11/NDUFB10/TMEM14C/MRPL27/MRPL54/SLC25A5/NDUFA…	310
GO:0098798	CC	GO:0098798	mitochondrial protein-containing complex	211/6277	295/19869	1.52E-45	2.38E-43	1.61E-43	COX6B1/NDUFB1/UQCR11/COX7C/COX6C/UQCRQ/COX8A/UQCR10/COX7A2/COX4I1/NDUFA11/NDUFA1/UQCRH/NDUFA13/MRPL14/COX7B/COX5B/NDUFB2/TIMM13/ROMO1/TOMM7/NDUFA3/NDUFS6/NDUFA4/COX6A1/NDUFS5/MRPL52/NDUFB7/NDUFB8/TIMM8B/NDUFA6/NDUFS8/MRPL23/MRPL57/SLC25A6/NDUFA2/MRPS21/NDUFS7/MRPL41/COX5A/VDAC1/MRPL12/GADD45GIP1/AURKAIP1/NDUFC1/NDUFV2/NDUFB11/BAX/NDUFB10/MRPL27/MRPL54/SLC25A5/NDUFA7/NDUFB4/TIMM10/TOMM5/MRPL18/MRP…	211
GO:0015934	CC	GO:0015934	large ribosomal subunit	105/6277	115/19869	2.88E-41	3.77E-39	2.56E-39	RPL36A/RPL36/RPL41/RPL35/RPL38/RPL37A/RPLP2/RPL32/RPL39/RPLP1/RPL12/RPL37/RPL27A/RPL13A/RPL34/RPL28/RPL8/RPL31/RPL35A/RPL18A/RPL27/UBA52/RPL26/RPL23A/RPL19/RPL21/RPL13/RPL11/RPL24/RPL10/RPL23/RPLP0/RPL22/RPL29/RPL18/RPL3/RPL9/RPL14/RPL15/MRPL14/RPL7A/RPL10A/RPL7/MRPL52/RPL17/RPL30/MRPL23/MRPL57/RPL4/MRPL41/MRPL12/GADD45GIP1/NPM1/MRPL27/MRPL54/RPL36AL/RPL5/RPL39L/MRPL18/MRPL33/MRPL51/MRPL21/MRPL20…	105
GO:0022626	CC	GO:0022626	cytosolic ribosome	93/6277	105/19869	4.15E-34	4.65E-32	3.15E-32	RPS26/RPL36A/RPL36/RPS17/RPS29/RPL41/RPL35/RPS10/RPS28/RPL38/RPL37A/RPS21/RPS15/RPLP2/RPS12/RPL32/RPL39/RPLP1/RPS27/RPL12/RPL37/RPS15A/RPL27A/RPL13A/RPS18/RPL34/RPL28/RPS2/RPL8/RPL31/RPS14/RPS8/RPL35A/RPL18A/RPL27/RPS3/UBA52/RPS23/RPL26/RPS20/RPL23A/RPL19/RPS5/RPS19/RPL21/RPS16/RPL13/RPL11/RPL24/RPS25/RPL10/RPS27A/RPS9/RPS6/RPL23/RPLP0/RPL22/FAU/RPS4X/RPL29/RPL18/RPL3/RPL9/RPL14/RPL15/RPS7/RPL7A/…	93
GO:0000313	CC	GO:0000313	organellar ribosome	81/6277	89/19869	7.50E-32	6.53E-30	4.43E-30	MRPL14/MRPL52/MRPL23/MRPL57/MRPS21/MRPL41/MRPL12/GADD45GIP1/AURKAIP1/MRPL27/MRPL54/NDUFA7/MRPL18/MRPL33/MRPL51/MRPS6/MRPS16/MRPL21/MRPL20/MRPL11/MRPL34/MRPS12/MRPL55/MRPS34/MRPL47/CHCHD1/MRPL40/MRPL37/MRPS25/MRPS11/MRPL53/MRPL15/MRPL22/MRPS14/MRPS7/MRPL36/MRPL4/MRPS33/MRPL50/MRPL42/MRPS26/MRPS15/MRPL28/MRPS18C/MRPL17/MRPS23/MRPL35/MRPS28/MRPS17/MRPL24/MRPS18A/MRPL9/MRPL1/MRPS2/MRPL2/MRPL13/MRPS5/…	81
GO:0005761	CC	GO:0005761	mitochondrial ribosome	81/6277	89/19869	7.50E-32	6.53E-30	4.43E-30	MRPL14/MRPL52/MRPL23/MRPL57/MRPS21/MRPL41/MRPL12/GADD45GIP1/AURKAIP1/MRPL27/MRPL54/NDUFA7/MRPL18/MRPL33/MRPL51/MRPS6/MRPS16/MRPL21/MRPL20/MRPL11/MRPL34/MRPS12/MRPL55/MRPS34/MRPL47/CHCHD1/MRPL40/MRPL37/MRPS25/MRPS11/MRPL53/MRPL15/MRPL22/MRPS14/MRPS7/MRPL36/MRPL4/MRPS33/MRPL50/MRPL42/MRPS26/MRPS15/MRPL28/MRPS18C/MRPL17/MRPS23/MRPL35/MRPS28/MRPS17/MRPL24/MRPS18A/MRPL9/MRPL1/MRPS2/MRPL2/MRPL13/MRPS5/…	81
GO:0015935	CC	GO:0015935	small ribosomal subunit	69/6277	77/19869	2.50E-26	1.96E-24	1.33E-24	RPS26/RPS17/RPS29/RPS10/RPS28/RPS21/RPS15/RPS12/RPS27/RPS15A/RPS18/RPS2/RPS14/RPS8/RPS3/UBA52/RPS23/RPS20/RPS5/RPS19/RPS16/RPS25/RPS27A/RPS9/RPS6/FAU/RPS4X/RPS7/RPS24/RPS3A/RPS13/RPSA/RPS11/MRPS21/RPS27L/NPM1/AURKAIP1/MRPS6/MRPS16/HBA1/MRPS12/MRPS34/CHCHD1/HBA2/MRPS25/MRPS11/MRPS14/MRPS7/ISG15/MRPS33/MRPL42/MRPS26/MRPS15/MRPS18C/MRPS23/MRPS28/MRPS17/MRPS18A/MRPS2/MRPS5/MRPS10/MRPS27/MRPS9/MRPS18B…	69
GO:0022625	CC	GO:0022625	cytosolic large ribosomal subunit	54/6277	59/19869	6.43E-22	4.58E-20	3.11E-20	RPL36A/RPL36/RPL41/RPL35/RPL38/RPL37A/RPLP2/RPL32/RPL39/RPLP1/RPL12/RPL37/RPL27A/RPL13A/RPL34/RPL28/RPL8/RPL31/RPL35A/RPL18A/RPL27/UBA52/RPL26/RPL23A/RPL19/RPL21/RPL13/RPL11/RPL24/RPL10/RPL23/RPLP0/RPL22/RPL29/RPL18/RPL3/RPL9/RPL14/RPL15/RPL7A/RPL10A/RPL7/RPL17/RPL30/RPL4/RPL36AL/RPL5/RPL39L/RPL6/RPL26L1/MRPL1/ZCCHC17/RPL7L1/RPL3L	54
GO:0000315	CC	GO:0000315	organellar large ribosomal subunit	51/6277	56/19869	1.59E-20	9.13E-19	6.19E-19	MRPL14/MRPL52/MRPL23/MRPL57/MRPL41/MRPL12/GADD45GIP1/MRPL27/MRPL54/MRPL18/MRPL33/MRPL51/MRPL21/MRPL20/MRPL11/MRPL34/MRPL55/MRPL47/MRPL40/MRPL37/MRPL53/MRPL15/MRPL22/MRPL36/MRPL4/MRPL50/MRPL42/MRPL28/MRPL17/MRPL35/MRPL24/MRPS18A/MRPL9/MRPL1/MRPL2/MRPL13/MPV17L2/MRPL46/MRPL43/MRPL19/MRPL16/MTERF4/MRPL39/MRPL3/MRPL30/MRPL32/MRPL10/MRPL48/MRPS30/MRPL45/MRPL49	51
GO:0005762	CC	GO:0005762	mitochondrial large ribosomal subunit	51/6277	56/19869	1.59E-20	9.13E-19	6.19E-19	MRPL14/MRPL52/MRPL23/MRPL57/MRPL41/MRPL12/GADD45GIP1/MRPL27/MRPL54/MRPL18/MRPL33/MRPL51/MRPL21/MRPL20/MRPL11/MRPL34/MRPL55/MRPL47/MRPL40/MRPL37/MRPL53/MRPL15/MRPL22/MRPL36/MRPL4/MRPL50/MRPL42/MRPL28/MRPL17/MRPL35/MRPL24/MRPS18A/MRPL9/MRPL1/MRPL2/MRPL13/MPV17L2/MRPL46/MRPL43/MRPL19/MRPL16/MTERF4/MRPL39/MRPL3/MRPL30/MRPL32/MRPL10/MRPL48/MRPS30/MRPL45/MRPL49	51
GO:0098687	CC	GO:0098687	chromosomal region	210/6277	388/19869	1.63E-20	9.13E-19	6.19E-19	ACTB/DYNLL1/PTGES3/TOP2A/NHP2/CENPW/SUMO3/CDK1/BIRC5/ZWINT/CBX3/CENPM/ANAPC16/PARP1/CBX5/CHMP4B/CHMP4A/ITGB3BP/APEX1/CENPK/MAD2L1/SKA2/AURKB/PCNA/CCNB1/CENPN/CENPF/BUB3/HELLS/SMC1A/RBBP4/MCM7/RBBP7/SPC24/PPP1CC/PLK1/PPP2CB/CENPA/PMF1/SPDL1/MEAF6/DNMT1/SMC4/HNRNPA2B1/CBX1/SPC25/ERCC1/MCM3/SMARCB1/ACTL6A/PPP1CA/MCM4/CENPU/MCM6/PPP2CA/CDCA8/SEC13/CDCA5/KIF2C/RAD51AP1/THOC6/CHEK1/NUDCD2/NUF2/CDT1/CEN…	210
GO:1990204	CC	GO:1990204	oxidoreductase complex	89/6277	125/19869	9.48E-20	4.95E-18	3.36E-18	NDUFB1/UQCR11/UQCRQ/UQCR10/NDUFA11/NDUFA1/UQCRH/NDUFA13/NDUFB2/NDUFA3/NDUFS6/NDUFA4/NDUFS5/LDHB/NDUFB7/NDUFB8/NDUFA6/NDUFS8/NDUFA2/NDUFS7/NDUFC1/CYBA/NDUFV2/LDHA/NDUFB11/NDUFB10/NDUFA7/NDUFB4/ETFB/NDUFB3/UQCRFS1/NDUFB9/NDUFS3/NDUFAB1/UQCRB/P4HB/NDUFB6/RRM2/NDUFV3/CYB5B/CYC1/NDUFA8/UQCRC1/MRPS36/GCSH/NDUFV1/NDUFA5/IDH3B/UQCRHL/RAC3/NDUFS2/NDUFC2/NDUFA9/RRM1/BCKDK/NDUFS4/ETFA/NDUFA12/DLAT/BCS1L/DLD…	89
GO:0098803	CC	GO:0098803	respiratory chain complex	70/6277	91/19869	6.75E-19	3.31E-17	2.24E-17	COX6B1/NDUFB1/UQCR11/COX7C/COX6C/UQCRQ/COX8A/UQCR10/COX7A2/COX4I1/NDUFA11/NDUFA1/UQCRH/NDUFA13/COX7B/COX5B/NDUFB2/NDUFA3/NDUFS6/NDUFA4/COX6A1/NDUFS5/NDUFB7/NDUFB8/NDUFA6/NDUFS8/NDUFA2/NDUFS7/COX5A/NDUFC1/NDUFV2/NDUFB11/NDUFB10/NDUFA7/NDUFB4/NDUFB3/UQCRFS1/NDUFB9/COA6/NDUFS3/NDUFAB1/UQCRB/NDUFB6/NDUFV3/CYC1/NDUFA8/UQCRC1/COX7A2L/NDUFV1/NDUFA5/UQCRHL/NDUFS2/NDUFC2/C15orf48/NDUFA9/NDUFS4/NDUFA12/BCS…	70
GO:0070469	CC	GO:0070469	respirasome	75/6277	101/19869	1.37E-18	6.30E-17	4.27E-17	COX6B1/NDUFB1/UQCR11/COX7C/COX6C/UQCRQ/COX8A/UQCR10/COX7A2/COX4I1/NDUFA11/NDUFA1/UQCRH/NDUFA13/COX7B/COX5B/NDUFB2/NDUFA3/NDUFS6/NDUFA4/COX6A1/NDUFS5/NDUFB7/NDUFB8/NDUFA6/NDUFS8/NDUFA2/NDUFS7/COX5A/NDUFC1/NDUFV2/NDUFB11/NDUFB10/NDUFA7/CYCS/NDUFB4/NDUFB3/UQCRFS1/NDUFB9/COA6/NDUFS3/NDUFAB1/UQCRB/NDUFB6/HIGD2A/NDUFV3/HIGD1A/CYC1/NDUFA8/UQCRC1/COX7A2L/NDUFV1/NDUFA5/UQCRHL/NDUFS2/NDUFC2/SURF1/C15orf48/…	75
GO:0005746	CC	GO:0005746	mitochondrial respirasome	70/6277	94/19869	1.48E-17	6.43E-16	4.36E-16	COX6B1/NDUFB1/UQCR11/COX7C/COX6C/UQCRQ/COX8A/UQCR10/COX7A2/COX4I1/NDUFA11/NDUFA1/UQCRH/NDUFA13/COX7B/COX5B/NDUFB2/NDUFA3/NDUFS6/NDUFA4/COX6A1/NDUFS5/NDUFB7/NDUFB8/NDUFA6/NDUFS8/NDUFA2/NDUFS7/COX5A/NDUFC1/NDUFV2/NDUFB11/NDUFB10/NDUFA7/NDUFB4/NDUFB3/UQCRFS1/NDUFB9/NDUFS3/NDUFAB1/UQCRB/NDUFB6/NDUFV3/CYC1/NDUFA8/UQCRC1/COX7A2L/NDUFV1/NDUFA5/UQCRHL/NDUFS2/NDUFC2/SURF1/C15orf48/NDUFA9/NDUFS4/NDUFA12/BC…	70
GO:0000779	CC	GO:0000779	condensed chromosome, centromeric region	108/6277	174/19869	1.05E-16	4.31E-15	2.93E-15	ACTB/DYNLL1/CENPW/SUMO3/BIRC5/ZWINT/CBX3/CENPM/ANAPC16/CBX5/CHMP4B/CHMP4A/ITGB3BP/CENPK/MAD2L1/SKA2/AURKB/CCNB1/CENPN/CENPF/BUB3/SMC1A/SPC24/PPP1CC/PLK1/CENPA/PMF1/SPDL1/MEAF6/SPC25/SMARCB1/ACTL6A/CENPU/SEC13/KIF2C/NUDCD2/NUF2/CDT1/CENPH/CFDP1/NUP37/BUB1B/NCAPG/XPO1/BUB1/HJURP/SPAG5/KNSTRN/KIF22/TTK/NDC80/SKA1/RANGAP1/SMARCE1/NEK2/NUP85/ZWILCH/CHAMP1/DCTN6/CHMP2A/CHMP3/SKA3/DCTN3/BOD1/CENPO/CKAP5…	108
GO:0098800	CC	GO:0098800	inner mitochondrial membrane protein complex	100/6277	158/19869	2.12E-16	8.30E-15	5.63E-15	COX6B1/NDUFB1/UQCR11/COX7C/COX6C/UQCRQ/COX8A/UQCR10/COX7A2/COX4I1/NDUFA11/NDUFA1/UQCRH/NDUFA13/COX7B/COX5B/NDUFB2/ROMO1/NDUFA3/NDUFS6/NDUFA4/COX6A1/NDUFS5/NDUFB7/NDUFB8/NDUFA6/NDUFS8/SLC25A6/NDUFA2/NDUFS7/COX5A/NDUFC1/NDUFV2/NDUFB11/NDUFB10/NDUFA7/NDUFB4/TIMM10/NDUFB3/SMDT1/UQCRFS1/NDUFB9/CHCHD10/NDUFS3/NDUFAB1/UQCRB/NDUFB6/TIMM17B/NDUFV3/CYC1/TIMM17A/NDUFA8/UQCRC1/COX7A2L/MPC2/TIMM44/DNAJC15/IMM…	100
GO:0000776	CC	GO:0000776	kinetochore	101/6277	164/19869	2.17E-15	8.03E-14	5.44E-14	ACTB/DYNLL1/CENPW/SUMO3/BIRC5/ZWINT/CENPM/ANAPC16/CBX5/CHMP4B/CHMP4A/ITGB3BP/CENPK/MAD2L1/SKA2/AURKB/CCNB1/CENPN/CENPF/BUB3/SMC1A/SPC24/PPP1CC/PLK1/CENPA/PMF1/SPDL1/MEAF6/SPC25/SMARCB1/ACTL6A/CENPU/SEC13/KIF2C/NUDCD2/NUF2/CDT1/CENPH/CFDP1/NUP37/BUB1B/XPO1/BUB1/HJURP/SPAG5/KNSTRN/KIF22/TTK/NDC80/SKA1/RANGAP1/SMARCE1/NEK2/NUP85/ZWILCH/CHAMP1/DCTN6/CHMP2A/CHMP3/SKA3/DCTN3/BOD1/CENPO/CKAP5/MIS12/SUGT…	101
GO:0000793	CC	GO:0000793	condensed chromosome	149/6277	273/19869	2.31E-15	8.03E-14	5.44E-14	ACTB/BANF1/DYNLL1/TOP2A/HMGB1/CENPW/SUMO3/BIRC5/ZWINT/CBX3/CENPM/ANAPC16/CBX5/MKI67/CHMP4B/CHMP4A/ITGB3BP/CENPK/MAD2L1/SKA2/AURKB/CCNB1/HMGB2/CENPN/CENPF/BUB3/UBE2I/SMC1A/SPC24/PPP1CC/PLK1/CENPA/PMF1/SPDL1/TUBG1/SMC2/MEAF6/SMC4/SPC25/SMARCB1/ACTL6A/CENPU/SEC13/KIF2C/CHEK1/NUDCD2/NUF2/CDT1/CENPH/RAD51/CFDP1/NUP37/BUB1B/NCAPG/XPO1/BUB1/HJURP/SPAG5/KNSTRN/NCAPH/KIF22/TTK/NDC80/SKA1/RANGAP1/SMARCE1/N…	149
GO:0005681	CC	GO:0005681	spliceosomal complex	115/6277	195/19869	2.36E-15	8.03E-14	5.44E-14	SNRPD2/SNRPG/YBX1/SNRPF/SNRPD1/HNRNPA1/SNRPE/SNU13/LSM4/LSM7/HSPA8/LSM5/SNRPB/SF3B5/SNRPC/SNRPD3/SNRNP25/LSM2/NCL/SNRPB2/TXNL4A/HNRNPM/RHEB/HNRNPA3/HNRNPF/LSM6/RBMX/TRA2B/LSM3/RBM3/BUD31/SF3B6/HNRNPK/LSM8/U2AF1/MAGOHB/SRRM1/SNRNP40/PPIH/SNRPA/RBM8A/HNRNPA2B1/SNRPA1/PPIE/PHF5A/HNRNPA1L2/MAGOH/HNRNPC/SNRNP70/PPIL1/CWC15/ZCRB1/SNRPN/RBM17/PRPF19/HNRNPR/HNRNPH1/CCDC12/EFTUD2/ALYREF/PRPF31/RALY/GEMIN2…	115
GO:0000775	CC	GO:0000775	chromosome, centromeric region	138/6277	250/19869	7.40E-15	2.42E-13	1.64E-13	ACTB/DYNLL1/TOP2A/CENPW/SUMO3/BIRC5/ZWINT/CBX3/CENPM/ANAPC16/CBX5/CHMP4B/CHMP4A/ITGB3BP/CENPK/MAD2L1/SKA2/AURKB/CCNB1/CENPN/CENPF/BUB3/HELLS/SMC1A/SPC24/PPP1CC/PLK1/PPP2CB/CENPA/PMF1/SPDL1/MEAF6/DNMT1/SMC4/CBX1/SPC25/SMARCB1/ACTL6A/CENPU/PPP2CA/CDCA8/SEC13/CDCA5/KIF2C/NUDCD2/NUF2/CDT1/CENPH/OIP5/ESCO2/PPP2R1A/CFDP1/NUP37/BUB1B/MIS18A/NCAPG/XPO1/BUB1/HJURP/SPAG5/KNSTRN/RCC2/KIF22/TTK/NDC80/SKA1/RA…	138
GO:0022627	CC	GO:0022627	cytosolic small ribosomal subunit	39/6277	45/19869	2.54E-14	7.98E-13	5.41E-13	RPS26/RPS17/RPS29/RPS10/RPS28/RPS21/RPS15/RPS12/RPS27/RPS15A/RPS18/RPS2/RPS14/RPS8/RPS3/UBA52/RPS23/RPS20/RPS5/RPS19/RPS16/RPS25/RPS27A/RPS9/RPS6/FAU/RPS4X/RPS7/RPS24/RPS3A/RPS13/RPSA/RPS11/RPS27L/HBA1/HBA2/MRPS11/ISG15/DHX29	39
GO:0005925	CC	GO:0005925	focal adhesion	205/6277	422/19869	1.59E-13	4.78E-12	3.24E-12	RPS17/RPS29/RPS10/PFN1/RPL38/RPL37A/RPS15/RPLP2/DAB2/CFL1/HSPB1/RPLP1/RPL12/RPL13A/RPS18/PPIA/RPS2/RPL8/RPL31/RPS14/RPS8/RPL27/RPS3/CD99/RPL19/RPS5/RPS19/RPS16/RPS9/RPL23/RPLP0/ACTG1/RPL22/RPS4X/RPL18/RPL3/RPL9/ACTB/RPS7/HMGA1/RPL7A/RPL10A/RPL7/HSPA5/RPS3A/RPS13/RPS11/CALR/RPL30/YWHAE/HSPA8/RPL4/NPM1/CYBA/HSPA1A/HSP90B1/TPM4/PPIB/HSPA1B/RPL5/MMP14/RPL6/ARF6/CLTC/ARPC5L/P4HB/GSN/PCBP2/CD59/YWHAG/M…	205
GO:0005844	CC	GO:0005844	polysome	50/6277	66/19869	1.98E-13	5.76E-12	3.90E-12	RPS26/RPL36A/RPL36/RPS29/RPL41/RPS28/RPL38/RPS21/RPL32/RPL39/RPL8/RPL31/RPL18A/RPS3/RPS23/RPL19/RPL11/RPL24/RPS6/RPS4X/RPL18/RPL7A/RPL10A/CALR/RPL30/BTF3/PSMA1/RPL6/RWDD1/EIF4G1/EEF2/VBP1/FUBP3/DRG1/UPF2/EIF2S1/HDLBP/DHX9/FXR1/LARP6/ELAVL4/MCRS1/MYH10/PNPT1/EIF2AK4/NR0B1/UNK/GCN1/LARP1/IMPACT	50
GO:0000314	CC	GO:0000314	organellar small ribosomal subunit	30/6277	32/19869	2.22E-13	6.00E-12	4.07E-12	MRPS21/AURKAIP1/MRPS6/MRPS16/MRPS12/MRPS34/CHCHD1/MRPS25/MRPS11/MRPS14/MRPS7/MRPS33/MRPL42/MRPS26/MRPS15/MRPS18C/MRPS23/MRPS28/MRPS17/MRPS18A/MRPS2/MRPS5/MRPS10/MRPS27/MRPS9/MRPS18B/DAP3/MRPS35/MRPS31/MRPS22	30
GO:0005763	CC	GO:0005763	mitochondrial small ribosomal subunit	30/6277	32/19869	2.22E-13	6.00E-12	4.07E-12	MRPS21/AURKAIP1/MRPS6/MRPS16/MRPS12/MRPS34/CHCHD1/MRPS25/MRPS11/MRPS14/MRPS7/MRPS33/MRPL42/MRPS26/MRPS15/MRPS18C/MRPS23/MRPS28/MRPS17/MRPS18A/MRPS2/MRPS5/MRPS10/MRPS27/MRPS9/MRPS18B/DAP3/MRPS35/MRPS31/MRPS22	30
GO:0005758	CC	GO:0005758	mitochondrial intermembrane space	59/6277	84/19869	3.79E-13	9.91E-12	6.72E-12	CHCHD2/TIMM13/NDUFS5/CHCHD7/NDUFB7/TIMM8B/UQCC2/COX17/BLOC1S1/NME4/SOD1/PARK7/CYCS/TIMM10/STOML2/CHCHD5/COA6/CHCHD10/NDUFA8/COA4/SHMT2/TIMM8A/GFER/REXO2/THOP1/AK2/GATM/CEP89/TRIAP1/HAX1/SDHAF3/PRELID3B/ARL2/NLN/ARL2BP/CHCHD4/FKBP10/TIMM9/CIAPIN1/TIMM23/CDC25C/IMMT/HTRA2/TIMM10B/PRELID1/COA7/DIABLO/GOLPH3/CPOX/COX19/PPOX/STAR/CAPN2/PNPT1/AIFM1/THEM4/PRELID2/AGK/TRAP1	59
GO:0030055	CC	GO:0030055	cell-substrate junction	206/6277	432/19869	1.33E-12	3.37E-11	2.28E-11	RPS17/RPS29/RPS10/PFN1/RPL38/RPL37A/RPS15/RPLP2/DAB2/CFL1/HSPB1/RPLP1/RPL12/RPL13A/RPS18/PPIA/RPS2/RPL8/RPL31/RPS14/RPS8/RPL27/RPS3/CD99/RPL19/RPS5/RPS19/RPS16/RPS9/RPL23/RPLP0/ACTG1/RPL22/RPS4X/RPL18/RPL3/RPL9/ACTB/RPS7/HMGA1/RPL7A/RPL10A/RPL7/HSPA5/RPS3A/RPS13/RPS11/CALR/RPL30/YWHAE/HSPA8/RPL4/NPM1/CYBA/HSPA1A/HSP90B1/TPM4/PPIB/HSPA1B/RPL5/MMP14/RPL6/ARF6/CLTC/ARPC5L/P4HB/GSN/PCBP2/CD59/YWHAG/M…	206
GO:0031970	CC	GO:0031970	organelle envelope lumen	63/6277	94/19869	1.73E-12	4.24E-11	2.88E-11	CHCHD2/TIMM13/NDUFS5/CHCHD7/NDUFB7/TIMM8B/UQCC2/COX17/TUBB/BLOC1S1/NME4/SOD1/PARK7/CYCS/TIMM10/CACYBP/STOML2/CHCHD5/COA6/CHCHD10/NDUFA8/COA4/APP/SHMT2/TIMM8A/GFER/REXO2/THOP1/AK2/GATM/CEP89/TRIAP1/HAX1/SDHAF3/PRELID3B/ARL2/NLN/ARL2BP/CHCHD4/FKBP10/TIMM9/CIAPIN1/TIMM23/CDC25C/IMMT/HTRA2/TIMM10B/PRELID1/COA7/DIABLO/GOLPH3/CPOX/COX19/PPOX/STAR/CAPN2/PNPT1/AIFM1/THEM4/PRELID2/AGK/TRAP1/BCHE	63
GO:0000502	CC	GO:0000502	proteasome complex	45/6277	59/19869	2.12E-12	5.04E-11	3.42E-11	HSPB1/PSMA7/PSMB5/PSMA2/ZFAND2A/PSMB6/PSMB3/PSMC3/PSMA1/PSMC4/PSMB7/PSMD8/PSMD14/RAD23A/PSMC5/PSMB1/PSMB2/ADRM1/PSMA4/PSMC1/PSMD7/PSMD9/PSMD4/PSMD11/PSMA3/PSME3/PSMD2/PSMA5/PSMD3/PSMB4/PSMD1/PSMD13/USP14/PSMD10/PAAF1/PSMC2/UCHL5/PSMF1/PSME2/PSMD6/PSMD12/PSMC6/RAD23B/PSMB10/VCP	45
GO:0005819	CC	GO:0005819	spindle	202/6277	426/19869	4.23E-12	9.77E-11	6.62E-11	HSPB1/RPS3/MZT2B/CALM3/CLTA/DYNLL1/TUBB/CALM2/NPM1/MTUS1/SLC25A5/CALM1/TUBB4B/MZT2A/CDK1/BIRC5/CBX3/CLTC/CHMP4B/SNCG/NUDC/CHMP4A/RAB11A/GEM/MAD2L1/SKA2/AURKB/NUSAP1/CDC20/TUBB6/CCNB1/PRC1/UXT/CENPF/SMC1A/SBDS/TPX2/NEK6/TUBB2A/JTB/PLK1/PTP4A1/PPP2CB/PIN4/SPDL1/TUBG1/HMMR/APP/DCUN1D5/MAD2L2/DLGAP5/KIFC1/TPT1/CBX1/CDC25B/MZT1/RB1/PPP2CA/CDCA8/SHCBP1/ARL3/KIF2C/NUDCD2/AURKA/HAUS1/BUB1B/NUBP2/NUP62/CE…	202
GO:0005747	CC	GO:0005747	mitochondrial respiratory chain complex I	39/6277	49/19869	5.95E-12	1.26E-10	8.54E-11	NDUFB1/NDUFA11/NDUFA1/NDUFA13/NDUFB2/NDUFA3/NDUFS6/NDUFA4/NDUFS5/NDUFB7/NDUFB8/NDUFA6/NDUFS8/NDUFA2/NDUFS7/NDUFC1/NDUFV2/NDUFB11/NDUFB10/NDUFA7/NDUFB4/NDUFB3/NDUFB9/NDUFS3/NDUFAB1/NDUFB6/NDUFV3/NDUFA8/NDUFV1/NDUFA5/NDUFS2/NDUFC2/NDUFA9/NDUFS4/NDUFA12/NDUFB5/FOXRED1/NDUFA10/NDUFAF1	39
GO:0030964	CC	GO:0030964	NADH dehydrogenase complex	39/6277	49/19869	5.95E-12	1.26E-10	8.54E-11	NDUFB1/NDUFA11/NDUFA1/NDUFA13/NDUFB2/NDUFA3/NDUFS6/NDUFA4/NDUFS5/NDUFB7/NDUFB8/NDUFA6/NDUFS8/NDUFA2/NDUFS7/NDUFC1/NDUFV2/NDUFB11/NDUFB10/NDUFA7/NDUFB4/NDUFB3/NDUFB9/NDUFS3/NDUFAB1/NDUFB6/NDUFV3/NDUFA8/NDUFV1/NDUFA5/NDUFS2/NDUFC2/NDUFA9/NDUFS4/NDUFA12/NDUFB5/FOXRED1/NDUFA10/NDUFAF1	39
GO:0045271	CC	GO:0045271	respiratory chain complex I	39/6277	49/19869	5.95E-12	1.26E-10	8.54E-11	NDUFB1/NDUFA11/NDUFA1/NDUFA13/NDUFB2/NDUFA3/NDUFS6/NDUFA4/NDUFS5/NDUFB7/NDUFB8/NDUFA6/NDUFS8/NDUFA2/NDUFS7/NDUFC1/NDUFV2/NDUFB11/NDUFB10/NDUFA7/NDUFB4/NDUFB3/NDUFB9/NDUFS3/NDUFAB1/NDUFB6/NDUFV3/NDUFA8/NDUFV1/NDUFA5/NDUFS2/NDUFC2/NDUFA9/NDUFS4/NDUFA12/NDUFB5/FOXRED1/NDUFA10/NDUFAF1	39
GO:0071013	CC	GO:0071013	catalytic step 2 spliceosome	60/6277	90/19869	8.24E-12	1.70E-10	1.15E-10	SNRPD2/SNRPG/SNRPF/SNRPD1/HNRNPA1/SNRPE/LSM7/SNRPB/SNRPD3/LSM2/SNRPB2/HNRNPM/HNRNPA3/HNRNPF/RBMX/LSM3/BUD31/SF3B6/HNRNPK/U2AF1/MAGOHB/SRRM1/SNRNP40/RBM8A/HNRNPA2B1/SNRPA1/PPIE/HNRNPA1L2/MAGOH/HNRNPC/PPIL1/CWC15/SNRPN/PRPF19/HNRNPR/HNRNPH1/EFTUD2/ALYREF/RALY/BCAS2/SYNCRIP/SF3A3/SF3A2/DDX41/FRG1/SF3B2/SF3B3/SF3A1/SRRM2/ISY1/WDR83/CACTIN/PPIL3/RBM22/HNRNPU/DHX38/PLRG1/CWC27/SRSF1/PRPF6	60
GO:0042788	CC	GO:0042788	polysomal ribosome	28/6277	31/19869	1.42E-11	2.85E-10	1.93E-10	RPS26/RPL36A/RPL36/RPS29/RPL41/RPS28/RPL38/RPS21/RPL32/RPL39/RPL8/RPL31/RPL18A/RPS23/RPL19/RPL11/RPL24/RPL18/RPL7A/RPL10A/RPL30/BTF3/RPL6/DHX9/ELAVL4/PNPT1/NR0B1/LARP1	28
GO:0030684	CC	GO:0030684	preribosome	52/6277	76/19869	4.55E-11	8.91E-10	6.04E-10	RPS7/SNU13/RRP7A/EIF6/RRP15/FBL/IMP4/IMP3/NOP56/EMG1/NSA2/MRTO4/EBNA1BP2/RRP36/RRP1/NIP7/PPAN/PDCD11/ZNF622/PWP2/RRP9/PES1/WDR36/NOC4L/NOP58/RPF1/BYSL/BMS1/RRP1B/RRS1/BOP1/TSR1/NOC2L/RSL1D1/UTP4/FCF1/NGDN/MAK16/LTV1/WDR46/UTP18/LAS1L/RIOK1/UTP20/TBL3/DCAF13/FTSJ3/KRR1/NOL6/PRKDC/NOP14/NOP9	52
GO:0005684	CC	GO:0005684	U2-type spliceosomal complex	59/6277	92/19869	1.34E-10	2.57E-09	1.74E-09	SNRPD2/SNRPG/SNRPF/SNRPD1/SNRPE/SNU13/LSM4/LSM7/LSM5/SNRPB/SF3B5/SNRPC/SNRPD3/LSM2/SNRPB2/TXNL4A/LSM6/LSM3/BUD31/SF3B6/LSM8/MAGOHB/SNRNP40/RBM8A/SNRPA1/PPIE/PHF5A/SNRNP70/PPIL1/CWC15/SNRPN/PRPF19/CCDC12/EFTUD2/PRPF31/WBP4/BCAS2/U2AF2/SF3A3/SF3B4/SF3A2/SF3B2/SF3B3/SF3A1/SRRM2/RBMX2/ISY1/PRPF38A/LUC7L2/HTATSF1/RBM22/PRPF40A/MFAP1/PLRG1/CWC27/PRPF39/PRPF4/PRPF6/LUC7L	59
GO:1905368	CC	GO:1905368	peptidase complex	71/6277	118/19869	1.39E-10	2.60E-09	1.76E-09	HSPB1/PSMA7/PSMB5/PSMA2/SF3B5/ZFAND2A/PSMB6/PSMB3/ENY2/PSMC3/PSMA1/PSMC4/PSMB7/PSMD8/PSMD14/RAD23A/PSMC5/PSMB1/SPCS1/SPCS2/PSMB2/ADRM1/PSMA4/TAF9/PSMC1/PSMD7/PSMD9/SPCS3/PSMD4/PSMD11/PLAU/PSMA3/CAPNS1/PSME3/PSMD2/SEC11C/PSMA5/PSMD3/PSMB4/PSMD1/SEC11A/HTRA2/PSMD13/USP14/PSMD10/TAF12/AFG3L2/PAAF1/SF3B3/PSMC2/UCHL5/COLEC11/PIGU/PSMF1/PSME2/PSMD6/PSMD12/PSMC6/RAD23B/CAPN2/PIDD1/TADA3/SUPT7L/USP22/PSM…	71
GO:0005635	CC	GO:0005635	nuclear envelope	220/6277	488/19869	1.88E-10	3.44E-09	2.33E-09	GAPDH/GPX4/BANF1/ENO1/RAN/BIN1/EIF5A/CALR/TUBB/RANBP1/MGST2/NUDT1/NR4A1/BAX/CLIC1/CDK4/CACYBP/ENY2/TXNL4A/NUTF2/BNIP3/CBX3/MGST3/CCND1/PARP1/CBX5/EIF5AL1/CHMP4B/EI24/CHMP4A/MAD2L1/LTC4S/P2RX4/TRA2B/TMEM97/EBP/LRRC59/SUMO1/ANXA4/S100A6/DUSP2/TMPO/CENPF/UBE2I/EDNRB/GCHFR/MRPS14/ALOX5AP/SLC30A1/APP/CTDNEP1/CUEDC2/CETN3/SEC13/SIGMAR1/ABCF1/MTDH/LMNB2/NDC1/MRPS23/TMEM53/YEATS4/NUP37/NUP62/XPO1/LYPLA1/…	220
GO:0005838	CC	GO:0005838	proteasome regulatory particle	19/6277	19/19869	3.05E-10	5.43E-09	3.68E-09	PSMC3/PSMC4/PSMD8/PSMD14/PSMC5/ADRM1/PSMC1/PSMD7/PSMD9/PSMD4/PSMD11/PSMD2/PSMD3/PSMD1/PSMD13/PSMC2/PSMD6/PSMD12/PSMC6	19
GO:0000228	CC	GO:0000228	nuclear chromosome	125/6277	249/19869	6.42E-10	1.12E-08	7.59E-09	HMGA2/TOP2A/RPA3/TFPT/BIRC5/PARP1/GINS2/ZNHIT1/PCNA/UBE2I/SMC1A/RBBP4/MCM7/RBBP7/PLK1/TUBG1/SMC2/ANP32E/POLE4/SMC4/MCM3/SMARCB1/ACTL6A/INO80C/MORF4L1/MCM4/MCM6/GINS1/CHEK1/POLE3/MCM2/RAD51/MCM10/CFDP1/RUVBL2/NCAPG/ORC6/SWI5/NCAPH/HDAC2/CARM1/SMARCE1/NEK2/POLD2/CDC45/PSMC3IP/POLD1/PRIM1/TIPIN/TIMELESS/POLE2/POLE/RUVBL1/ING1/DMC1/RAD9A/NCAPG2/E2F1/NCAPH2/WDHD1/RAD1/MCM5/BRCA1/SMC3/INO80E/FIGNL1/BLM…	125
GO:0042470	CC	GO:0042470	melanosome	66/6277	110/19869	7.28E-10	1.21E-08	8.23E-09	HSPA5/HSP90AB1/HSP90AA1/RAN/YWHAE/HSPA8/CD63/HSP90B1/PPIB/PRDX1/MMP14/RAB5C/PDIA4/ANXA2/CCT4/PDIA6/CLTC/P4HB/CTSD/ERP29/ITGB1/GGH/GCHFR/BSG/CANX/CALU/TMED10/RAB1A/SLC3A2/ATP6V0A1/SERPINF1/FASN/ATP6V1B2/CNP/AHCY/SYPL1/ATP1B3/CTSB/RPN1/SLC1A4/RAB7A/GANAB/MYO7A/PDIA3/LAMP1/SLC1A5/RAB38/MFSD12/ATP7A/NAP1L1/SLC2A1/YWHAZ/ATP1A1/ANXA6/RAB29/CTNS/RAC1/RAB17/TYRP1/TH/ATP6V1G2/YWHAB/RAB27B/RAB35/DTNBP1/SYN…	66
GO:0048770	CC	GO:0048770	pigment granule	66/6277	110/19869	7.28E-10	1.21E-08	8.23E-09	HSPA5/HSP90AB1/HSP90AA1/RAN/YWHAE/HSPA8/CD63/HSP90B1/PPIB/PRDX1/MMP14/RAB5C/PDIA4/ANXA2/CCT4/PDIA6/CLTC/P4HB/CTSD/ERP29/ITGB1/GGH/GCHFR/BSG/CANX/CALU/TMED10/RAB1A/SLC3A2/ATP6V0A1/SERPINF1/FASN/ATP6V1B2/CNP/AHCY/SYPL1/ATP1B3/CTSB/RPN1/SLC1A4/RAB7A/GANAB/MYO7A/PDIA3/LAMP1/SLC1A5/RAB38/MFSD12/ATP7A/NAP1L1/SLC2A1/YWHAZ/ATP1A1/ANXA6/RAB29/CTNS/RAC1/RAB17/TYRP1/TH/ATP6V1G2/YWHAB/RAB27B/RAB35/DTNBP1/SYN…	66
GO:1905369	CC	GO:1905369	endopeptidase complex	53/6277	82/19869	7.58E-10	1.24E-08	8.40E-09	HSPB1/PSMA7/PSMB5/PSMA2/ZFAND2A/PSMB6/PSMB3/PSMC3/PSMA1/PSMC4/PSMB7/PSMD8/PSMD14/RAD23A/PSMC5/PSMB1/PSMB2/ADRM1/PSMA4/PSMC1/PSMD7/PSMD9/PSMD4/PSMD11/PLAU/PSMA3/CAPNS1/PSME3/PSMD2/PSMA5/PSMD3/PSMB4/PSMD1/HTRA2/PSMD13/USP14/PSMD10/PAAF1/PSMC2/UCHL5/COLEC11/PIGU/PSMF1/PSME2/PSMD6/PSMD12/PSMC6/RAD23B/CAPN2/PIDD1/PSMB10/COLEC10/VCP	53
GO:0071005	CC	GO:0071005	U2-type precatalytic spliceosome	37/6277	50/19869	8.74E-10	1.40E-08	9.49E-09	SNRPD2/SNRPG/SNRPF/SNRPD1/SNRPE/SNU13/LSM4/LSM7/LSM5/SNRPB/SF3B5/SNRPD3/LSM2/SNRPB2/TXNL4A/LSM6/LSM3/LSM8/MAGOHB/SNRPA1/PHF5A/EFTUD2/PRPF31/WBP4/SF3A3/SF3B4/SF3A2/SF3B2/SF3B3/SF3A1/SRRM2/RBMX2/PRPF38A/MFAP1/CWC27/PRPF4/PRPF6	37
GO:0071011	CC	GO:0071011	precatalytic spliceosome	38/6277	53/19869	2.33E-09	3.65E-08	2.48E-08	SNRPD2/SNRPG/SNRPF/SNRPD1/SNRPE/SNU13/LSM4/LSM7/LSM5/SNRPB/SF3B5/SNRPD3/LSM2/SNRPB2/TXNL4A/LSM6/LSM3/SF3B6/LSM8/MAGOHB/SNRPA1/PHF5A/EFTUD2/PRPF31/WBP4/SF3A3/SF3B4/SF3A2/SF3B2/SF3B3/SF3A1/SRRM2/RBMX2/PRPF38A/MFAP1/CWC27/PRPF4/PRPF6	38
GO:0031304	CC	GO:0031304	intrinsic component of mitochondrial inner membrane	42/6277	61/19869	2.47E-09	3.80E-08	2.58E-08	SMIM4/PET100/SMDT1/CHCHD10/COA3/TIMM17B/SLC25A3/UQCC3/COA1/TIMM17A/MPC2/SFXN3/HSPA9/DNAJC11/MTX2/CHCHD3/SFXN4/TMEM11/CHCHD6/GHITM/TIMM23/MTX1/C12orf73/IMMT/SAMM50/COX16/MCUR1/OXA1L/CCDC51/AFG3L2/TMEM177/PPOX/SFXN1/APOO/SFXN2/SCO1/MPC1/SLC25A19/COX11/L2HGDH/TMEM223/AGK	42
GO:0031301	CC	GO:0031301	integral component of organelle membrane	178/6277	390/19869	3.26E-09	4.92E-08	3.34E-08	HSPA5/SMIM4/CALR/PET100/HM13/WDR83OS/FIS1/SMDT1/BNIP3/IER3IP1/DPM2/CHCHD10/DPM3/SLC25A4/COA3/ARL6IP1/TIMM17B/P2RX4/SLC25A3/EBP/SPCS1/UQCC3/EMC6/COA1/TIMM17A/TMCO1/MPC2/CANX/TMEM70/SLC35B1/RER1/SFXN3/SYT1/EMC10/AUP1/YIF1A/TRAM1/HSPA9/DNAJC11/SEC61A1/MTX2/EMC9/RTN4/FUNDC1/TECR/CHCHD3/EMC8/DERL3/SFXN4/TMEM11/CHCHD6/INSIG1/SLC35B2/SYPL1/SLC37A4/EMC4/ESYT1/HACD3/UBXN8/SLC35A4/HACD2/HACD1/GHITM/TIMM23/…	178
GO:0101031	CC	GO:0101031	chaperone complex	32/6277	42/19869	3.57E-09	5.27E-08	3.58E-08	HSP90AB1/SDF2L1/HSPA8/PTGES3/BAG3/DNAJB11/PFDN2/WDR83OS/DNAJC9/CCT4/STIP1/PFDN6/CCT3/UXT/CDC37/STUB1/PSMG1/CCT6A/CCT7/RUVBL2/TCP1/BAG2/CCT8/PSMG2/RUVBL1/CCT2/PDRG1/PPP5C/CCT5/DNAAF2/PIH1D2/HSF1	32
GO:0022624	CC	GO:0022624	proteasome accessory complex	21/6277	23/19869	3.75E-09	5.44E-08	3.69E-08	PSMC3/PSMC4/PSMD8/PSMD14/PSMC5/ADRM1/PSMC1/PSMD7/PSMD9/PSMD4/PSMD11/PSME3/PSMD2/PSMD3/PSMD1/PSMD13/PSMC2/PSME2/PSMD6/PSMD12/PSMC6	21
GO:0031300	CC	GO:0031300	intrinsic component of organelle membrane	189/6277	420/19869	4.24E-09	6.04E-08	4.10E-08	HSPA5/SMIM4/CALR/PET100/HM13/WDR83OS/FIS1/SMDT1/BNIP3/IER3IP1/DPM2/CHCHD10/DPM3/SLC25A4/COA3/ARL6IP1/TIMM17B/P2RX4/SLC25A3/EBP/SPCS1/UQCC3/EMC6/COA1/TIMM17A/TMCO1/MPC2/ABHD17A/CANX/TMEM70/SLC35B1/RER1/SFXN3/SYT1/EMC10/AUP1/YIF1A/TRAM1/HSPA9/DNAJC11/SEC61A1/MTX2/EMC9/RTN4/FUNDC1/TECR/CHCHD3/EMC8/DERL3/SFXN4/TMEM11/CHCHD6/INSIG1/SLC35B2/SYPL1/SLC37A4/EMC4/ESYT1/HACD3/UBXN8/SLC35A4/RAB7A/HACD2/HACD1…	189
GO:0031305	CC	GO:0031305	integral component of mitochondrial inner membrane	41/6277	60/19869	5.44E-09	7.62E-08	5.17E-08	SMIM4/PET100/SMDT1/CHCHD10/COA3/TIMM17B/SLC25A3/UQCC3/COA1/TIMM17A/MPC2/SFXN3/HSPA9/DNAJC11/MTX2/CHCHD3/SFXN4/TMEM11/CHCHD6/GHITM/TIMM23/MTX1/C12orf73/IMMT/SAMM50/COX16/MCUR1/OXA1L/CCDC51/AFG3L2/TMEM177/SFXN1/APOO/SFXN2/SCO1/MPC1/SLC25A19/COX11/L2HGDH/TMEM223/AGK	41
GO:0098573	CC	GO:0098573	intrinsic component of mitochondrial membrane	57/6277	94/19869	5.97E-09	8.21E-08	5.56E-08	SMIM4/PET100/FIS1/SMDT1/BNIP3/CHCHD10/SLC25A4/COA3/TIMM17B/SLC25A3/UQCC3/COA1/TIMM17A/MPC2/TMEM70/SFXN3/HSPA9/DNAJC11/MTX2/FUNDC1/CHCHD3/SFXN4/TMEM11/CHCHD6/GHITM/TIMM23/MTX1/C12orf73/IMMT/MFF/SAMM50/TOMM20/COX16/MCUR1/OXA1L/CCDC51/AFG3L2/FUNDC2/BAK1/ARMCX3/TMEM177/SYNJ2BP/PIGBOS1/PPOX/SFXN1/APOO/RHOT2/SFXN2/SCO1/MPC1/SLC25A19/COX11/L2HGDH/TOMM20L/TMEM223/AGK/MGARP	57
GO:0032592	CC	GO:0032592	integral component of mitochondrial membrane	56/6277	92/19869	6.65E-09	8.99E-08	6.09E-08	SMIM4/PET100/FIS1/SMDT1/BNIP3/CHCHD10/SLC25A4/COA3/TIMM17B/SLC25A3/UQCC3/COA1/TIMM17A/MPC2/TMEM70/SFXN3/HSPA9/DNAJC11/MTX2/FUNDC1/CHCHD3/SFXN4/TMEM11/CHCHD6/GHITM/TIMM23/MTX1/C12orf73/IMMT/MFF/SAMM50/TOMM20/COX16/MCUR1/OXA1L/CCDC51/AFG3L2/FUNDC2/BAK1/ARMCX3/TMEM177/SYNJ2BP/PIGBOS1/SFXN1/APOO/RHOT2/SFXN2/SCO1/MPC1/SLC25A19/COX11/L2HGDH/TOMM20L/TMEM223/AGK/MGARP	56
GO:0070069	CC	GO:0070069	cytochrome complex	31/6277	42/19869	2.30E-08	3.06E-07	2.08E-07	COX6B1/UQCR11/COX7C/COX6C/UQCRQ/COX8A/UQCR10/COX7A2/COX4I1/UQCRH/COX7B/COX5B/NDUFA4/COX6A1/COX5A/UQCRFS1/COA6/UQCRB/CYC1/UQCRC1/COX7A2L/UQCRHL/C15orf48/BCS1L/COX7A1/UQCRC2/COX6A2/COX10/NDUFA4L2/COX4I2/COX6B2	31
GO:1904813	CC	GO:1904813	ficolin-1-rich granule lumen	69/6277	124/19869	2.45E-08	3.20E-07	2.17E-07	ALDOA/PPIA/CSTB/MIF/HSP90AB1/HSP90AA1/SRP14/HSPA8/GSTP1/PSMA2/PKM/HSPA1A/HMGB1/CTSZ/HSPA1B/CSNK2B/PSMC3/PGAM1/EEF1A1/IDH1/PSMB7/PSMD14/CTSD/PSMB1/GSN/PDAP1/HSPA6/PNP/PSMD7/PSMD11/PPIE/EEF2/PSMD2/PRDX4/PSMA5/ILF2/PSMD3/IMPDH2/CCT8/CTSB/CAND1/ACLY/XRCC6/GPI/A1BG/GMFG/COMMD3/ALDOC/TIMP2/PSMD13/KPNB1/ACTR10/DYNLT1/PYGL/C1orf35/SERPINA1/PSMC2/ACTR2/FTH1/PSMD6/PSMD12/MMP9/APEH/PRG2/COMMD9/ARPC5/VCP/PFK…	69
GO:0035770	CC	GO:0035770	ribonucleoprotein granule	126/6277	265/19869	3.62E-08	4.65E-07	3.15E-07	RPL28/RPS6/RPLP0/RPS4X/ACTB/SNRPG/YBX1/TUBB/LSM4/PSMA2/LSM2/NCL/SNRPB2/PSMC3/POLR2G/RPL6/LSM6/IGF2BP2/LSM3/PCBP1/EIF4E/SUMO1/HNRNPK/PSMA4/G3BP1/IGF2BP3/DDX1/ZC3H12C/EIF4G1/MCC/IGF2BP1/TUBA1A/HNRNPAB/ELAVL1/ZFP36L1/EID1/LSM1/TARDBP/CARHSP1/DHX30/EIF4E2/APOBEC3C/RPUSD3/CDC42/HAX1/CNOT7/PQBP1/EIF3B/YTHDF2/GABPB1/CHTOP/G3BP2/UPF2/INA/CIRBP/ZC3H12A/LARP4/DDX19B/YTHDF1/TRUB2/EIF2S1/NYNRIN/CAPRIN1/TSTD1…	126
GO:0005788	CC	GO:0005788	endoplasmic reticulum lumen	144/6277	312/19869	4.28E-08	5.41E-07	3.67E-07	SPP1/LGALS1/HSPA5/SDF2L1/DBI/CALR/IGFBP4/SERPINH1/APOA1/CTSC/MANF/GAS6/APLP2/HSP90B1/DNAJB11/CTSZ/PPIB/COL1A2/VTN/COL3A1/PDIA4/PDIA6/MYDGF/CLN6/TF/P4HB/CRTAP/COL1A1/GPC3/ESD/ERP29/CSF1/CANX/APP/RCN3/CALU/DNAJB9/DNAJC10/PDGFB/APOB/STC2/HYOU1/COL6A2/FN1/COL4A2/COL5A2/TXNDC12/GPX7/COL5A1/PDGFA/COL6A1/TOR3A/GPX8/F2/FKBP10/PLOD3/RCN2/GANAB/COL4A1/TSPAN33/PDIA3/SERPINC1/CNPY3/CLU/F10/FSTL1/WFS1/KTN1/ER…	144
GO:0005657	CC	GO:0005657	replication fork	42/6277	65/19869	4.40E-08	5.47E-07	3.71E-07	RPA3/PARP1/PCNA/UHRF1/DNMT1/MCM3/TEX264/CHEK1/MCM10/RFC2/RFC3/CARM1/POLD2/POLD1/PRIM1/TIPIN/TIMELESS/RFC5/RFC4/WDHD1/RFC1/RAD51C/BLM/XRCC3/TONSL/TP53/RPA1/DMAP1/POLA2/POLD4/EME1/XRCC2/HMCES/POLA1/RAD51D/PRIMPOL/PIF1/RPA2/SMARCAD1/MMS22L/PRIM2/BAZ1B	42
GO:0034708	CC	GO:0034708	methyltransferase complex	53/6277	92/19869	2.21E-07	2.70E-06	1.83E-06	SNRPD2/SNRPG/SNRPF/SNRPD1/SNRPE/ERH/SNRPB/SNRPD3/CBX5/HSD17B10/WDR77/RBBP4/RBBP7/TAF9/INO80C/PRMT1/HDAC9/RUVBL2/HDAC2/DPY30/RUVBL1/BOD1/PRPF31/METTL1/PAGR1/E2F6/EZH2/WDR4/CLNS1A/TRMT61A/WDR5/RBM15B/C17orf49/HCFC1/PRMT5/PELP1/WTAP/EED/MCRS1/SUZ12/TEX10/LAS1L/RIOK1/MEN1/PRDM4/RBM15/TRMT6/METTL3/RNF2/PAXIP1/TRMT10C/N6AMT1/SETD1A	53
GO:0072686	CC	GO:0072686	mitotic spindle	91/6277	183/19869	2.26E-07	2.71E-06	1.84E-06	RPS3/DYNLL1/TUBB/TUBB4B/CDK1/CLTC/NUDC/GEM/MAD2L1/AURKB/NUSAP1/TUBB6/PRC1/SMC1A/TPX2/TUBB2A/PLK1/TUBG1/KIFC1/NUDCD2/AURKA/HAUS1/NUP62/HAUS7/CKAP2/SPAG5/KNSTRN/CDC6/ASPM/RCC2/KIF22/SKA1/RANGAP1/FAM83D/NEIL2/CKAP2L/CDC42/KIF11/FLCN/SKA3/TACC3/RACGAP1/HAUS2/PTPN7/POLDIP2/KIF23/ESPL1/SMC3/DR1/KIF20B/KIF18B/AAAS/WDR62/ECT2/BCCIP/CENPE/TMEM9/WDR5/CDC14B/KIF18A/CCDC117/CDC7/FAM161A/TUBB2B/AGBL5/PKD2/MBI…	91
GO:0140534	CC	GO:0140534	endoplasmic reticulum protein-containing complex	68/6277	127/19869	2.28E-07	2.71E-06	1.84E-06	SEC61G/OST4/HSPA5/TMEM258/SDF2L1/CALR/SEC61B/FKBP1A/HSP90B1/DNAJB11/PPIB/HM13/SRP9/DPM2/PDIA6/DAD1/P4HB/OSTC/ARL6IP1/KRTCAP2/SPCS1/SPCS2/EMC6/SSR4/ORMDL2/SPCS3/EMC10/AUP1/DNAJC10/HYOU1/SEC61A1/EMC9/SEC11C/EMC8/DERL3/MLEC/INSIG1/EMC4/RPN1/GANAB/SRPRB/INSIG2/SEC11A/ELOVL6/PDIA3/RHBDD2/RYR1/DERL2/TUSC3/RP9/EMC1/TRAF2/UBXN1/DDOST/PIGU/PRKCSH/CAMLG/MAGT1/ZW10/SPTSSA/RNF125/PIGQ/VCP/ORMDL1/ALG14/EMC2/S…	68
GO:0062023	CC	GO:0062023	collagen-containing extracellular matrix	186/6277	433/19869	3.36E-07	3.94E-06	2.67E-06	EGFL7/LGALS1/S100A4/CSTB/F13A1/HSP90AA1/CALR/SERPINH1/SPARC/APOA1/CTSC/PKM/HSP90B1/MDK/CTSZ/COL1A2/VTN/COL3A1/LUM/HNRNPM/ANXA2/GDF15/CTSD/COL1A1/GPC3/S100A9/ANXA4/A2M/S100A6/FGL1/DCN/ECM1/HDGF/MMRN2/POSTN/COCH/PF4/ACTA2/AGT/PDGFB/ADAMTS9/PCOLCE/CTHRC1/COL6A2/ANGPTL4/NAV2/HPX/SERPINF1/FN1/NID1/RARRES2/ICAM1/COL4A2/COL5A2/MGP/LMAN1/COL5A1/CTSB/COL6A1/MMP2/F2/PLOD3/COL4A1/FBLN1/A1BG/C1QC/SERPINC1/TG…	186
GO:0036464	CC	GO:0036464	cytoplasmic ribonucleoprotein granule	116/6277	248/19869	3.63E-07	4.19E-06	2.84E-06	RPL28/RPS6/RPLP0/RPS4X/ACTB/SNRPG/YBX1/TUBB/LSM4/PSMA2/LSM2/NCL/SNRPB2/PSMC3/POLR2G/RPL6/LSM6/IGF2BP2/LSM3/PCBP1/EIF4E/HNRNPK/PSMA4/G3BP1/IGF2BP3/DDX1/ZC3H12C/EIF4G1/MCC/IGF2BP1/TUBA1A/HNRNPAB/ELAVL1/ZFP36L1/EID1/LSM1/TARDBP/CARHSP1/EIF4E2/APOBEC3C/CDC42/HAX1/CNOT7/PQBP1/EIF3B/YTHDF2/GABPB1/CHTOP/G3BP2/UPF2/INA/CIRBP/ZC3H12A/LARP4/DDX19B/YTHDF1/EIF2S1/NYNRIN/CAPRIN1/TSTD1/ICOSLG/POLR2D/KPNB1/LIMD…	116
GO:0030687	CC	GO:0030687	preribosome, large subunit precursor	18/6277	21/19869	4.44E-07	5.04E-06	3.42E-06	EIF6/RRP15/NSA2/MRTO4/EBNA1BP2/RRP1/NIP7/PPAN/ZNF622/PES1/RPF1/RRP1B/RRS1/BOP1/NOC2L/MAK16/LAS1L/FTSJ3	18
GO:0005732	CC	GO:0005732	sno(s)RNA-containing ribonucleoprotein complex	23/6277	30/19869	4.98E-07	5.57E-06	3.78E-06	NOP10/SNU13/NHP2/LSM6/RPP25/POP7/FBL/SNRNP40/NOP56/RPP30/POP5/DKC1/GAR1/RRP9/NOLC1/RPP40/POP4/NOP58/RPP38/RPP25L/NAF1/TERC/POP1	23
GO:0031261	CC	GO:0031261	DNA replication preinitiation complex	12/6277	12/19869	9.81E-07	1.07E-05	7.24E-06	GINS2/MCM7/MCM3/MCM4/MCM6/GINS1/MCM2/CDC45/MCM5/GINS4/ORC3/GINS3	12
GO:0034709	CC	GO:0034709	methylosome	12/6277	12/19869	9.81E-07	1.07E-05	7.24E-06	SNRPD2/SNRPG/SNRPF/SNRPD1/SNRPE/ERH/SNRPB/SNRPD3/WDR77/PRMT1/CLNS1A/PRMT5	12
GO:0031091	CC	GO:0031091	platelet alpha granule	51/6277	91/19869	1.18E-06	1.27E-05	8.59E-06	ALDOA/TMSB4X/CD36/F13A1/SPARC/GAS6/APLP2/CD109/IGF1/A2M/SNCA/CD9/APP/TEX264/PF4/PDGFB/PPBP/VTI1B/FN1/OLA1/PDGFA/VEGFB/MAGED2/A1BG/CLU/SERPINE1/MMRN1/SERPINE2/TREML1/ISLR/STXBP1/SERPINA1/VAMP7/ACTN4/TOR4A/VEGFA/TGFB2/PCDH7/EGF/TIMP1/ITGA2B/SELP/SERPINF2/TMX3/VEGFC/KNG1/LEFTY2/ACTN2/THBS2/LHFPL2/VWF	51
GO:0005686	CC	GO:0005686	U2 snRNP	22/6277	29/19869	1.22E-06	1.29E-05	8.75E-06	SNRPD2/SNRPG/SNRPF/SNRPD1/SNRPE/SNRPB/SF3B5/SNRPD3/SNRPB2/SF3B6/SNRPA1/PHF5A/SNRPN/SF3A3/SF3B4/SF3A2/SF3B2/SF3B3/SF3A1/RBMX2/DDX46/HTATSF1	22
GO:0016607	CC	GO:0016607	nuclear speck	178/6277	419/19869	1.41E-06	1.48E-05	1.00E-05	NDUFB1/MEF2C/ARL6IP4/POMP/NPM1/HSPA1A/HSPA1B/SNRPB2/PIN1/USP36/SRSF3/ATOH8/SFPQ/SAP18/APEX1/ARHGAP18/PCBP1/SRSF7/DDX39A/SUMO1/SCNM1/IFI16/NONO/ATF4/U2AF1/PABPN1/ABHD17A/NEK6/SRSF2/C12orf57/PPP1CC/SRRM1/SRSF9/SNRNP40/PPIH/AK6/SFMBT2/RBM8A/SMC4/OSGEP/TIMM50/SNRPA1/PPIE/MORF4L1/PHF5A/MAGOH/THOC6/NR4A2/SLC28A1/OIP5/FIBP/THOC3/DNAJC11/SNRNP70/RNPS1/CWC15/ATP6V0A1/DUSP10/PRPF19/KIF22/NXT1/THOC7/ATPAF2/…	178
GO:0005876	CC	GO:0005876	spindle microtubule	49/6277	87/19869	1.56E-06	1.61E-05	1.09E-05	CALM3/CALM2/CALM1/CDK1/BIRC5/CLTC/CHMP4B/CHMP4A/RAB11A/SKA2/AURKB/PRC1/PLK1/TUBG1/ARL3/AURKA/HAUS1/HAUS7/KIF4A/SKA1/ZWILCH/CHMP2A/CHMP3/KIF11/SKA3/HAUS2/BOD1/PSRC1/KIF18B/CCDC57/CENPE/KNTC1/CHMP6/CHMP5/KIF18A/FAM161A/CHMP1A/TUBG2/HAUS6/RMDN1/KLHL21/ZW10/HAUS5/KIF2A/HNRNPU/RMDN3/TTL/DYNLT3/HAUS4	49
GO:0031965	CC	GO:0031965	nuclear membrane	135/6277	305/19869	1.99E-06	2.03E-05	1.38E-05	GAPDH/ENO1/NUDT1/NR4A1/CLIC1/CDK4/TXNL4A/NUTF2/CBX3/CCND1/EI24/LTC4S/P2RX4/TRA2B/TMEM97/SUMO1/ANXA4/DUSP2/EDNRB/GCHFR/MRPS14/ALOX5AP/SLC30A1/CTDNEP1/CUEDC2/SIGMAR1/MTDH/LMNB2/NDC1/MRPS23/TMEM53/YEATS4/NUP62/XPO1/LYPLA1/NRM/CMTM3/RANGAP1/HAX1/NUP85/SMOX/GTPBP4/HACD3/AQP1/SURF4/SEPHS1/DTL/NEMP1/SPIN1/OSBPL6/NUP205/THAP7/NPIPA1/SMPD4/AAAS/NOC4L/ARL6IP6/PTGDS/AKAP6/NUP210/KPNB1/SUN1/SCRN1/PRICKLE2/DN…	135
GO:0120114	CC	GO:0120114	Sm-like protein family complex	61/6277	116/19869	2.08E-06	2.09E-05	1.42E-05	SNRPD2/SNRPG/SNRPF/SNRPD1/SNRPE/SNU13/LSM4/LSM7/LSM5/SNRPB/SF3B5/SNRPC/SNRPD3/LSM2/SNRPB2/TXNL4A/SNRNP27/LSM6/LSM3/SF3B6/LSM8/SNRNP40/PPIH/SNRPA/SNRPA1/PHF5A/SNRNP70/LSM1/SNRPN/STRAP/GEMIN7/RBM42/EFTUD2/PRPF31/GEMIN2/LSM10/CD2BP2/SF3A3/SF3B4/CLNS1A/SF3A2/SF3B2/SF3B3/SF3A1/GEMIN6/RBMX2/DDX46/LUC7L2/HTATSF1/TXNL4B/USP39/GEMIN8/PRPF40A/GEMIN4/LSM11/PRPF39/PRPF4/GEMIN5/PRPF6/DDX20/LUC7L	61
GO:0034774	CC	GO:0034774	secretory granule lumen	141/6277	322/19869	2.46E-06	2.44E-05	1.65E-05	ALDOA/TMSB4X/PPIA/CSTB/MIF/F13A1/HSP90AB1/FTL/TTR/HSP90AA1/RETN/SRP14/TUBB/SPARC/NPC2/APOA1/HSPA8/CXCL1/GSTP1/CTSC/PRDX6/PSMA2/PKM/GAS6/APRT/HMGB1/CTSZ/FABP5/PDXK/CSNK2B/TUBB4B/PA2G4/PSMC3/PGAM1/EEF1A1/IDH1/S100A11/ANXA2/PSMB7/PSMD14/TF/TRAPPC1/CTSD/IGF1/PSMB1/GSN/VAT1/HSPA6/S100A9/A2M/PNP/GGH/PYCARD/ECM1/PSMD7/APP/PSMD11/TEX264/TOLLIP/PPIE/PF4/NEU1/PDGFB/EEF2/NIT2/PPBP/HEXB/PSMD2/PRDX4/VTI1B/FN1…	141
GO:0045277	CC	GO:0045277	respiratory chain complex IV	21/6277	28/19869	2.95E-06	2.89E-05	1.96E-05	COX6B1/COX7C/COX6C/COX8A/COX7A2/COX4I1/COX7B/COX5B/NDUFA4/COX6A1/COX5A/UQCRFS1/COA6/COX7A2L/C15orf48/COX7A1/UQCRC2/COX6A2/NDUFA4L2/COX4I2/COX6B2	21
GO:0071162	CC	GO:0071162	CMG complex	11/6277	11/19869	3.11E-06	3.01E-05	2.04E-05	GINS2/MCM7/MCM3/MCM4/MCM6/GINS1/MCM2/CDC45/MCM5/GINS4/GINS3	11
GO:0005874	CC	GO:0005874	microtubule	193/6277	466/19869	3.91E-06	3.71E-05	2.52E-05	TUBA1B/STMN1/CALM3/DYNLL1/TBCA/TUBB/TUBA1C/CALM2/MTUS1/HSPH1/CALM1/FKBP4/TUBB4B/CDK1/BIRC5/CCT4/CLTC/CHMP4B/DYNLRB1/NUDC/CHMP4A/RAB11A/TPGS2/ARHGAP18/SKA2/AURKB/NUSAP1/DYNC1I2/TUBB6/CCT3/CDK2AP2/PRC1/GTSE1/TPX2/NEK6/TUBB2A/PYCARD/PLK1/TUBG1/DCXR/MAP2K2/KIFC1/TPT1/CLIP2/KIF17/TUBA1A/ARL3/KIF2C/CCT6A/DNM1/AURKA/CCT7/HAUS1/TBCB/HAUS7/CKAP2/SPAG5/KNSTRN/TCP1/KIF4A/GAS2L3/ASPM/MNS1/RCC2/KIF22/SKA1/RUS…	193
GO:0031983	CC	GO:0031983	vesicle lumen	142/6277	327/19869	3.93E-06	3.71E-05	2.52E-05	ALDOA/TMSB4X/PPIA/CSTB/MIF/F13A1/HSP90AB1/FTL/TTR/HSP90AA1/RETN/SRP14/TUBB/SPARC/NPC2/APOA1/HSPA8/CXCL1/GSTP1/CTSC/PRDX6/PSMA2/PKM/GAS6/APRT/HMGB1/CTSZ/FABP5/PDXK/CSNK2B/TUBB4B/PA2G4/PSMC3/PGAM1/EEF1A1/IDH1/S100A11/ANXA2/PSMB7/PSMD14/TF/TRAPPC1/CTSD/IGF1/PSMB1/GSN/VAT1/HSPA6/S100A9/A2M/PNP/GGH/PYCARD/ECM1/PSMD7/APP/PSMD11/TEX264/TOLLIP/PPIE/PF4/NEU1/PDGFB/EEF2/APOB/NIT2/PPBP/HEXB/PSMD2/PRDX4/VTI1…	142
GO:0034399	CC	GO:0034399	nuclear periphery	72/6277	145/19869	4.24E-06	3.95E-05	2.68E-05	CFL1/ACTB/SPARC/CENPW/HNRNPM/KRT8/ANXA2/SFPQ/EIF6/PCNA/NONO/CENPF/ATF4/UHRF1/SMC1A/SRRM1/ZNF703/HNRNPA2B1/SMARCB1/ACTL6A/PHF5A/CLIC4/LMNB2/YEATS4/RUVBL2/EBNA1BP2/KIF4A/PHB2/BCL11A/SMARCE1/RUVBL1/CFL2/SMC3/NUP205/TGFB1I1/BLM/TP53/ENC1/ATN1/TELO2/NUP107/SMARCA4/NSMF/LMNA/SUV39H1/SMARCD1/XPOT/NUP93/CASK/OGG1/CHMP1A/CAD/POLA1/HAT1/SORBS1/MEN1/NUFIP1/LMNB1/PIAS4/MATR3/HNRNPU/ERCC8/PRPF40A/RUNX1T1/MORC…	72
GO:0060205	CC	GO:0060205	cytoplasmic vesicle lumen	141/6277	325/19869	4.51E-06	4.16E-05	2.82E-05	ALDOA/TMSB4X/PPIA/CSTB/MIF/F13A1/HSP90AB1/FTL/TTR/HSP90AA1/RETN/SRP14/TUBB/SPARC/NPC2/APOA1/HSPA8/CXCL1/GSTP1/CTSC/PRDX6/PSMA2/PKM/GAS6/APRT/HMGB1/CTSZ/FABP5/PDXK/CSNK2B/TUBB4B/PA2G4/PSMC3/PGAM1/EEF1A1/IDH1/S100A11/ANXA2/PSMB7/PSMD14/TF/TRAPPC1/CTSD/IGF1/PSMB1/GSN/VAT1/HSPA6/S100A9/A2M/PNP/GGH/PYCARD/ECM1/PSMD7/APP/PSMD11/TEX264/TOLLIP/PPIE/PF4/NEU1/PDGFB/EEF2/NIT2/PPBP/HEXB/PSMD2/PRDX4/VTI1B/FN1…	141
GO:0000792	CC	GO:0000792	heterochromatin	44/6277	78/19869	4.97E-06	4.53E-05	3.07E-05	HMGA1/HMGA2/CBX3/CBX5/HELLS/UHRF1/CENPA/DNMT1/CBX1/TRIM28/ESCO2/MBD3/WDR76/TCP1/PCGF2/CENPB/EZH2/RRP1B/SALL4/CHRAC1/SUV39H1/EME1/CBX2/NCAPD3/RRP8/INCENP/SIRT6/SUZ12/KMT5C/TNKS1BP1/SNAI1/LRWD1/SMARCAD1/SIRT2/UBA1/RNF2/MORC2/DNMT3A/PML/HSF1/BAZ1B/SALL1/BMI1/BEND3	44
GO:0005751	CC	GO:0005751	mitochondrial respiratory chain complex IV	19/6277	25/19869	6.42E-06	5.78E-05	3.92E-05	COX6B1/COX7C/COX6C/COX8A/COX7A2/COX4I1/COX7B/COX5B/NDUFA4/COX6A1/COX5A/UQCRFS1/COX7A2L/C15orf48/COX7A1/UQCRC2/COX6A2/NDUFA4L2/COX4I2	19
GO:0005643	CC	GO:0005643	nuclear pore	53/6277	100/19869	7.03E-06	6.27E-05	4.25E-05	RAN/EIF5A/RANBP1/ENY2/NUTF2/EIF5AL1/CHMP4B/CHMP4A/MAD2L1/SUMO1/UBE2I/CETN3/SEC13/NDC1/NUP37/NUP62/NXT1/RANGAP1/NUP85/CHMP2A/CETN2/CHMP3/IPO5/NUP205/DDX19B/EIF5A2/NPIPA1/AAAS/NUP188/IPO7/NUP210/KPNB1/MYO1C/NUP54/VPS4A/NUP107/SEH1L/SNUPN/CHMP6/NUP62CL/CHMP5/XPOT/NUP93/CHMP1A/NUP160/NUP155/KPNA3/XPO4/RANBP3/NUP35/NUP43/GLE1/NXT2	53
GO:0101002	CC	GO:0101002	ficolin-1-rich granule	87/6277	185/19869	7.64E-06	6.73E-05	4.56E-05	ALDOA/PPIA/CSTB/MIF/HSP90AB1/HSP90AA1/DYNLL1/SRP14/HSPA8/GSTP1/PSMA2/PKM/HSPA1A/HMGB1/CTSZ/HSPA1B/PTPRN2/CSNK2B/PSMC3/PGAM1/EEF1A1/IDH1/PSMB7/LAMTOR1/PSMD14/CTSD/PSMB1/GSN/PDAP1/HSPA6/PNP/ATP6AP2/AP2A2/PSMD7/PSMD11/PPIE/RHOA/EEF2/ATP6V0A1/PSMD2/PRDX4/PSMA5/ILF2/PSMD3/IMPDH2/FCER1G/CD93/CCT8/CTSB/CAND1/ACLY/XRCC6/ATAD3B/GPI/A1BG/LAMP1/GMFG/COMMD3/ALDOC/SIRPA/DSP/TIMP2/PSMD13/COPB1/KPNB1/ACTR10/DYN…	87
GO:0043596	CC	GO:0043596	nuclear replication fork	23/6277	33/19869	7.76E-06	6.76E-05	4.58E-05	RPA3/PARP1/PCNA/MCM3/MCM10/CARM1/POLD2/POLD1/PRIM1/TIPIN/TIMELESS/WDHD1/TONSL/RPA1/POLA2/POLD4/EME1/POLA1/RPA2/SMARCAD1/MMS22L/PRIM2/BAZ1B	23
GO:0034719	CC	GO:0034719	SMN-Sm protein complex	15/6277	18/19869	8.80E-06	7.58E-05	5.14E-05	SNRPD2/SNRPG/SNRPF/SNRPD1/SNRPE/SNRPB/SNRPD3/STRAP/GEMIN7/GEMIN2/GEMIN6/GEMIN8/GEMIN4/GEMIN5/DDX20	15
GO:0101019	CC	GO:0101019	nucleolar exosome (RNase complex)	10/6277	10/19869	9.85E-06	8.40E-05	5.69E-05	EXOSC8/EXOSC3/EXOSC6/EXOSC7/EXOSC9/EXOSC5/EXOSC2/EXOSC4/EXOSC1/EXOSC10	10
GO:0030027	CC	GO:0030027	lamellipodium	93/6277	203/19869	1.43E-05	0.000120521	8.17E-05	CFL1/ACTB/FSCN1/CORO1A/BRK1/CAPZB/RAB13/AIF1/SNX2/TESC/P4HB/GSN/PLXND1/RAPH1/ITGB1/ARPC3/APP/MCC/IGF2BP1/CORO1C/TWF2/RAC3/DPP4/PARVB/ITGB1BP1/ACTA2/RHOA/PTPRO/FERMT2/ABI2/ITSN1/PIEZO1/HAX1/FGD5/CYFIP1/PDPN/PLEKHG5/CDK5/ACTG2/ACTC1/ILK/CAPRIN1/STMN2/PDLIM4/PLCG1/CDC42BPA/ABLIM3/RDX/MYLK/EPHA2/ENAH/PLEKHH2/SH3BP1/PARVA/ACTR2/VAMP7/APBB2/PKD2/PODXL/WASF1/AJUBA/FAT1/PLEK2/RAC1/CDH1/ANTXR1/AMOT/CSPG4/…	93
GO:0030867	CC	GO:0030867	rough endoplasmic reticulum membrane	18/6277	24/19869	1.56E-05	0.000130037	8.82E-05	RPS26/RPS29/RPS28/RPL27/SEC61G/SEC61B/SRP9/ARL6IP1/TMEM97/SSR4/SEC61A1/PLOD2/SRPRB/ZC3H12A/RP9/PI4KB/UBA1/PLOD1	18
GO:0031968	CC	GO:0031968	organelle outer membrane	105/6277	235/19869	1.60E-05	0.000131952	8.95E-05	UBA52/RPS27A/TOMM7/ENO1/VDAC1/BAX/HINT2/PMAIP1/TOMM5/UBB/FIS1/NUTF2/PPP1R15A/BNIP3/MTCH2/TOMM22/LTC4S/VAT1/CYB5B/UBC/CISD1/PPP1CC/VDAC2/SIGMAR1/PGRMC1/HSPA9/DNAJC11/TMEM53/TUFM/MTX2/FUNDC1/PHB2/VDAC3/BAD/SLC11A2/CNP/CHCHD3/HAX1/CHCHD6/STARD7/BPHL/ARMCX1/MTX1/CYB5A/IMMT/MFF/SAMM50/TOMM20/MSTO1/TIGAR/PLA2G2A/NEU4/SMPD4/MGST1/CYB5R3/QTRT1/PGAM5/MIEF1/COASY/FUNDC2/TOMM34/LRPPRC/BAK1/ARMCX3/MYO19/ARMC…	105
GO:0005665	CC	GO:0005665	RNA polymerase II, core complex	13/6277	15/19869	1.63E-05	0.000132837	9.01E-05	POLR2L/POLR2J/POLR2I/POLR2G/POLR2K/POLR2F/POLR2J3/POLR2E/POLR2H/POLR2D/POLR2J2/POLR2M/POLR2C	13
GO:0000428	CC	GO:0000428	DNA-directed RNA polymerase complex	58/6277	115/19869	1.94E-05	0.000156849	0.000106349	POLR2L/POLR2J/GTF2H5/ENY2/POLR2I/POLR2G/POLR2K/POLR2F/POLR2J3/POLR2E/POLR2H/TAF9/MCM3/POLR3K/TAF11/GTF2F1/TCEA1/RTF1/PRIM1/POLR1D/POLR3H/GTF2A2/TBPL1/TAF9B/POLR2D/POLR3D/GTF2E2/MNAT1/POLR2J2/MYO6/TAF12/POLA2/POLR2M/GTF2A1/GTF2H3/POLR1A/POLR3G/POLA1/POLR2C/POLR1C/TADA3/USP22/PRIMPOL/POLRMT/MMS19/TAF5/ERCC2/RPRD1B/GTF2H1/RPAP1/POLR1E/PRIM2/TAF6L/GTF2H2C/GTF2H2/POLR1B/TAF7L/TAF5L	58
GO:0000781	CC	GO:0000781	chromosome, telomeric region	79/6277	168/19869	1.96E-05	0.000156932	0.000106405	PTGES3/NHP2/CDK1/CBX3/PARP1/CBX5/APEX1/PCNA/RBBP4/MCM7/RBBP7/PPP1CC/HNRNPA2B1/CBX1/ERCC1/MCM3/PPP1CA/MCM4/MCM6/RAD51AP1/THOC6/CHEK1/MCM2/RAD51/THOC3/FEN1/DDB1/ZBTB10/HDAC2/THOC7/NABP2/POLD1/GAR1/DMC1/ALYREF/CHD4/RECQL4/XRCC6/CDK2/MCM5/MSH2/BLM/XRCC3/ACD/RPA1/EZH2/NSMCE4A/XRCC1/TELO2/ORC3/DNA2/WRAP53/ORC1/SSB/ZNF827/CHEK2/TERF2/NLRP2/RAD50/NSMCE1/DCLRE1B/SIRT6/RAD51D/HAT1/ATF7/MEN1/RNF8/PIF1/NAT10…	79
GO:0046540	CC	GO:0046540	U4/U6 x U5 tri-snRNP complex	28/6277	45/19869	2.24E-05	0.000177462	0.000120325	SNRPD2/SNRPG/SNRPF/SNRPD1/SNRPE/SNU13/LSM4/LSM7/LSM5/SNRPB/SNRPD3/LSM2/TXNL4A/SNRNP27/LSM6/LSM3/LSM8/SNRNP40/PPIH/SNRPA/SNRPN/RBM42/EFTUD2/PRPF31/TXNL4B/USP39/PRPF4/PRPF6	28
GO:0019867	CC	GO:0019867	outer membrane	105/6277	237/19869	2.48E-05	0.000194192	0.000131669	UBA52/RPS27A/TOMM7/ENO1/VDAC1/BAX/HINT2/PMAIP1/TOMM5/UBB/FIS1/NUTF2/PPP1R15A/BNIP3/MTCH2/TOMM22/LTC4S/VAT1/CYB5B/UBC/CISD1/PPP1CC/VDAC2/SIGMAR1/PGRMC1/HSPA9/DNAJC11/TMEM53/TUFM/MTX2/FUNDC1/PHB2/VDAC3/BAD/SLC11A2/CNP/CHCHD3/HAX1/CHCHD6/STARD7/BPHL/ARMCX1/MTX1/CYB5A/IMMT/MFF/SAMM50/TOMM20/MSTO1/TIGAR/PLA2G2A/NEU4/SMPD4/MGST1/CYB5R3/QTRT1/PGAM5/MIEF1/COASY/FUNDC2/TOMM34/LRPPRC/BAK1/ARMCX3/MYO19/ARMC…	105
GO:0045171	CC	GO:0045171	intercellular bridge	47/6277	89/19869	2.58E-05	0.000199958	0.000135578	TUBB/SNRNP25/TUBB4B/DNAJC8/TUBB6/PRC1/PHLDB1/TPX2/TUBB2A/CEP55/NISCH/CDCA8/NUDCD2/RFXANK/CDC6/SRA1/SKA1/FAM83D/AAMP/NCAPH2/KIF20B/CENPE/TMEM9/CD34/CDC7/TUBB2B/AGBL5/CEP131/RBM18/ESRRA/EHD2/ACOT12/NINL/TUBB3/TRIM45/KRR1/IQCB1/RMDN3/DCTN1/PPP1R13L/FAM50B/CYTH4/TUBB4A/GSTM3/PCIF1/RAB35/NGRN	47
GO:0000176	CC	GO:0000176	nuclear exosome (RNase complex)	11/6277	12/19869	2.65E-05	0.000203868	0.00013823	EXOSC8/EXOSC3/EXOSC6/EXOSC7/EXOSC9/EXOSC5/C1D/EXOSC2/EXOSC4/EXOSC1/EXOSC10	11
GO:0016363	CC	GO:0016363	nuclear matrix	62/6277	126/19869	2.72E-05	0.000207214	0.000140498	CFL1/ACTB/SPARC/CENPW/HNRNPM/KRT8/ANXA2/SFPQ/NONO/CENPF/UHRF1/SMC1A/SRRM1/ZNF703/HNRNPA2B1/SMARCB1/ACTL6A/PHF5A/CLIC4/YEATS4/RUVBL2/KIF4A/PHB2/BCL11A/SMARCE1/RUVBL1/CFL2/SMC3/TGFB1I1/BLM/TP53/ENC1/ATN1/SMARCA4/NSMF/LMNA/SMARCD1/XPOT/CASK/OGG1/CHMP1A/CAD/POLA1/HAT1/SORBS1/MEN1/NUFIP1/LMNB1/PIAS4/MATR3/HNRNPU/ERCC8/PRPF40A/RUNX1T1/MORC2/KIF4B/PAXIP1/DNMT3A/LRIF1/PML/GFI1B/KIN	62
GO:0032040	CC	GO:0032040	small-subunit processome	25/6277	39/19869	2.96E-05	0.000223083	0.000151258	RPS7/SNU13/FBL/IMP4/IMP3/NOP56/EMG1/PDCD11/PWP2/RRP9/WDR36/NOC4L/NOP58/UTP4/FCF1/NGDN/WDR46/UTP18/UTP20/TBL3/DCAF13/KRR1/NOL6/PRKDC/NOP14	25
GO:0005791	CC	GO:0005791	rough endoplasmic reticulum	43/6277	80/19869	3.20E-05	0.000239218	0.000162198	RPS26/RPS29/RPS28/RPS21/RPL27/RPS23/SEC61G/RPL18/RPL4/SEC61B/PKM/VTN/HM13/RPL6/SRP9/ARL6IP1/TMEM97/SSR4/CANX/APP/RANGRF/SEC61A1/PLOD2/PLOD3/RPN1/SRPRB/ZC3H12A/RAB14/PTGDS/CYBB/RP9/FKRP/PI4KB/MTTP/HCRT/ADCYAP1R1/BAIAP2/MT3/UBA1/PLOD1/EDN1/SFTPD/LRAT	43
GO:0005689	CC	GO:0005689	U12-type spliceosomal complex	20/6277	29/19869	3.93E-05	0.00028966	0.000196399	SNRPD2/SNRPG/YBX1/SNRPF/SNRPD1/SNRPE/LSM7/SNRPB/SF3B5/SNRPD3/SNRNP25/SF3B6/PHF5A/ZCRB1/ZMAT5/SF3B4/DHX15/SF3B2/SF3B3/SNRNP48	20
GO:0097525	CC	GO:0097525	spliceosomal snRNP complex	49/6277	95/19869	3.95E-05	0.00028966	0.000196399	SNRPD2/SNRPG/SNRPF/SNRPD1/SNRPE/SNU13/LSM4/LSM7/LSM5/SNRPB/SF3B5/SNRPC/SNRPD3/LSM2/SNRPB2/TXNL4A/SNRNP27/LSM6/LSM3/SF3B6/LSM8/SNRNP40/PPIH/SNRPA/SNRPA1/PHF5A/SNRNP70/SNRPN/RBM42/EFTUD2/PRPF31/CD2BP2/SF3A3/SF3B4/SF3A2/SF3B2/SF3B3/SF3A1/RBMX2/DDX46/LUC7L2/HTATSF1/TXNL4B/USP39/PRPF40A/PRPF39/PRPF4/PRPF6/LUC7L	49
GO:0097526	CC	GO:0097526	spliceosomal tri-snRNP complex	28/6277	46/19869	4.00E-05	0.000290612	0.000197045	SNRPD2/SNRPG/SNRPF/SNRPD1/SNRPE/SNU13/LSM4/LSM7/LSM5/SNRPB/SNRPD3/LSM2/TXNL4A/SNRNP27/LSM6/LSM3/LSM8/SNRNP40/PPIH/SNRPA/SNRPN/RBM42/EFTUD2/PRPF31/TXNL4B/USP39/PRPF4/PRPF6	28
GO:0030496	CC	GO:0030496	midbody	91/6277	203/19869	4.89E-05	0.000351373	0.000238243	HSPA5/RAN/ERH/HSP90B1/CDK1/BIRC5/PIN1/ANXA2/SSNA1/ARF6/CHMP4B/NUDC/CHMP4A/CCDC124/GEM/AURKB/RAP2A/PRC1/CENPF/LAP3/ANLN/CEP55/JTB/PPP1CC/PLK1/CDCA8/SHCBP1/ARL3/CLIC4/RHOA/GNAI2/AURKA/NUP62/SPAG5/KIF4A/ASPM/RCC2/GNAI1/NEK2/KIF14/CDC42/CHAMP1/ARL8B/CHMP2A/RASGEF1B/CHMP3/FLCN/ARL2BP/TXNDC9/RACGAP1/MITD1/DCTN3/POLDIP2/KIF23/PSRC1/CIT/KIF20B/GNL3/MPLKIP/ZNF330/ECT2/VPS4A/LZTS2/RDX/CENPE/DDX11/SLC2A1/CH…	91
GO:0005744	CC	GO:0005744	TIM23 mitochondrial import inner membrane translocase complex	13/6277	16/19869	6.14E-05	0.000437944	0.000296941	ROMO1/SLC25A6/TIMM10/TIMM17B/TIMM17A/TIMM44/DNAJC15/TIMM50/DNAJC19/HSPA9/GRPEL1/TIMM23/GRPEL2	13
GO:0030880	CC	GO:0030880	RNA polymerase complex	58/6277	119/19869	6.87E-05	0.000484907	0.000328784	POLR2L/POLR2J/GTF2H5/ENY2/POLR2I/POLR2G/POLR2K/POLR2F/POLR2J3/POLR2E/POLR2H/TAF9/MCM3/POLR3K/TAF11/GTF2F1/TCEA1/RTF1/PRIM1/POLR1D/POLR3H/GTF2A2/TBPL1/TAF9B/POLR2D/POLR3D/GTF2E2/MNAT1/POLR2J2/MYO6/TAF12/POLA2/POLR2M/GTF2A1/GTF2H3/POLR1A/POLR3G/POLA1/POLR2C/POLR1C/TADA3/USP22/PRIMPOL/POLRMT/MMS19/TAF5/ERCC2/RPRD1B/GTF2H1/RPAP1/POLR1E/PRIM2/TAF6L/GTF2H2C/GTF2H2/POLR1B/TAF7L/TAF5L	58
GO:0000152	CC	GO:0000152	nuclear ubiquitin ligase complex	27/6277	45/19869	7.83E-05	0.000548172	0.000371679	ANAPC11/UBE2C/ANAPC16/UBE2S/CDC20/ANAPC15/ANKRD39/ANAPC13/RAD51/BUB1B/PCGF2/CDC23/BRCA1/ANAPC10/CBX2/BARD1/CUL7/ANAPC1/PCGF6/CDC16/BCOR/RNF2/ANAPC2/BMI1/FZR1/PCGF1/CBX7	27
GO:0055029	CC	GO:0055029	nuclear DNA-directed RNA polymerase complex	55/6277	112/19869	8.08E-05	0.000560784	0.000380231	POLR2L/POLR2J/GTF2H5/ENY2/POLR2I/POLR2G/POLR2K/POLR2F/POLR2J3/POLR2E/POLR2H/TAF9/MCM3/POLR3K/TAF11/GTF2F1/TCEA1/RTF1/PRIM1/POLR1D/POLR3H/GTF2A2/TBPL1/TAF9B/POLR2D/POLR3D/GTF2E2/MNAT1/POLR2J2/MYO6/TAF12/POLA2/POLR2M/GTF2A1/GTF2H3/POLR1A/POLR3G/POLA1/POLR2C/POLR1C/TADA3/USP22/MMS19/TAF5/ERCC2/RPRD1B/GTF2H1/POLR1E/PRIM2/TAF6L/GTF2H2C/GTF2H2/POLR1B/TAF7L/TAF5L	55
GO:0071007	CC	GO:0071007	U2-type catalytic step 2 spliceosome	20/6277	30/19869	8.29E-05	0.000568322	0.000385342	SNRPD2/SNRPG/SNRPF/SNRPD1/SNRPE/SNRPB/SNRPD3/SNRPB2/BUD31/SNRNP40/SNRPA1/PPIE/PPIL1/CWC15/PRPF19/EFTUD2/BCAS2/SRRM2/RBM22/PLRG1	20
GO:0005839	CC	GO:0005839	proteasome core complex	15/6277	20/19869	8.34E-05	0.000568322	0.000385342	PSMA7/PSMB5/PSMA2/PSMB6/PSMB3/PSMA1/PSMB7/PSMB1/PSMB2/PSMA4/PSMA3/PSMA5/PSMB4/PSMF1/PSMB10	15
GO:0030532	CC	GO:0030532	small nuclear ribonucleoprotein complex	52/6277	105/19869	9.46E-05	0.000639088	0.000433324	SNRPD2/SNRPG/SNRPF/SNRPD1/SNRPE/SNU13/LSM4/LSM7/LSM5/SNRPB/SF3B5/SNRPC/SNRPD3/LSM2/SNRPB2/TXNL4A/SNRNP27/LSM6/LSM3/SF3B6/LSM8/SNRNP40/PPIH/SNRPA/SNRPA1/PHF5A/SNRNP70/SNRPN/RBM42/EFTUD2/PRPF31/LSM10/CD2BP2/SF3A3/SF3B4/SF3A2/SF3B2/SF3B3/SF3A1/RBMX2/DDX46/LUC7L2/HTATSF1/TXNL4B/USP39/PRPF40A/GEMIN4/LSM11/PRPF39/PRPF4/PRPF6/LUC7L	52
GO:0000922	CC	GO:0000922	spindle pole	78/6277	172/19869	0.000102407	0.000686217	0.000465279	CALM3/CALM2/NPM1/CALM1/RAB11A/MAD2L1/AURKB/CDC20/CCNB1/PRC1/UXT/CENPF/SMC1A/SBDS/TPX2/NEK6/PLK1/PPP2CB/SPDL1/TUBG1/DLGAP5/TPT1/CDC25B/PPP2CA/NUDCD2/AURKA/HAUS1/NUBP2/NUP62/CEP89/CKAP2/SPAG5/KNSTRN/CDC6/POC1A/ASPM/FAM83D/NEK2/CKAP2L/KIF11/PLK4/TACC3/BOD1/CKAP5/PSRC1/SMC3/KIF20B/AAAS/WDR62/KATNAL2/BCCIP/DNAAF1/VPS4A/DDX11/TUBGCP5/AUNIP/ODF2/KNTC1/TMEM201/CDC14B/FAM161A/RASSF1/GIT1/RMDN1/KAT5/GPSM2/…	78
GO:0005741	CC	GO:0005741	mitochondrial outer membrane	91/6277	207/19869	0.000116764	0.000775787	0.000526011	UBA52/RPS27A/TOMM7/VDAC1/BAX/HINT2/PMAIP1/TOMM5/UBB/FIS1/PPP1R15A/BNIP3/MTCH2/TOMM22/VAT1/CYB5B/UBC/CISD1/PPP1CC/VDAC2/PGRMC1/HSPA9/DNAJC11/TUFM/MTX2/FUNDC1/PHB2/VDAC3/BAD/SLC11A2/CNP/CHCHD3/HAX1/CHCHD6/STARD7/BPHL/ARMCX1/MTX1/CYB5A/IMMT/MFF/SAMM50/TOMM20/MSTO1/TIGAR/PLA2G2A/NEU4/MGST1/CYB5R3/QTRT1/PGAM5/MIEF1/COASY/FUNDC2/TOMM34/BAK1/ARMCX3/MYO19/ARMCX6/MTCH1/RAB11FIP5/SYNJ2BP/PI4KB/ASS1/AKAP1/P…	91
GO:0043601	CC	GO:0043601	nuclear replisome	11/6277	13/19869	0.000122676	0.000808221	0.000548002	RPA3/MCM3/POLD2/POLD1/PRIM1/RPA1/POLA2/POLD4/POLA1/RPA2/PRIM2	11
GO:0031093	CC	GO:0031093	platelet alpha granule lumen	36/6277	67/19869	0.000138729	0.000906363	0.000614545	ALDOA/TMSB4X/F13A1/SPARC/GAS6/IGF1/A2M/APP/TEX264/PF4/PDGFB/PPBP/VTI1B/FN1/OLA1/PDGFA/VEGFB/MAGED2/A1BG/CLU/SERPINE1/MMRN1/ISLR/SERPINA1/ACTN4/TOR4A/VEGFA/TGFB2/EGF/TIMP1/SERPINF2/VEGFC/KNG1/LEFTY2/ACTN2/VWF	36
GO:1904949	CC	GO:1904949	ATPase complex	47/6277	94/19869	0.000150212	0.000973271	0.000659911	ACTB/TFPT/ZNHIT1/DEK/RBBP4/DDX21/RBBP7/BCL7C/ANP32E/SMARCB1/ACTL6A/INO80C/RB1/POLE3/MBD3/CFDP1/RUVBL2/HDAC2/BCL11A/SMARCE1/BRD9/RUVBL1/CHD4/SMARCA1/INO80E/BCL7A/HMGXB4/VPS4A/SMARCA4/DMAP1/CHRAC1/SMARCD1/UCHL5/BCL7B/C17orf49/MTA3/MCRS1/MYBBP1A/KAT5/DPF1/INO80B/CECR2/VCP/BAZ1B/NFRKB/SS18/ACTR5	47
GO:0030894	CC	GO:0030894	replisome	12/6277	15/19869	0.000159444	0.001024624	0.000694731	RPA3/PCNA/MCM3/POLD2/POLD1/PRIM1/RPA1/POLA2/POLD4/POLA1/RPA2/PRIM2	12
GO:0030686	CC	GO:0030686	90S preribosome	19/6277	29/19869	0.000177453	0.001131086	0.000766915	RRP7A/IMP4/IMP3/RRP36/PWP2/PES1/WDR36/NOC4L/BMS1/BOP1/NOC2L/RSL1D1/UTP4/UTP18/UTP20/TBL3/NOL6/NOP14/NOP9	19
GO:0071004	CC	GO:0071004	U2-type prespliceosome	13/6277	17/19869	0.000185147	0.001161241	0.000787361	SNRPG/LSM7/SNRPB/SNRPC/SNRNP70/SNRPN/U2AF2/SF3A2/SF3A1/LUC7L2/PRPF40A/PRPF39/LUC7L	13
GO:0071010	CC	GO:0071010	prespliceosome	13/6277	17/19869	0.000185147	0.001161241	0.000787361	SNRPG/LSM7/SNRPB/SNRPC/SNRNP70/SNRPN/U2AF2/SF3A2/SF3A1/LUC7L2/PRPF40A/PRPF39/LUC7L	13
GO:0042575	CC	GO:0042575	DNA polymerase complex	14/6277	19/19869	0.000200203	0.001245707	0.000844632	POLE4/MAD2L2/MCM3/POLE3/POLD2/POLD1/PRIM1/POLE2/POLE/POLA2/CHRAC1/POLD4/POLA1/PRIM2	14
GO:0070603	CC	GO:0070603	SWI/SNF superfamily-type complex	45/6277	90/19869	0.000205678	0.001263295	0.000856557	ACTB/TFPT/ZNHIT1/DEK/RBBP4/DDX21/RBBP7/BCL7C/ANP32E/SMARCB1/ACTL6A/INO80C/RB1/POLE3/MBD3/CFDP1/RUVBL2/HDAC2/BCL11A/SMARCE1/BRD9/RUVBL1/CHD4/SMARCA1/INO80E/BCL7A/HMGXB4/SMARCA4/DMAP1/CHRAC1/SMARCD1/UCHL5/BCL7B/C17orf49/MTA3/MCRS1/MYBBP1A/KAT5/DPF1/INO80B/CECR2/BAZ1B/NFRKB/SS18/ACTR5	45
GO:0005680	CC	GO:0005680	anaphase-promoting complex	15/6277	21/19869	0.000206252	0.001263295	0.000856557	ANAPC11/UBE2C/ANAPC16/UBE2S/CDC20/ANAPC15/ANAPC13/BUB1B/CDC23/ANAPC10/CUL7/ANAPC1/CDC16/ANAPC2/FZR1	15
GO:0000172	CC	GO:0000172	ribonuclease MRP complex	9/6277	10/19869	0.000223544	0.001337854	0.000907111	RPP25/POP7/RPP30/POP5/RPP40/POP4/RPP38/RPP25L/POP1	9
GO:0030681	CC	GO:0030681	multimeric ribonuclease P complex	9/6277	10/19869	0.000223544	0.001337854	0.000907111	RPP25/POP7/RPP30/POP5/RPP40/POP4/RPP21/RPP38/POP1	9
GO:0031617	CC	GO:0031617	NMS complex	9/6277	10/19869	0.000223544	0.001337854	0.000907111	ZWINT/SPC24/PMF1/SPC25/NUF2/NDC80/MIS12/DSN1/NSL1	9
GO:0016328	CC	GO:0016328	lateral plasma membrane	34/6277	64/19869	0.000280553	0.001666317	0.00112982	ATP1B1/RAB13/CLDN7/CORO1C/PTPRO/PPP2R1A/IQGAP3/CLDN12/BVES/ARL2/GJB1/DVL2/NSG1/MYO1C/FZD3/SLC16A3/EPCAM/ATP1A1/TBCD/CDH1/GJB2/PKD1/DMD/CLDN3/GPSM2/NKD2/VANGL2/VANGL1/ERBB3/FGF13/SLC16A1/SLC6A9/CLDN1/SNTA1	34
GO:0000940	CC	GO:0000940	outer kinetochore	10/6277	12/19869	0.000331184	0.001952242	0.001323687	SKA2/CCNB1/CENPF/PLK1/SPDL1/BUB1B/NDC80/SKA1/SKA3/BOD1	10
GO:0030176	CC	GO:0030176	integral component of endoplasmic reticulum membrane	73/6277	164/19869	0.000334968	0.001959815	0.001328822	HSPA5/CALR/HM13/WDR83OS/DPM2/DPM3/ARL6IP1/EBP/SPCS1/EMC6/TMCO1/CANX/SLC35B1/EMC10/AUP1/TRAM1/SEC61A1/EMC9/RTN4/TECR/EMC8/DERL3/INSIG1/SLC35B2/SLC37A4/EMC4/ESYT1/HACD3/UBXN8/HACD2/HACD1/INSIG2/CLN3/ELOVL6/PDIA3/SLC27A5/RHBDD2/RTN1/BNIP1/WFS1/KTN1/DERL2/TRAM2/TM7SF2/EMC1/DOLPP1/DOLK/DPAGT1/RRBP1/DHRS9/BCAP31/SLC35B4/FKBP8/PKD2/TEX261/PREB/PIGU/ELOVL7/CAMLG/TBL2/RTN2/SLC37A2/FITM2/SLC35B3/ERGIC3/ELO…	73
GO:0061695	CC	GO:0061695	transferase complex, transferring phosphorus-containing groups	121/6277	295/19869	0.000365528	0.002122771	0.001439312	POLR2L/CKS2/POLR2J/CKS1B/GTF2H5/CDK4/CSNK2B/ENY2/POLR2I/CDKN1A/POLR2G/CDK1/CCND1/POLR2K/POLR2F/POLR2J3/PCNA/POLR2E/CCNB1/CCNA2/POLR2H/PYCARD/CCNB2/TAF9/POLE4/MAD2L2/MCM3/POLR3K/POLE3/TAF11/GTF2F1/SOCS6/TCEA1/ATG101/DBF4/PIK3C2B/PFKP/PRPS1/RTF1/POLD2/POLD1/PRIM1/CCNF/ACVR2A/POLR1D/CCNG1/POLR3H/CISH/POLE2/POLE/CCNE2/XRCC6/CDK5/CDK2/PRPS2/GTF2A2/SOCS3/TBPL1/TAF9B/POLR2D/BCCIP/POLR3D/GTF2E2/CDK16/MNA…	121
GO:0005750	CC	GO:0005750	mitochondrial respiratory chain complex III	11/6277	14/19869	0.000407852	0.0023004	0.00155975	UQCR11/UQCRQ/UQCR10/UQCRH/UQCRFS1/UQCRB/CYC1/UQCRC1/UQCRHL/BCS1L/UQCRC2	11
GO:0008250	CC	GO:0008250	oligosaccharyltransferase complex	11/6277	14/19869	0.000407852	0.0023004	0.00155975	OST4/TMEM258/DAD1/OSTC/KRTCAP2/MLEC/RPN1/TUSC3/DDOST/MAGT1/STT3A	11
GO:0030677	CC	GO:0030677	ribonuclease P complex	11/6277	14/19869	0.000407852	0.0023004	0.00155975	HSD17B10/RPP25/POP7/RPP30/POP5/RPP40/POP4/RPP21/RPP38/TRMT10C/POP1	11
GO:0045275	CC	GO:0045275	respiratory chain complex III	11/6277	14/19869	0.000407852	0.0023004	0.00155975	UQCR11/UQCRQ/UQCR10/UQCRH/UQCRFS1/UQCRB/CYC1/UQCRC1/UQCRHL/BCS1L/UQCRC2	11
GO:0005697	CC	GO:0005697	telomerase holoenzyme complex	15/6277	22/19869	0.000458605	0.002549973	0.001728969	NOP10/SNRPE/PTGES3/SNRPB/NHP2/SNRPD3/HNRNPC/DKC1/GAR1/ACD/WRAP53/NAT10/HNRNPU/LSM11/TERC	15
GO:0030137	CC	GO:0030137	COPI-coated vesicle	15/6277	22/19869	0.000458605	0.002549973	0.001728969	KDELR2/COPE/KDELR1/TMED2/TMED10/COPZ1/TMEM199/KDELR3/TMED7/TMED3/COPB1/COPG1/SCYL1/ARCN1/PACSIN1	15
GO:1905354	CC	GO:1905354	exoribonuclease complex	14/6277	20/19869	0.000472828	0.002575334	0.001746165	EXOSC8/EXOSC3/EXOSC6/MPHOSPH6/EXOSC7/EXOSC9/EXOSC5/C1D/EXOSC2/EXOSC4/EXOSC1/LAS1L/EXOSC10/PNPT1	14
GO:0030663	CC	GO:0030663	COPI-coated vesicle membrane	13/6277	18/19869	0.000473021	0.002575334	0.001746165	KDELR2/COPE/KDELR1/TMED2/COPZ1/TMEM199/KDELR3/TMED7/TMED3/COPB1/COPG1/SCYL1/ARCN1	13
GO:0070993	CC	GO:0070993	translation preinitiation complex	13/6277	18/19869	0.000473021	0.002575334	0.001746165	EIF3K/EIF3J/EIF1/EIF3I/EIF3E/EIF3B/EIF3F/EIF2S1/EIF3A/EIF3M/EIF3G/DHX29/EIF3CL	13
GO:0031227	CC	GO:0031227	intrinsic component of endoplasmic reticulum membrane	75/6277	172/19869	0.00059165	0.003198992	0.002169026	HSPA5/CALR/HM13/WDR83OS/DPM2/DPM3/ARL6IP1/EBP/SPCS1/EMC6/TMCO1/CANX/SLC35B1/EMC10/AUP1/TRAM1/SEC61A1/EMC9/RTN4/TECR/EMC8/DERL3/INSIG1/SLC35B2/SLC37A4/EMC4/ESYT1/HACD3/UBXN8/HACD2/HACD1/INSIG2/CLN3/ELOVL6/PDIA3/SLC27A5/RHBDD2/RTN1/BNIP1/WFS1/KTN1/DERL2/TRAM2/TM7SF2/EMC1/DOLPP1/DOLK/DPAGT1/RRBP1/DHRS9/GRAMD1A/BCAP31/SLC35B4/FKBP8/PKD2/TEX261/PREB/PIGU/ELOVL7/CAMLG/TBL2/RTN2/SLC37A2/FITM2/SLC35B3/ER…	75
GO:0005604	CC	GO:0005604	basement membrane	47/6277	99/19869	0.00067698	0.003635288	0.00246485	SPARC/VTN/ANXA2/MMRN2/ACTA2/SERPINF1/FN1/NID1/COL4A2/COL5A1/COL4A1/FBLN1/PXDN/CD151/NID2/P3H2/LAMB2/SMOC2/COL15A1/EGFL6/CASK/COL4A5/LOXL1/EGFLAM/FRAS1/ANG/ACHE/NPNT/LAMC1/APLP1/LAMB1/COL4A6/LAMA5/TIMP1/FREM2/NTN1/LAD1/VWA1/LAMA1/COL9A1/LOXL2/THBS2/FREM1/LAMA2/SMOC1/TIMP3/ENTPD2	47
GO:0009295	CC	GO:0009295	nucleoid	25/6277	45/19869	0.000737654	0.003907575	0.00264947	UQCC2/VDAC1/SLC25A5/SSBP1/LRRC59/HSD17B10/ACADVL/SOD2/VDAC2/SHMT2/HSPA9/ATAD3A/TUFM/TFAM/DHX30/LONP1/POLDIP2/HADHA/MPG/DNA2/LRPPRC/TFB2M/ELAC2/POLRMT/TRMT10C	25
GO:0042645	CC	GO:0042645	mitochondrial nucleoid	25/6277	45/19869	0.000737654	0.003907575	0.00264947	UQCC2/VDAC1/SLC25A5/SSBP1/LRRC59/HSD17B10/ACADVL/SOD2/VDAC2/SHMT2/HSPA9/ATAD3A/TUFM/TFAM/DHX30/LONP1/POLDIP2/HADHA/MPG/DNA2/LRPPRC/TFB2M/ELAC2/POLRMT/TRMT10C	25
GO:0000932	CC	GO:0000932	P-body	46/6277	97/19869	0.000790859	0.004161296	0.002821502	LSM4/PSMA2/LSM2/PSMC3/POLR2G/LSM6/IGF2BP2/LSM3/EIF4E/PSMA4/IGF2BP3/IGF2BP1/ELAVL1/ZFP36L1/LSM1/CARHSP1/EIF4E2/APOBEC3C/HAX1/CNOT7/YTHDF2/ZC3H12A/YTHDF1/CAPRIN1/POLR2D/LIMD1/MEX3A/TRIM71/PSMC2/SQSTM1/APOBEC3F/APOBEC3D/AJUBA/ZFP36/APOBEC3B/EDC3/MOV10/PNRC2/MEX3B/SAMD4A/DCPS/UBAP2/RBPMS/APOBEC3H/CPEB1/BTBD2	46
GO:0034663	CC	GO:0034663	endoplasmic reticulum chaperone complex	9/6277	11/19869	0.000881643	0.004608053	0.003124418	HSPA5/SDF2L1/HSP90B1/DNAJB11/PPIB/PDIA6/P4HB/DNAJC10/HYOU1	9
GO:0005736	CC	GO:0005736	RNA polymerase I complex	10/6277	13/19869	0.001026209	0.00532813	0.003612655	POLR2L/POLR2K/POLR2F/POLR2E/POLR2H/POLR1D/POLR1A/POLR1C/POLR1E/POLR1B	10
GO:0036064	CC	GO:0036064	ciliary basal body	71/6277	164/19869	0.001034182	0.0053342	0.003616771	MKKS/PIN1/SSNA1/DAAM1/CENPF/SDCCAG8/TUBG1/KIF17/CETN3/AURKA/SPAG5/POC1A/CDC45/PSMB4/OFD1/CETN2/CEP41/EZR/RILP/RPGRIP1L/CFAP20/CCDC170/CSNK1A1/ARHGAP35/AHI1/FAM161A/B9D1/CEP78/PKD2/CEP131/ARMC9/PCM1/ODF2L/BBS7/IFT52/DYNC2LI1/PIFO/GAS8/IFT122/BBOF1/CBY1/CAMSAP2/IFT46/RAB28/IQCD/RABL2B/CENPJ/FANK1/DZIP1/AKT1/DCTN1/IFT140/IFT20/CDK10/SAXO1/SSX2IP/CFAP157/KIF7/EVC/CEP250/MKS1/MAPK15/GLE1/TTC26/DLG5/PT…	71
GO:0000178	CC	GO:0000178	exosome (RNase complex)	13/6277	19/19869	0.001064125	0.005410767	0.003668686	EXOSC8/EXOSC3/EXOSC6/MPHOSPH6/EXOSC7/EXOSC9/EXOSC5/C1D/EXOSC2/EXOSC4/EXOSC1/EXOSC10/PNPT1	13
GO:0000177	CC	GO:0000177	cytoplasmic exosome (RNase complex)	11/6277	15/19869	0.001090972	0.005410767	0.003668686	EXOSC8/EXOSC3/EXOSC6/EXOSC7/EXOSC9/EXOSC5/EXOSC2/EXOSC4/EXOSC1/EXOSC10/PNPT1	11
GO:0005852	CC	GO:0005852	eukaryotic translation initiation factor 3 complex	11/6277	15/19869	0.001090972	0.005410767	0.003668686	EIF3K/EIF3J/EIF3I/EIF3E/EIF3B/EIF3F/EIF3A/EIF3M/EIF3G/COPS5/EIF3CL	11
GO:0030688	CC	GO:0030688	preribosome, small subunit precursor	11/6277	15/19869	0.001090972	0.005410767	0.003668686	RRP1/NOC4L/BYSL/RRP1B/TSR1/LTV1/RIOK1/UTP20/FTSJ3/NOP14/NOP9	11
GO:0031011	CC	GO:0031011	Ino80 complex	11/6277	15/19869	0.001090972	0.005410767	0.003668686	TFPT/ACTL6A/INO80C/RUVBL2/RUVBL1/INO80E/UCHL5/MCRS1/INO80B/NFRKB/ACTR5	11
GO:0033290	CC	GO:0033290	eukaryotic 48S preinitiation complex	11/6277	15/19869	0.001090972	0.005410767	0.003668686	EIF3K/EIF3J/EIF3I/EIF3E/EIF3B/EIF3F/EIF2S1/EIF3A/EIF3M/EIF3G/EIF3CL	11
GO:0016282	CC	GO:0016282	eukaryotic 43S preinitiation complex	12/6277	17/19869	0.001097337	0.005410767	0.003668686	EIF3K/EIF3J/EIF1/EIF3I/EIF3E/EIF3B/EIF3F/EIF3A/EIF3M/EIF3G/DHX29/EIF3CL	12
GO:0005793	CC	GO:0005793	endoplasmic reticulum-Golgi intermediate compartment	59/6277	133/19869	0.001306883	0.006403726	0.004341946	HSPA5/CALR/SERPINH1/CTSC/HMGB1/CTSZ/TMED9/VMA21/PDIA6/MYDGF/P4HB/CD59/KDELR1/TMED2/RER1/TMED10/YIF1A/FN1/MCFD2/PIEZO1/LMAN1/TMEM199/SURF4/YKT6/TMED7/CNIH4/YIF1B/TMED3/GNPNAT1/MAN1A1/GALNT1/BET1/CNIH1/RAB1B/LMAN2/LAMP5/FOLR1/COPB1/GOSR2/CNIH3/ASPSCR1/RGMB/SERPINA1/SEC23IP/TMED1/BCAP31/COPG1/MGAT4B/TRAPPC2/PROM1/TBC1D20/GJB2/SCYL1/DDHD2/ERGIC3/TM6SF2/MGAT4A/FTCD/TMED6	59
GO:0005721	CC	GO:0005721	pericentric heterochromatin	17/6277	28/19869	0.00139239	0.006780332	0.004597298	CBX3/CBX5/HELLS/CENPA/DNMT1/CBX1/ESCO2/CENPB/EZH2/CHRAC1/NCAPD3/INCENP/SIRT6/KMT5C/SNAI1/LRWD1/BAZ1B	17
GO:0090575	CC	GO:0090575	RNA polymerase II transcription regulator complex	101/6277	249/19869	0.001636286	0.007918814	0.005369228	HMGA1/MAF/XBP1/DRAP1/GTF2H5/ENY2/CBX3/ANXA2/MAFF/SFPQ/ATF3/NONO/ATF4/BATF/TAF9/RB1/HNRNPAB/MED28/TRIM28/TAF11/GTF2F1/TCEA1/MED31/CEBPA/DDIT3/RFXANK/MED8/ATF5/MED30/HAND1/NFATC2/E2F7/CEBPG/BATF3/CHD4/E2F1/CBFB/MAFG/GTF2A2/MYC/TCF12/TBPL1/NFYB/JUNB/DR1/E2F6/TAF9B/MED10/MED24/MED19/ING2/MED20/GTF2E2/JUN/MNAT1/SMAD3/CEBPZ/TAF12/MED4/MED6/HYAL2/JUND/LMO4/MED21/TCF3/GTF2A1/GTF2H3/CREB3/MED29/ATF7/SMAD5…	101
GO:0005742	CC	GO:0005742	mitochondrial outer membrane translocase complex	14/6277	22/19869	0.001963886	0.009445932	0.006404667	TOMM7/TOMM5/TOMM22/HSPA9/DNAJC11/MTX2/CHCHD3/CHCHD6/MTX1/IMMT/SAMM50/TOMM20/APOO/TOMM20L	14
GO:0031252	CC	GO:0031252	cell leading edge	161/6277	421/19869	0.002032101	0.009714436	0.006586721	CFL1/RPS3/ACTB/FSCN1/TPM1/NME1/SLC12A5/CORO1A/BRK1/CAPZB/RAB13/EEF1A1/S100A11/AIF1/SNX2/TESC/ARF6/P4HB/ARHGAP18/GSN/EPS8/S100A6/PLEKHO1/SLC9A3R1/PLXND1/RAPH1/ITGB1/ATF4/ATP6AP2/ARPC3/ARF1/TUBG1/APP/MCC/IGF2BP1/CORO1C/TWF2/RAC3/DPP4/PARVB/ITGB1BP1/ACTA2/RASA1/RHOA/PTPRO/FERMT2/ABI2/GABRA3/LIMA1/KNSTRN/SRA1/ITSN1/ATP6V1B2/PIEZO1/CDC42/HAX1/FGD5/PDE9A/AAK1/CYFIP1/ARF4/PDPN/PLEKHG5/CDK5/ITGA5/ARFIP2/…	161
GO:0003735	MF	GO:0003735	structural constituent of ribosome	153/6195	176/18432	4.04E-49	4.95E-46	4.22E-46	RPS26/RPL36A/RPL36/RPS17/RPS29/RPL41/RPL35/RPS10/RPS28/RPL38/RPL37A/RPS21/RPS15/RPLP2/RPS12/RPL32/RPL39/RPLP1/RPS27/RPL12/RPL37/RPS15A/RPL27A/RPL13A/RPS18/RPL34/RPL28/RPS2/RPL8/RPL31/RPS14/RPS8/RPL35A/RPL18A/RPL27/RPS3/UBA52/RPS23/RPL26/RPS20/RPL23A/RPL19/RPS5/RPS19/RPL21/RPS16/RPL13/RPL11/RPL24/RPS25/RPL10/RPS27A/RPS9/RPS6/RPL23/RPLP0/RPL22/FAU/RPS4X/RPL29/RPL18/RPL3/RPL9/RPL14/RPL15/MRPL14/RPS7…	153
GO:0043021	MF	GO:0043021	ribonucleoprotein complex binding	100/6195	159/18432	3.50E-14	2.14E-11	1.83E-11	RPLP1/SEC61G/HSPA5/SNRPG/RPSA/EIF5A/NME1/SMIM4/SNRPD1/SNRPB/NPM1/SEC61B/EIF3K/SERBP1/ZNF593/NAA10/SRP9/C1QBP/CBX5/EIF5AL1/EIF1/EIF6/RBM3/TMEM147/TMCO1/SBDS/TMA16/PPIH/SNRPA/TIMM50/PPP1CA/SRP19/MTIF3/EEF2/SEC61A1/STRAP/PYM1/UNG/OLA1/DERL3/ABCE1/PQBP1/GTPBP4/CPEB4/ZNF622/PRPF31/CKAP5/ERAL1/PES1/ZC3H12A/MRRF/CINP/NOLC1/TACO1/EIF5A2/YTHDF1/PIM1/EIF2S1/LETM1/GTPBP6/CD2BP2/NAA15/DERL2/EZH2/DNAJC2/MRPS2…	100
GO:0015453	MF	GO:0015453	oxidoreduction-driven active transmembrane transporter activity	54/6195	71/18432	2.79E-13	1.14E-10	9.72E-11	COX6B1/NDUFB1/COX8A/UQCR10/COX4I1/NDUFA1/UQCRH/COX7B/COX5B/NDUFB2/NDUFA3/NDUFS6/NDUFA4/COX6A1/NDUFS5/NDUFB7/NDUFB8/NDUFA6/NDUFS8/NDUFA2/NDUFS7/COX5A/NDUFC1/NDUFV2/NDUFB10/NDUFA7/NDUFB4/NDUFB3/UQCRFS1/NDUFB9/NDUFS3/NDUFB6/NDUFV3/CYC1/NDUFA8/UQCRC1/COX7A2L/NDUFV1/NDUFA5/NDUFS2/NDUFC2/SURF1/NDUFA9/NDUFS4/NDUFA12/CYB5A/NDUFB5/CYBRD1/COX7A1/COX6A2/CYB561D2/NDUFA10/CYB561A3/COX4I2	54
GO:0051082	MF	GO:0051082	unfolded protein binding	81/6195	124/18432	4.77E-13	1.46E-10	1.25E-10	HSPB1/PPIA/HSPE1/PFDN5/HSPA5/HSP90AB1/HSP90AA1/DNAJB1/CALR/PET100/MKKS/SERPINH1/HSPA8/PTGES3/HSPD1/NPM1/HSPA1A/HSP90B1/DNAJB11/PPIB/HSPA1B/PFDN2/TUBB4B/DNAJB6/CCT4/NUDC/DNAJA4/NACA/HSPA6/PFDN6/CCT3/PFDN4/CDC37/AHSP/DNAJA1/CANX/DNAJB4/NUDCD2/CCT6A/HSPA9/CCT7/PFDN1/HYOU1/RUVBL2/TCP1/HSPA14/VBP1/LMAN1/SRSF10/CCT8/NAP1L4/GRPEL1/CHAF1A/HSPA13/TOMM20/CCT2/CLU/CHAF1B/HTRA2/TIMM10B/PDRG1/NUDCD3/DNAJB5/NA…	81
GO:0009055	MF	GO:0009055	electron transfer activity	78/6195	122/18432	6.64E-12	1.50E-09	1.28E-09	COX6B1/NDUFB1/UQCR11/COX8A/UQCR10/COX4I1/NDUFA1/UQCRH/COX7B/COX5B/NDUFB2/NDUFA3/NDUFS6/NDUFA4/COX6A1/NDUFS5/NDUFB7/NDUFB8/NDUFA6/NDUFS8/NDUFA2/NDUFS7/COX5A/NDUFC1/CYBA/NDUFV2/NDUFB10/NDUFA7/CYCS/ASPH/NDUFB4/ETFB/NDUFB3/UQCRFS1/NDUFB9/NDUFS3/NDUFB6/NDUFV3/CYC1/NDUFA8/UQCRC1/COX7A2L/QDPR/NDUFV1/NDUFA5/IDH3B/NDUFS2/NDUFC2/FDX1/SURF1/AKR1B1/NDUFA9/NDUFS4/PHGDH/ETFA/NDUFA12/CIAPIN1/AKR7A2/CYB5A/NDUFB5…	78
GO:0019843	MF	GO:0019843	rRNA binding	50/6195	67/18432	7.36E-12	1.50E-09	1.28E-09	RPL12/RPL37/RPS18/RPL8/RPS14/RPS3/RPL23A/RPS5/RPL11/RPS9/RPL23/RPLP0/RPS4X/RPL3/RPL9/RPS13/RPS11/NPM1/RPL5/MRPL18/MRPS6/MRPL20/MRPL11/MRPS11/SBDS/DDX21/IMP4/MRPS7/GTF3A/IMP3/EMG1/MRPS18C/RPF2/NOL12/MRPS17/MRPS18A/KDM2B/PPAN/BRIX1/ERAL1/CIRBP/TACO1/MRPL16/RPF1/MTERF4/MRPS27/RRS1/ANG/RPUSD4/NGRN	50
GO:0050136	MF	GO:0050136	NADH dehydrogenase (quinone) activity	34/6195	42/18432	3.81E-10	6.68E-08	5.69E-08	NDUFB1/NDUFA1/NDUFB2/NDUFA3/NDUFS6/NDUFA4/NDUFS5/NDUFB7/NDUFB8/NDUFA6/NDUFS8/NDUFA2/NDUFS7/NDUFC1/NDUFV2/NDUFB10/NDUFA7/NDUFB4/NDUFB3/NDUFB9/NDUFS3/NDUFB6/NDUFV3/NDUFA8/NDUFV1/NDUFA5/NQO1/NDUFS2/NDUFC2/NDUFA9/NDUFS4/NDUFA12/NDUFB5/NDUFA10	34
GO:0003954	MF	GO:0003954	NADH dehydrogenase activity	35/6195	44/18432	5.16E-10	7.91E-08	6.74E-08	NDUFB1/NDUFA1/NDUFB2/NDUFA3/NDUFS6/NDUFA4/NDUFS5/NDUFB7/NDUFB8/NDUFA6/NDUFS8/NDUFA2/NDUFS7/NDUFC1/NDUFV2/NDUFB10/NDUFA7/NDUFB4/NDUFB3/NDUFB9/NDUFS3/NDUFB6/NDUFV3/NDUFA8/NDUFV1/NDUFA5/NQO1/NDUFS2/NDUFC2/NDUFA9/NDUFS4/NDUFA12/NDUFB5/NDUFA10/AIFM1	35
GO:0008137	MF	GO:0008137	NADH dehydrogenase (ubiquinone) activity	33/6195	41/18432	9.24E-10	1.26E-07	1.07E-07	NDUFB1/NDUFA1/NDUFB2/NDUFA3/NDUFS6/NDUFA4/NDUFS5/NDUFB7/NDUFB8/NDUFA6/NDUFS8/NDUFA2/NDUFS7/NDUFC1/NDUFV2/NDUFB10/NDUFA7/NDUFB4/NDUFB3/NDUFB9/NDUFS3/NDUFB6/NDUFV3/NDUFA8/NDUFV1/NDUFA5/NDUFS2/NDUFC2/NDUFA9/NDUFS4/NDUFA12/NDUFB5/NDUFA10	33
GO:0003955	MF	GO:0003955	NAD(P)H dehydrogenase (quinone) activity	35/6195	45/18432	1.57E-09	1.92E-07	1.64E-07	NDUFB1/NDUFA1/NDUFB2/NDUFA3/NDUFS6/NDUFA4/NDUFS5/NDUFB7/NDUFB8/NDUFA6/NDUFS8/NDUFA2/NDUFS7/NDUFC1/NDUFV2/NDUFB10/NDUFA7/NDUFB4/NDUFB3/NDUFB9/NDUFS3/NDUFB6/NDUFV3/NDUFA8/NDUFV1/NDUFA5/NQO1/NDUFS2/NDUFC2/NDUFA9/NDUFS4/NDUFA12/NDUFB5/NDUFA10/CBR4	35
GO:0051087	MF	GO:0051087	chaperone binding	64/6195	105/18432	8.44E-09	9.42E-07	8.02E-07	HSPE1/HSPA5/DNAJB1/SDF2L1/BIN1/TBCA/CALR/HSPA8/PTGES3/HSPD1/CTSC/BAG3/BAX/SOD1/TIMM10/DNAJB6/BIRC5/DNAJC9/DNAJA4/PFDN6/ERP29/PFDN4/CDC37/AHSA1/TIMM44/DNAJA1/STUB1/DNAJB4/BAG1/DNAJB9/DNAJC10/FN1/BAG2/CDC25A/TIMM9/GRPEL1/PDPN/FNIP2/CLU/SUGT1/TP53/SLC25A17/PTGES3L/DNAJB5/ATP7A/WRAP53/BAK1/ATP1A1/HSPB6/HSCB/TBCE/TBCD/TSACC/UBL4A/GRPEL2/OGDH/DNAJA2/USP13/BAG4/BIRC2/LRP2/GAK/VWF/ATP1A2	64
GO:0003697	MF	GO:0003697	single-stranded DNA binding	72/6195	124/18432	1.91E-08	1.95E-06	1.66E-06	YBX1/SUB1/HNRNPA1/NUCKS1/HSPD1/RPA3/HMGB1/POLR2G/RAD23A/SSBP1/PCBP1/PCBP2/HMGB2/MCM7/POLR2H/SMC2/SMC4/HNRNPA2B1/ERCC1/MCM3/MCM4/MCM6/RAD51AP1/MCM2/RAD51/MCM10/NOL12/LONP1/RTF1/CDC45/NABP2/FUBP3/RECQL/SSBP2/DMC1/RECQL4/SMARCA1/MCM5/RAD54L/MSH2/SSBP3/BLM/RBBP8/TP53/REXO4/RPA1/DDX11/WBP11/RBMS1/DHX9/LRPPRC/MCM8/TERF2/RAD50/FAM111A/HMCES/POLA1/RAD51D/TSN/RAD23B/MLH1/FUBP1/NUP35/RPA2/HNRNPU/TDP1/MMS22…	72
GO:0045296	MF	GO:0045296	cadherin binding	160/6195	333/18432	2.76E-08	2.60E-06	2.22E-06	RPS26/PFN1/ALDOA/RPL34/RPS2/RPL23A/RPL24/RPL29/RPL14/RPL15/RPL7A/HSPA5/HSP90AB1/FSCN1/ENO1/DNAJB1/RAN/EEF1D/RANBP1/YWHAE/HSPA8/PRDX6/PKM/LDHA/HSPA1A/CAPZB/BAG3/SERBP1/PSMB6/PARK7/CLIC1/PRDX1/IDH1/S100A11/SNX2/ANXA2/RPL6/KRT18/CHMP4B/NUDC/EHD4/ARHGAP18/EPS15/P2RX4/PCBP1/LRRC59/TMPO/STXBP6/ITGB1/HNRNPK/PAICS/AHSA1/ANLN/CCNB2/CTNNAL1/SH3GL1/GIPC1/BSG/PUF60/EIF4G2/NOP56/PPP1CA/TWF2/RAB1A/ZC3H15/EEF2/…	160
GO:0016853	MF	GO:0016853	isomerase activity	84/6195	156/18432	1.46E-07	1.28E-05	1.09E-05	PPIA/MIF/TPI1/HPGDS/DDT/PTGES3/HSPD1/TOP2A/FKBP1A/PPIB/FKBP4/PGAM1/GALM/PDIA4/PIN1/PDIA6/P4HB/PPIC/FKBP2/EBP/FUOM/HYI/GALE/FKBP3/PIN4/PPIH/CRELD2/PPIE/ECHS1/GNPDA1/ENOPH1/DKC1/PPIL1/RPUSD3/PPIF/ECH1/RENBP/FKBP10/ENOSF1/PMM1/LSS/PTGES2/GPI/PUSL1/PDIA3/FKBP1B/RPIA/FKBP11/TRUB2/ECI2/GLRX2/GLCE/PTGDS/KATNAL2/CRELD1/MPI/RPE/PGM3/ECI1/GSTZ1/RPUSD1/PUS1/DHRS9/FKBP7/FKBP8/SRR/FKBP14/TRUB1/YJEFN3/PPIL3/PU…	84
GO:0051536	MF	GO:0051536	iron-sulfur cluster binding	44/6195	69/18432	2.83E-07	2.17E-05	1.85E-05	RPS3/NDUFS8/NDUFS7/NDUFV2/CISD3/UQCRFS1/CISD1/BOLA2B/GLRX3/NDUFV1/NDUFS2/FDX1/NUBP2/ISCA2/KIF4A/POLD1/ABCE1/POLE/NTHL1/CIAPIN1/FECH/NFU1/FXN/ACO2/GLRX2/ISCA1/DDX11/DNA2/ISCU/GLRX5/PPAT/AIFM3/NFS1/CISD2/CDK5RAP1/ERCC2/EXO5/PRIM2/DPH2/KIF4B/RFESD/MUTYH/RSAD1/BRIP1	44
GO:0051540	MF	GO:0051540	metal cluster binding	44/6195	69/18432	2.83E-07	2.17E-05	1.85E-05	RPS3/NDUFS8/NDUFS7/NDUFV2/CISD3/UQCRFS1/CISD1/BOLA2B/GLRX3/NDUFV1/NDUFS2/FDX1/NUBP2/ISCA2/KIF4A/POLD1/ABCE1/POLE/NTHL1/CIAPIN1/FECH/NFU1/FXN/ACO2/GLRX2/ISCA1/DDX11/DNA2/ISCU/GLRX5/PPAT/AIFM3/NFS1/CISD2/CDK5RAP1/ERCC2/EXO5/PRIM2/DPH2/KIF4B/RFESD/MUTYH/RSAD1/BRIP1	44
GO:0008135	MF	GO:0008135	translation factor activity, RNA binding	51/6195	84/18432	3.21E-07	2.32E-05	1.97E-05	EIF5A/EEF1D/EIF2S2/EIF3K/EIF5B/EIF1AX/EEF1B2/EIF3J/EEF1A1/EIF5AL1/EIF1/EIF6/EIF4E/EIF4G1/MCTS1/EIF4G2/EIF3I/ABCF1/MTIF3/EEF2/TUFM/EIF4E2/EIF3E/EIF2B2/EIF4A1/EIF1AD/EIF3B/TSFM/DENR/CPEB4/EEF2K/GSPT1/EIF3F/EIF5A2/EIF2S1/EIF3A/EIF2B5/EIF4H/EIF2B4/GFM1/EIF3M/EIF3G/EIF2B3/EIF2S3/EIF2B1/EEF1G/COPS5/DHX29/CPEB1/GCN1/EIF3CL	51
GO:0016655	MF	GO:0016655	oxidoreductase activity, acting on NAD(P)H, quinone or similar compound as acceptor	38/6195	57/18432	3.40E-07	2.32E-05	1.97E-05	NDUFB1/NDUFA1/NDUFB2/NDUFA3/NDUFS6/NDUFA4/NDUFS5/NDUFB7/NDUFB8/NDUFA6/NDUFS8/NDUFA2/NDUFS7/NDUFC1/NDUFV2/NDUFB10/NDUFA7/NDUFB4/NDUFB3/NDUFB9/NDUFS3/NDUFB6/NDUFV3/NDUFA8/DCXR/NDUFV1/NDUFA5/NQO1/NDUFS2/NDUFC2/CRYZ/NDUFA9/NDUFS4/NDUFA12/NDUFB5/NDUFA10/CBR4/CRYZL1	38
GO:0048027	MF	GO:0048027	mRNA 5'-UTR binding	21/6195	26/18432	1.07E-06	6.89E-05	5.87E-05	RPL41/RPS14/RPL26/RPS7/RPS3A/RPS13/RPL5/NCL/IGF2BP2/MRPS11/IGF2BP3/SHMT2/IGF2BP1/GNL3/SYNCRIP/CCT5/RSL1D1/LARP6/MYH10/DDX3X/LARP1	21
GO:0003743	MF	GO:0003743	translation initiation factor activity	34/6195	51/18432	1.41E-06	8.65E-05	7.37E-05	EIF2S2/EIF3K/EIF5B/EIF1AX/EIF3J/EIF1/EIF6/EIF4E/EIF4G1/MCTS1/EIF4G2/EIF3I/MTIF3/EIF4E2/EIF3E/EIF2B2/EIF4A1/EIF1AD/EIF3B/DENR/EIF3F/EIF2S1/EIF3A/EIF2B5/EIF4H/EIF2B4/EIF3M/EIF3G/EIF2B3/EIF2S3/EIF2B1/COPS5/DHX29/EIF3CL	34
GO:0140104	MF	GO:0140104	molecular carrier activity	49/6195	83/18432	1.76E-06	9.78E-05	8.33E-05	HBZ/RAN/ATOX1/COX17/HSPA8/BAG3/PARK7/TIMM10/DPH3/KPNA2/NDUFAB1/TF/HBA1/EMC6/HBA2/ANP32E/ASF1B/URM1/EMC10/NUBP2/EMC9/XPO1/EMC8/HBG2/EMC4/CSE1L/IPO5/TIMM9/FXN/CLU/KPNB1/IPO9/EMC1/HBQ1/ATP7A/OXA1L/IPO4/NAP1L1/SNUPN/TNPO2/KPNA3/XPO4/SCO1/XPO5/PEX19/KPNA5/VPS72/MB/EMC2	49
GO:0044183	MF	GO:0044183	protein folding chaperone	42/6195	68/18432	1.83E-06	9.78E-05	8.33E-05	HSPB1/HSPE1/HSPA5/HSP90AB1/HSP90AA1/DNAJB1/CALR/HSPA8/HSPD1/HSPH1/HSPA1A/HSP90B1/HSPA1B/PFDN2/WDR83OS/DNAJB6/CCT4/HSPA6/CCT3/KHSRP/ANP32E/CCT6A/HSPA9/CCT7/PFDN1/HYOU1/HSPA4/TCP1/HSPA14/PDCL3/DFFA/CCT8/HSPA13/LYRM7/CCT2/CCT5/HYPK/FKBP8/HSPB6/ZMYND10/TRAP1/TOR1A	42
GO:0017116	MF	GO:0017116	single-stranded DNA helicase activity	19/6195	23/18432	1.89E-06	9.78E-05	8.33E-05	MCM7/MCM3/MCM4/MCM6/MCM2/RAD51/RFC2/RFC3/CHTF8/RFC5/RFC4/DSCC1/CHTF18/MCM5/DNA2/DHX9/MCM8/POLQ/PIF1	19
GO:0140097	MF	GO:0140097	catalytic activity, acting on DNA	116/6195	241/18432	1.91E-06	9.78E-05	8.33E-05	RPS3/NME1/HMGA2/PTGES3/TOP2A/APEX1/PCNA/HELLS/RBBP4/MCM7/TDG/G3BP1/DDX1/PLD4/POLE4/DNMT1/ERCC1/MCM3/MCM4/MCM6/LIG1/TATDN1/POLE3/MCM2/RAD51/REXO2/FEN1/RFC2/DKC1/RFC3/RUVBL2/SMUG1/NAV2/NEIL2/UNG/POLD1/CHTF8/RECQL/PLD3/POLE2/RFC5/POLE/RUVBL1/NTHL1/DMC1/RFC4/RAD9A/DSCC1/CHD4/RECQL4/XRCC6/SMARCA1/RFC1/CHTF18/RAD1/MCM5/RAD51C/SMC3/RAD54L/MSH2/BLM/XRCC3/RBBP8/MSH6/TTF2/XRCC1/MGMT/SMARCA4/DDX11/MPG/DNA2/…	116
GO:0030515	MF	GO:0030515	snoRNA binding	24/6195	32/18432	1.99E-06	9.78E-05	8.33E-05	NOP10/SNU13/NUDT1/NHP2/NUDT5/DDX21/IMP4/IMP3/NOP56/DKC1/NUDT4/GAR1/RRP9/NUDT16L1/NOLC1/NOP58/BYSL/BMS1/TSR1/NUFIP1/TBL3/DHX37/PRKDC/NOP14	24
GO:0043022	MF	GO:0043022	ribosome binding	44/6195	73/18432	2.70E-06	0.000127396	0.000108527	SEC61G/HSPA5/RPSA/EIF5A/SMIM4/SEC61B/EIF3K/SERBP1/NAA10/C1QBP/EIF5AL1/EIF6/TMEM147/TMCO1/SBDS/SRP19/MTIF3/EEF2/SEC61A1/PYM1/OLA1/CPEB4/ZC3H12A/TACO1/EIF5A2/YTHDF1/EIF2S1/LETM1/GTPBP6/NAA15/DNAJC2/MRPS27/NOMO1/OXA1L/NCLN/BAG6/SRP68/ZNF598/SRP72/TMEM223/CPEB1/GCN1/GEMIN5/IMPACT	44
GO:0003684	MF	GO:0003684	damaged DNA binding	43/6195	71/18432	2.92E-06	0.000132886	0.000113204	RPS3/RPA3/HMGB1/PARP1/RAD23A/APEX1/PCNA/HMGB2/TDG/ERCC1/FEN1/DDB1/NEIL2/UNG/POLD1/FANCG/NTHL1/RECQL4/XRCC6/RAD1/BRCA1/MSH2/BLM/RBBP8/MSH6/PNKP/RPA1/DDB2/XRCC1/MPG/AUNIP/OGG1/SDE2/POLQ/PARP2/DCLRE1B/SIRT6/DCLRE1A/RAD23B/ERCC2/RPA2/MUTYH/APTX	43
GO:0031625	MF	GO:0031625	ubiquitin protein ligase binding	138/6195	299/18432	3.94E-06	0.00017278	0.000147189	UBA52/RPL11/RPS27A/RPL23/ACTG1/TUBA1B/HSPA5/TPI1/HSP90AB1/NEDD8/HSP90AA1/CALR/RBX1/TUBB/YWHAE/HSPA8/HSPD1/SUMO2/PRDX6/HSPA1A/SLC25A5/HSPA1B/RPL5/HM13/UBB/CACYBP/PA2G4/CDKN1A/UBE2L3/UBE2N/CCDC50/PCBP2/HSPA6/SUMO1/UBE2T/UBC/UQCRC1/NEK6/USP2/NFKBIA/ISG15/DNAJA1/STUB1/LAPTM4B/TOLLIP/BAG1/RB1/AUP1/NDUFS2/TRIM28/HSPA9/PSMA3/ABI2/AURKA/MFHAS1/RTN4/EIF4E2/TCP1/UBE2A/HSPBP1/RANGAP1/BAG2/PIAS2/FZD5/EGR2/SC…	138
GO:0016651	MF	GO:0016651	oxidoreductase activity, acting on NAD(P)H	50/6195	87/18432	4.10E-06	0.000173662	0.00014794	NDUFB1/NDUFA1/NDUFB2/NDUFA3/NDUFS6/NDUFA4/NDUFS5/NDUFB7/NDUFB8/NDUFA6/NDUFS8/NDUFA2/NDUFS7/NDUFC1/CYBA/NDUFV2/NDUFB10/NDUFA7/NDUFB4/NDUFB3/NDUFB9/NDUFS3/NDUFB6/NDUFV3/NDUFA8/DCXR/NDUFV1/NDUFA5/NQO1/NDUFS2/NDUFC2/AKR1A1/CRYZ/NDUFA9/NDUFS4/NDUFA12/NDUFB5/CYB5R3/CYBB/CYB5RL/DUOX1/AIFM3/NNT/NOX1/NDUFA10/AIFM1/MTRR/NOX4/CBR4/CRYZL1	50
GO:0015399	MF	GO:0015399	primary active transmembrane transporter activity	85/6195	169/18432	5.15E-06	0.000204202	0.000173957	COX6B1/NDUFB1/COX8A/UQCR10/ATP6V1F/COX4I1/NDUFA1/UQCRH/COX7B/COX5B/NDUFB2/NDUFA3/NDUFS6/NDUFA4/COX6A1/NDUFS5/NDUFB7/NDUFB8/ABCG2/NDUFA6/NDUFS8/ATP1B1/NDUFA2/NDUFS7/COX5A/NDUFC1/ATP6V1G1/NDUFV2/NDUFB10/NDUFA7/NDUFB4/NDUFB3/UQCRFS1/NDUFB9/ATP6V0B/NDUFS3/NDUFB6/NDUFV3/ATP2A2/CYC1/NDUFA8/UQCRC1/COX7A2L/NDUFV1/NDUFA5/NDUFS2/NDUFC2/ATP6V1C1/ATP6V0A1/SURF1/NDUFA9/NDUFS4/ATP6V1B2/NDUFA12/ABCB8/CYB5A/NDUF…	85
GO:0044389	MF	GO:0044389	ubiquitin-like protein ligase binding	145/6195	318/18432	5.16E-06	0.000204202	0.000173957	UBA52/RPL11/RPS27A/RPL23/ACTG1/TUBA1B/HSPA5/TPI1/HSP90AB1/NEDD8/HSP90AA1/CALR/RBX1/TUBB/YWHAE/HSPA8/HSPD1/SUMO2/PRDX6/HSPA1A/SLC25A5/UBE2C/HSPA1B/RPL5/HM13/UBB/CACYBP/PA2G4/SUMO3/CDKN1A/UBE2L3/UBE2N/CCDC50/PCBP2/HSPA6/SUMO1/CCNB1/UBE2T/UBC/UQCRC1/NEK6/USP2/NFKBIA/ISG15/DNAJA1/STUB1/LAPTM4B/TOLLIP/BAG1/RB1/AUP1/NDUFS2/TRIM28/HSPA9/PSMA3/ABI2/AURKA/MFHAS1/RTN4/EIF4E2/TCP1/UBE2A/HSPBP1/RANGAP1/BAG2/…	145
GO:0016887	MF	GO:0016887	ATP hydrolysis activity	156/6195	347/18432	6.21E-06	0.000237963	0.000202717	HSPA5/HSP90AB1/HSP90AA1/HSPA8/HSPD1/ATP6V1G1/HSPA1A/HSP90B1/HSPA1B/PSMC3/PSMC4/CCT4/PSMC5/DDX39A/HSPA6/CCT3/ATP2A2/SMC1A/MCM7/DDX21/G3BP1/RHOBTB3/DDX1/PSMC1/AK6/SMC2/SMC4/KIFC1/MCM3/KIF17/MCM4/MCM6/KIF2C/CCT6A/HSPA9/CCT7/ATAD3A/RFC2/RUVBL2/DHX30/DDX18/NAV2/LONP1/TRIP13/TCP1/HSPA14/MYO1E/KIF22/EIF4A1/ATAD2/KIF14/SLFN11/OLA1/CCT8/RECQL/TOR3A/RFC5/RUVBL1/RFC4/CHD4/KIF23/RECQL4/HSPA13/ATP10A/RFC1/CHT…	156
GO:0090079	MF	GO:0090079	translation regulator activity, nucleic acid binding	58/6195	108/18432	1.31E-05	0.000488534	0.000416175	EIF5A/EEF1D/RPS27L/EIF2S2/EIF3K/EIF5B/EIF1AX/EEF1B2/EIF3J/EEF1A1/TYMS/EIF5AL1/DHFR/EIF1/EIF6/EIF4E/EIF4G1/MCTS1/SHMT2/EIF4G2/EIF3I/ABCF1/MTIF3/EEF2/TUFM/EIF4E2/EIF3E/EIF2B2/EIF4A1/EIF1AD/EIF3B/TSFM/PAIP1/DENR/CPEB4/EEF2K/GSPT1/EIF3F/EIF5A2/EIF2S1/EIF3A/EIF2B5/EIF4H/EIF2B4/GFM1/EIF3M/EIF3G/EIF2B3/PAIP2B/EIF2S3/EIF2B1/EEF1G/COPS5/DHX29/CPEB1/GCN1/EIF3CL/LARP1	58
GO:0031386	MF	GO:0031386	protein tag	12/6195	13/18432	1.85E-05	0.000657273	0.000559922	UBA52/RPS27A/UBL5/NEDD8/SUMO2/UBB/SUMO3/SUMO1/UBC/ISG15/URM1/SUMO4	12
GO:0140098	MF	GO:0140098	catalytic activity, acting on RNA	168/6195	384/18432	1.90E-05	0.000657273	0.000559922	RNASE1/POLR2L/POLR2J/POLR2I/RNASEH2A/POLR2K/POLR2F/APEX1/POLR2J3/DDX39A/POLR2E/RPP25/POP7/FBL/DDX21/G3BP1/DDX1/ZC3H12C/EMG1/PTRHD1/RPP30/POLR3K/ERI3/REXO2/FEN1/POP5/DHX30/DDX18/PTRH1/FARSA/EXOSC3/EIF4A1/CNOT7/RTCA/PRIM1/POLR1D/YBEY/FARSB/THUMPD2/POLR3H/DIMT1/IARS2/DTD1/TRMU/RNASEH1/ZC3H12A/EXOSC7/TYW3/DDX19B/METTL1/VARS2/NYNRIN/RPP40/EXOSC9/QTRT1/TSR3/POP4/EXOSC5/ERI2/TRMT10A/RPP21/DDX56/WDR4/DHX…	168
GO:0016860	MF	GO:0016860	intramolecular oxidoreductase activity	32/6195	51/18432	1.93E-05	0.000657273	0.000559922	MIF/TPI1/HPGDS/DDT/PTGES3/PDIA4/PDIA6/P4HB/EBP/HYI/CRELD2/ECHS1/GNPDA1/ENOPH1/ECH1/PTGES2/GPI/PDIA3/RPIA/ECI2/GLRX2/PTGDS/CRELD1/MPI/ECI1/PTGIS/TMX3/GNPDA2/DDTL/IDI2/PDIA2/EBPL	32
GO:0003899	MF	GO:0003899	DNA-directed 5'-3' RNA polymerase activity	21/6195	29/18432	2.21E-05	0.000732241	0.000623785	POLR2L/POLR2J/POLR2I/POLR2K/POLR2F/POLR2J3/POLR2E/POLR3K/PRIM1/POLR1D/POLR3H/MED20/POLR2J2/MED21/POLR1A/POLR3G/POLR2C/POLR1C/PRIMPOL/POLRMT/POLR1B	21
GO:0140597	MF	GO:0140597	protein carrier chaperone	19/6195	26/18432	4.49E-05	0.00144822	0.001233718	HSPA8/BAG3/TIMM10/EMC6/ANP32E/ASF1B/EMC10/EMC9/EMC8/EMC4/TIMM9/CLU/IPO9/EMC1/OXA1L/NAP1L1/PEX19/VPS72/EMC2	19
GO:0047485	MF	GO:0047485	protein N-terminus binding	55/6195	106/18432	7.69E-05	0.002420781	0.002062227	RPS21/BANF1/CALM3/EIF5A/CALM2/NPM1/HSPA1A/CALM1/HSPA1B/ZWINT/ARF6/PARP1/RBPJ/VPS25/SNF8/SLC9A3R1/ALOX5AP/YWHAQ/PPP1CC/MORF4L1/TAF11/PHB2/EIF3E/SMARCE1/HAX1/TARBP2/THAP7/TP53/SMARCA4/MNAT1/STXBP1/CHMP6/SUV39H1/SRRM2/HYPK/GTF2H3/PELP1/PEX14/ACTN4/LRP8/MEN1/KCNIP2/PEX19/ERCC2/RPA2/SYNGR3/RND2/APTX/BIRC2/PIAS3/GTF2H2/ALG2/VWF/KLHL13/PDCD10	55
GO:0140662	MF	GO:0140662	ATP-dependent protein folding chaperone	26/6195	41/18432	8.95E-05	0.002745767	0.002339079	HSPE1/HSPA5/HSP90AB1/HSP90AA1/HSPA8/HSPD1/HSPH1/HSPA1A/HSP90B1/HSPA1B/CCT4/HSPA6/CCT3/CCT6A/HSPA9/CCT7/HYOU1/HSPA4/TCP1/HSPA14/CCT8/HSPA13/CCT2/CCT5/TRAP1/TOR1A	26
GO:0015605	MF	GO:0015605	organophosphate ester transmembrane transporter activity	22/6195	33/18432	0.000105067	0.003096984	0.002638275	SLC25A6/SLC25A5/SLC25A4/SLC35B1/SLC25A24/SLC25A23/SLC17A9/SLC35B2/SLC37A4/MFSD2A/SLC25A25/SLC25A17/ABCC4/SLC25A53/SLC25A33/SLC33A1/SLC37A2/SLC35B3/SLC44A4/SLC25A19/LRRC8A/ABCC5	22
GO:0051787	MF	GO:0051787	misfolded protein binding	20/6195	29/18432	0.000106009	0.003096984	0.002638275	HSPA5/SDF2L1/HSPA8/HSPA1A/DNAJB11/HSPA1B/HSPA6/STUB1/DNAJB9/DNAJC10/HSPA9/HSPA14/DERL3/HSPA13/CLU/RHBDD2/DERL2/BAG6/TOR1A/CLUL1	20
GO:0003688	MF	GO:0003688	DNA replication origin binding	13/6195	16/18432	0.000126889	0.003620771	0.003084482	HSPD1/MCM2/MCM10/CDC6/CDC45/MCM5/GRWD1/ORC3/DDX11/DHX9/ORC1/POLA1/ORC5	13
GO:0000774	MF	GO:0000774	adenyl-nucleotide exchange factor activity	10/6195	11/18432	0.000139905	0.003814749	0.003249728	PFN1/HSPH1/BAG3/BAG1/HSPBP1/BAG2/GRPEL1/SIL1/GRPEL2/BAG4	10
GO:0048407	MF	GO:0048407	platelet-derived growth factor binding	10/6195	11/18432	0.000139905	0.003814749	0.003249728	COL1A2/COL3A1/COL1A1/PDGFB/COL5A1/PDGFA/COL6A1/COL4A1/PDGFRB/PDGFRA	10
GO:0140296	MF	GO:0140296	general transcription initiation factor binding	31/6195	53/18432	0.000174025	0.004641934	0.003954395	EDF1/DRAP1/HNRNPF/PSMC5/ATF4/FBL/PSMC1/ERCC1/TAF11/GTF2F1/RUVBL2/HHEX/CAND1/RUVBL1/NOLC1/THAP7/GTF2A2/DR1/TP53/NOP58/JUN/TAF12/ZBTB43/GTF2A1/AHR/CAND2/HNRNPU/POLR1E/AR/BRF2/HSF1	31
GO:0000217	MF	GO:0000217	DNA secondary structure binding	23/6195	36/18432	0.000193547	0.005052804	0.004304409	MEF2C/HMGA1/HMGA2/HMGB1/HMGB3/HMGB2/HNRNPD/CLSPN/RAD51AP1/RECQL4/RAD51C/MSH2/BLM/XRCC3/RBBP8/MSH6/XRCC2/ABL1/RAD51D/MEN1/HAND2/NR0B1/GEN1	23
GO:0051537	MF	GO:0051537	2 iron, 2 sulfur cluster binding	17/6195	24/18432	0.000214173	0.005474795	0.004663897	NDUFV2/CISD3/UQCRFS1/CISD1/BOLA2B/FDX1/ISCA2/CIAPIN1/FECH/FXN/GLRX2/ISCA1/ISCU/GLRX5/AIFM3/CISD2/RFESD	17
GO:0060590	MF	GO:0060590	ATPase regulator activity	11/6195	13/18432	0.000230056	0.005656179	0.004818415	PFN1/HSPH1/BAG3/BAG1/HSPBP1/BAG2/GRPEL1/SIL1/GRPEL2/BAG4/KATNB1	11
GO:0031072	MF	GO:0031072	heat shock protein binding	61/6195	124/18432	0.000230488	0.005656179	0.004818415	RPS3/HSPA5/HSP90AB1/DNAJB1/APOA1/HSPA8/PTGES3/HSPA1A/BAX/HSPA1B/FKBP4/DNAJB6/CDK1/ST13/DNAJC9/DNAJC8/DNAJA4/STIP1/HSPA6/CDC37/AHSA1/SNCA/DNAJA1/MVD/STUB1/DNAJB9/DNAJC10/CHORDC1/HSPA9/NUP62/TFAM/HSPA14/HDAC2/IRAK1/BAG2/DNAJC7/HSPA13/CDK5/PTGES3L/LMAN2/PPP5C/KPNB1/DNAJC2/TELO2/METTL23/TOMM34/BAK1/AHR/ZFP36/BAG6/GPR37/DNAJC18/DNAJA3/CYP1A1/OGDH/BCOR/METTL21A/DNAJA2/UNC45B/HSF1/TTC4	61
GO:0005525	MF	GO:0005525	GTP binding	160/6195	379/18432	0.000256323	0.006110745	0.005205653	TUBA1B/HSP90AB1/HSP90AA1/RAN/NME1/TUBB/TUBA1C/EIF5B/RAB5C/FKBP4/TUBB4B/RAB13/RAB7B/EEF1A1/RHEB/ARF6/RAB11A/GEM/EHD4/ARL5A/TUBB6/RAP2A/GPN3/ARF3/RHOC/TUBB2A/NRAS/HRAS/RAP2B/ARF1/RHOBTB3/TUBG1/GLUD1/TUBA1A/RRAGC/RAC3/RAB1A/ARL3/DNM1/RND1/RHOA/EEF2/GNAI2/SAR1A/TUFM/MFHAS1/GMPPB/EIF2B2/GNAI1/CDC42/OLA1/ARL8B/RAB34/GTPBP4/DRG1/ARL2/RAB4B/IFT22/ARF4/RAB11B/GSPT1/EFTUD2/RAB7A/IFT27/SEPHS1/RTKN/ERAL1/SRP…	160
GO:0003678	MF	GO:0003678	DNA helicase activity	39/6195	72/18432	0.000258972	0.006110745	0.005205653	MCM7/G3BP1/MCM3/MCM4/MCM6/MCM2/RAD51/RFC2/RFC3/RUVBL2/NAV2/CHTF8/RECQL/RFC5/RUVBL1/RFC4/DSCC1/CHD4/RECQL4/XRCC6/CHTF18/MCM5/RAD54L/BLM/DDX11/DNA2/DHX9/RAD54B/ERCC6L/MCM8/RAD50/POLQ/CHD1L/PIF1/ERCC2/SMARCAD1/DQX1/BRIP1/DDX3X	39
GO:0016765	MF	GO:0016765	transferase activity, transferring alkyl or aryl (other than methyl) groups	33/6195	59/18432	0.000346389	0.008019241	0.006831473	HPGDS/GSTP1/MGST2/GSTA4/GSTO1/LTC4S/FDPS/FDFT1/ALOX5AP/SRM/SMS/MMAB/NANS/HMBS/MGST1/TSR3/GSTZ1/DHDDS/GSTT2B/PDSS1/DHPS/NUS1/MAT2A/COX10/RABGGTB/UBIAD1/MAT1A/TRIT1/DPH2/FNTB/GSTM3/GSTO2/GGPS1	33
GO:0000400	MF	GO:0000400	four-way junction DNA binding	13/6195	17/18432	0.000372415	0.008415189	0.007168775	HMGB1/HMGB3/HMGB2/RAD51C/MSH2/BLM/XRCC3/MSH6/XRCC2/ABL1/RAD51D/MEN1/GEN1	13
GO:0033204	MF	GO:0033204	ribonuclease P RNA binding	9/6195	10/18432	0.00038043	0.008415189	0.007168775	RPP25/POP7/RPP30/POP5/RPP40/POP4/RPP21/RPP38/POP1	9
GO:0008094	MF	GO:0008094	ATP-dependent activity, acting on DNA	59/6195	121/18432	0.000388541	0.008415189	0.007168775	TOP2A/HELLS/RBBP4/MCM7/G3BP1/DDX1/MCM3/MCM4/MCM6/MCM2/RAD51/RFC2/RFC3/RUVBL2/NAV2/CHTF8/RECQL/RFC5/RUVBL1/DMC1/RFC4/DSCC1/CHD4/RECQL4/XRCC6/SMARCA1/RFC1/CHTF18/MCM5/RAD51C/SMC3/RAD54L/MSH2/BLM/XRCC3/MSH6/TTF2/SMARCA4/DDX11/DNA2/DHX9/RAD54B/ERCC6L/MCM8/RAD50/POLQ/XRCC2/RAD51D/ATAD5/CHD1L/MLH1/PIF1/ERCC2/SMARCAD1/CECR2/DQX1/MSH5/BRIP1/DDX3X	59
GO:0034062	MF	GO:0034062	5'-3' RNA polymerase activity	21/6195	33/18432	0.000397784	0.008415189	0.007168775	POLR2L/POLR2J/POLR2I/POLR2K/POLR2F/POLR2J3/POLR2E/POLR3K/PRIM1/POLR1D/POLR3H/MED20/POLR2J2/MED21/POLR1A/POLR3G/POLR2C/POLR1C/PRIMPOL/POLRMT/POLR1B	21
GO:0097747	MF	GO:0097747	RNA polymerase activity	21/6195	33/18432	0.000397784	0.008415189	0.007168775	POLR2L/POLR2J/POLR2I/POLR2K/POLR2F/POLR2J3/POLR2E/POLR3K/PRIM1/POLR1D/POLR3H/MED20/POLR2J2/MED21/POLR1A/POLR3G/POLR2C/POLR1C/PRIMPOL/POLRMT/POLR1B	21
GO:0016829	MF	GO:0016829	lyase activity	90/6195	199/18432	0.000411179	0.008551139	0.007284589	ALDOA/RNASE1/RPS3/TPI1/ENO1/HMGA2/DDT/MGST2/HMGB1/PARK7/GGCT/MGST3/LTC4S/UROS/PAICS/ALOX5AP/GLO1/MVD/SHMT2/ECHS1/AMD1/ADSL/FASN/ARMT1/NEIL2/GOT1/UROD/ADCY6/PCBD1/CHAC2/HACD3/PCBD2/NTHL1/ENOSF1/HACD2/HACD1/XRCC6/ASL/HCCS/FECH/PTGES2/GGCX/ALDOC/PCK2/ILVBL/HADHA/FAHD2A/ACO2/FAHD1/ENO2/ECI1/PTS/CA11/CA13/OGG1/PDXDC1/POLQ/UMPS/TKFC/SRR/FH/CA2/HMGCL/ENO3/FAHD2B/CBS/GUCY2D/SCLY/CYP1A1/CHAC1/PTGIS/CA14/G…	90
GO:0015216	MF	GO:0015216	purine nucleotide transmembrane transporter activity	15/6195	21/18432	0.000444567	0.009091399	0.007744828	SLC25A6/SLC25A5/SLC25A4/SLC35B1/SLC25A24/SLC25A23/SLC17A9/SLC35B2/SLC25A25/SLC25A17/ABCC4/SLC33A1/SLC35B3/LRRC8A/ABCC5	15
GO:0001671	MF	GO:0001671	ATPase activator activity	18/6195	27/18432	0.000452308	0.009098057	0.007750501	DNAJB1/ATP1B1/DNAJB6/AHSA1/DNAJA1/DNAJC15/DNAJB4/DNAJC19/FXYD2/DNAJC10/DNAJC7/ATP1B3/DNAJC2/DNAJC24/RAB3A/NKRF/HSCB/DNAJA2	18
