# Supplementary material for: Macrophages in Hematopoiesis and Related Blood Diseases
Source: Genomics Proteomics Bioinformatics. 2025 Nov 25;23(6):qzaf112. doi: 10.1093/gpbjnl/qzaf112 (PMC13157227; doi:10.1093/gpbjnl/qzaf112)
Supplement: qzaf112_Supplementary_Data [file qzaf112_supplementary_data.zip › Table S4.csv]

Table S4 The enriched pathways of macrophages from FL
	ONTOLOGY	ID	Description	Gene ratio	Bg ratio	P value	P adjust	q value	Gene ID	Count
GO:0002181	BP	GO:0002181	cytoplasmic translation	132/5926	161/18903	2.19E-40	1.00E-36	8.60E-37	RPS19/RPL15/RPS13/RPL10/RPL6/RPS3A/RPL13/RPL4/RPL23A/RPS24/RPL31/RPL19/RPS4X/RPL29/RPL21/RPL10A/RPS18/RPS23/RPL18A/RPL11/RPS25/RPS6/RPL14/RPS16/RPL7/RPL5/RPS27/RPL9/RPL13A/RPL3/RPL27A/RPL32/RPL7A/RPS3/RPS8/RPL22/RPS27A/RPL37A/RPL26/RPS15/RPS2/RPLP2/RPS15A/RPL18/RPSA/RPS5/RPL35A/RPL8/RPLP0/RPL12/RPS7/RPS14/YBX1/RPS12/RPLP1/RPL34/RPL27/RPL36/RPL35/RPL28/RPL37/RPS20/RPS28/RPL30/RPS9/RPL24/RPS29/RPL3…	132
GO:0022613	BP	GO:0022613	ribonucleoprotein complex biogenesis	294/5926	489/18903	3.11E-40	1.00E-36	8.60E-37	RPS19/RPL10/RPL6/RPL23A/RPS24/RPL10A/RPL11/RPS25/RPS6/RPL14/RPS16/RPL7/RPL5/RPS27/RPL13A/RPL7A/RPS8/RPL26/RPS15/RPSA/RPS5/RPL35A/RPLP0/RPS7/RPS14/RPL27/RPL35/RPS28/HSP90AA1/RPL24/RPL38/NPM1/EIF3D/RPS21/GLUL/RPS17/EIF3E/HSP90AB1/EIF3K/EIF3F/EIF3H/EIF3L/EIF3G/PIH1D1/RPS27L/RAN/SNRPD2/PTGES3/EIF3I/TRMT112/RSL1D1/EIF3M/SF3B5/WDR75/EIF4A3/SNU13/PA2G4/SNRPB2/DDX18/SNRPG/MRPS7/NSA2/IMP3/SNRPE/C1QBP/MCTS…	294
GO:0042254	BP	GO:0042254	ribosome biogenesis	204/5926	310/18903	3.69E-36	7.92E-33	6.80E-33	RPS19/RPL10/RPL6/RPL23A/RPS24/RPL10A/RPL11/RPS25/RPS6/RPL14/RPS16/RPL7/RPL5/RPS27/RPL7A/RPS8/RPL26/RPS15/RPSA/RPS5/RPL35A/RPLP0/RPS7/RPS14/RPL27/RPL35/RPS28/RPL24/RPL38/NPM1/RPS21/GLUL/RPS17/PIH1D1/RPS27L/RAN/TRMT112/RSL1D1/WDR75/EIF4A3/SNU13/PA2G4/DDX18/MRPS7/NSA2/IMP3/C1QBP/FBL/PIN4/NOP10/RSL24D1/EIF6/METTL5/MRPL22/GTF3A/NOP56/ESF1/ZNHIT3/RPL26L1/FRG1/UTP3/NIFK/GTF2H5/MRPL20/MRPL1/WDR18/NHP2/RP…	204
GO:0032543	BP	GO:0032543	mitochondrial translation	110/5926	131/18903	9.10E-36	1.47E-32	1.26E-32	TUFM/MRPS18B/MRPL17/GADD45GIP1/MRPS21/MRPS15/MRPS35/MRPS7/C1QBP/MRPL43/MRPL9/MRPL13/MRPL24/MRPL40/MRPL54/MRPS34/MRPL41/CHCHD1/MRPL22/MRPL57/MRPL51/MRPL55/MRPL52/MRPS33/MRPL32/MRPL16/MRPL18/MRPS18C/MRPL48/MRPL39/AURKAIP1/MRPL45/MRPS22/DAP3/MRPL20/COA3/MRPS18A/MRPS14/MRPL1/MRPS16/MRPL34/TSFM/TRMT10C/MRPL3/MRPS5/MRPS28/MRPL11/MRPL35/MRPS30/MRPL15/MRPL46/MRPL50/MRPL47/MRPL4/MRPL27/MRPS9/MRPS26/MRPS25…	110
GO:0140053	BP	GO:0140053	mitochondrial gene expression	127/5926	163/18903	1.39E-34	1.79E-31	1.54E-31	TUFM/MRPS18B/MRPL17/GADD45GIP1/MRPS21/MRPS15/MRPS35/MRPS7/C1QBP/MRPL43/MRPL9/MRPL13/MRPL24/MRPL40/MRPL54/MRPS34/MRPL41/HSD17B10/CHCHD10/CHCHD1/MRPL22/MRPL57/MRPL51/MRPL55/MRPL52/MRPS33/MRPL32/MRPL16/MRPL18/MRPS18C/MRPL48/MRPL39/AURKAIP1/MRPL45/MRPS22/DAP3/MRPL20/COA3/MRPS18A/MRPS14/MRPL1/MRPS16/MRPL34/TSFM/TRMT10C/MRPL3/MRPS5/MRPS28/MRPL11/MRPL35/MRPS30/MRPL15/MRPL46/MRPL50/MRPL47/FASTK/MRPL4/MRP…	127
GO:0006364	BP	GO:0006364	rRNA processing	154/5926	229/18903	3.59E-29	3.85E-26	3.31E-26	RPS19/RPS24/RPL10A/RPL11/RPS25/RPS6/RPL14/RPS16/RPL7/RPL5/RPS27/RPL7A/RPS8/RPL26/RPS15/RPL35A/RPS7/RPS14/RPL27/RPL35/RPS28/RPS21/RPS17/PIH1D1/TRMT112/RSL1D1/WDR75/EIF4A3/SNU13/PA2G4/DDX18/NSA2/IMP3/FBL/PIN4/NOP10/EIF6/METTL5/NOP56/ESF1/ZNHIT3/FRG1/UTP3/NIFK/GTF2H5/MRPL1/WDR18/NHP2/RPP25/UTP18/PWP1/MPHOSPH6/WBP11/MPHOSPH10/EXOSC1/RPL7L1/EXOSC7/SBDS/RIOK2/NOL8/DIMT1/RPP30/NOP58/POP5/RPF2/EMG1/NOB1/…	154
GO:0016072	BP	GO:0016072	rRNA metabolic process	166/5926	268/18903	3.27E-25	3.01E-22	2.59E-22	RPS19/RPS24/RPL10A/RPL11/RPS25/RPS6/RPL14/RPS16/RPL7/RPL5/RPS27/RPL7A/RPS8/RPL26/RPS15/RPL35A/RPS7/RPS14/RPL27/RPL35/RPS28/RPS21/RPS17/PIH1D1/TRMT112/RSL1D1/NCL/WDR75/EIF4A3/SNU13/PA2G4/DDX18/NSA2/IMP3/FBL/PIN4/NOP10/GTF3C6/EIF6/METTL5/GTF3A/NOP56/ESF1/ZNHIT3/FRG1/UTP3/NIFK/GTF2H5/MRPL1/SPIN1/WDR18/NHP2/RPP25/UTP18/PWP1/MPHOSPH6/WBP11/MPHOSPH10/EXOSC1/RPL7L1/EXOSC7/SBDS/RIOK2/NOL8/DIMT1/RPP30/NOP…	166
GO:0034470	BP	GO:0034470	ncRNA processing	240/5926	439/18903	1.32E-24	1.06E-21	9.11E-22	RPS19/RPS24/RPL10A/RPL11/RPS25/RPS6/RPL14/RPS16/RPL7/RPL5/RPS27/RPL7A/RPS8/RPL26/RPS15/RPL35A/RPS7/RPS14/RPL27/RPL35/RPS28/RPS21/RPS17/SSB/PIH1D1/TRMT112/RSL1D1/WDR75/EIF4A3/SNU13/PA2G4/SRSF3/DDX18/NSA2/HNRNPA2B1/TPRKB/IMP3/RTCB/FBL/PIN4/NOP10/HSD17B10/EIF6/METTL5/TRPT1/NOP56/ESF1/ZNHIT3/LARP7/FRG1/TNF/LAGE3/UTP3/GRSF1/NIFK/GTF2H5/MRPL1/WDR18/NHP2/RPP25/TRMT10C/UTP18/EGFR/PWP1/MPHOSPH6/WBP11/RNF1…	240
GO:0009060	BP	GO:0009060	aerobic respiration	121/5926	194/18903	4.23E-19	3.03E-16	2.60E-16	UQCRB/COX7C/COX4I1/NDUFA4/IDH2/COX6C/NDUFB5/COX5B/NDUFB4/COX6A1/NDUFB11/NDUFB2/COX7B/MDH1/UQCRH/COX5A/COX8A/NDUFC2/CYC1/NDUFV2/NDUFA12/COX6B1/UQCR10/NDUFA2/CHCHD2/NDUFA3/PARK7/MDH2/UQCRQ/NDUFS5/NDUFS4/COX7A2/UQCRC2/NDUFB8/CYCS/IDH1/RHOA/DNAJC15/NDUFA1/SDHC/NDUFS7/UQCR11/SDHB/IDH3G/NDUFAB1/PDHB/CAT/NDUFV1/NDUFS3/SDHD/NDUFA6/NDUFB10/ISCU/NDUFB7/SUCLG2/UQCRFS1/TRPV4/GHITM/NDUFA9/NDUFA13/NDUFS6/OXA1L…	121
GO:0033108	BP	GO:0033108	mitochondrial respiratory chain complex assembly	73/5926	99/18903	4.71E-18	2.75E-15	2.37E-15	NDUFB5/NDUFB4/NDUFB11/NDUFB2/NDUFC2/NDUFA12/NDUFAF3/NDUFA2/NDUFA3/NDUFS5/NDUFS4/NDUFB8/NDUFA1/NDUFS7/NDUFAB1/NDUFS3/NDUFA6/NDUFB10/NDUFB7/TMEM223/UQCRFS1/NDUFA9/NDUFA13/OXA1L/NDUFB9/NDUFC1/NDUFA8/COX14/NDUFS8/NDUFA10/NDUFA5/NDUFA11/SMIM20/TMEM126B/NDUFB3/NDUFAF4/COA3/SURF1/COA4/TMEM126A/SAMM50/CHCHD7/UQCC3/NDUFS2/NDUFB6/AIFM1/COX17/PET100/COX20/NDUFB1/UQCC2/ECSIT/NDUFAF1/SDHAF1/OMA1/TMEM186/LYRM7…	73
GO:0042773	BP	GO:0042773	ATP synthesis coupled electron transport	74/5926	101/18903	5.13E-18	2.75E-15	2.37E-15	UQCRB/COX7C/COX4I1/NDUFA4/COX6C/NDUFB5/COX5B/NDUFB4/COX6A1/NDUFB2/COX7B/UQCRH/COX5A/COX8A/NDUFC2/CYC1/NDUFV2/NDUFA12/COX6B1/UQCR10/NDUFA2/CHCHD2/NDUFA3/PARK7/UQCRQ/NDUFS5/NDUFS4/COX7A2/UQCRC2/NDUFB8/CYCS/DNAJC15/NDUFA1/SDHC/NDUFS7/UQCR11/SDHB/NDUFAB1/NDUFV1/NDUFS3/SDHD/NDUFA6/NDUFB10/ISCU/NDUFB7/UQCRFS1/GHITM/NDUFA9/NDUFS6/NDUFB9/NDUFC1/NDUFA8/UQCRC1/NDUFS8/SDHA/NDUFA10/NDUFA5/NDUFV3/NDUFB3/DGUOK…	74
GO:0042775	BP	GO:0042775	mitochondrial ATP synthesis coupled electron transport	74/5926	101/18903	5.13E-18	2.75E-15	2.37E-15	UQCRB/COX7C/COX4I1/NDUFA4/COX6C/NDUFB5/COX5B/NDUFB4/COX6A1/NDUFB2/COX7B/UQCRH/COX5A/COX8A/NDUFC2/CYC1/NDUFV2/NDUFA12/COX6B1/UQCR10/NDUFA2/CHCHD2/NDUFA3/PARK7/UQCRQ/NDUFS5/NDUFS4/COX7A2/UQCRC2/NDUFB8/CYCS/DNAJC15/NDUFA1/SDHC/NDUFS7/UQCR11/SDHB/NDUFAB1/NDUFV1/NDUFS3/SDHD/NDUFA6/NDUFB10/ISCU/NDUFB7/UQCRFS1/GHITM/NDUFA9/NDUFS6/NDUFB9/NDUFC1/NDUFA8/UQCRC1/NDUFS8/SDHA/NDUFA10/NDUFA5/NDUFV3/NDUFB3/DGUOK…	74
GO:0006457	BP	GO:0006457	protein folding	131/5926	223/18903	2.07E-17	1.03E-14	8.81E-15	CD74/GRN/B2M/HSP90AA1/HSP90B1/HSPA1B/PPIA/PFDN5/HSPA1A/PDIA6/PPIB/CALR/HSP90AB1/FKBP2/ERP29/HSPA8/FKBP1A/HSPB1/ST13/WDR83OS/PDIA3/HSPE1/CANX/HSPD1/PRDX4/HSPH1/PDIA4/DNAJB1/PTGES3/CCT7/CCT4/CCT3/CCT8/TRAP1/DNAJB4/NUDC/AHSP/TCP1/P4HB/HSPA5/CCT2/TBCA/CCT6A/MPDU1/ERP44/LMAN1/AHSA1/CCT5/AIP/HSPA6/PFDN2/CDC37/DNAJC4/DNAJA4/PFDN1/FKBP8/PPIL3/PFDN4/PDCD5/PPIH/NUDCD2/DNAJA1/PPIG/CHORDC1/TOR2A/PPIE/PDCL3/D…	131
GO:0042273	BP	GO:0042273	ribosomal large subunit biogenesis	59/5926	76/18903	1.19E-16	5.49E-14	4.72E-14	RPL10/RPL6/RPL23A/RPL10A/RPL11/RPL14/RPL7/RPL5/RPL7A/RPL26/RPL35A/RPLP0/RPL35/RPL24/RPL38/NPM1/RSL1D1/SNU13/DDX18/NSA2/RSL24D1/EIF6/GTF3A/ZNHIT3/RPL26L1/NIFK/MRPL20/MRPL1/NHP2/TRAF7/RPL7L1/RPF2/MALSU1/NOC2L/BRIX1/RPF1/SDAD1/EBNA1BP2/WDR74/DDX28/CINP/PPAN/PAK1IP1/PES1/NOP16/HEATR3/ZNHIT6/RRS1/LAS1L/DHX30/NLE1/BOP1/ZNF622/FASTKD2/TMA16/NOP2/MRTO4/C1orf109/RRP15	59
GO:0019646	BP	GO:0019646	aerobic electron transport chain	68/5926	93/18903	1.37E-16	5.87E-14	5.04E-14	UQCRB/COX7C/COX4I1/NDUFA4/COX6C/NDUFB5/COX5B/NDUFB4/COX6A1/NDUFB2/COX7B/UQCRH/COX5A/COX8A/NDUFC2/CYC1/NDUFV2/COX6B1/UQCR10/NDUFA2/NDUFA3/PARK7/UQCRQ/NDUFS5/NDUFS4/COX7A2/UQCRC2/NDUFB8/CYCS/DNAJC15/NDUFA1/SDHC/NDUFS7/UQCR11/SDHB/NDUFAB1/NDUFV1/NDUFS3/SDHD/NDUFA6/NDUFB10/ISCU/NDUFB7/UQCRFS1/NDUFA9/NDUFS6/NDUFB9/NDUFC1/NDUFA8/UQCRC1/NDUFS8/SDHA/NDUFA10/NDUFA5/NDUFV3/NDUFB3/UQCRHL/COX7A1/UQCC3/NDUFS2…	68
GO:0022900	BP	GO:0022900	electron transport chain	108/5926	176/18903	1.82E-16	7.31E-14	6.28E-14	UQCRB/ALDH2/COX7C/COX4I1/CYBA/NDUFA4/COX6C/NDUFB5/AKR1B1/COX5B/NDUFB4/COX6A1/NDUFB2/COX7B/UQCRH/COX5A/COX8A/NDUFC2/CYC1/NDUFV2/NDUFA12/COX6B1/UQCR10/NDUFA2/CHCHD2/NDUFA3/PARK7/DHRS3/UQCRQ/NDUFS5/NDUFS4/COX7A2/UQCRC2/NDUFB8/CYCS/DNAJC15/NDUFA1/SDHC/NDUFS7/UQCR11/SDHB/NDUFAB1/ADH5/ETFA/CYBB/NDUFV1/NDUFS3/ETFB/AKR7A2/SDHD/NDUFA6/NDUFB10/ISCU/NDUFB7/UQCRFS1/GHITM/NDUFA9/NDUFS6/NDUFB9/NDUFC1/NDUFA8/UQ…	108
GO:0016054	BP	GO:0016054	organic acid catabolic process	139/5926	247/18903	3.40E-16	1.29E-13	1.11E-13	DDAH2/GLUL/AKR1A1/ECH1/NAGK/AIG1/QPRT/HNMT/CRYL1/ACAT1/ECHS1/HADH/SCP2/RENBP/PLA2G15/FABP1/ETFA/DCXR/ETFB/GNPDA1/SDS/MPST/HIBADH/SHMT1/ACADVL/PHYH/SDSL/KYNU/NPL/ADTRP/HSD17B10/HADHA/ECI2/DECR1/ABCD4/SORD/AHCY/HADHB/QDPR/AMDHD2/HAAO/BCAT2/BDH2/HMGCL/ACAA2/PCK2/PCCB/ACADM/HSD17B4/CYP26B1/ILVBL/ALDH6A1/IL4I1/AASDHPPT/GCSH/GOT1/MCCC1/AGXT/BCKDK/PAH/SHMT2/KMO/PEX2/BLMH/UROC1/GLUD1/ENOSF1/ECHDC1/HIBCH/…	139
GO:0071826	BP	GO:0071826	ribonucleoprotein complex subunit organization	136/5926	242/18903	8.24E-16	2.95E-13	2.53E-13	RPS19/RPL10/RPL6/RPL23A/RPL11/RPL5/RPS27/RPL13A/RPS15/RPSA/RPS5/RPLP0/RPS14/RPS28/HSP90AA1/RPL24/RPL38/EIF3D/EIF3E/HSP90AB1/EIF3K/EIF3F/EIF3H/EIF3L/EIF3G/PIH1D1/RPS27L/SNRPD2/PTGES3/EIF3I/EIF3M/SF3B5/SNU13/SNRPB2/SNRPG/MRPS7/SNRPE/MCTS1/SNRPC/CLNS1A/SNRPB/EIF6/LSM4/EIF2S2/SNRPD3/ZNHIT3/LSM2/SNRPF/MRPL20/PUF60/RBMX/SF3B6/EIF4B/ZRSR2/TRAF7/RUVBL2/TAF9/PRPF31/PRPF19/LUC7L3/NUDT21/RPF2/EIF3A/MRPS11/B…	136
GO:0045333	BP	GO:0045333	cellular respiration	135/5926	240/18903	9.51E-16	3.22E-13	2.77E-13	UQCRB/COX7C/COX4I1/NDUFA4/IDH2/COX6C/NDUFB5/COX5B/NDUFB4/COX6A1/NDUFB11/NDUFB2/COX7B/MDH1/UQCRH/COX5A/COX8A/NDUFC2/CYC1/NDUFV2/NDUFA12/COX6B1/UQCR10/NDUFA2/CHCHD2/NDUFA3/PARK7/MDH2/UQCRQ/NDUFS5/NDUFS4/COX7A2/UQCRC2/NDUFB8/CYCS/PRELID1/IDH1/RHOA/DNAJC15/NDUFA1/SDHC/NDUFS7/UQCR11/SDHB/IDH3G/NDUFAB1/PDHB/ETFA/CAT/TRAP1/NDUFV1/NDUFS3/ETFB/SDHD/NDUFA6/NDUFB10/ISCU/NDUFB7/SUCLG2/UQCRFS1/TRPV4/GHITM/NDU…	135
GO:0022618	BP	GO:0022618	ribonucleoprotein complex assembly	132/5926	234/18903	1.46E-15	4.52E-13	3.88E-13	RPS19/RPL10/RPL6/RPL23A/RPL11/RPL5/RPS27/RPL13A/RPS15/RPSA/RPS5/RPLP0/RPS14/RPS28/HSP90AA1/RPL24/RPL38/EIF3D/EIF3E/HSP90AB1/EIF3K/EIF3F/EIF3H/EIF3L/EIF3G/PIH1D1/RPS27L/SNRPD2/PTGES3/EIF3I/EIF3M/SF3B5/SNU13/SNRPB2/SNRPG/MRPS7/SNRPE/MCTS1/SNRPC/CLNS1A/SNRPB/EIF6/LSM4/EIF2S2/SNRPD3/ZNHIT3/LSM2/SNRPF/MRPL20/PUF60/RBMX/SF3B6/EIF4B/ZRSR2/TRAF7/RUVBL2/TAF9/PRPF31/PRPF19/LUC7L3/NUDT21/RPF2/EIF3A/MRPS11/B…	132
GO:0044282	BP	GO:0044282	small molecule catabolic process	195/5926	385/18903	1.47E-15	4.52E-13	3.88E-13	ALDH2/APOE/DDAH2/GLUL/AKR1A1/ECH1/TPI1/NAGK/AIG1/QPRT/HNMT/CRYL1/MGAT1/ACAT1/ENO1/ECHS1/SULT1A1/PARK7/PFKL/ADA/DHDH/HADH/SCP2/RENBP/ESD/PLA2G15/SULT1A2/ADH5/FABP1/ETFA/DCXR/ETFB/GNPDA1/SDS/MPST/HIBADH/SHMT1/ACADVL/ALDOB/SCARB1/SNX17/PHYH/SDSL/KYNU/PKM/NPL/ADTRP/FGF23/HSD17B10/HADHA/ECI2/DECR1/GLB1/ABCD4/SORD/AHCY/HADHB/QDPR/AMDHD2/HAAO/PNKD/BCAT2/BDH2/HMGCL/SRD5A3/PGK1/HAGH/ACAA2/PCK2/GALE/DERA/P…	195
GO:0046395	BP	GO:0046395	carboxylic acid catabolic process	135/5926	243/18903	3.66E-15	1.07E-12	9.22E-13	DDAH2/GLUL/AKR1A1/ECH1/NAGK/AIG1/QPRT/HNMT/CRYL1/ACAT1/ECHS1/HADH/SCP2/RENBP/PLA2G15/FABP1/ETFA/DCXR/ETFB/GNPDA1/SDS/HIBADH/SHMT1/ACADVL/PHYH/SDSL/KYNU/NPL/ADTRP/HSD17B10/HADHA/ECI2/DECR1/ABCD4/SORD/AHCY/HADHB/QDPR/AMDHD2/HAAO/BCAT2/BDH2/HMGCL/ACAA2/PCK2/PCCB/ACADM/HSD17B4/CYP26B1/ILVBL/ALDH6A1/IL4I1/AASDHPPT/GCSH/GOT1/MCCC1/AGXT/BCKDK/PAH/SHMT2/KMO/PEX2/BLMH/UROC1/GLUD1/ENOSF1/ECHDC1/HIBCH/ACOT8…	135
GO:0006119	BP	GO:0006119	oxidative phosphorylation	91/5926	147/18903	1.97E-14	5.53E-12	4.75E-12	UQCRB/COX7C/COX4I1/NDUFA4/COX6C/NDUFB5/COX5B/NDUFB4/COX6A1/NDUFB11/NDUFB2/COX7B/UQCRH/COX5A/COX8A/NDUFC2/CYC1/NDUFV2/NDUFA12/COX6B1/UQCR10/NDUFA2/CHCHD2/NDUFA3/PARK7/UQCRQ/NDUFS5/NDUFS4/COX7A2/UQCRC2/NDUFB8/CYCS/RHOA/DNAJC15/NDUFA1/SDHC/NDUFS7/UQCR11/SDHB/NDUFAB1/NDUFV1/NDUFS3/SDHD/NDUFA6/NDUFB10/ISCU/NDUFB7/UQCRFS1/GHITM/NDUFA9/NDUFA13/NDUFS6/NDUFB9/NDUFC1/NDUFA8/UQCRC1/NDUFS8/SDHA/NDUFA10/NDUFA…	91
GO:0072594	BP	GO:0072594	establishment of protein localization to organelle	215/5926	449/18903	1.04E-13	2.80E-11	2.40E-11	CD68/HSP90AA1/RPL23/HSP90AB1/HSPA8/TOMM7/SRP14/LMNA/CD36/PIH1D1/CALM3/SCARB2/VPS28/IL10RA/HSPD1/SSR3/M6PR/BCAP31/RAN/FIS1/CCT7/SPCS2/DNAJC15/SPCS1/CCT4/CCT3/CCT8/BNIP3L/CHMP4A/UBL5/PHB2/LAPTM5/RHOU/SEC62/TCP1/TRAM1/HSPA5/CCT2/HAX1/BAX/TOMM20/CCT6A/APPL1/NDUFA13/NUTF2/SEC61B/SEC61G/OXA1L/LMAN1/CCT5/AIP/HERPUD1/GNPTG/UBE2L3/FBXO7/TIMM8B/TOMM22/SRP72/SQSTM1/UFM1/HYAL2/TIMM13/PDCD5/JUP/PTTG1IP/SMO/NC…	215
GO:0022904	BP	GO:0022904	respiratory electron transport chain	78/5926	122/18903	1.19E-13	3.07E-11	2.64E-11	UQCRB/COX7C/COX4I1/NDUFA4/COX6C/NDUFB5/COX5B/NDUFB4/COX6A1/NDUFB2/COX7B/UQCRH/COX5A/COX8A/NDUFC2/CYC1/NDUFV2/NDUFA12/COX6B1/UQCR10/NDUFA2/CHCHD2/NDUFA3/PARK7/UQCRQ/NDUFS5/NDUFS4/COX7A2/UQCRC2/NDUFB8/CYCS/DNAJC15/NDUFA1/SDHC/NDUFS7/UQCR11/SDHB/NDUFAB1/ETFA/NDUFV1/NDUFS3/ETFB/SDHD/NDUFA6/NDUFB10/ISCU/NDUFB7/UQCRFS1/GHITM/NDUFA9/NDUFS6/NDUFB9/NDUFC1/NDUFA8/UQCRC1/NDUFS8/SDHA/NDUFA10/NDUFA5/NDUFV3/ND…	78
GO:0015980	BP	GO:0015980	energy derivation by oxidation of organic compounds	168/5926	333/18903	2.10E-13	5.21E-11	4.48E-11	UQCRB/COX7C/COX4I1/NDUFA4/IDH2/COX6C/NDUFB5/COX5B/NDUFB4/COX6A1/NDUFB11/NDUFB2/COX7B/MDH1/UQCRH/COX5A/COX8A/NDUFC2/CYC1/NDUFV2/NDUFA12/COX6B1/GAA/UQCR10/NDUFA2/CHCHD2/NDUFA3/PARK7/MDH2/UQCRQ/NDUFS5/NDUFS4/COX7A2/UQCRC2/NDUFB8/CYCS/PRELID1/PTGES3/IDH1/PPP1R3C/RHOA/DNAJC15/NDUFA1/SDHC/NDUFS7/UQCR11/SDHB/IDH3G/NDUFAB1/PDHB/PPP1CA/ETFA/CAT/TRAP1/NDUFV1/NDUFS3/ETFB/SDHD/NDUFA6/NDUFB10/ISCU/NDUFB7/SUCL…	168
GO:0006413	BP	GO:0006413	translational initiation	78/5926	123/18903	2.26E-13	5.39E-11	4.63E-11	RPS3A/RPL13A/RPS3/RPS5/NPM1/EIF3D/RPS17/EIF3E/SH3BGRL/EIF3K/EIF4A2/HSPB1/EIF3F/EIF3H/EIF3L/EIF1/EIF3G/EIF3I/EIF3M/PPP1CA/TMED2/MCTS1/POLR2G/EIF6/EIF2S2/MIF4GD/TNF/EIF4A1/EIF1AX/EIF5B/EIF4E2/EIF2S1/EIF1B/EIF4B/COPS5/EIF2A/PAIP1/CSDE1/EIF3A/NCBP2/EIF4H/DENR/EIF3J/DHX29/BZW2/EIF4EBP1/MTIF3/EIF2B3/EIF2S3/UHMK1/PAIP2/ABCE1/EIF4E/YTHDF2/EIF5/MTIF2/EIF2D/NCK1/EIF2B4/RPS6KB2/DDX1/CCL5/EIF2B2/EIF2AK4/EIF2…	78
GO:0042274	BP	GO:0042274	ribosomal small subunit biogenesis	56/5926	78/18903	2.38E-13	5.48E-11	4.71E-11	RPS19/RPS24/RPS25/RPS6/RPS16/RPS27/RPS8/RPS15/RPSA/RPS5/RPS7/RPS14/RPS28/RPL38/NPM1/RPS21/RPS17/RPS27L/SNU13/MRPS7/IMP3/UTP3/GTF2H5/MPHOSPH10/RIOK2/EMG1/NOB1/MRPS11/SRFBP1/NGDN/IMP4/TSR2/ABT1/METTL17/ERCC2/ERAL1/RRP7A/UTP4/NOL11/WDR46/DCAF13/BMS1/DDX52/LSM6/RCL1/TBL3/LTV1/RPP40/UTP6/RRS1/BYSL/UTP23/TSR1/PWP2/NOP9/WDR3	56
GO:0042255	BP	GO:0042255	ribosome assembly	47/5926	61/18903	2.56E-13	5.69E-11	4.89E-11	RPS19/RPL10/RPL6/RPL23A/RPL11/RPL5/RPS27/RPS15/RPSA/RPS5/RPLP0/RPS14/RPS28/RPL24/RPL38/NPM1/RPS27L/MRPS7/C1QBP/EIF6/MRPL22/MRPL20/TRAF7/SBDS/EIF2A/RPF2/MRPS11/BRIX1/MRPS2/DHX29/ABT1/DDX28/ERAL1/RRP7A/PPAN/MTERF3/MTERF4/RRS1/DHX30/NLE1/NGRN/BOP1/FASTKD2/NOP2/PWP2/MPV17L2/MRTO4	47
GO:0006520	BP	GO:0006520	cellular amino acid metabolic process	149/5926	289/18903	5.36E-13	1.15E-10	9.90E-11	DDAH2/GLUL/SLC7A7/ADI1/HNMT/PCBD1/ACAT1/SMS/ECHS1/PARK7/ETFA/PEPD/ETFB/APIP/SDS/MPST/HIBADH/SHMT1/SDSL/KYNU/ODC1/HSD17B10/GCLC/AHCY/QDPR/HAAO/BCAT2/HMGCL/PLOD3/PCCB/ILVBL/ENOPH1/ALDH6A1/QRSL1/IL4I1/AASDHPPT/ASS1/GCSH/GOT1/MCCC1/NARS2/AGXT/NR1H4/FARSA/BCKDK/PAH/SHMT2/GSS/KMO/BLMH/PYCR2/ASNSD1/UROC1/GLUD1/GATB/YARS2/ENOSF1/BPHL/HIBCH/MTAP/DALRD3/ART4/AFMID/GOT2/FTCD/NOS3/CPS1/RIMKLA/SEPHS2/BCAT1/IV…	149
GO:0008380	BP	GO:0008380	RNA splicing	220/5926	469/18903	7.45E-13	1.55E-10	1.33E-10	RPS13/YBX1/HNRNPA1/NPM1/HSPA1A/HSPA8/PABPC1/TMBIM6/RPS26/ARL6IP4/LGALS3/SAP18/SRSF7/SNRPD2/CIRBP/PRDX6/LSM3/SF3B5/NCL/UBL5/EIF4A3/SNU13/SNRPB2/SRSF3/SNRPG/CWC15/HNRNPA2B1/SNRPE/RTCB/SNRPN/C1QBP/HNRNPA3/ENY2/SNRPC/CLNS1A/SNRPB/LSM4/TRPT1/SNRPD3/PRMT1/PPIL3/LSM8/RBM3/LARP7/FRG1/THOC7/SRRM1/ZCRB1/AKAP17A/PPP2R1A/LSM2/SNRPF/LSM7/HNRNPF/PQBP1/PPIH/ELAVL4/SRSF11/MBNL2/LSM5/PRPF38B/GRSF1/RBM42/PPIG/NONO…	220
GO:0016032	BP	GO:0016032	viral process	201/5926	421/18903	9.43E-13	1.90E-10	1.63E-10	CD74/AXL/CTSB/HLA-DRB1/CTSL/EEF1A1/VAMP8/CSF1R/CD4/RPSA/JUN/HSPA1B/PPIA/APOE/HSPA1A/EIF3D/NRP1/PPIB/SIGLEC1/HSP90AB1/HSPA8/SLC3A2/BST2/CD81/EIF3F/EIF3L/CD86/PABPC1/SSB/EIF3G/LGALS9/CD209/CHMP1B/MGAT1/FCN3/LY6E/SCARB2/CANX/BSG/VPS28/ISG15/RAN/CFL1/CXADR/ITGB5/SPCS1/ITGAV/WWP1/OAS1/ITGB1/CHMP4A/IFI27/CCL3/HMGB1/RAD23A/IFIT1/PCBP2/NUCKS1/MRC1/P4HB/IRF7/ZFP36/CCL4/CD28/TFRC/SIVA1/SCARB1/MCTS1/BANF1/C…	201
GO:0010257	BP	GO:0010257	NADH dehydrogenase complex assembly	45/5926	59/18903	1.56E-12	2.96E-10	2.55E-10	NDUFB5/NDUFB4/NDUFB11/NDUFB2/NDUFC2/NDUFA12/NDUFAF3/NDUFA2/NDUFA3/NDUFS5/NDUFS4/NDUFB8/NDUFA1/NDUFS7/NDUFAB1/NDUFS3/NDUFA6/NDUFB10/NDUFB7/NDUFA9/NDUFA13/OXA1L/NDUFB9/NDUFC1/NDUFA8/NDUFS8/NDUFA10/NDUFA5/NDUFA11/TMEM126B/NDUFB3/NDUFAF4/TMEM126A/NDUFS2/NDUFB6/NDUFB1/ECSIT/NDUFAF1/TMEM186/BCS1L/TIMM21/NDUFAF2/ACAD9/NUBPL/COA1	45
GO:0032981	BP	GO:0032981	mitochondrial respiratory chain complex I assembly	45/5926	59/18903	1.56E-12	2.96E-10	2.55E-10	NDUFB5/NDUFB4/NDUFB11/NDUFB2/NDUFC2/NDUFA12/NDUFAF3/NDUFA2/NDUFA3/NDUFS5/NDUFS4/NDUFB8/NDUFA1/NDUFS7/NDUFAB1/NDUFS3/NDUFA6/NDUFB10/NDUFB7/NDUFA9/NDUFA13/OXA1L/NDUFB9/NDUFC1/NDUFA8/NDUFS8/NDUFA10/NDUFA5/NDUFA11/TMEM126B/NDUFB3/NDUFAF4/TMEM126A/NDUFS2/NDUFB6/NDUFB1/ECSIT/NDUFAF1/TMEM186/BCS1L/TIMM21/NDUFAF2/ACAD9/NUBPL/COA1	45
GO:1901605	BP	GO:1901605	alpha-amino acid metabolic process	112/5926	205/18903	3.47E-12	6.39E-10	5.49E-10	DDAH2/GLUL/SLC7A7/ADI1/PCBD1/ACAT1/SMS/PARK7/APIP/SDS/MPST/HIBADH/SHMT1/SDSL/KYNU/ODC1/HSD17B10/GCLC/AHCY/QDPR/HAAO/BCAT2/HMGCL/PLOD3/ILVBL/ENOPH1/ALDH6A1/IL4I1/AASDHPPT/ASS1/GCSH/GOT1/MCCC1/AGXT/NR1H4/PAH/SHMT2/KMO/BLMH/PYCR2/ASNSD1/UROC1/GLUD1/HIBCH/MTAP/ART4/AFMID/GOT2/FTCD/NOS3/CPS1/RIMKLA/SEPHS2/BCAT1/IVD/NAT8L/GMPS/TDO2/AGMAT/ARG2/BHMT/MTR/OAT/MCCC2/MTHFR/SRR/PHGDH/CDO1/ICMT/NIT2/FAH/OTC/AM…	112
GO:0006605	BP	GO:0006605	protein targeting	160/5926	325/18903	9.84E-12	1.76E-09	1.51E-09	RPL11/HSP90AA1/NACA/HSPA8/PRNP/TOMM7/SRP14/SSR2/SCARB2/HSPD1/SSR3/M6PR/BCAP31/YWHAE/FIS1/SPCS2/DNAJC15/ARL6IP1/CIB1/SPCS1/ITGB2/BNIP3L/CHMP4A/UBL5/LAPTM5/RHOU/YIF1B/SEC62/TRAM1/HSPA5/HAX1/YWHAQ/TOMM20/NDUFA13/SEC61B/SEC61G/LMAN1/YWHAB/AIP/CDC37/HERPUD1/GNPTG/UBE2L3/FBXO7/SSR1/TIMM8B/TOMM22/SRP72/TIMM13/PDCD5/NCOA4/STOM/NACA2/AP4M1/ZDHHC4/NAGPA/TIMM9/PARL/GCC2/SRP9/DNAJC19/ZDHHC24/LHCGR/ADORA1/SAM…	160
GO:0006120	BP	GO:0006120	mitochondrial electron transport, NADH to ubiquinone	39/5926	51/18903	4.25E-11	7.40E-09	6.36E-09	NDUFA4/NDUFB5/NDUFB4/NDUFB2/NDUFC2/NDUFV2/NDUFA2/NDUFA3/PARK7/NDUFS5/NDUFS4/NDUFB8/DNAJC15/NDUFA1/NDUFS7/NDUFAB1/NDUFV1/NDUFS3/NDUFA6/NDUFB10/ISCU/NDUFB7/NDUFA9/NDUFS6/NDUFB9/NDUFC1/NDUFA8/NDUFS8/NDUFA10/NDUFA5/NDUFV3/NDUFB3/NDUFS2/NDUFB6/COQ9/NDUFB1/SNCA/NDUFAF1/NDUFA7	39
GO:0000375	BP	GO:0000375	RNA splicing, via transesterification reactions	159/5926	333/18903	2.21E-10	3.74E-08	3.22E-08	HNRNPA1/NPM1/HSPA8/PABPC1/SAP18/SRSF7/SNRPD2/CIRBP/PRDX6/LSM3/SF3B5/NCL/UBL5/EIF4A3/SNU13/SNRPB2/SRSF3/SNRPG/CWC15/HNRNPA2B1/SNRPE/SNRPN/C1QBP/HNRNPA3/SNRPC/CLNS1A/SNRPB/LSM4/SNRPD3/PPIL3/LSM8/RBM3/LARP7/FRG1/SRRM1/ZCRB1/LSM2/SNRPF/LSM7/HNRNPF/PQBP1/PPIH/MBNL2/LSM5/RBM42/PUF60/RBMX/HNRNPR/SF3B6/RBM8A/SRSF2/HNRNPK/PPIE/WBP11/RNF113A/MPHOSPH10/ZRSR2/SNRNP70/PRPF31/PRPF19/LUC7L3/MAGOH/SON/PRPF4B/IK/…	159
GO:0000377	BP	GO:0000377	RNA splicing, via transesterification reactions with bulged adenosine as nucleophile	157/5926	329/18903	3.02E-10	4.86E-08	4.18E-08	HNRNPA1/NPM1/HSPA8/PABPC1/SAP18/SRSF7/SNRPD2/CIRBP/PRDX6/LSM3/SF3B5/NCL/UBL5/EIF4A3/SNU13/SNRPB2/SRSF3/SNRPG/CWC15/HNRNPA2B1/SNRPE/SNRPN/C1QBP/HNRNPA3/SNRPC/CLNS1A/SNRPB/LSM4/SNRPD3/PPIL3/LSM8/RBM3/LARP7/FRG1/SRRM1/ZCRB1/LSM2/SNRPF/LSM7/HNRNPF/PQBP1/PPIH/MBNL2/LSM5/RBM42/PUF60/RBMX/HNRNPR/SF3B6/RBM8A/SRSF2/HNRNPK/PPIE/WBP11/RNF113A/ZRSR2/SNRNP70/PRPF31/PRPF19/LUC7L3/MAGOH/SON/PRPF4B/IK/CWF19L2/U2…	157
GO:0000398	BP	GO:0000398	mRNA splicing, via spliceosome	157/5926	329/18903	3.02E-10	4.86E-08	4.18E-08	HNRNPA1/NPM1/HSPA8/PABPC1/SAP18/SRSF7/SNRPD2/CIRBP/PRDX6/LSM3/SF3B5/NCL/UBL5/EIF4A3/SNU13/SNRPB2/SRSF3/SNRPG/CWC15/HNRNPA2B1/SNRPE/SNRPN/C1QBP/HNRNPA3/SNRPC/CLNS1A/SNRPB/LSM4/SNRPD3/PPIL3/LSM8/RBM3/LARP7/FRG1/SRRM1/ZCRB1/LSM2/SNRPF/LSM7/HNRNPF/PQBP1/PPIH/MBNL2/LSM5/RBM42/PUF60/RBMX/HNRNPR/SF3B6/RBM8A/SRSF2/HNRNPK/PPIE/WBP11/RNF113A/ZRSR2/SNRNP70/PRPF31/PRPF19/LUC7L3/MAGOH/SON/PRPF4B/IK/CWF19L2/U2…	157
GO:0006839	BP	GO:0006839	mitochondrial transport	99/5926	189/18903	1.35E-09	2.12E-07	1.82E-07	SLC25A6/HSP90AA1/HSPA1A/SLC25A5/UCP2/TOMM7/TMEM14C/HSPD1/BCAP31/VDAC2/FIS1/DNAJC15/BNIP3L/UBL5/RHOU/VPS35/SLC35F6/HAX1/BAX/TOMM20/NDUFA13/OXA1L/STARD3/ALKBH7/LMAN1/BNIP3/AIP/UBE2L3/FBXO7/GCLC/CHCHD10/TIMM8B/TOMM22/TIMM13/PDCD5/TIMM9/ACAA2/PARL/BLOC1S2/DNAJC19/CNP/SAMM50/TIMM50/TIMM17B/THEM4/BAG3/AIFM1/MTX2/PMPCB/HPS4/EYA2/TIMM23/TIMM10/BCL2L1/ROMO1/GDAP1/PITRM1/GZMB/BCS1L/TIMM21/MTERF4/TIMM10B/BA…	99
GO:0061077	BP	GO:0061077	chaperone-mediated protein folding	47/5926	71/18903	1.60E-09	2.46E-07	2.11E-07	CD74/HSPA1B/HSPA1A/PPIB/FKBP2/HSPA8/FKBP1A/HSPB1/ST13/HSPE1/HSPH1/PDIA4/DNAJB1/PTGES3/CCT7/CCT4/CCT3/CCT8/TRAP1/DNAJB4/TCP1/HSPA5/CCT2/CCT6A/CCT5/HSPA6/PDCD5/CHORDC1/TOR2A/PDCL3/HSPA2/DNAJB2/DNAJC7/SDF2L1/P3H1/BAG1/PPID/FKBP4/PEX19/DFFA/HSPA14/HSPA9/DNAJB12/CSNK2A1/CRTAP/HSPB6/SDF2	47
GO:0051205	BP	GO:0051205	protein insertion into membrane	45/5926	67/18903	1.76E-09	2.63E-07	2.26E-07	HSP90AA1/WDR83OS/TOMM7/TRAM1/BAX/TOMM20/NDUFA13/OXA1L/EMC7/EMC4/EMC10/TIMM8B/TOMM22/TIMM13/PDCD5/TIMM9/EGFR/SAMM50/EMC9/MTX2/BAG6/CCDC47/SEC61A1/CAMLG/TIMM10/EMC3/ROMO1/GZMB/BCS1L/EMC6/TIMM10B/EMC1/SGTA/HSPA4/TIMM22/TRAM2/EMC2/RTP4/REEP1/AGK/NMT1/UBL4A/TOMM5/TRAM1L1/EMC8	45
GO:0019882	BP	GO:0019882	antigen processing and presentation	64/5926	108/18903	1.88E-09	2.75E-07	2.37E-07	CD74/CD68/HLA-DRB1/LGMN/HLA-DRA/CTSL/HLA-DPA1/HLA-DPB1/CTSD/HLA-DMA/HLA-DMB/B2M/HLA-DRB5/FCER1G/CTSS/CALR/HLA-B/FGL2/HLA-E/HLA-A/HLA-DQA1/PSME1/PDIA3/HLA-DQB1/RAB32/CD209/HLA-C/PYCARD/CTSH/LILRB2/CD1C/RAB4A/CTSF/ACE/PSMB8/CD1D/TAPBPL/CLEC4M/FCGR2B/HFE/SAR1B/WAS/RAB34/ERAP1/CCL21/TAP2/THBS1/HLA-DOA/CTSV/RFTN1/TAPBP/NOD1/CLEC4A/CD1B/IFI30/CCL19/CCR7/IKBKB/RAB35/AP3D1/CD1A/CD1E/EXT1/AZGP1	64
GO:0009063	BP	GO:0009063	cellular amino acid catabolic process	66/5926	113/18903	2.44E-09	3.44E-07	2.96E-07	DDAH2/GLUL/HNMT/ACAT1/ECHS1/ETFA/ETFB/SDS/HIBADH/SHMT1/SDSL/KYNU/HSD17B10/AHCY/QDPR/HAAO/BCAT2/HMGCL/ALDH6A1/IL4I1/GCSH/GOT1/MCCC1/AGXT/BCKDK/PAH/SHMT2/KMO/BLMH/UROC1/GLUD1/ENOSF1/HIBCH/AFMID/GOT2/FTCD/NOS3/IVD/TDO2/ARG2/OAT/MCCC2/DBT/CDO1/FAH/OTC/AMT/ALDH5A1/MAT1A/ACADSB/ARHGAP11B/ALDH4A1/ADHFE1/GPT/HGD/CARNMT1/BCKDHB/PIPOX/ACMSD/DDAH1/GLS2/AGXT2/SARDH/GSTZ1/ALDH8A1/DAO	66
GO:0002183	BP	GO:0002183	cytoplasmic translational initiation	31/5926	40/18903	2.46E-09	3.44E-07	2.96E-07	RPL13A/EIF3D/EIF3E/SH3BGRL/EIF3K/EIF4A2/EIF3F/EIF3H/EIF3L/EIF3G/EIF3I/EIF3M/MCTS1/EIF2S2/MIF4GD/EIF4A1/EIF4B/EIF3A/NCBP2/EIF4H/DENR/EIF3J/DHX29/EIF2B3/EIF2S3/YTHDF2/EIF5/EIF2D/NCK1/METTL3/EIF3CL	31
GO:0031647	BP	GO:0031647	regulation of protein stability	152/5926	325/18903	3.35E-09	4.59E-07	3.95E-07	GRN/RPL11/RPL5/RPS7/HSP90AA1/CTSA/HSPA1B/RPL23/NPM1/PFDN5/TYROBP/HSPA1A/GAPDH/PPIB/CALR/HSP90AB1/SERF2/HSPA8/CD81/PRNP/TOMM7/MFSD1/LMNA/PIH1D1/HSPD1/DDOST/PFN1/DAD1/PARK7/ATP1B1/UXT/PLPP3/PYCARD/CTNND1/PTGES3/ATP1B3/CCT7/POLR2E/CTSH/CCT4/CCT3/CCT8/CREBL2/SUGT1/PHB2/RAD23A/AHSP/TCP1/VPS35/RNF5/CCT2/CCT6A/GLMP/CCT5/DDRGK1/PFDN2/CDC37/FBXO7/PFDN1/SMAD7/ISOC2/PFDN4/SMO/SOX4/PDCL3/PFDN6/ZSWIM7/RUVBL2/…	152
GO:0072655	BP	GO:0072655	establishment of protein localization to mitochondrion	70/5926	123/18903	3.79E-09	5.08E-07	4.36E-07	HSP90AA1/TOMM7/CALM3/HSPD1/BCAP31/FIS1/DNAJC15/BNIP3L/UBL5/RHOU/HAX1/BAX/TOMM20/NDUFA13/OXA1L/LMAN1/AIP/UBE2L3/FBXO7/TIMM8B/TOMM22/TIMM13/PDCD5/DNAJA1/TIMM9/PARL/DNAJC19/SAMM50/TIMM50/TIMM17B/BAG3/AIFM1/MTX2/PMPCB/HPS4/RALA/TIMM23/TIMM10/ROMO1/GDAP1/PITRM1/GZMB/BCS1L/TIMM21/MTERF4/TIMM10B/TIMM44/SREBF1/LEPROT/VPS11/HTRA2/MFF/DDIT3/UBE2D3/TOMM34/HSPA4/TIMM17A/MIPEP/SIRT4/TIMM22/MGARP/IMMP1L/AGK/NM…	70
GO:0070585	BP	GO:0070585	protein localization to mitochondrion	72/5926	128/18903	4.54E-09	5.87E-07	5.05E-07	HSP90AA1/TOMM7/CALM3/HSPD1/ISG15/BCAP31/FIS1/DNAJC15/BNIP3L/UBL5/RHOU/HAX1/BAX/TOMM20/NDUFA13/OXA1L/LMAN1/AIP/UBE2L3/FBXO7/TIMM8B/TOMM22/TIMM13/PDCD5/DNAJA1/TIMM9/PARL/MTCH2/DNAJC19/SAMM50/TIMM50/TIMM17B/BAG3/AIFM1/MTX2/PMPCB/HPS4/RALA/TIMM23/TIMM10/ROMO1/GDAP1/PITRM1/GZMB/BCS1L/TIMM21/MTERF4/TIMM10B/TIMM44/SREBF1/LEPROT/VPS11/HTRA2/MFF/DDIT3/UBE2D3/TOMM34/HSPA4/TIMM17A/MIPEP/SIRT4/TIMM22/MGARP/I…	72
GO:0043161	BP	GO:0043161	proteasome-mediated ubiquitin-dependent protein catabolic process	199/5926	450/18903	4.56E-09	5.87E-07	5.05E-07	RPL11/HSP90B1/HSPA1B/HSPA1A/CALR/HSP90AB1/SH3BGRL/EIF3H/SUMO2/CANX/UBXN1/PSMB6/BCAP31/PARK7/DAB2/SKP1/PSMB1/PSMA7/PSMC2/PSMC4/PSMA4/AUP1/WWP1/PSMA3/PSMB2/IFI27/RBX1/RAD23A/PCBP2/PSMD8/RNF5/HSPA5/FOXRED2/ANAPC11/SEC61B/PSMC5/PSMA1/KLHDC3/DDRGK1/PSMB7/PSMA5/HERPUD1/PSMB5/GCLC/CAV1/SMAD7/IL33/ADRM1/PSMF1/CD2AP/PSMC3/PSMB3/PSMD3/NHLRC3/PSMD4/COMMD1/SHARPIN/ANAPC16/KEAP1/PSMA2/PSMB4/MAN1B1/HFE/SUMO1/U…	199
GO:0045727	BP	GO:0045727	positive regulation of translation	78/5926	143/18903	7.00E-09	8.84E-07	7.60E-07	RPS4X/RPL5/RPL26/YBX1/RPS9/VIM/NPM1/EIF3D/EEF2/EIF3E/SH3BGRL/PABPC1/RPS27L/RHOA/CIRBP/EIF4A3/SERP1/CD28/C1QBP/POLR2G/PKM/EIF6/METTL5/MIF4GD/RBM3/TNF/PLXNB2/COA3/TRMT10C/CNBP/SOX4/PYM1/PAIP1/CSDE1/RPUSD3/DHX29/IL6/UQCC2/EIF2S3/UHMK1/TARBP2/YTHDF2/SYNCRIP/LARP4/RMND1/TRUB2/NCK1/EIF5A2/RPS6KB2/PTAFR/UPF3B/CCL5/THBS1/SAMD4A/MRPS27/EIF2AK4/HNRNPU/YBX3/EIF2B5/RPUSD4/ELAVL1/EIF5A/USP16/NGRN/METTL3/IGF2B…	78
GO:0006626	BP	GO:0006626	protein targeting to mitochondrion	61/5926	104/18903	7.78E-09	9.64E-07	8.28E-07	HSP90AA1/TOMM7/HSPD1/BCAP31/FIS1/DNAJC15/BNIP3L/UBL5/RHOU/HAX1/TOMM20/NDUFA13/LMAN1/AIP/UBE2L3/FBXO7/TIMM8B/TOMM22/TIMM13/PDCD5/TIMM9/PARL/DNAJC19/SAMM50/TIMM50/TIMM17B/BAG3/AIFM1/MTX2/PMPCB/HPS4/TIMM23/TIMM10/ROMO1/GDAP1/PITRM1/TIMM21/MTERF4/TIMM10B/TIMM44/SREBF1/LEPROT/VPS11/HTRA2/MFF/UBE2D3/TOMM34/HSPA4/TIMM17A/MIPEP/SIRT4/TIMM22/MGARP/IMMP1L/AGK/GRPEL2/SIAH3/TOMM5/MICALL2/CHCHD4/FZD5	61
GO:0007006	BP	GO:0007006	mitochondrial membrane organization	68/5926	120/18903	8.01E-09	9.74E-07	8.36E-07	SLC25A6/HSP90AA1/HSPA1A/SLC25A5/TOMM7/CALM3/VDAC2/BNIP3L/CLN8/SLC35F6/BAX/TOMM20/GHITM/NDUFA13/OXA1L/ALKBH7/BNIP3/GCLC/CHCHD10/TIMM8B/TOMM22/TIMM13/PDCD5/TIMM9/ACAA2/BLOC1S2/CNP/SAMM50/TIMM50/THEM4/UQCC3/MTX2/IMMT/EYA2/APOO/CHCHD6/TMEM11/TIMM10/SNCA/BCL2L1/ROMO1/OMA1/GZMB/APOOL/BCS1L/TIMM10B/BAD/TP53/CHCHD3/ZNF205/ADCK1/RHOT2/HSPA9/HSPA4/SLC25A46/MTX3/TIMM22/ARHGAP11B/AGK/NMT1/PMAIP1/LETM1/TOMM5/…	68
GO:0030490	BP	GO:0030490	maturation of SSU-rRNA	38/5926	55/18903	9.67E-09	1.15E-06	9.91E-07	RPS19/RPS16/RPS8/RPS14/RPS28/RPS21/SNU13/IMP3/UTP3/GTF2H5/MPHOSPH10/RIOK2/NOB1/MRPS11/SRFBP1/NGDN/IMP4/TSR2/ABT1/ERCC2/UTP4/NOL11/WDR46/DCAF13/BMS1/DDX52/LSM6/RCL1/TBL3/RPP40/UTP6/RRS1/BYSL/UTP23/TSR1/PWP2/NOP9/WDR3	38
GO:0006399	BP	GO:0006399	tRNA metabolic process	99/5926	195/18903	1.15E-08	1.34E-06	1.16E-06	SSB/TRMT112/POLR2L/TPRKB/RTCB/GTF3C6/HSD17B10/TRPT1/LAGE3/GRSF1/RPP25/TRMT10C/ELP2/OSGEP/QTRT1/EXOSC7/QRSL1/RPP30/POP5/RPP25L/TP53RK/NARS2/EXOSC8/FARSA/POP4/POP7/DTWD1/TSEN34/TRMT13/URM1/GATB/YARS2/RPP38/TYW3/TSEN54/DALRD3/THUMPD3/THG1L/DTD1/TRUB2/CTU2/DUS3L/SARS2/AARSD1/DDX1/EXOSC10/LSM6/TRIT1/TRMT2A/ELAC1/POLR3K/TRMT5/OSGEPL1/RPP40/WDR6/ELAC2/MOCS3/BCDIN3D/FAM98B/PARS2/EXOSC9/TRUB1/FTSJ1/GTF3C3…	99
GO:0019693	BP	GO:0019693	ribose phosphate metabolic process	206/5926	475/18903	1.66E-08	1.91E-06	1.64E-06	TMSB4X/HSPA1B/HSPA1A/GAPDH/PPT1/TECR/HSPA8/TPI1/NDUFB5/NDUFB4/NDUFB11/NDUFB2/HINT1/RFK/NDUFC2/ACAT1/NDUFV2/ENO1/NDUFA12/TKT/PDK4/APRT/GIMAP7/SULT1A1/NDUFA2/NDUFA3/PFKL/ATP1B1/ADA/DDIT4/RAN/LDHA/NDUFS5/NDUFS4/NDUFB8/GUK1/FIS1/RHOA/NDUFA1/SDHC/NDUFS7/SDHB/NDUFAB1/SULT1A2/PDHB/NDUFV1/NDUFS3/SDHD/NDUFA6/ALDOA/NDUFB10/HPRT1/PMVK/MPP1/NDUFB7/SLC4A1/SUCLG2/PARP1/NDUFA9/NDUFA13/NME4/NDUFS6/NME3/IMPDH2/AL…	206
GO:0006986	BP	GO:0006986	response to unfolded protein	76/5926	141/18903	2.16E-08	2.44E-06	2.10E-06	HSP90AA1/HSPA1B/HSPA1A/HSP90AB1/HSPA8/HSPB1/HSPE1/TMBIM6/HSPD1/HSPH1/DNAJB1/CDK5RAP3/DNAJB4/TRAM1/TMED2/HSPA5/BAX/SERP1/ERP44/ATF3/DDRGK1/HSPA6/HERPUD1/DNAJC4/DNAJA1/EIF2S1/CCND1/HSF1/MANF/HSPA2/COPS5/CREB3/BAG3/OS9/DNAJB2/XBP1/UFL1/RHBDD2/JKAMP/ATF6B/DERL2/UBXN4/VCP/TM7SF3/FBXO6/STUB1/DNAJC10/ERLEC1/HSPB8/HSPA4L/AMFR/NCK1/MBTPS2/OPTN/MBTPS1/THBS1/DDIT3/HSPA14/CREB3L4/HSPA9/HSPA4/TMEM129/WFS1/TBL…	76
GO:0008033	BP	GO:0008033	tRNA processing	73/5926	134/18903	2.25E-08	2.50E-06	2.15E-06	SSB/TRMT112/TPRKB/RTCB/HSD17B10/TRPT1/LAGE3/GRSF1/RPP25/TRMT10C/ELP2/OSGEP/QTRT1/RPP30/POP5/RPP25L/TP53RK/POP4/POP7/DTWD1/TSEN34/TRMT13/URM1/RPP38/TYW3/TSEN54/DALRD3/THUMPD3/THG1L/TRUB2/CTU2/DUS3L/DDX1/LSM6/TRIT1/TRMT2A/ELAC1/POLR3K/TRMT5/OSGEPL1/RPP40/WDR6/ELAC2/MOCS3/BCDIN3D/FAM98B/TRUB1/FTSJ1/TRMT11/METTL2A/RPUSD4/TRMU/ADAT3/ELP3/ELP6/TRMT61A/KTI12/ADAT2/ELP5/PUS3/GTPBP3/METTL1/PUSL1/CLP1/FARS…	73
GO:0009259	BP	GO:0009259	ribonucleotide metabolic process	202/5926	466/18903	2.39E-08	2.61E-06	2.24E-06	TMSB4X/HSPA1B/HSPA1A/GAPDH/PPT1/TECR/HSPA8/TPI1/NDUFB5/NDUFB4/NDUFB11/NDUFB2/HINT1/RFK/NDUFC2/ACAT1/NDUFV2/ENO1/NDUFA12/PDK4/APRT/GIMAP7/SULT1A1/NDUFA2/NDUFA3/PFKL/ATP1B1/ADA/DDIT4/RAN/LDHA/NDUFS5/NDUFS4/NDUFB8/GUK1/FIS1/RHOA/NDUFA1/SDHC/NDUFS7/SDHB/NDUFAB1/SULT1A2/PDHB/NDUFV1/NDUFS3/SDHD/NDUFA6/ALDOA/NDUFB10/HPRT1/PMVK/MPP1/NDUFB7/SLC4A1/SUCLG2/PARP1/NDUFA9/NDUFA13/NME4/NDUFS6/NME3/IMPDH2/ALDOB/…	202
GO:1901606	BP	GO:1901606	alpha-amino acid catabolic process	56/5926	95/18903	2.47E-08	2.66E-06	2.28E-06	DDAH2/GLUL/ACAT1/SDS/HIBADH/SHMT1/SDSL/KYNU/HSD17B10/AHCY/QDPR/HAAO/BCAT2/HMGCL/ALDH6A1/IL4I1/GCSH/GOT1/MCCC1/AGXT/PAH/SHMT2/KMO/BLMH/GLUD1/HIBCH/AFMID/GOT2/NOS3/IVD/TDO2/ARG2/OAT/MCCC2/CDO1/FAH/OTC/AMT/MAT1A/ACADSB/ARHGAP11B/ALDH4A1/ADHFE1/GPT/HGD/PIPOX/THNSL2/ACMSD/DDAH1/GLS2/AGXT2/SARDH/GSTZ1/SCLY/ALDH8A1/DAO	56
GO:0006487	BP	GO:0006487	protein N-linked glycosylation	45/5926	71/18903	2.68E-08	2.83E-06	2.44E-06	OST4/RPN2/MGAT1/TMEM258/MLEC/DDOST/DAD1/OSTC/KRTCAP2/MPDU1/ALG5/NUDT14/STT3A/SRD5A3/MAN1C1/RPN1/DPAGT1/ALG3/B4GALT7/EXT2/ALG8/DPM1/FUT8/MGAT2/ALG2/ALG1/ALG12/ST3GAL1/ALG14/DOLK/PGM3/ENTPD5/PMM1/RFT1/MAGT1/NUS1/DOLPP1/MOGS/ALG10/MGAT4B/ALG9/ALG10B/GAL3ST1/ST6GAL1/GORASP1	45
GO:0034976	BP	GO:0034976	response to endoplasmic reticulum stress	124/5926	261/18903	2.97E-08	3.09E-06	2.65E-06	JUN/HSP90B1/NR1H3/HSPA1A/PDIA6/CALR/ERP29/PDIA3/TMBIM6/CANX/UBXN1/BCAP31/PARK7/PDIA4/UFC1/CDK5RAP3/AUP1/RNF5/P4HB/TMED2/HSPA5/FOXRED2/BAX/SERP1/SEC61B/TMX1/ERP44/TXNDC12/ATF3/DDRGK1/HERPUD1/CAV1/UFM1/ELAVL4/GRINA/EIF2S1/CCND1/TMCO1/MARCKS/FCGR2B/UBXN6/MAN1B1/MANF/COPS5/CREB3/OS9/TMUB1/PSMC6/DNAJB2/XBP1/UFL1/AIFM1/RHBDD2/NUPR1/JKAMP/BAG6/CCDC47/NR1H2/ATF6B/SDF2L1/DERL2/GORASP2/UBXN4/VCP/LPCAT3/ATP…	124
GO:0090150	BP	GO:0090150	establishment of protein localization to membrane	127/5926	270/18903	4.22E-08	4.32E-06	3.71E-06	HSP90AA1/NACA/PRNP/WDR83OS/TOMM7/SRP14/VAMP5/CALM3/SSR2/RDX/SSR3/ATP1B1/GGA2/FIS1/ARL6IP1/CIB1/ATP6AP1/ITGB2/CHMP4A/YIF1B/SEC62/VPS35/TRAM1/HSPA5/BAX/TOMM20/NDUFA13/SEC61B/SEC61G/OXA1L/EMC7/EMC4/SSR1/EMC10/CLSTN1/TIMM8B/TOMM22/SRP72/TIMM13/PDCD5/GOLGA4/STOM/NACA2/ZDHHC4/TIMM9/SRP9/EGFR/RAB11B/ZDHHC24/ADORA1/SAMM50/SRPRB/EMC9/RAB8A/MTX2/BBS2/ATP13A1/ZDHHC14/BAG6/CCDC47/SEC61A1/CAMLG/GORASP2/MYO1C/…	127
GO:0071806	BP	GO:0071806	protein transmembrane transport	41/5926	64/18903	7.14E-08	7.17E-06	6.16E-06	TOMM7/HSPD1/DNAJC15/ABCA1/SEC62/TMED10/TRAM1/HSPA5/TOMM20/SEC61B/SEC61G/TOMM22/EDNRB/AP4M1/DNAJC19/TIMM50/TIMM17B/AIFM1/SEC61A1/PEX2/PEX10/TIMM23/ROMO1/RTN2/TIMM21/TIMM44/PEX7/TIMM17A/PEX12/PEX16/TIMM22/TRAM2/GRPEL2/PEX1/PEX13/PEX26/CHCHD4/TRAM1L1/ZFAND2B/AZGP1/BLOC1S3	41
GO:0019058	BP	GO:0019058	viral life cycle	145/5926	319/18903	7.23E-08	7.17E-06	6.16E-06	CD74/AXL/CTSB/HLA-DRB1/CTSL/EEF1A1/VAMP8/CD4/RPSA/HSPA1B/PPIA/APOE/HSPA1A/NRP1/PPIB/SIGLEC1/HSP90AB1/HSPA8/SLC3A2/BST2/CD81/CD86/PABPC1/LGALS9/CD209/CHMP1B/FCN3/LY6E/SCARB2/BSG/VPS28/ISG15/CXADR/ITGB5/SPCS1/ITGAV/WWP1/OAS1/ITGB1/CHMP4A/IFI27/HMGB1/RAD23A/IFIT1/PCBP2/NUCKS1/MRC1/P4HB/CD28/TFRC/SIVA1/SCARB1/BANF1/CAV1/OAS3/HACD3/LGALS1/TNF/OAS2/HYAL2/TNFRSF14/SLC1A5/PPIH/STOM/MPHOSPH8/VAPA/CLEC4M/D…	145
GO:0019439	BP	GO:0019439	aromatic compound catabolic process	208/5926	489/18903	8.74E-08	8.53E-06	7.33E-06	HMOX1/RNASET2/SAMHD1/YBX1/BLVRB/HSPA1B/VIM/NPM1/HSPA1A/EIF3E/COMT/SMPDL3A/SLCO2B1/RNH1/DNPH1/PABPC1/SSB/HNMT/RNASE6/HINT1/MGAT1/ZFP36L1/ACAT1/ADA/DNASE1L3/CIRBP/BLVRA/EIF4A3/HPRT1/HNRNPA0/SUCLG2/SERBP1/EPHX1/BAX/IGF2BP3/ZFP36/PON2/UROD/NT5C/PNRC2/KYNU/POLR2G/APEX1/LSM4/SUCLG1/DNASE2/AHCY/PABPC4/QDPR/OAS2/LSM2/HAAO/LSM7/RNASEH2B/ELAVL4/SLIRP/LSM5/GRSF1/FUS/NUDT9/DERA/RBM8A/SIDT2/TYMP/KCNQ1OT1/DUT/…	208
GO:0050821	BP	GO:0050821	protein stabilization	104/5926	214/18903	9.15E-08	8.80E-06	7.56E-06	GRN/RPL11/RPL5/RPS7/HSP90AA1/HSPA1B/RPL23/NPM1/PFDN5/TYROBP/HSPA1A/GAPDH/PPIB/CALR/HSP90AB1/MFSD1/PIH1D1/HSPD1/PFN1/PARK7/ATP1B1/UXT/PLPP3/CTNND1/PTGES3/ATP1B3/CCT7/POLR2E/CCT4/CCT3/CCT8/CREBL2/SUGT1/PHB2/AHSP/TCP1/CCT2/CCT6A/GLMP/CCT5/PFDN2/CDC37/PFDN1/SMAD7/PFDN4/SMO/SOX4/PDCL3/PFDN6/ZSWIM7/RUVBL2/SUMO1/TAF9/IGF1/STX12/BAG3/PRKRA/TRIM44/BAG6/PIN1/HPS4/CAMLG/LAMP1/P3H1/ZBED3/BAG1/PER3/PDRG1/CDC3…	104
GO:0006403	BP	GO:0006403	RNA localization	99/5926	202/18903	1.10E-07	1.04E-05	8.96E-06	YBX1/HNRNPA1/NPM1/SSB/PIH1D1/ZFP36L1/RAN/SRSF7/CCT7/CCT4/CCT3/CCT8/EIF4A3/TCP1/CCT2/SRSF3/IGF2BP3/TOMM20/CCT6A/ZFP36/NUTF2/HNRNPA2B1/FBL/ENY2/CCT5/ZNF385A/NOP10/MRPL18/ZNHIT3/THOC7/FYTTD1/NHP2/RBM8A/SIDT2/PEG10/NXF3/HSF1/RUVBL2/MAGOH/NUP62/NOP58/NXT1/MAGOHB/NCBP2/ZC3H11A/AAAS/CETN2/SEC13/ATM/MYO1C/PCID2/HNRNPA1L2/ARC/CHTOP/NXF1/DDX39A/THOC2/CETN3/THOC3/PHAX/SRSF1/RUVBL1/THOC6/NUP37/TERF1/BICD1/TH…	99
GO:0044270	BP	GO:0044270	cellular nitrogen compound catabolic process	202/5926	474/18903	1.13E-07	1.06E-05	9.07E-06	HMOX1/RNASET2/SAMHD1/YBX1/BLVRB/HSPA1B/VIM/NPM1/HSPA1A/EIF3E/SMPDL3A/SLCO2B1/RNH1/DNPH1/PABPC1/SSB/QPRT/HNMT/RNASE6/HINT1/MGAT1/ZFP36L1/ACAT1/ADA/DNASE1L3/CIRBP/BLVRA/EIF4A3/HPRT1/MPST/HNRNPA0/SUCLG2/SERBP1/BAX/IGF2BP3/ZFP36/UROD/NT5C/PNRC2/KYNU/POLR2G/APEX1/LSM4/POR/SUCLG1/DNASE2/AHCY/PABPC4/OAS2/LSM2/HAAO/LSM7/RNASEH2B/ELAVL4/SLIRP/LSM5/GRSF1/FUS/NUDT9/DERA/RBM8A/SIDT2/TYMP/KCNQ1OT1/DUT/PYM1/FA…	202
GO:0042776	BP	GO:0042776	proton motive force-driven mitochondrial ATP synthesis	42/5926	67/18903	1.23E-07	1.13E-05	9.70E-06	NDUFB5/NDUFB4/NDUFB11/NDUFB2/NDUFC2/NDUFV2/NDUFA12/NDUFA2/NDUFA3/NDUFS5/NDUFS4/NDUFB8/NDUFA1/SDHC/NDUFS7/SDHB/NDUFAB1/NDUFV1/NDUFS3/SDHD/NDUFA6/NDUFB10/NDUFB7/NDUFA9/NDUFA13/NDUFS6/NDUFB9/NDUFC1/NDUFA8/NDUFS8/SDHA/NDUFA10/NDUFA5/NDUFA11/NDUFV3/NDUFB3/STOML2/NDUFS2/NDUFB6/DNAJC30/NDUFB1/NDUFA7	42
GO:0033013	BP	GO:0033013	tetrapyrrole metabolic process	41/5926	65/18903	1.35E-07	1.22E-05	1.05E-05	HMOX1/BLVRB/SLCO2B1/TMEM14C/SLC25A39/SLC46A1/BLVRA/TCN2/ALAS2/UROD/CD320/ABCD4/TMEM14B/HMBS/SPTA1/BDH2/NFE2L1/MMADHC/FXN/FECH/SUCLA2/IREB2/ALAD/UROS/PGRMC1/MMAB/MTR/PPOX/MMAA/SLC25A38/CLYBL/ABCB7/SLC6A9/HMOX2/EIF2AK1/SLC11A2/IBA57/SLCO1B3/ABCB6/CPOX/SLCO1B1	41
GO:1901293	BP	GO:1901293	nucleoside phosphate biosynthetic process	139/5926	306/18903	1.40E-07	1.24E-05	1.07E-05	TMSB4X/PPT1/TECR/NDUFB5/NDUFB4/QPRT/NDUFB11/NDUFB2/RFK/NDUFC2/ACAT1/NDUFV2/ENO1/NDUFA12/PDK4/APRT/NDUFA2/NDUFA3/ADA/NDUFS5/NDUFS4/NDUFB8/GUK1/NDUFA1/SDHC/NDUFS7/SDHB/NDUFAB1/PDHB/NDUFV1/NDUFS3/SDHD/NDUFA6/ALDOA/NDUFB10/HPRT1/NDUFB7/PARP1/SHMT1/NMRK1/NDUFA9/NDUFA13/NME4/NDUFS6/NME3/IMPDH2/NDUFB9/NDUFC1/NDUFA8/ELOVL1/KYNU/ME1/NDUFS8/SDHA/NDUFA10/NDUFA5/NDUFA11/PPCS/DCTD/NDUFV3/HAAO/PAPSS2/NDUFB3/CM…	139
GO:0046390	BP	GO:0046390	ribose phosphate biosynthetic process	114/5926	241/18903	1.41E-07	1.24E-05	1.07E-05	TMSB4X/PPT1/TECR/NDUFB5/NDUFB4/NDUFB11/NDUFB2/RFK/NDUFC2/ACAT1/NDUFV2/ENO1/NDUFA12/TKT/PDK4/APRT/NDUFA2/NDUFA3/ADA/NDUFS5/NDUFS4/NDUFB8/NDUFA1/SDHC/NDUFS7/SDHB/NDUFAB1/PDHB/NDUFV1/NDUFS3/SDHD/NDUFA6/ALDOA/NDUFB10/HPRT1/NDUFB7/PARP1/NDUFA9/NDUFA13/NME4/NDUFS6/NME3/IMPDH2/NDUFB9/NDUFC1/NDUFA8/ELOVL1/NDUFS8/SDHA/NDUFA10/NDUFA5/NDUFA11/PPCS/NDUFV3/PAPSS2/NDUFB3/PID1/ADCY7/AK3/DGUOK/AK2/STOML2/PDK2/UQ…	114
GO:0035966	BP	GO:0035966	response to topologically incorrect protein	83/5926	163/18903	1.44E-07	1.25E-05	1.07E-05	HSP90AA1/HSPA1B/HSPA1A/HSP90AB1/HSPA8/HSPB1/HSPE1/TMBIM6/HSPD1/HSPH1/DNAJB1/CDK5RAP3/AUP1/DNAJB4/RNF5/TRAM1/TMED2/HSPA5/BAX/SERP1/ERP44/ATF3/DDRGK1/HSPA6/HERPUD1/DNAJC4/DNAJA1/EIF2S1/CCND1/HSF1/MANF/HSPA2/COPS5/CREB3/BAG3/OS9/DNAJB2/XBP1/UFL1/RHBDD2/JKAMP/BAG6/ATF6B/SDF2L1/DERL2/UBXN4/VCP/TM7SF3/FBXO6/STUB1/DNAJC10/ERLEC1/HSPB8/HSPA4L/AMFR/NCK1/MBTPS2/OPTN/MBTPS1/THBS1/DDIT3/HSPA14/CREB3L4/HSPA9/…	83
GO:0009165	BP	GO:0009165	nucleotide biosynthetic process	138/5926	304/18903	1.63E-07	1.40E-05	1.20E-05	TMSB4X/PPT1/TECR/NDUFB5/NDUFB4/QPRT/NDUFB11/NDUFB2/RFK/NDUFC2/ACAT1/NDUFV2/ENO1/NDUFA12/PDK4/APRT/NDUFA2/NDUFA3/ADA/NDUFS5/NDUFS4/NDUFB8/GUK1/NDUFA1/SDHC/NDUFS7/SDHB/NDUFAB1/PDHB/NDUFV1/NDUFS3/SDHD/NDUFA6/ALDOA/NDUFB10/HPRT1/NDUFB7/PARP1/SHMT1/NMRK1/NDUFA9/NDUFA13/NME4/NDUFS6/NME3/IMPDH2/NDUFB9/NDUFC1/NDUFA8/ELOVL1/KYNU/ME1/NDUFS8/SDHA/NDUFA10/NDUFA5/NDUFA11/PPCS/DCTD/NDUFV3/HAAO/PAPSS2/NDUFB3/CM…	138
GO:0009260	BP	GO:0009260	ribonucleotide biosynthetic process	111/5926	234/18903	1.71E-07	1.43E-05	1.23E-05	TMSB4X/PPT1/TECR/NDUFB5/NDUFB4/NDUFB11/NDUFB2/RFK/NDUFC2/ACAT1/NDUFV2/ENO1/NDUFA12/PDK4/APRT/NDUFA2/NDUFA3/ADA/NDUFS5/NDUFS4/NDUFB8/NDUFA1/SDHC/NDUFS7/SDHB/NDUFAB1/PDHB/NDUFV1/NDUFS3/SDHD/NDUFA6/ALDOA/NDUFB10/HPRT1/NDUFB7/PARP1/NDUFA9/NDUFA13/NME4/NDUFS6/NME3/IMPDH2/NDUFB9/NDUFC1/NDUFA8/ELOVL1/NDUFS8/SDHA/NDUFA10/NDUFA5/NDUFA11/PPCS/NDUFV3/PAPSS2/NDUFB3/PID1/ADCY7/AK3/DGUOK/AK2/STOML2/PDK2/UQCC3/…	111
GO:0006099	BP	GO:0006099	tricarboxylic acid cycle	24/5926	31/18903	1.71E-07	1.43E-05	1.23E-05	IDH2/MDH1/MDH2/IDH1/SDHC/SDHB/IDH3G/PDHB/SDHD/SUCLG2/SDHA/SUCLG1/FH/ACO2/IDH3B/MRPS36/SUCLA2/IREB2/ACO1/PDHA1/IDH3A/DLAT/SDHAF2/NNT	24
GO:1903241	BP	GO:1903241	U2-type prespliceosome assembly	20/5926	24/18903	2.13E-07	1.76E-05	1.51E-05	SNRPD2/SF3B5/SNRPB2/SNRPG/SNRPE/SNRPB/SNRPD3/SNRPF/SF3B6/SNRPD1/SF3A2/RBMX2/DDX46/SF3B4/SNRPA1/SF3B3/PHF5A/HTATSF1/SF3A3/SF3B2	20
GO:0019884	BP	GO:0019884	antigen processing and presentation of exogenous antigen	33/5926	49/18903	2.36E-07	1.92E-05	1.65E-05	CD74/HLA-DRB1/LGMN/HLA-DRA/CTSL/HLA-DPA1/HLA-DPB1/CTSD/HLA-DMA/HLA-DMB/B2M/HLA-DRB5/FCER1G/CTSS/HLA-E/HLA-A/HLA-DQA1/PSME1/HLA-DQB1/CD1C/CTSF/CD1D/FCGR2B/TAP2/HLA-DOA/CTSV/CLEC4A/CD1B/IFI30/IKBKB/AP3D1/CD1A/CD1E	33
GO:0048002	BP	GO:0048002	antigen processing and presentation of peptide antigen	40/5926	64/18903	2.74E-07	2.21E-05	1.90E-05	CD74/HLA-DRB1/LGMN/HLA-DRA/CTSL/HLA-DPA1/HLA-DPB1/CTSD/HLA-DMA/HLA-DMB/B2M/HLA-DRB5/FCER1G/CTSS/CALR/HLA-B/HLA-E/HLA-A/HLA-DQA1/PDIA3/HLA-DQB1/CD209/HLA-C/PYCARD/CTSF/ACE/TAPBPL/CLEC4M/FCGR2B/HFE/SAR1B/ERAP1/TAP2/HLA-DOA/CTSV/TAPBP/CLEC4A/IFI30/IKBKB/AZGP1	40
GO:0034250	BP	GO:0034250	positive regulation of cellular amide metabolic process	85/5926	170/18903	2.86E-07	2.27E-05	1.95E-05	RPS4X/RPL5/RPL26/YBX1/RPS9/VIM/NPM1/EIF3D/EEF2/EIF3E/SH3BGRL/PABPC1/RPS27L/RHOA/CIRBP/EIF4A3/IFNGR1/SERP1/CD28/C1QBP/POLR2G/PKM/EIF6/METTL5/MIF4GD/RBM3/TNF/PLXNB2/COA3/TRMT10C/CNBP/SOX4/PYM1/IFNG/PAIP1/CSDE1/RPUSD3/DHX29/ABCG1/IL6/UQCC2/EIF2S3/UHMK1/CSNK1E/TARBP2/YTHDF2/SYNCRIP/LARP4/RMND1/TRUB2/NCK1/EIF5A2/RPS6KB2/EFNA1/PTAFR/UPF3B/CCL5/THBS1/SAMD4A/MRPS27/EIF2AK4/HNRNPU/YBX3/SIRT3/EIF2B5/RPUSD4…	85
GO:0000027	BP	GO:0000027	ribosomal large subunit assembly	21/5926	26/18903	2.88E-07	2.27E-05	1.95E-05	RPL10/RPL6/RPL23A/RPL11/RPL5/RPLP0/RPL24/RPL38/MRPL20/TRAF7/RPF2/BRIX1/DDX28/PPAN/RRS1/DHX30/NLE1/BOP1/FASTKD2/NOP2/MRTO4	21
GO:0009150	BP	GO:0009150	purine ribonucleotide metabolic process	190/5926	447/18903	3.32E-07	2.57E-05	2.21E-05	TMSB4X/HSPA1B/HSPA1A/GAPDH/PPT1/TECR/HSPA8/TPI1/NDUFB5/NDUFB4/NDUFB11/NDUFB2/HINT1/NDUFC2/ACAT1/NDUFV2/ENO1/NDUFA12/PDK4/APRT/GIMAP7/SULT1A1/NDUFA2/NDUFA3/PFKL/ATP1B1/ADA/DDIT4/RAN/LDHA/NDUFS5/NDUFS4/NDUFB8/GUK1/FIS1/RHOA/NDUFA1/SDHC/NDUFS7/SDHB/NDUFAB1/SULT1A2/PDHB/NDUFV1/NDUFS3/SDHD/NDUFA6/ALDOA/NDUFB10/HPRT1/PMVK/MPP1/NDUFB7/SLC4A1/SUCLG2/PARP1/NDUFA9/NDUFA13/NME4/NDUFS6/NME3/IMPDH2/ALDOB/NDUF…	190
GO:0000470	BP	GO:0000470	maturation of LSU-rRNA	22/5926	28/18903	3.61E-07	2.77E-05	2.38E-05	RPL10A/RPL7/RPL7A/RPL35/RSL1D1/SNU13/DDX18/NSA2/EIF6/ZNHIT3/NIFK/MRPL1/NHP2/RPL7L1/RPF2/RPF1/PES1/ZNHIT6/LAS1L/BOP1/NOP2/RRP15	22
GO:0045048	BP	GO:0045048	protein insertion into ER membrane	19/5926	23/18903	5.70E-07	4.32E-05	3.71E-05	WDR83OS/TRAM1/EMC7/EMC4/EMC10/EMC9/BAG6/CCDC47/SEC61A1/CAMLG/EMC3/EMC6/EMC1/SGTA/TRAM2/EMC2/UBL4A/TRAM1L1/EMC8	19
GO:0006488	BP	GO:0006488	dolichol-linked oligosaccharide biosynthetic process	16/5926	18/18903	6.54E-07	4.90E-05	4.21E-05	MPDU1/SRD5A3/DPAGT1/ALG3/ALG8/ALG2/ALG1/ALG12/ALG14/DOLK/RFT1/NUS1/DOLPP1/ALG10/ALG9/ALG10B	16
GO:0055076	BP	GO:0055076	transition metal ion homeostasis	73/5926	143/18903	6.98E-07	5.17E-05	4.44E-05	SLC40A1/HMOX1/FTL/B2M/FTH1/EPAS1/SOD1/PRNP/ATOX1/NDFIP1/MT1G/MT2A/SLC46A1/ATP6AP1/TMC8/MT1H/ISCU/MT1E/ATP6V1G1/TFRC/ALAS2/NUBP1/CCDC115/ARF1/EPB42/HYAL2/SLC39A10/NCOA4/GLRX3/BDH2/COMMD1/MYC/RHAG/FXN/HFE/ATP13A2/IFNG/BOLA3/MT1M/IREB2/HAMP/TMEM199/TFR2/ACO1/SLC30A4/SLC39A4/SLC39A6/SLC39A13/CYB561/MT3/BOLA1/MT1X/MT1F/SCO1/ANKRD9/SLC30A2/CCDC22/CYBRD1/SLC31A1/ABCB7/HMOX2/SRI/EIF2AK1/CYB561A3/SLC31A2/…	73
GO:0072329	BP	GO:0072329	monocarboxylic acid catabolic process	66/5926	126/18903	7.14E-07	5.22E-05	4.48E-05	AKR1A1/ECH1/AIG1/CRYL1/ACAT1/ECHS1/HADH/SCP2/PLA2G15/FABP1/ETFA/DCXR/ETFB/ACADVL/PHYH/ADTRP/HSD17B10/HADHA/ECI2/DECR1/ABCD4/SORD/HADHB/BDH2/ACAA2/PCK2/PCCB/ACADM/HSD17B4/CYP26B1/ILVBL/AGXT/PEX2/ECHDC1/ACOT8/ACAA1/ACADS/ECHDC2/IVD/PPARD/MCEE/ABHD3/PCK1/EHHADH/LPIN1/SULT2A1/PEX7/CYP4A11/DECR2/FAH/PPARA/NUDT7/ACOX2/GCDH/PON3/TYSND1/CROT/PCCA/CRAT/CPT2/PEX13/AGXT2/ACADL/MCAT/ACOX3/XYLB	66
GO:0006163	BP	GO:0006163	purine nucleotide metabolic process	199/5926	476/18903	7.21E-07	5.22E-05	4.48E-05	SAMHD1/TMSB4X/HSPA1B/HSPA1A/GAPDH/PPT1/TECR/HSPA8/TPI1/NDUFB5/DNPH1/NDUFB4/NDUFB11/NDUFB2/HINT1/NDUFC2/ACAT1/NDUFV2/ENO1/NDUFA12/PDK4/APRT/GIMAP7/SULT1A1/NDUFA2/NDUFA3/PFKL/ATP1B1/ADA/DDIT4/RAN/LDHA/NDUFS5/NDUFS4/NDUFB8/GUK1/FIS1/RHOA/NDUFA1/SDHC/NDUFS7/SDHB/NDUFAB1/SULT1A2/PDHB/NDUFV1/NDUFS3/SDHD/NDUFA6/ALDOA/NDUFB10/HPRT1/PMVK/MPP1/NDUFB7/SLC4A1/SUCLG2/PARP1/NDUFA9/NDUFA13/NME4/NDUFS6/NME3/IMPD…	199
GO:0046700	BP	GO:0046700	heterocycle catabolic process	196/5926	468/18903	7.55E-07	5.40E-05	4.64E-05	HMOX1/RNASET2/SAMHD1/YBX1/BLVRB/HSPA1B/VIM/NPM1/HSPA1A/EIF3E/SMPDL3A/SLCO2B1/RNH1/DNPH1/PABPC1/SSB/QPRT/HNMT/RNASE6/HINT1/MGAT1/ZFP36L1/ACAT1/ADA/DNASE1L3/CIRBP/BLVRA/EIF4A3/HPRT1/HNRNPA0/SUCLG2/SERBP1/BAX/IGF2BP3/ZFP36/UROD/NT5C/PNRC2/KYNU/POLR2G/APEX1/LSM4/SUCLG1/DNASE2/AHCY/PABPC4/OAS2/LSM2/HAAO/LSM7/RNASEH2B/ELAVL4/SLIRP/LSM5/GRSF1/FUS/NUDT9/DERA/RBM8A/SIDT2/TYMP/KCNQ1OT1/DUT/PYM1/FASTK/SARM1…	196
GO:0009451	BP	GO:0009451	RNA modification	86/5926	176/18903	8.57E-07	6.07E-05	5.21E-05	SSB/SNRPD2/TRMT112/SNRPG/TPRKB/SNRPE/FBL/SNRPB/NOP10/HSD17B10/METTL5/SNRPD3/LARP7/SNRPF/RNMT/NHP2/TRMT10C/CMTR2/ELP2/OSGEP/QTRT1/DIMT1/APOBEC3G/EMG1/RPUSD3/SNRPD1/DTWD1/TRMT13/APOBEC3C/URM1/TYW3/ALKBH3/DALRD3/THUMPD3/THG1L/DNAJB11/ZC3H13/TFB1M/TRUB2/CTU2/DUS3L/GAR1/TRIT1/TRMT2A/PUS7L/TRMT5/OSGEPL1/ALKBH5/TGS1/WDR6/MOCS3/BCDIN3D/DKC1/RPUSD2/TRUB1/FTSJ1/TRMT11/METTL2A/RPUSD4/TRMU/ELP3/ELP6/TRMT61A/…	86
GO:0009081	BP	GO:0009081	branched-chain amino acid metabolic process	21/5926	27/18903	9.12E-07	6.39E-05	5.49E-05	ACAT1/ECHS1/SDS/HIBADH/SDSL/HSD17B10/BCAT2/HMGCL/PCCB/ILVBL/ALDH6A1/MCCC1/BCKDK/HIBCH/BCAT1/IVD/MCCC2/DBT/ACADSB/PCCA/BCKDHB	21
GO:0009142	BP	GO:0009142	nucleoside triphosphate biosynthetic process	69/5926	134/18903	9.24E-07	6.40E-05	5.50E-05	TMSB4X/NDUFB5/NDUFB4/NDUFB11/NDUFB2/NDUFC2/NDUFV2/ENO1/NDUFA12/NDUFA2/NDUFA3/NDUFS5/NDUFS4/NDUFB8/NDUFA1/SDHC/NDUFS7/SDHB/NDUFAB1/NDUFV1/NDUFS3/SDHD/NDUFA6/ALDOA/NDUFB10/NDUFB7/PARP1/NDUFA9/NDUFA13/NME4/NDUFS6/NME3/IMPDH2/NDUFB9/NDUFC1/NDUFA8/NDUFS8/SDHA/NDUFA10/NDUFA5/NDUFA11/NDUFV3/NDUFB3/CMPK2/PID1/AK3/DGUOK/STOML2/UQCC3/NDUFS2/NDUFB6/DNAJC30/NDUFB1/NUDT2/UCKL1/AK8/VCP/PRKAG2/CMPK1/PPARA/UCK1/…	69
GO:0006446	BP	GO:0006446	regulation of translational initiation	47/5926	82/18903	1.01E-06	6.89E-05	5.92E-05	RPL13A/NPM1/EIF3E/SH3BGRL/EIF3K/EIF4A2/HSPB1/EIF3H/EIF1/PPP1CA/TMED2/POLR2G/MIF4GD/TNF/EIF5B/EIF2S1/EIF1B/EIF4B/PAIP1/CSDE1/NCBP2/EIF4H/DHX29/BZW2/EIF4EBP1/UHMK1/PAIP2/YTHDF2/EIF5/MTIF2/NCK1/RPS6KB2/DDX1/CCL5/EIF2B2/EIF2AK4/EIF2AK1/EIF2B5/PAIP2B/METTL3/TPR/ATF4/IMPACT/ALKBH1/POLR2D/EIF4G2/EIF4EBP2	47
GO:0017004	BP	GO:0017004	cytochrome complex assembly	27/5926	39/18903	1.29E-06	8.75E-05	7.52E-05	CYBA/TMEM223/UQCRFS1/COX14/SMIM20/COA3/HCCS/SURF1/COA4/UQCC3/COX17/PET100/COX20/UQCC2/COA6/LYRM7/BCS1L/COX16/TACO1/TIMM21/SCO1/COA5/SLC25A46/PET117/UQCC1/FASTKD3/COA1	27
GO:0006631	BP	GO:0006631	fatty acid metabolic process	170/5926	400/18903	1.37E-06	9.18E-05	7.89E-05	CD74/GSTP1/FABP3/FABP5/NR1H3/SCD/GPX4/TECR/ECH1/AKR1B1/AIG1/CD36/CRYL1/APOC1/SGPL1/HPGDS/ACAT1/PDK4/ECHS1/ASAH1/NAAA/CBR1/PTGES3/HADH/SCP2/PLA2G15/NDUFAB1/ADH5/FABP1/ETFA/TNFRSF1A/ETFB/GSTM4/MGLL/LTC4S/EPHX1/ACADVL/DBI/MIF/CYP2S1/PHYH/ALKBH7/ELOVL1/ACSM5/ADTRP/ANXA1/HSD17B10/EIF6/CAV1/HADHA/POR/HACD3/ECI2/DECR1/ABHD12/ABCD4/HADHB/ACSF2/HSD17B8/AKR1C1/BDH2/ACAA2/PCK2/PCCB/PTGR1/ACADM/HSD17B4/PDK2/…	170
GO:0010821	BP	GO:0010821	regulation of mitochondrion organization	75/5926	150/18903	1.39E-06	9.26E-05	7.95E-05	SLC25A6/HSPA1A/SLC25A5/LMNA/PARK7/FAM162A/PYCARD/PRELID1/FIS1/SSBP1/BNIP3L/VPS35/SLC35F6/HAX1/BAX/GHITM/VDAC1/INF2/TFRC/BNIP3/KDR/FBXO7/GCLC/CHCHD10/SQSTM1/BMF/PDCD5/CTTN/PID1/ACAA2/PARL/MTCH2/STOML2/FXN/ATP13A2/STAT2/IGF1/PSMD10/PPARG/TRIAP1/RALA/TIGAR/BCL2L1/SPIRE1/OMA1/VPS13C/GZMB/PDE2A/BAD/TP53/GPER1/DDHD1/SREBF1/DDHD2/ZNF205/PRMT6/ADCK1/HTRA2/MFF/RHOT2/HDAC6/PPARGC1A/VAT1/MGARP/TMEM135/NMT1/…	75
GO:0009201	BP	GO:0009201	ribonucleoside triphosphate biosynthetic process	64/5926	123/18903	1.42E-06	9.31E-05	8.00E-05	TMSB4X/NDUFB5/NDUFB4/NDUFB11/NDUFB2/NDUFC2/NDUFV2/ENO1/NDUFA12/NDUFA2/NDUFA3/NDUFS5/NDUFS4/NDUFB8/NDUFA1/SDHC/NDUFS7/SDHB/NDUFAB1/NDUFV1/NDUFS3/SDHD/NDUFA6/ALDOA/NDUFB10/NDUFB7/PARP1/NDUFA9/NDUFA13/NME4/NDUFS6/NME3/IMPDH2/NDUFB9/NDUFC1/NDUFA8/NDUFS8/SDHA/NDUFA10/NDUFA5/NDUFA11/NDUFV3/NDUFB3/PID1/DGUOK/STOML2/UQCC3/NDUFS2/NDUFB6/DNAJC30/NDUFB1/NUDT2/UCKL1/VCP/PRKAG2/PPARA/UCK1/CTPS2/PPARGC1A/LDHC/…	64
GO:0046916	BP	GO:0046916	cellular transition metal ion homeostasis	61/5926	116/18903	1.56E-06	0.000101653	8.73E-05	SLC40A1/HMOX1/FTL/FTH1/SOD1/PRNP/ATOX1/NDFIP1/MT1G/MT2A/SLC46A1/ATP6AP1/MT1H/ISCU/MT1E/ATP6V1G1/TFRC/ALAS2/NUBP1/CCDC115/ARF1/SLC39A10/NCOA4/GLRX3/MYC/FXN/HFE/ATP13A2/IFNG/MT1M/IREB2/HAMP/TMEM199/TFR2/ACO1/SLC30A4/SLC39A4/SLC39A6/SLC39A13/CYB561/MT3/MT1X/MT1F/SCO1/ANKRD9/SLC30A2/CCDC22/CYBRD1/SLC31A1/ABCB7/SRI/CYB561A3/SLC31A2/ATP7A/SLC11A2/ATP6V0D1/MT1A/LCK/FRRS1/ABCB6/AP3D1	61
GO:0009141	BP	GO:0009141	nucleoside triphosphate metabolic process	120/5926	267/18903	1.89E-06	0.000121616	0.000104489	SAMHD1/TMSB4X/HSPA1B/HSPA1A/GAPDH/SMPDL3A/HSPA8/TPI1/NDUFB5/NDUFB4/NDUFB11/NDUFB2/NDUFC2/NDUFV2/ENO1/NDUFA12/GIMAP7/NDUFA2/NDUFA3/PFKL/ATP1B1/ADA/DDIT4/RAN/LDHA/NDUFS5/NDUFS4/NDUFB8/FIS1/RHOA/NDUFA1/SDHC/NDUFS7/SDHB/NDUFAB1/NDUFV1/NDUFS3/SDHD/NDUFA6/ALDOA/NDUFB10/NDUFB7/SLC4A1/PARP1/NDUFA9/NDUFA13/NME4/NDUFS6/NME3/IMPDH2/ALDOB/NDUFB9/NDUFC1/NDUFA8/PGAM1/NDUFS8/SDHA/PKM/NDUFA10/NDUFA5/EIF6/NDUFA11…	120
GO:0042176	BP	GO:0042176	regulation of protein catabolic process	155/5926	361/18903	1.94E-06	0.000123761	0.000106331	CST3/EEF1A1/TIMP1/RPL11/UBB/HSP90AA1/CTSA/HSPA1B/APOE/HSPA1A/HSP90AB1/CD81/PSME2/EIF3H/LRP1/ATRAID/PSME1/OAZ1/NDFIP1/RDX/SUMO2/VPS28/UBXN1/SNX9/BCAP31/PARK7/ANXA2/DAB2/PSMC2/PSMC4/CDK5RAP3/RBX1/RAD23A/VPS35/NDUFA13/PSMC5/PITHD1/DDRGK1/HERPUD1/ODC1/EZR/GCLC/CAV1/SMAD7/OAZ2/IL33/PSMF1/TNF/PSMC3/PSMD3/CDKN1B/LPCAT1/COMMD1/EGFR/KEAP1/HFE/SNRNP70/ATP13A2/SUMO1/PSMC1/TAF9/RCHY1/IFNG/PLK2/TNFRSF1B/PSMC6…	155
GO:0009152	BP	GO:0009152	purine ribonucleotide biosynthetic process	102/5926	220/18903	1.99E-06	0.000125481	0.000107809	TMSB4X/PPT1/TECR/NDUFB5/NDUFB4/NDUFB11/NDUFB2/NDUFC2/ACAT1/NDUFV2/ENO1/NDUFA12/PDK4/APRT/NDUFA2/NDUFA3/ADA/NDUFS5/NDUFS4/NDUFB8/NDUFA1/SDHC/NDUFS7/SDHB/NDUFAB1/PDHB/NDUFV1/NDUFS3/SDHD/NDUFA6/ALDOA/NDUFB10/HPRT1/NDUFB7/PARP1/NDUFA9/NDUFA13/NME4/NDUFS6/NME3/IMPDH2/NDUFB9/NDUFC1/NDUFA8/ELOVL1/NDUFS8/SDHA/NDUFA10/NDUFA5/NDUFA11/PPCS/NDUFV3/PAPSS2/NDUFB3/PID1/ADCY7/AK3/DGUOK/AK2/STOML2/PDK2/UQCC3/NDUF…	102
GO:0019080	BP	GO:0019080	viral gene expression	54/5926	100/18903	2.11E-06	0.000130567	0.000112178	JUN/EIF3D/EIF3F/EIF3L/SSB/EIF3G/MGAT1/CANX/SPCS1/CCL3/PCBP2/NUCKS1/ZFP36/CCL4/MCTS1/PRMT1/LARP7/PSMC3/MAN1B1/CSDE1/EIF3A/SNW1/DENR/SMARCB1/CSNK1A1/FUT8/HEXIM1/IFITM3/MGAT2/SPCS3/TARBP2/TARDBP/ST3GAL1/EIF2D/ST6GALNAC4/HDAC1/TRIM14/CCL5/TRIM32/PTBP1/EIF2AK4/RRP1B/RSF1/MAN2A1/TFAP4/MOGS/SMARCA4/EDEM2/TRIM13/PARP10/MGAT4B/REST/ST6GAL1/GTF2B	54
GO:0034620	BP	GO:0034620	cellular response to unfolded protein	54/5926	100/18903	2.11E-06	0.000130567	0.000112178	HSPA1B/HSPA1A/HSPA8/TMBIM6/HSPD1/CDK5RAP3/TMED2/HSPA5/BAX/SERP1/ATF3/DDRGK1/HSPA6/HERPUD1/EIF2S1/CCND1/HSF1/HSPA2/COPS5/CREB3/BAG3/OS9/XBP1/UFL1/RHBDD2/ATF6B/DERL2/VCP/TM7SF3/STUB1/DNAJC10/ERLEC1/HSPB8/AMFR/NCK1/MBTPS2/OPTN/MBTPS1/DDIT3/HSPA14/CREB3L4/HSPA9/WFS1/TBL2/BFAR/DERL1/ERMP1/ATF4/DNAJB9/BOK/TMTC4/DAB2IP/PIK3R1/BAK1	54
GO:0042168	BP	GO:0042168	heme metabolic process	30/5926	46/18903	2.34E-06	0.000143863	0.000123602	HMOX1/BLVRB/SLCO2B1/TMEM14C/SLC25A39/SLC46A1/BLVRA/ALAS2/UROD/TMEM14B/HMBS/BDH2/NFE2L1/FXN/FECH/IREB2/ALAD/UROS/PGRMC1/PPOX/SLC25A38/ABCB7/SLC6A9/HMOX2/SLC11A2/IBA57/SLCO1B3/ABCB6/CPOX/SLCO1B1	30
GO:0007007	BP	GO:0007007	inner mitochondrial membrane organization	27/5926	40/18903	2.78E-06	0.000169121	0.000145303	GHITM/NDUFA13/CHCHD10/TIMM8B/TIMM13/TIMM9/SAMM50/UQCC3/MTX2/IMMT/APOO/CHCHD6/TMEM11/TIMM10/ROMO1/OMA1/APOOL/TIMM10B/CHCHD3/ADCK1/HSPA9/SLC25A46/MTX3/TIMM22/AGK/LETM1/AFG3L2	27
GO:0006490	BP	GO:0006490	oligosaccharide-lipid intermediate biosynthetic process	16/5926	19/18903	2.93E-06	0.000176141	0.000151334	MPDU1/SRD5A3/DPAGT1/ALG3/ALG8/ALG2/ALG1/ALG12/ALG14/DOLK/RFT1/NUS1/DOLPP1/ALG10/ALG9/ALG10B	16
GO:0009062	BP	GO:0009062	fatty acid catabolic process	54/5926	101/18903	3.15E-06	0.000188183	0.00016168	ECH1/AIG1/ACAT1/ECHS1/HADH/SCP2/PLA2G15/FABP1/ETFA/ETFB/ACADVL/PHYH/ADTRP/HSD17B10/HADHA/ECI2/DECR1/ABCD4/HADHB/BDH2/ACAA2/PCK2/PCCB/ACADM/HSD17B4/ILVBL/PEX2/ECHDC1/ACOT8/ACAA1/ACADS/ECHDC2/IVD/PPARD/MCEE/ABHD3/PCK1/EHHADH/LPIN1/PEX7/DECR2/PPARA/NUDT7/ACOX2/GCDH/TYSND1/CROT/PCCA/CRAT/CPT2/PEX13/ACADL/MCAT/ACOX3	54
GO:0072522	BP	GO:0072522	purine-containing compound biosynthetic process	113/5926	251/18903	3.37E-06	0.000196472	0.000168802	TMSB4X/PPT1/TECR/NDUFB5/NDUFB4/NDUFB11/NDUFB2/NDUFC2/ACAT1/NDUFV2/ENO1/NDUFA12/PDK4/APRT/NDUFA2/NDUFA3/ADA/NDUFS5/NDUFS4/NDUFB8/GUK1/NDUFA1/SDHC/NDUFS7/SDHB/NDUFAB1/PDHB/NDUFV1/NDUFS3/SDHD/NDUFA6/ALDOA/NDUFB10/HPRT1/NDUFB7/PARP1/SHMT1/NDUFA9/NDUFA13/NME4/NDUFS6/NME3/IMPDH2/NDUFB9/NDUFC1/NDUFA8/ELOVL1/NDUFS8/SDHA/NDUFA10/NDUFA5/NDUFA11/PPCS/NDUFV3/PAPSS2/NDUFB3/PID1/ADCY7/AK3/DGUOK/AK2/STOML2/PDK2…	113
GO:0006778	BP	GO:0006778	porphyrin-containing compound metabolic process	33/5926	53/18903	3.41E-06	0.000196472	0.000168802	HMOX1/BLVRB/SLCO2B1/TMEM14C/SLC25A39/SLC46A1/BLVRA/ALAS2/UROD/TMEM14B/HMBS/SPTA1/BDH2/NFE2L1/FXN/FECH/SUCLA2/IREB2/ALAD/UROS/PGRMC1/PPOX/SLC25A38/ABCB7/SLC6A9/HMOX2/EIF2AK1/SLC11A2/IBA57/SLCO1B3/ABCB6/CPOX/SLCO1B1	33
GO:0065002	BP	GO:0065002	intracellular protein transmembrane transport	33/5926	53/18903	3.41E-06	0.000196472	0.000168802	TOMM7/HSPD1/DNAJC15/SEC62/TRAM1/HSPA5/TOMM20/SEC61B/SEC61G/DNAJC19/TIMM50/TIMM17B/AIFM1/SEC61A1/PEX2/PEX10/TIMM23/ROMO1/RTN2/TIMM21/TIMM44/PEX7/TIMM17A/PEX12/PEX16/TRAM2/GRPEL2/PEX1/PEX13/PEX26/CHCHD4/TRAM1L1/ZFAND2B	33
GO:0006754	BP	GO:0006754	ATP biosynthetic process	56/5926	106/18903	3.42E-06	0.000196472	0.000168802	TMSB4X/NDUFB5/NDUFB4/NDUFB11/NDUFB2/NDUFC2/NDUFV2/ENO1/NDUFA12/NDUFA2/NDUFA3/NDUFS5/NDUFS4/NDUFB8/NDUFA1/SDHC/NDUFS7/SDHB/NDUFAB1/NDUFV1/NDUFS3/SDHD/NDUFA6/ALDOA/NDUFB10/NDUFB7/PARP1/NDUFA9/NDUFA13/NDUFS6/NDUFB9/NDUFC1/NDUFA8/NDUFS8/SDHA/NDUFA10/NDUFA5/NDUFA11/NDUFV3/NDUFB3/PID1/DGUOK/STOML2/UQCC3/NDUFS2/NDUFB6/DNAJC30/NDUFB1/NUDT2/VCP/PRKAG2/PPARA/PPARGC1A/LDHC/NDUFA7/SPHK2	56
GO:1901607	BP	GO:1901607	alpha-amino acid biosynthetic process	41/5926	71/18903	3.75E-06	0.000213801	0.00018369	GLUL/ADI1/PCBD1/PARK7/APIP/SDS/SHMT1/SDSL/BCAT2/PLOD3/ILVBL/ENOPH1/AASDHPPT/ASS1/GOT1/AGXT/PAH/SHMT2/PYCR2/ASNSD1/GLUD1/MTAP/GOT2/CPS1/SEPHS2/BCAT1/BHMT/MTR/OAT/MTHFR/SRR/PHGDH/OTC/MTHFD1/ALDH18A1/GLS2/PSPH/AGXT2/SEPHS1/PCBD2/CAD	41
GO:0046686	BP	GO:0046686	response to cadmium ion	36/5926	60/18903	4.30E-06	0.000242738	0.000208552	HMOX1/JUN/SOD1/PRNP/MT1G/MT2A/CYBB/CAT/MT1H/MT1E/GCLC/SORD/CDKN1B/HAAO/EGFR/ERCC1/HSF1/SUMO1/GSS/MT1M/PCNA/ALAD/HESX1/NPC1/MT3/MT1X/FOS/MT1F/NUDT1/ATP7A/MT1A/CDK1/MAPK9/ABCB6/AKR1C3/KIT	36
GO:0006790	BP	GO:0006790	sulfur compound metabolic process	145/5926	338/18903	4.33E-06	0.000242819	0.000208621	GSTP1/GPX4/PPT1/AKR1A1/TECR/ADI1/SOD1/GSTK1/LYRM4/GSTO1/HPGDS/ACAT1/SMS/PDK4/SULT1A1/PARK7/MGST2/IDH1/NDUFAB1/SULT1A2/PDHB/NDST3/GSTM4/APIP/ISCU/PMVK/GSTM3/MPST/SUCLG2/SLC25A19/ARL6IP5/ELOVL1/NUBP1/ACSM5/GCLC/GNS/ABHD14B/PPCS/GLB1/SUCLG1/AHCY/NFU1/GLO1/EDNRB/ACSF2/PAPSS2/GLRX3/CHST13/HAGH/MAT2A/CHST7/ETHE1/HSD17B4/PDK2/FXN/BGN/ISCA2/ENOPH1/HSCB/MAT2B/MCCC1/SUCLA2/ACOT11/EXT2/AGXT/CHST12/MPC2/BOLA…	145
GO:0008630	BP	GO:0008630	intrinsic apoptotic signaling pathway in response to DNA damage	54/5926	102/18903	4.67E-06	0.000259341	0.000222817	CD74/HMOX1/RPS3/RPL26/CXCL12/TPT1/RPS27L/DDIT4/PYCARD/TNFRSF1A/BAX/MIF/CD44/ZNF385A/TMEM109/FNIP2/TNF/HNRNPK/IFI16/TAF9/TNFRSF1B/TMEM161A/SNW1/NUPR1/BAG6/TRIAP1/ATM/DYRK2/BCL2L1/CDKN1A/CDIP1/BAD/TP53/CRIP1/BRCA2/HIC1/TRIM32/CHEK2/HTRA2/ABL1/SNAI1/MAEL/MSH2/RAD9A/MLH1/ING2/CASP9/EPHA2/BOK/CIDEB/BCL2L10/TAF9B/PIK3R1/BAK1	54
GO:0048193	BP	GO:0048193	Golgi vesicle transport	130/5926	298/18903	4.83E-06	0.000266184	0.000228695	VAMP5/ERGIC3/BCAP31/PLPP3/TMED9/GGA2/SCAMP2/COPE/SNX2/LMAN2/PDCD6/LAPTM5/YIF1B/TMED10/COPZ1/TMED2/KDELR2/ARL1/LMAN1/KDELR1/VTI1B/TMED3/YIF1A/TRAPPC2L/VAMP7/TMED4/GOLGA4/TMED1/RER1/TRAPPC3/CCDC91/AP4M1/TRAPPC1/SNX8/GCC2/COMMD1/VAPA/USE1/IER3IP1/BET1/SAR1B/ARF3/RAB13/GOSR2/ARF5/INSIG1/RAB8A/BBS2/TMEM115/VPS51/TMED7/PEF1/SNX3/SCAMP3/COPZ2/SEC13/RANGRF/TRAPPC3L/LAMP1/EHD3/EXOC6B/VCP/GOPC/GABARAPL2/TR…	130
GO:0001732	BP	GO:0001732	formation of cytoplasmic translation initiation complex	14/5926	16/18903	5.27E-06	0.000287879	0.000247335	EIF3D/EIF3E/EIF3K/EIF3F/EIF3H/EIF3L/EIF3G/EIF3I/EIF3M/EIF2S2/EIF3A/EIF3J/EIF5/EIF3CL	14
GO:0009206	BP	GO:0009206	purine ribonucleoside triphosphate biosynthetic process	60/5926	117/18903	5.48E-06	0.000296522	0.000254761	TMSB4X/NDUFB5/NDUFB4/NDUFB11/NDUFB2/NDUFC2/NDUFV2/ENO1/NDUFA12/NDUFA2/NDUFA3/NDUFS5/NDUFS4/NDUFB8/NDUFA1/SDHC/NDUFS7/SDHB/NDUFAB1/NDUFV1/NDUFS3/SDHD/NDUFA6/ALDOA/NDUFB10/NDUFB7/PARP1/NDUFA9/NDUFA13/NME4/NDUFS6/NME3/IMPDH2/NDUFB9/NDUFC1/NDUFA8/NDUFS8/SDHA/NDUFA10/NDUFA5/NDUFA11/NDUFV3/NDUFB3/PID1/DGUOK/STOML2/UQCC3/NDUFS2/NDUFB6/DNAJC30/NDUFB1/NUDT2/VCP/PRKAG2/PPARA/PPARGC1A/LDHC/NME7/NDUFA7/SPHK2	60
GO:0070129	BP	GO:0070129	regulation of mitochondrial translation	19/5926	25/18903	5.65E-06	0.000303304	0.000260588	C1QBP/COA3/TSFM/TRMT10C/MALSU1/SHMT2/RPUSD3/UQCC2/RMND1/TRUB2/TACO1/MRPS27/LRPPRC/RPUSD4/NGRN/FASTKD3/FASTKD2/ALKBH1/MPV17L2	19
GO:0006458	BP	GO:0006458	'de novo' protein folding	27/5926	41/18903	5.71E-06	0.000304162	0.000261325	CD74/HSPA1B/HSPA1A/HSPA8/FKBP1A/ST13/HSPE1/HSPD1/HSPH1/DNAJB1/PTGES3/DNAJB4/HSPA5/CCT2/HSPA6/TOR2A/HSPA2/DNAJC7/DNAJC2/SDF2L1/BAG1/ENTPD5/HSPA14/HSPA9/DNAJB12/SDF2/CHCHD4	27
GO:0006066	BP	GO:0006066	alcohol metabolic process	155/5926	367/18903	5.99E-06	0.000316277	0.000271734	CETP/NPC2/ALDH2/APOE/ISYNA1/AKR1A1/IDH2/TPI1/SOD1/AKR1B1/APOC1/PCBD1/SULT1A1/ASAH1/PARK7/NAAA/DHRS3/DAB2/PLPP3/IDH1/IDH3G/SULT1A2/ADH5/ABCA1/CAT/P2RY6/AKR7A2/CLN8/PMVK/ACADVL/STARD3/SCARB1/SNX17/SPTLC3/POR/HRH1/PLPP2/SPTSSA/SORD/CD244/QDPR/EDNRB/SGPP1/AKR1C1/SRD5A3/ACAA2/RDH11/ACO2/PCK2/NFE2L1/IDH3B/PLPP1/PNPLA4/DPAGT1/LHCGR/HSD17B7/COQ2/TSKU/CYB5R3/IGF1/FDPS/LIMA1/GOT1/AKR1C2/INSIG1/NR1H4/RDH14/…	155
GO:0000462	BP	GO:0000462	maturation of SSU-rRNA from tricistronic rRNA transcript (SSU-rRNA, 5.8S rRNA, LSU-rRNA)	26/5926	39/18903	6.06E-06	0.000317478	0.000272766	RPS19/RPS16/RPS8/RPS14/RPS21/UTP3/GTF2H5/MRPS11/NGDN/TSR2/ABT1/ERCC2/UTP4/WDR46/DCAF13/BMS1/RCL1/TBL3/RPP40/UTP6/RRS1/BYSL/UTP23/TSR1/PWP2/NOP9	26
GO:0019395	BP	GO:0019395	fatty acid oxidation	57/5926	110/18903	6.16E-06	0.000320158	0.000275069	FABP3/ECH1/ACAT1/PDK4/ECHS1/HADH/SCP2/ADH5/FABP1/ETFA/ETFB/ACADVL/PHYH/HSD17B10/HADHA/POR/ECI2/DECR1/ABCD4/HADHB/BDH2/ACAA2/ACADM/HSD17B4/ILVBL/ADIPOR1/APPL2/PEX2/ECHDC1/PRKAG2/ACOT8/FMO4/ACAA1/ACADS/ECHDC2/IVD/PPARD/EHHADH/ADH4/PEX7/DECR2/PPARA/ACOX2/SIRT4/GCDH/TYSND1/PPARGC1A/CROT/CYP4V2/CRAT/CPT2/PEX13/SOX9/ACADL/MCAT/ALOX15/ACOX3	57
GO:0035967	BP	GO:0035967	cellular response to topologically incorrect protein	61/5926	120/18903	6.62E-06	0.000340995	0.000292971	HSPA1B/HSPA1A/HSPA8/TMBIM6/HSPD1/CDK5RAP3/AUP1/RNF5/TMED2/HSPA5/BAX/SERP1/ATF3/DDRGK1/HSPA6/HERPUD1/EIF2S1/CCND1/HSF1/HSPA2/COPS5/CREB3/BAG3/OS9/XBP1/UFL1/RHBDD2/BAG6/ATF6B/SDF2L1/DERL2/VCP/TM7SF3/STUB1/DNAJC10/ERLEC1/HSPB8/AMFR/NCK1/MBTPS2/OPTN/MBTPS1/DDIT3/HSPA14/CREB3L4/HSPA9/WFS1/DNAJB12/RNF126/TBL2/BFAR/HDAC6/DERL1/ERMP1/ATF4/DNAJB9/BOK/TMTC4/DAB2IP/PIK3R1/BAK1	61
GO:0009199	BP	GO:0009199	ribonucleoside triphosphate metabolic process	111/5926	249/18903	7.13E-06	0.00036462	0.000313269	TMSB4X/HSPA1B/HSPA1A/GAPDH/HSPA8/TPI1/NDUFB5/NDUFB4/NDUFB11/NDUFB2/NDUFC2/NDUFV2/ENO1/NDUFA12/GIMAP7/NDUFA2/NDUFA3/PFKL/ATP1B1/DDIT4/RAN/LDHA/NDUFS5/NDUFS4/NDUFB8/FIS1/RHOA/NDUFA1/SDHC/NDUFS7/SDHB/NDUFAB1/NDUFV1/NDUFS3/SDHD/NDUFA6/ALDOA/NDUFB10/NDUFB7/SLC4A1/PARP1/NDUFA9/NDUFA13/NME4/NDUFS6/NME3/IMPDH2/ALDOB/NDUFB9/NDUFC1/NDUFA8/PGAM1/NDUFS8/SDHA/PKM/NDUFA10/NDUFA5/EIF6/NDUFA11/NDUFV3/NDUFB3/PGK1…	111
GO:0009145	BP	GO:0009145	purine nucleoside triphosphate biosynthetic process	60/5926	118/18903	7.76E-06	0.00039355	0.000338124	TMSB4X/NDUFB5/NDUFB4/NDUFB11/NDUFB2/NDUFC2/NDUFV2/ENO1/NDUFA12/NDUFA2/NDUFA3/NDUFS5/NDUFS4/NDUFB8/NDUFA1/SDHC/NDUFS7/SDHB/NDUFAB1/NDUFV1/NDUFS3/SDHD/NDUFA6/ALDOA/NDUFB10/NDUFB7/PARP1/NDUFA9/NDUFA13/NME4/NDUFS6/NME3/IMPDH2/NDUFB9/NDUFC1/NDUFA8/NDUFS8/SDHA/NDUFA10/NDUFA5/NDUFA11/NDUFV3/NDUFB3/PID1/DGUOK/STOML2/UQCC3/NDUFS2/NDUFB6/DNAJC30/NDUFB1/NUDT2/VCP/PRKAG2/PPARA/PPARGC1A/LDHC/NME7/NDUFA7/SPHK2	60
GO:0030003	BP	GO:0030003	cellular cation homeostasis	202/5926	499/18903	7.84E-06	0.00039458	0.000339009	SLC40A1/HMOX1/FTL/MCOLN1/GRN/CXCL12/CLIC2/CDH5/TPT1/HSP90B1/APOE/FTH1/CYBA/CALR/PPT1/SOD1/FKBP1A/CALM2/PRNP/GSTO1/RAB20/ATOX1/CALM3/TMBIM6/NDFIP1/MT1G/MT2A/BCAP31/ATP1B1/SLC46A1/SLC9A9/ATP6V1F/YWHAE/ATP1B3/FIS1/TGM2/CCR1/ATP6AP2/ATP6AP1/ATP6V0E1/SMDT1/MT1H/P2RY6/CCL3/MCUR1/ATP1A1/ISCU/SLC4A1/KCNMA1/MT1E/BAX/TRPV4/ATP6V1G1/CD40/TFRC/SLC4A7/TRDN/BNIP3/ALAS2/HERPUD1/NUBP1/CAV1/CCDC115/ATP2B1/MICU3/A…	202
GO:0046112	BP	GO:0046112	nucleobase biosynthetic process	15/5926	18/18903	7.91E-06	0.000395095	0.000339451	APRT/ADA/HPRT1/SHMT1/SHMT2/PRPS1/UMPS/CPS1/CMPK1/GMPS/PAICS/DHODH/PPAT/CTPS2/CAD	15
GO:0009144	BP	GO:0009144	purine nucleoside triphosphate metabolic process	110/5926	247/18903	8.26E-06	0.000409333	0.000351685	SAMHD1/TMSB4X/HSPA1B/HSPA1A/GAPDH/HSPA8/TPI1/NDUFB5/NDUFB4/NDUFB11/NDUFB2/NDUFC2/NDUFV2/ENO1/NDUFA12/GIMAP7/NDUFA2/NDUFA3/PFKL/ATP1B1/ADA/DDIT4/RAN/LDHA/NDUFS5/NDUFS4/NDUFB8/FIS1/RHOA/NDUFA1/SDHC/NDUFS7/SDHB/NDUFAB1/NDUFV1/NDUFS3/SDHD/NDUFA6/ALDOA/NDUFB10/NDUFB7/SLC4A1/PARP1/NDUFA9/NDUFA13/NME4/NDUFS6/NME3/IMPDH2/ALDOB/NDUFB9/NDUFC1/NDUFA8/PGAM1/NDUFS8/SDHA/PKM/NDUFA10/NDUFA5/EIF6/NDUFA11/NDUFV3/…	110
GO:0051604	BP	GO:0051604	protein maturation	143/5926	336/18903	8.35E-06	0.00041079	0.000352936	LGMN/CTSL/CD5L/PLA2G7/MAFB/CTSS/CALR/FKBP1A/PRNP/BACE2/S100A10/ENO1/PRCP/HSPD1/CARD16/PRDX4/ANXA2/PYCARD/CYCS/CASP1/SPCS2/CTSZ/SEC11A/SPCS1/ATP6AP2/CTSH/NDUFAB1/APH1A/PARP1/PRKACB/NAA38/METAP2/APOH/CCS/AIP/TSPAN15/BACE1/DHPS/SEC11C/SRGN/ACE/NFU1/NAA20/CLN5/GLRX3/PGK1/PARL/PSENEN/PLGRKT/SOX4/STOML2/IFI16/FXN/SNAPIN/NAA10/F8/TMEM208/ISCA2/MMP14/AASDHPPT/GCSH/DDI2/BOLA3/CASP6/PMPCB/MYRF/LIPT1/NCSTN/…	143
GO:2001252	BP	GO:2001252	positive regulation of chromosome organization	55/5926	106/18903	8.46E-06	0.000412818	0.000354679	HNRNPA1/CCT7/SSBP1/CCT4/CCT3/CCT8/PKIB/TCP1/CCT2/CCT6A/HNRNPA2B1/CCT5/MPHOSPH8/ERCC1/RUVBL2/RAD50/TAL1/GNL3/MCRS1/SLX1A/ATM/TRIM28/SMC2/SETDB2/FBXO4/DNMT1/RUVBL1/TERF1/MAD2L1BP/ATF7IP2/ACTR8/NABP2/TFPT/DKC1/ACTL6A/SMC4/ZNF304/MAP3K4/POT1/GTF2H2/KAT5/TPR/SIRT6/TINF2/PNKP/FEN1/UCHL5/SLF2/SLX1B/INO80E/MAPK15/ACD/CDK2/ATRX/TERF2IP	55
GO:0006164	BP	GO:0006164	purine nucleotide biosynthetic process	108/5926	242/18903	8.86E-06	0.000429273	0.000368816	TMSB4X/PPT1/TECR/NDUFB5/NDUFB4/NDUFB11/NDUFB2/NDUFC2/ACAT1/NDUFV2/ENO1/NDUFA12/PDK4/APRT/NDUFA2/NDUFA3/ADA/NDUFS5/NDUFS4/NDUFB8/GUK1/NDUFA1/SDHC/NDUFS7/SDHB/NDUFAB1/PDHB/NDUFV1/NDUFS3/SDHD/NDUFA6/ALDOA/NDUFB10/HPRT1/NDUFB7/PARP1/NDUFA9/NDUFA13/NME4/NDUFS6/NME3/IMPDH2/NDUFB9/NDUFC1/NDUFA8/ELOVL1/NDUFS8/SDHA/NDUFA10/NDUFA5/NDUFA11/PPCS/NDUFV3/PAPSS2/NDUFB3/PID1/ADCY7/AK3/DGUOK/AK2/STOML2/PDK2/UQCC3…	108
GO:0034440	BP	GO:0034440	lipid oxidation	59/5926	116/18903	9.10E-06	0.000437397	0.000375796	PLA2G7/FABP3/ECH1/ACAT1/PDK4/ECHS1/HADH/SCP2/ADH5/FABP1/ETFA/ETFB/ACADVL/PHYH/HSD17B10/HADHA/POR/ECI2/DECR1/ABCD4/HADHB/BDH2/ACAA2/ACADM/HSD17B4/ILVBL/ADIPOR1/APPL2/PEX2/ECHDC1/SAMD1/PRKAG2/ACOT8/FMO4/ACAA1/ACADS/ECHDC2/IVD/PPARD/EHHADH/ADH4/PEX7/DECR2/PPARA/ACOX2/SIRT4/GCDH/TYSND1/PPARGC1A/CROT/CYP4V2/CRAT/CPT2/PEX13/SOX9/ACADL/MCAT/ALOX15/ACOX3	59
GO:0000723	BP	GO:0000723	telomere maintenance	74/5926	154/18903	1.03E-05	0.000492149	0.000422837	HSP90AA1/HNRNPA1/HSP90AB1/PTGES3/CCT7/CCT4/CCT3/CCT8/PKIB/TCP1/XRCC6/CCT2/NSMCE1/PARP1/CCT6A/HNRNPA2B1/TPRKB/CCT5/NOP10/APEX1/RAD51C/NHP2/MYC/RPA2/NSMCE3/ERCC1/TEN1/RUVBL2/RAD50/GNL3/MCRS1/SLX1A/ATM/PCNA/HNRNPC/FBXO4/RPA1/NSMCE4A/RUVBL1/TERF1/SRC/GAR1/BRCA2/EXOSC10/ERCC4/ACTR8/SMC6/NABP2/TFPT/DKC1/HNRNPU/ACTL6A/DCLRE1B/RPA3/MAP3K4/PIF1/TELO2/POT1/SIRT6/TINF2/HUS1/PNKP/PARP3/FEN1/RFC1/UCHL5/DCLRE1…	74
GO:0006875	BP	GO:0006875	cellular metal ion homeostasis	173/5926	420/18903	1.07E-05	0.000501728	0.000431067	SLC40A1/HMOX1/FTL/MCOLN1/CXCL12/CLIC2/CDH5/TPT1/HSP90B1/APOE/FTH1/CYBA/CALR/SOD1/FKBP1A/CALM2/PRNP/GSTO1/ATOX1/CALM3/TMBIM6/NDFIP1/MT1G/MT2A/BCAP31/ATP1B1/SLC46A1/YWHAE/ATP1B3/FIS1/TGM2/CCR1/ATP6AP1/SMDT1/MT1H/P2RY6/CCL3/MCUR1/ATP1A1/ISCU/KCNMA1/MT1E/BAX/TRPV4/ATP6V1G1/CD40/TFRC/TRDN/BNIP3/ALAS2/HERPUD1/NUBP1/CAV1/CCDC115/ATP2B1/MICU3/ARF1/CCL13/SLC39A10/HEXB/NCOA4/GLRX3/GRINA/TMCO1/MYC/STOML2/CX…	173
GO:0009408	BP	GO:0009408	response to heat	58/5926	114/18903	1.07E-05	0.000501728	0.000431067	HMOX1/CXCL12/HSP90AA1/HSPA1B/HSPA1A/HSP90AB1/SOD1/HSPB1/YWHAE/DNAJB1/CD14/DNAJB4/PDCD6/HSBP1/TRPV4/HSPA6/DNAJA4/IER5/GCLC/HDAC2/RBBP7/DNAJA1/EIF2S1/CHORDC1/CXCL10/HSF1/HSPA2/SUMO1/IGF1/BAG3/DNAJC7/TFEC/DNAJC2/ATM/EIF2B3/VCP/STUB1/NOS3/TRPV2/EIF2B4/MICA/THBS1/HTRA2/DNAJA3/EIF2B2/EIF2B5/LRP11/EIF2B1/SLU7/MICB/TPR/HSPB6/MSTN/CPB2/CD34/POLR2D/TRPV1/SLC52A3	58
GO:0044242	BP	GO:0044242	cellular lipid catabolic process	100/5926	222/18903	1.16E-05	0.000543034	0.000466555	FUCA1/PLA2G7/PPT1/ECH1/HEXA/AIG1/APOC1/SGPL1/ACAT1/ECHS1/ASAH1/MGST2/NAGA/NEU1/IDH1/HADH/SCP2/PLA2G15/PRDX6/FABP1/ETFA/ETFB/ENPP2/MGLL/ACADVL/SCARB1/PHYH/PLBD2/ADTRP/HSD17B10/HADHA/ECI2/DECR1/ABHD12/ABCD4/HADHB/HEXB/BDH2/SRD5A3/ACAA2/PCK2/PCCB/GLA/ACADM/GM2A/PNPLA4/HSD17B4/CYP26B1/PNPLA6/ILVBL/AOAH/PEX2/SIRT2/ECHDC1/ACOT8/PNPLA3/ACAA1/ACADS/CPS1/ECHDC2/BCO2/PNPLA7/IVD/PPARD/MCEE/DAGLA/MT3/PLD2/AB…	100
GO:0045732	BP	GO:0045732	positive regulation of protein catabolic process	95/5926	209/18903	1.21E-05	0.000559129	0.000480384	HSP90AA1/HSPA1B/APOE/HSPA1A/CD81/LRP1/OAZ1/NDFIP1/RDX/SUMO2/VPS28/SNX9/BCAP31/DAB2/PSMC2/PSMC4/RBX1/RAD23A/VPS35/NDUFA13/PSMC5/DDRGK1/HERPUD1/EZR/GCLC/CAV1/SMAD7/OAZ2/IL33/TNF/PSMC3/CDKN1B/LPCAT1/KEAP1/SUMO1/PSMC1/RCHY1/IFNG/PLK2/TNFRSF1B/PSMC6/DNAJB2/ECSCR/PSMD10/RILP/NUPR1/HSPBP1/BAG6/DDB1/CSNK1A1/ASB9/RHBDD3/HAMP/SIRT2/VCP/SNF8/BBS7/CSNK1E/STUB1/BAG2/SGSM3/GGA1/OAZ3/SOX17/RNF14/WNT5A/PACSIN3/T…	95
GO:0002478	BP	GO:0002478	antigen processing and presentation of exogenous peptide antigen	26/5926	40/18903	1.22E-05	0.000559129	0.000480384	CD74/HLA-DRB1/LGMN/HLA-DRA/CTSL/HLA-DPA1/HLA-DPB1/CTSD/HLA-DMA/HLA-DMB/B2M/HLA-DRB5/FCER1G/CTSS/HLA-E/HLA-A/HLA-DQA1/HLA-DQB1/CTSF/FCGR2B/TAP2/HLA-DOA/CTSV/CLEC4A/IFI30/IKBKB	26
GO:0046034	BP	GO:0046034	ATP metabolic process	98/5926	217/18903	1.24E-05	0.00056734	0.000487439	TMSB4X/HSPA1B/HSPA1A/GAPDH/HSPA8/TPI1/NDUFB5/NDUFB4/NDUFB11/NDUFB2/NDUFC2/NDUFV2/ENO1/NDUFA12/NDUFA2/NDUFA3/PFKL/ATP1B1/DDIT4/LDHA/NDUFS5/NDUFS4/NDUFB8/FIS1/NDUFA1/SDHC/NDUFS7/SDHB/NDUFAB1/NDUFV1/NDUFS3/SDHD/NDUFA6/ALDOA/NDUFB10/NDUFB7/SLC4A1/PARP1/NDUFA9/NDUFA13/NDUFS6/ALDOB/NDUFB9/NDUFC1/NDUFA8/PGAM1/NDUFS8/SDHA/PKM/NDUFA10/NDUFA5/EIF6/NDUFA11/NDUFV3/NDUFB3/PGK1/PID1/OLA1/DGUOK/AK2/STOML2/ARL2/…	98
GO:0043648	BP	GO:0043648	dicarboxylic acid metabolic process	50/5926	95/18903	1.28E-05	0.00058252	0.000500481	GLUL/IDH2/QPRT/MDH1/MDH2/SLC46A1/IDH1/SDHB/SHMT1/GRHPR/PHYH/KYNU/ME1/SDHA/GCLC/FH/HAAO/PCK2/IDH3B/MRPS36/AASDHPPT/ASS1/GOT1/SUCLA2/NR1H4/SHMT2/KMO/ATIC/UROC1/GLUD1/ACOT8/GOT2/ME2/FTCD/MTHFD2/ACOT4/OAT/PCK1/NIT2/MTHFD1/ALDH5A1/ALDH4A1/ADHFE1/ALDH18A1/ACMSD/GLS2/ACSF3/ALDH1L1/ME3/FPGS	50
GO:0015986	BP	GO:0015986	proton motive force-driven ATP synthesis	42/5926	76/18903	1.31E-05	0.000588107	0.000505281	NDUFB5/NDUFB4/NDUFB11/NDUFB2/NDUFC2/NDUFV2/NDUFA12/NDUFA2/NDUFA3/NDUFS5/NDUFS4/NDUFB8/NDUFA1/SDHC/NDUFS7/SDHB/NDUFAB1/NDUFV1/NDUFS3/SDHD/NDUFA6/NDUFB10/NDUFB7/NDUFA9/NDUFA13/NDUFS6/NDUFB9/NDUFC1/NDUFA8/NDUFS8/SDHA/NDUFA10/NDUFA5/NDUFA11/NDUFV3/NDUFB3/STOML2/NDUFS2/NDUFB6/DNAJC30/NDUFB1/NDUFA7	42
GO:0016053	BP	GO:0016053	organic acid biosynthetic process	139/5926	328/18903	1.44E-05	0.000643822	0.000553149	CD74/GATM/GSTP1/FABP5/NR1H3/SCD/GPX4/GLUL/AKR1A1/TECR/ADI1/MGST3/APOC1/HPGDS/PCBD1/PDK4/PARK7/CBR1/PYCARD/MGST2/CASP1/PTGES3/RBP1/SCP2/NDUFAB1/GSTM4/APIP/MGLL/LTC4S/SDS/SHMT1/ACADVL/MIF/SDSL/ELOVL1/KYNU/ACSM5/ANXA1/HSD17B10/EIF6/HACD3/HSD17B8/HAAO/BCAT2/GAMT/NAIP/PLOD3/ILVBL/DEGS1/ENOPH1/AASDHPPT/ASS1/GOT1/SUCLA2/INSIG1/AGXT/XBP1/NR1H4/PAH/GGT7/SHMT2/NR1H2/KMO/TBXAS1/PYCR2/PTGES2/ASNSD1/GLUD1/OXS…	139
GO:1904874	BP	GO:1904874	positive regulation of telomerase RNA localization to Cajal body	13/5926	15/18903	1.48E-05	0.000657636	0.000565017	CCT7/CCT4/CCT3/CCT8/TCP1/CCT2/CCT6A/CCT5/NOP10/NHP2/RUVBL2/RUVBL1/DKC1	13
GO:0032206	BP	GO:0032206	positive regulation of telomere maintenance	38/5926	67/18903	1.50E-05	0.000659052	0.000566234	HNRNPA1/CCT7/CCT4/CCT3/CCT8/PKIB/TCP1/CCT2/CCT6A/HNRNPA2B1/CCT5/ERCC1/RUVBL2/RAD50/GNL3/MCRS1/SLX1A/ATM/FBXO4/RUVBL1/TERF1/ACTR8/NABP2/TFPT/DKC1/ACTL6A/MAP3K4/POT1/SIRT6/TINF2/PNKP/UCHL5/SLX1B/INO80E/MAPK15/ACD/ATRX/TERF2IP	38
GO:0019079	BP	GO:0019079	viral genome replication	64/5926	130/18903	1.52E-05	0.000659052	0.000566234	EEF1A1/PPIA/PPIB/HSPA8/BST2/PABPC1/CD209/ISG15/OAS1/IFI27/RAD23A/IFIT1/PCBP2/NUCKS1/CD28/BANF1/OAS3/HACD3/TNF/OAS2/PPIH/STOM/MPHOSPH8/VAPA/CLEC4M/DEK/ZBED1/PPIE/NFIA/IFI16/LAMTOR5/APOBEC3G/TRIM38/CNOT7/SMARCB1/DDB1/MX1/APOBEC3C/TRIM28/VCP/IFITM3/NR5A2/TARBP2/DDX56/PCBP1/ILF3/PPID/CCL5/GBP7/PROX1/PPARA/EIF2AK4/HTATSF1/YTHDC2/IFIT5/CCL8/PLSCR1/CTBP1/OASL/ADAR/IFNB1/PARP10/TRIM6/CXCR6	64
GO:0019886	BP	GO:0019886	antigen processing and presentation of exogenous peptide antigen via MHC class II	21/5926	30/18903	1.53E-05	0.000659052	0.000566234	CD74/HLA-DRB1/LGMN/HLA-DRA/CTSL/HLA-DPA1/HLA-DPB1/CTSD/HLA-DMA/HLA-DMB/B2M/HLA-DRB5/FCER1G/CTSS/HLA-DQA1/HLA-DQB1/CTSF/FCGR2B/HLA-DOA/CTSV/IFI30	21
GO:0062125	BP	GO:0062125	regulation of mitochondrial gene expression	21/5926	30/18903	1.53E-05	0.000659052	0.000566234	C1QBP/CHCHD10/COA3/TSFM/TRMT10C/MALSU1/SHMT2/RPUSD3/UQCC2/THAP11/RMND1/TRUB2/TACO1/MRPS27/LRPPRC/RPUSD4/NGRN/FASTKD3/FASTKD2/ALKBH1/MPV17L2	21
GO:1901798	BP	GO:1901798	positive regulation of signal transduction by p53 class mediator	21/5926	30/18903	1.53E-05	0.000659052	0.000566234	RPL11/UBB/RPL26/RPS15/RPS7/RPL37/RPS20/RPL23/CDK5RAP3/ZNHIT1/SPRED1/ZNF385A/MYC/ATM/HEXIM1/HIC1/ING4/EEF1E1/EIF5A/PMAIP1/MSX1	21
GO:0009205	BP	GO:0009205	purine ribonucleoside triphosphate metabolic process	107/5926	242/18903	1.60E-05	0.000681001	0.000585092	TMSB4X/HSPA1B/HSPA1A/GAPDH/HSPA8/TPI1/NDUFB5/NDUFB4/NDUFB11/NDUFB2/NDUFC2/NDUFV2/ENO1/NDUFA12/GIMAP7/NDUFA2/NDUFA3/PFKL/ATP1B1/DDIT4/RAN/LDHA/NDUFS5/NDUFS4/NDUFB8/FIS1/RHOA/NDUFA1/SDHC/NDUFS7/SDHB/NDUFAB1/NDUFV1/NDUFS3/SDHD/NDUFA6/ALDOA/NDUFB10/NDUFB7/SLC4A1/PARP1/NDUFA9/NDUFA13/NME4/NDUFS6/NME3/IMPDH2/ALDOB/NDUFB9/NDUFC1/NDUFA8/PGAM1/NDUFS8/SDHA/PKM/NDUFA10/NDUFA5/EIF6/NDUFA11/NDUFV3/NDUFB3/PGK1…	107
GO:0046394	BP	GO:0046394	carboxylic acid biosynthetic process	138/5926	326/18903	1.65E-05	0.000698333	0.000599983	CD74/GATM/GSTP1/FABP5/NR1H3/SCD/GPX4/GLUL/AKR1A1/TECR/ADI1/MGST3/APOC1/HPGDS/PCBD1/PDK4/PARK7/CBR1/PYCARD/MGST2/CASP1/PTGES3/RBP1/SCP2/NDUFAB1/GSTM4/APIP/MGLL/LTC4S/SDS/SHMT1/ACADVL/MIF/SDSL/ELOVL1/KYNU/ACSM5/ANXA1/HSD17B10/EIF6/HACD3/HSD17B8/HAAO/BCAT2/GAMT/NAIP/PLOD3/ILVBL/DEGS1/ENOPH1/AASDHPPT/ASS1/GOT1/SUCLA2/INSIG1/AGXT/XBP1/NR1H4/PAH/GGT7/SHMT2/NR1H2/KMO/TBXAS1/PYCR2/PTGES2/ASNSD1/GLUD1/OXS…	138
GO:0044403	BP	GO:0044403	biological process involved in symbiotic interaction	131/5926	307/18903	1.68E-05	0.000707595	0.00060794	CD74/AXL/CTSB/HLA-DRB1/CTSL/EEF1A1/VAMP8/CSF1R/CD4/RPSA/JUN/HSPA1B/PPIA/APOE/HSPA1A/NRP1/GAPDH/PPIB/SIGLEC1/HSP90AB1/HSPA8/SLC3A2/CD81/CD86/LGALS9/CD209/CHMP1B/FCN3/LY6E/SCARB2/BSG/HSPD1/CFL1/CXADR/FUCA2/ITGB5/ITGAV/WWP1/ITGB1/CHMP4A/IFI27/CCL3/HMGB1/IFIT1/TCP1/NUCKS1/MRC1/P4HB/CCL4/TFRC/SIVA1/SCARB1/CAV1/LGALS1/HYAL2/PSMC3/THOC7/TNFRSF14/SLC1A5/RAB9A/STOM/VAPA/CLEC4M/ZBED1/EGFR/CIITA/CHMP5/CHMP2…	131
GO:0090305	BP	GO:0090305	nucleic acid phosphodiester bond hydrolysis	111/5926	253/18903	1.70E-05	0.000711757	0.000611516	RNASET2/PLD3/SAMHD1/RPS21/RNASE6/DNASE1L3/PLD4/ENPP2/RNASE1/ZFP36/PNRC2/APEX1/DNASE2/POLR2I/XPA/REXO2/NHP2/LACTB2/RPP25/G3BP1/ERCC1/NYNRIN/MGME1/EXOSC7/RAD50/NUDT21/RPP30/POP5/NOB1/CSTF2T/EXOSC8/NCBP2/POP4/APEX2/POP7/TATDN1/TSEN34/CNOT7/DBR1/MRPL44/SLX1A/YBEY/RPP38/DCPS/ABT1/ERCC2/PGBD5/EXOSC5/NUDT12/EXD2/NTHL1/ANGEL1/REXO4/ZC3H12D/ERI3/PMS2/TATDN3/NUDT16/BMS1/TSN/PPP1R8/ERCC3/DDX1/EXOSC10/TUT1/E…	111
GO:0044106	BP	GO:0044106	cellular amine metabolic process	55/5926	108/18903	1.72E-05	0.000715642	0.000614854	ALDH2/SAT1/EPAS1/COMT/SLC7A7/OAZ1/HNMT/SMS/SULT1A1/PARK7/NAAA/SAT2/SULT1A2/ITGB2/VPS35/HPRT1/SMOX/KYNU/ODC1/OAZ2/DHPS/NR4A2/HAAO/PNKD/IL4I1/NPR1/NR1H4/BCKDK/PAH/PAOX/HDAC10/KMO/SNCA/AFMID/TDO2/AGMAT/BHMT/PDE1B/OAZ3/NAPEPLD/TRH/MAOB/HAND2/SULT1A4/SIRT4/GCDH/ATP7A/ACMSD/AZIN2/TH/GDPD1/GATA3/PNMT/DAO/SNCAIP	55
GO:0002697	BP	GO:0002697	regulation of immune effector process	157/5926	379/18903	1.86E-05	0.000770076	0.000661622	CD74/CFP/AXL/HLA-DRB1/HLA-DRA/HMOX1/RPS19/CD5L/VAMP8/GRN/A2M/HLA-DMB/B2M/TYROBP/VSIG4/SCIMP/HLA-B/FGL2/BST2/HLA-E/CD81/CD84/CD300A/HAVCR2/HLA-A/CD86/LGALS9/CD36/LILRB4/TMBIM6/FCN3/NDFIP1/CD226/HSPD1/LGALS3/PYCARD/SERPING1/ACP5/DNASE1L3/CD59/LILRB1/ITGB2/PHB2/LAPTM5/HMGB1/CD40/APPL1/NCKAP1L/CD28/MIF/TFRC/CD1C/C1QBP/KLRB1/ANXA1/SMAD7/IL33/TRPM4/CD244/TNF/TNFRSF14/VAMP7/CD1D/STX4/FCGR2B/KLRC1/XCL1/H…	157
GO:0032204	BP	GO:0032204	regulation of telomere maintenance	52/5926	101/18903	1.96E-05	0.00080227	0.000689282	HNRNPA1/CCT7/CCT4/CCT3/CCT8/PKIB/TCP1/CCT2/NSMCE1/PARP1/CCT6A/HNRNPA2B1/CCT5/MYC/NSMCE3/ERCC1/TEN1/RUVBL2/RAD50/GNL3/MCRS1/SLX1A/ATM/HNRNPC/FBXO4/NSMCE4A/RUVBL1/TERF1/SRC/EXOSC10/ERCC4/ACTR8/SMC6/NABP2/TFPT/DKC1/HNRNPU/ACTL6A/MAP3K4/PIF1/POT1/SIRT6/TINF2/PNKP/UCHL5/SLF2/SLX1B/INO80E/MAPK15/ACD/ATRX/TERF2IP	52
GO:0010038	BP	GO:0010038	response to metal ion	150/5926	360/18903	1.98E-05	0.000806688	0.000693078	LGMN/SLC40A1/HMOX1/MCOLN1/B2M/JUN/VCAM1/CALR/SOD1/CALM2/PRNP/CALM3/BSG/MT1G/ACTG1/MT2A/PARK7/CUTA/CRHBP/PPP1CA/CYBB/S100A16/SUCNR1/CAT/CD14/MT1H/PDCD6/HSPA5/KCNMA1/MT1E/PARP1/TFRC/BNIP3/MEF2C/FGF23/GCLC/CAV1/BACE1/SERPINF1/SORD/CDKN1B/HAAO/EIF2S1/CCND1/ADCY7/EGFR/FXN/HFE/ERCC1/HSF1/ATP13A2/SUMO1/FOSB/ASS1/RASA4/HVCN1/KCNMB4/CPNE1/ENTPD6/GSS/MT1M/PEF1/NCSTN/HAMP/KCNMB1/SYT4/TFR2/DMTN/TIGAR/PCNA/AL…	150
GO:0006081	BP	GO:0006081	cellular aldehyde metabolic process	39/5926	70/18903	2.04E-05	0.000828255	0.000711607	ALDH2/AKR1A1/IDH2/TPI1/TKT/PARK7/DAB2/IDH1/ESD/ADH5/AKR7A2/ALDOB/GRHPR/DHRS4L2/GLO1/EDNRB/ALDH9A1/PNKD/AKR1C1/HAGH/RDH11/ALDH7A1/PNPO/AGXT/ALDH3A2/BCO2/ADH4/RDH13/HYI/DHRS4/TKFC/RDH10/AGXT2/AKR1C3/REST/CLCN2/ALDH8A1/ALDH3A1/AKR7A3	39
GO:0070200	BP	GO:0070200	establishment of protein localization to telomere	14/5926	17/18903	2.12E-05	0.000852935	0.000732811	CCT7/CCT4/CCT3/CCT8/TCP1/CCT2/CCT6A/CCT5/TERF1/BRCA2/NABP2/DKC1/POT1/ACD	14
GO:1905897	BP	GO:1905897	regulation of response to endoplasmic reticulum stress	44/5926	82/18903	2.22E-05	0.000889638	0.000764345	NR1H3/HSPA1A/ERP29/TMBIM6/UBXN1/BCAP31/PARK7/HSPA5/BAX/TXNDC12/DDRGK1/HERPUD1/CAV1/GRINA/FCGR2B/MANF/COPS5/CREB3/XBP1/UFL1/NUPR1/BAG6/NR1H2/ATF6B/LPCAT3/BCL2L1/HYOU1/NCK1/MBTPS2/DDIT3/SGTA/WFS1/TMEM259/USP14/BFAR/SYVN1/USP13/PMAIP1/DNAJB9/BOK/DAB2IP/PIK3R1/RNF183/BAK1	44
GO:0045862	BP	GO:0045862	positive regulation of proteolysis	154/5926	372/18903	2.32E-05	0.00091784	0.000788575	LGMN/GRN/RPS3/CTSD/HSPA1B/APOE/HSPA1A/CTSC/PSME2/PSME1/HSPE1/LGALS9/S100A10/ENO1/SUMO2/RPS27L/HSPD1/SNX9/BCAP31/ANXA2/DAB2/FAM162A/PYCARD/CYCS/PRELID1/MTCH1/CASP1/FIS1/RHOA/PSMC2/PSMC4/CTSH/APH1A/EGLN3/PDCD6/LAPTM5/RBX1/HMGB1/RAD23A/BAX/ANP32B/NDUFA13/PSMC5/ARL6IP5/DDRGK1/HERPUD1/GCLC/CAV1/SMAD7/PTK2/IL33/ADRM1/TNF/PSMC3/HDAC2/PDCD5/AURKAIP1/DLC1/PSENEN/CLDN4/PLGRKT/MYC/IFI16/DAPK1/KEAP1/HSF1/SUM…	154
GO:0051098	BP	GO:0051098	regulation of binding	154/5926	372/18903	2.32E-05	0.00091784	0.000788575	HMOX1/RPL11/ID1/CLIC2/B2M/JUN/TMSB4X/APOE/EIF3D/NRP1/EIF3E/HSP90AB1/EDF1/ACTB/KLF4/HES1/FKBP1A/CALM2/LRP1/CALM3/TMBIM6/S100A10/CARD16/PARK7/CSNK2B/ANXA2/RAN/DAB2/STMN1/CTSZ/IFIT2/TMC8/PPP1CA/LRPAP1/HMGB1/EIF4A3/IFIT1/NUCKS1/PARP1/BAX/DDRGK1/CLDN5/CAPRIN2/CAV1/ACE/ADAM15/SUMO3/HDAC2/SMO/SPTA1/CLN5/CAMK1/EIF2S1/POLDIP2/C4orf3/PLXND1/IFI16/GZMA/CCL23/SNAPIN/HFE/HSF1/SUMO1/LAMTOR5/IGF1/IFNG/DNAJB2/IL…	154
GO:0034655	BP	GO:0034655	nucleobase-containing compound catabolic process	174/5926	428/18903	2.45E-05	0.000961728	0.000826282	RNASET2/SAMHD1/YBX1/HSPA1B/VIM/NPM1/HSPA1A/EIF3E/SMPDL3A/RNH1/DNPH1/PABPC1/SSB/RNASE6/HINT1/MGAT1/ZFP36L1/ACAT1/ADA/DNASE1L3/CIRBP/EIF4A3/HPRT1/HNRNPA0/SUCLG2/SERBP1/BAX/IGF2BP3/ZFP36/NT5C/PNRC2/POLR2G/APEX1/LSM4/SUCLG1/DNASE2/AHCY/PABPC4/OAS2/LSM2/LSM7/RNASEH2B/ELAVL4/SLIRP/LSM5/GRSF1/FUS/NUDT9/DERA/RBM8A/SIDT2/TYMP/KCNQ1OT1/DUT/PYM1/FASTK/SARM1/HSF1/CNP/EXOSC1/EXOSC7/MAGOH/ITPA/APOBEC3G/PAIP1/T…	174
GO:0000028	BP	GO:0000028	ribosomal small subunit assembly	15/5926	19/18903	2.66E-05	0.001031292	0.000886049	RPS19/RPS27/RPS15/RPSA/RPS5/RPS14/RPS28/RPL38/RPS27L/MRPS7/MRPS11/ABT1/ERAL1/RRP7A/PWP2	15
GO:0009266	BP	GO:0009266	response to temperature stimulus	85/5926	186/18903	2.66E-05	0.001031292	0.000886049	HMOX1/CXCL12/HSP90AA1/HSPA1B/HSPA1A/UCP2/HSP90AB1/PLAC8/SOD1/HSPB1/HSPD1/YWHAE/DNAJB1/CIRBP/CD14/DNAJB4/PDCD6/HSBP1/ACADVL/TRPV4/HSPA6/DNAJA4/IER5/GCLC/ATP2B1/HDAC2/RBBP7/DNAJA1/GMPR/EIF2S1/CHORDC1/ACADM/CXCL10/HSF1/ADORA1/HSPA2/SUMO1/IGF1/BAG3/ACOT11/DNAJC7/ADRB2/TFEC/APPL2/DNAJC2/CXCR4/ATM/LXN/EIF2B3/VCP/STUB1/NOS3/GLRX2/TRPV2/FOS/EIF2B4/MICA/THBS1/HTRA2/DNAJA3/EIF2B2/ADRB1/EIF2AK4/EIF2B5/NR2F6…	85
GO:0000959	BP	GO:0000959	mitochondrial RNA metabolic process	30/5926	50/18903	2.68E-05	0.001031292	0.000886049	HSD17B10/CHCHD10/SLIRP/GRSF1/TRMT10C/FASTK/TBRG4/MRPL12/YARS2/TEFM/MTERF2/THAP11/TFB1M/MTERF4/SARS2/TRIT1/TRMT5/ELAC2/LRPPRC/FASTKD1/MTERF1/RPUSD4/FASTKD3/TFAM/WARS2/TARS2/FASTKD2/EARS2/POLRMT/TRMT61B	30
GO:0006576	BP	GO:0006576	cellular biogenic amine metabolic process	50/5926	97/18903	2.69E-05	0.001031292	0.000886049	ALDH2/SAT1/EPAS1/COMT/OAZ1/HNMT/SMS/SULT1A1/PARK7/NAAA/SAT2/SULT1A2/ITGB2/VPS35/HPRT1/SMOX/KYNU/ODC1/OAZ2/DHPS/NR4A2/HAAO/PNKD/IL4I1/NPR1/PAH/PAOX/HDAC10/KMO/SNCA/AFMID/TDO2/AGMAT/PDE1B/OAZ3/NAPEPLD/TRH/MAOB/HAND2/SULT1A4/GCDH/ATP7A/ACMSD/AZIN2/TH/GDPD1/GATA3/PNMT/DAO/SNCAIP	50
GO:0051084	BP	GO:0051084	'de novo' post-translational protein folding	24/5926	37/18903	2.77E-05	0.001051355	0.000903287	CD74/HSPA1B/HSPA1A/HSPA8/ST13/HSPE1/HSPH1/DNAJB1/PTGES3/DNAJB4/HSPA5/CCT2/HSPA6/TOR2A/HSPA2/DNAJC7/SDF2L1/BAG1/ENTPD5/HSPA14/HSPA9/DNAJB12/SDF2/CHCHD4	24
GO:0090151	BP	GO:0090151	establishment of protein localization to mitochondrial membrane	24/5926	37/18903	2.77E-05	0.001051355	0.000903287	HSP90AA1/TOMM7/CALM3/BAX/TOMM20/NDUFA13/OXA1L/TIMM8B/TOMM22/TIMM13/PDCD5/TIMM9/SAMM50/MTX2/TIMM10/ROMO1/GZMB/BCS1L/TIMM10B/HSPA4/TIMM22/AGK/NMT1/TOMM5	24
GO:0006913	BP	GO:0006913	nucleocytoplasmic transport	138/5926	329/18903	2.83E-05	0.001060834	0.000911431	RPS15/HSP90AA1/RPL23/HNRNPA1/NPM1/CALR/HSP90AB1/LMNA/SSB/CD36/PARK7/RAN/YWHAE/IFI27/PHB2/EIF4A3/SRSF3/ANP32B/APPL1/NUTF2/HNRNPA2B1/ENY2/EIF6/SQSTM1/UFM1/PPP1CC/HYAL2/THOC7/EGR2/UBE2I/JUP/PTTG1IP/SMO/FYTTD1/GCKR/CAMK1/RANBP1/RBM8A/NXF3/FGF9/SUMO1/KPNA2/RIOK2/MAGOH/IFNG/BAG3/STRADB/NUP62/LZTS2/NXT1/MAGOHB/TMCO6/NCBP2/RPAIN/ZC3H11A/AAAS/APPL2/SDAD1/SEC13/RANGRF/TRIM28/NEMF/TCF7L2/UHMK1/MALT1/PCID2/C…	138
GO:0051169	BP	GO:0051169	nuclear transport	138/5926	329/18903	2.83E-05	0.001060834	0.000911431	RPS15/HSP90AA1/RPL23/HNRNPA1/NPM1/CALR/HSP90AB1/LMNA/SSB/CD36/PARK7/RAN/YWHAE/IFI27/PHB2/EIF4A3/SRSF3/ANP32B/APPL1/NUTF2/HNRNPA2B1/ENY2/EIF6/SQSTM1/UFM1/PPP1CC/HYAL2/THOC7/EGR2/UBE2I/JUP/PTTG1IP/SMO/FYTTD1/GCKR/CAMK1/RANBP1/RBM8A/NXF3/FGF9/SUMO1/KPNA2/RIOK2/MAGOH/IFNG/BAG3/STRADB/NUP62/LZTS2/NXT1/MAGOHB/TMCO6/NCBP2/RPAIN/ZC3H11A/AAAS/APPL2/SDAD1/SEC13/RANGRF/TRIM28/NEMF/TCF7L2/UHMK1/MALT1/PCID2/C…	138
GO:0009308	BP	GO:0009308	amine metabolic process	58/5926	117/18903	2.89E-05	0.001074731	0.00092337	ALDH2/SAT1/VCAM1/EPAS1/COMT/SLC7A7/OAZ1/HNMT/SMS/SULT1A1/PARK7/NAAA/SAT2/SULT1A2/ITGB2/VPS35/HPRT1/SMOX/KYNU/ODC1/OAZ2/DHPS/NR4A2/HAAO/PNKD/ALDH7A1/IL4I1/NPR1/NR1H4/BCKDK/PAH/PAOX/HDAC10/KMO/SNCA/AFMID/SULT1C2/TDO2/AGMAT/BHMT/PDE1B/OAZ3/NAPEPLD/TRH/MAOB/HAND2/SULT1A4/SIRT4/GCDH/ATP7A/ACMSD/AZIN2/TH/GDPD1/GATA3/PNMT/DAO/SNCAIP	58
GO:0006779	BP	GO:0006779	porphyrin-containing compound biosynthetic process	23/5926	35/18903	2.99E-05	0.00110004	0.000945115	TMEM14C/SLC25A39/ALAS2/UROD/TMEM14B/HMBS/SPTA1/NFE2L1/FXN/FECH/SUCLA2/IREB2/ALAD/UROS/PGRMC1/PPOX/SLC25A38/ABCB7/SLC6A9/SLC11A2/IBA57/ABCB6/CPOX	23
GO:0033014	BP	GO:0033014	tetrapyrrole biosynthetic process	23/5926	35/18903	2.99E-05	0.00110004	0.000945115	TMEM14C/SLC25A39/ALAS2/UROD/TMEM14B/HMBS/SPTA1/NFE2L1/FXN/FECH/SUCLA2/IREB2/ALAD/UROS/PGRMC1/PPOX/SLC25A38/ABCB7/SLC6A9/SLC11A2/IBA57/ABCB6/CPOX	23
GO:1900180	BP	GO:1900180	regulation of protein localization to nucleus	65/5926	135/18903	3.20E-05	0.001171211	0.001006263	HSP90AA1/NPM1/GLUL/HSP90AB1/LMNA/CD36/LILRB4/PARK7/RAN/CCT7/CDK5RAP3/CCT4/CCT3/CCT8/TCP1/CCT2/PARP1/CCT6A/TFRC/CCT5/UFM1/LARP7/CD2AP/HYAL2/SUMO3/JUP/SMO/CTNNA1/ATP13A2/SUMO1/LAMTOR5/IFNG/BAG3/MFHAS1/PIN1/WWTR1/MCRS1/TRIM28/FBXO4/TARDBP/CARD10/SRC/IPO5/ZPR1/LIF/DMAP1/ORMDL3/HDAC3/TESK1/DKC1/OTUD7B/BYSL/CABP1/TPR/SIRT6/CDK1/NUP54/PIK3R2/NF2/NOLC1/PKIG/PKIA/NGFR/PIK3R1/YAP1	65
GO:1901796	BP	GO:1901796	regulation of signal transduction by p53 class mediator	53/5926	105/18903	3.34E-05	0.001214315	0.001043296	CD74/RPL11/UBB/RPL5/RPL26/RPS15/RPS7/RPL37/RPS20/RPL23/NPM1/CDK5RAP3/ZNHIT1/MIF/CD44/SPRED1/ZNF385A/SGK1/PTTG1IP/MYC/HNRNPK/SOX4/TAF9/MLF1/RPF2/TP53RK/PSMD10/COPS3/TRIAP1/ATM/DYRK2/HEXIM1/SMYD2/PAK1IP1/TP53/HIC1/DYRK3/PRMT6/CHEK2/ING4/ZMPSTE24/RRS1/SNAI1/EEF1E1/EIF5A/PMAIP1/BOP1/ING2/NOP2/SETD9/RRN3/TAF9B/MSX1	53
GO:0033617	BP	GO:0033617	mitochondrial cytochrome c oxidase assembly	18/5926	25/18903	3.49E-05	0.001261548	0.001083877	TMEM223/COX14/SMIM20/COA3/SURF1/COA4/COX17/PET100/COX20/BCS1L/COX16/TACO1/TIMM21/SCO1/COA5/PET117/FASTKD3/COA1	18
GO:0042026	BP	GO:0042026	protein refolding	19/5926	27/18903	3.52E-05	0.001262182	0.001084421	B2M/HSP90AA1/HSPA1B/HSPA1A/HSPA8/FKBP1A/HSPB1/HSPD1/HSPA5/HSPA6/DNAJA4/DNAJA1/HSPA2/SNRNP70/DNAJB2/HSPA14/HSPA9/BAG5/HSPB6	19
GO:0051701	BP	GO:0051701	biological process involved in interaction with host	91/5926	203/18903	3.53E-05	0.001262182	0.001084421	CD74/AXL/CTSB/HLA-DRB1/CTSL/VAMP8/CD4/RPSA/HSPA1B/PPIA/HSPA1A/NRP1/SIGLEC1/HSP90AB1/SLC3A2/CD81/CD86/LGALS9/CD209/CHMP1B/FCN3/LY6E/SCARB2/BSG/CXADR/FUCA2/ITGB5/ITGAV/WWP1/ITGB1/CHMP4A/HMGB1/IFIT1/TCP1/MRC1/P4HB/TFRC/SIVA1/SCARB1/CAV1/LGALS1/HYAL2/THOC7/TNFRSF14/SLC1A5/VAPA/CLEC4M/EGFR/CIITA/CHMP5/CHMP2A/PVR/TPCN1/TRIM38/CXCR4/SNX3/DDB1/SELPLG/LAMP1/DAG1/IFITM3/SLC52A2/BCL2L1/THOC2/THOC3/CD80/THOC…	91
GO:0010833	BP	GO:0010833	telomere maintenance via telomere lengthening	43/5926	81/18903	3.87E-05	0.001376349	0.00118251	HSP90AA1/HNRNPA1/HSP90AB1/PTGES3/CCT7/CCT4/CCT3/CCT8/PKIB/TCP1/CCT2/PARP1/CCT6A/HNRNPA2B1/CCT5/NOP10/NHP2/TEN1/RAD50/SLX1A/ATM/HNRNPC/FBXO4/RPA1/TERF1/SRC/GAR1/EXOSC10/ERCC4/DKC1/HNRNPU/DCLRE1B/MAP3K4/PIF1/TELO2/POT1/TINF2/PNKP/RFC1/SLX1B/MAPK15/ACD/TERF2IP	43
GO:1903829	BP	GO:1903829	positive regulation of protein localization	181/5926	451/18903	4.06E-05	0.001435485	0.001233318	HLA-DRB1/EPB41L2/FRMD4A/HSP90AA1/PPIA/NPM1/TYROBP/GLUL/HSP90AB1/GPR137B/CD81/PRNP/LRP1/TOMM7/OAZ1/ERGIC3/RDX/VPS28/BCAP31/PARK7/RAN/LGALS3/CD38/CD33/YWHAE/FIS1/CCT7/CIB1/CDK5RAP3/CCT4/CCT3/ITGB2/CCT8/ITGB1/RHOG/UBL5/RHOU/TCP1/TMED10/VPS35/CNPY4/CCT2/PARP1/SERP1/CCT6A/ANP32B/TFRC/CCT5/DDRGK1/EZR/UBE2L3/OAZ2/CCDC88A/TRPM4/SQSTM1/LARP7/CD2AP/TNF/HYAL2/PDCD5/JUP/RER1/SMO/STOM/STX4/CAMK1/PCK2/IER3IP1/…	181
GO:0006122	BP	GO:0006122	mitochondrial electron transport, ubiquinol to cytochrome c	12/5926	14/18903	4.12E-05	0.001449584	0.001245431	UQCRB/UQCRH/CYC1/UQCR10/UQCRQ/UQCRC2/CYCS/UQCR11/UQCRFS1/UQCRC1/UQCRHL/UQCC3	12
GO:1990542	BP	GO:1990542	mitochondrial transmembrane transport	47/5926	91/18903	4.34E-05	0.001520064	0.001305985	SLC25A6/SLC25A5/UCP2/SLC25A3/TOMM7/HSPD1/SLC25A39/DNAJC15/SMDT1/MCUR1/TOMM20/VDAC1/MPC1/MICU3/MRPL18/DNAJC19/STOML2/SLC25A36/TIMM50/TIMM17B/MPC2/AIFM1/SLC8B1/PMPCB/TIMM23/SLC41A3/PSEN2/ROMO1/TIMM21/TIMM44/SFXN2/SLC25A1/SLC25A38/TST/TIMM17A/ABCB7/CCDC51/MRS2/SFXN4/ABCB8/GRPEL2/LETM1/CPT2/SLC25A4/CHCHD4/AFG3L2/SLC25A18	47
GO:0000387	BP	GO:0000387	spliceosomal snRNP assembly	30/5926	51/18903	4.57E-05	0.001589924	0.001366006	SNRPD2/SNRPG/SNRPE/SNRPC/CLNS1A/SNRPB/LSM4/SNRPD3/LSM2/SNRPF/PRPF31/PRPF19/SNRPD1/WDR77/STRAP/GEMIN6/PRMT7/SMN2/COIL/SRSF10/CD2BP2/GEMIN8/PRPF8/TGS1/PRPF6/GEMIN2/AAR2/GEMIN7/DDX20/SART1	30
GO:0009123	BP	GO:0009123	nucleoside monophosphate metabolic process	41/5926	77/18903	5.30E-05	0.001835052	0.001576611	DNPH1/RFK/APRT/ADA/GUK1/HPRT1/MPP1/SHMT1/IMPDH2/NT5C/DCTD/CMPK2/AK3/TYMP/DUT/DGUOK/AK6/AK2/DCK/ADSL/NUDT2/UCKL1/ATIC/PRPS1/AK8/GMPR2/UMPS/CMPK1/GMPS/TJP2/TK1/MAGI3/PAICS/NT5E/PRPS2/DHODH/PPAT/UCK1/AK5/DPYS/CAD	41
GO:0005996	BP	GO:0005996	monosaccharide metabolic process	107/5926	248/18903	5.56E-05	0.001912008	0.001642729	FUCA1/FABP5/GAPDH/AKR1A1/TPI1/AKR1B1/GSTO1/ENO1/PDK4/GAA/PFKL/MDH2/DHDH/FUCA2/FUOM/PDHB/OAS1/DCXR/ALDOA/SDS/SERP1/ALDOB/PGM2L1/ATF3/PKM/GCLC/GLB1/SORD/TNF/GCKR/MPI/PGK1/G6PC3/PCK2/GALE/ACADM/SLC37A4/PDK2/PPP1R3G/SLC2A1/ADIPOR1/IGF1/COX11/FAM3C/BCKDK/KAT2A/FAM3A/ADPGK/DDB1/IGFBP3/SLC35A2/GALT/DYRK2/TIGAR/FUT8/LRP5/SLC23A2/DUSP12/BRAT1/GALK2/OMA1/PPARD/PDHA1/SRC/UXS1/LCMT1/SORBS1/BAD/TP53/PCK1/SOGA…	107
GO:0070131	BP	GO:0070131	positive regulation of mitochondrial translation	13/5926	16/18903	5.61E-05	0.001912008	0.001642729	C1QBP/COA3/TRMT10C/RPUSD3/UQCC2/RMND1/TRUB2/MRPS27/RPUSD4/NGRN/FASTKD3/FASTKD2/MPV17L2	13
GO:0099116	BP	GO:0099116	tRNA 5'-end processing	13/5926	16/18903	5.61E-05	0.001912008	0.001642729	SSB/HSD17B10/RPP25/TRMT10C/RPP30/POP5/RPP25L/POP4/POP7/RPP38/THG1L/RPP40/RPP21	13
GO:0002504	BP	GO:0002504	antigen processing and presentation of peptide or polysaccharide antigen via MHC class II	23/5926	36/18903	5.82E-05	0.001963229	0.001686736	CD74/HLA-DRB1/LGMN/HLA-DRA/CTSL/HLA-DPA1/HLA-DPB1/CTSD/HLA-DMA/HLA-DMB/B2M/HLA-DRB5/FCER1G/CTSS/HLA-DQA1/HLA-DQB1/PYCARD/CTSF/FCGR2B/THBS1/HLA-DOA/CTSV/IFI30	23
GO:0044743	BP	GO:0044743	protein transmembrane import into intracellular organelle	23/5926	36/18903	5.82E-05	0.001963229	0.001686736	TOMM7/HSPD1/DNAJC15/TOMM20/DNAJC19/TIMM50/TIMM17B/AIFM1/PEX2/PEX10/TIMM23/ROMO1/TIMM21/TIMM44/PEX7/TIMM17A/PEX12/PEX16/GRPEL2/PEX1/PEX13/PEX26/CHCHD4	23
GO:0002495	BP	GO:0002495	antigen processing and presentation of peptide antigen via MHC class II	22/5926	34/18903	6.35E-05	0.002130733	0.001830649	CD74/HLA-DRB1/LGMN/HLA-DRA/CTSL/HLA-DPA1/HLA-DPB1/CTSD/HLA-DMA/HLA-DMB/B2M/HLA-DRB5/FCER1G/CTSS/HLA-DQA1/HLA-DQB1/PYCARD/CTSF/FCGR2B/HLA-DOA/CTSV/IFI30	22
GO:0097193	BP	GO:0097193	intrinsic apoptotic signaling pathway	125/5926	298/18903	6.57E-05	0.002191984	0.001883274	CD74/HMOX1/RPL11/UBB/RPS3/RPL26/CXCL12/RPS7/TPT1/PPIA/HSPA1A/ERP29/SOD1/HSPB1/IFI6/HINT1/TMBIM6/ENO1/RPS27L/BCAP31/PARK7/DDIT4/PYCARD/VDAC2/CYCS/FIS1/TNFRSF1A/TRAP1/NDUFS3/P4HB/PARP1/BAX/NDUFA13/MIF/CD44/TXNDC12/ARL6IP5/BNIP3/ZNF385A/HERPUD1/TMEM109/CAV1/FNIP2/TNF/SGPP1/PTTG1IP/DNAJA1/STK25/GRINA/NONO/PARL/MYC/HNRNPK/STYXL1/IFI16/PDK2/TAF9/CREB3/TNFRSF1B/PRKRA/NOC2L/XBP1/AIFM1/PTPMT1/TMEM161A/SNW…	125
GO:1904872	BP	GO:1904872	regulation of telomerase RNA localization to Cajal body	14/5926	18/18903	6.76E-05	0.002246019	0.0019297	CCT7/CCT4/CCT3/CCT8/TCP1/CCT2/CCT6A/CCT5/NOP10/NHP2/RUVBL2/RUVBL1/EXOSC10/DKC1	14
GO:0051085	BP	GO:0051085	chaperone cofactor-dependent protein refolding	21/5926	32/18903	6.86E-05	0.002267441	0.001948104	CD74/HSPA1B/HSPA1A/HSPA8/ST13/HSPE1/HSPH1/DNAJB1/PTGES3/DNAJB4/HSPA5/HSPA6/TOR2A/HSPA2/DNAJC7/SDF2L1/BAG1/HSPA14/HSPA9/DNAJB12/SDF2	21
GO:0006417	BP	GO:0006417	regulation of translation	192/5926	486/18903	7.01E-05	0.002277562	0.0019568	RPL10/RPS4X/RPL5/RPL13A/RPS3/RPL22/RPL26/RPS14/YBX1/RPS9/RPL38/VIM/NPM1/EIF3D/EEF2/GAPDH/EIF3E/CALR/SH3BGRL/EIF3K/EIF4A2/HSPB1/EIF3H/EIF1/PABPC1/ZFP36L1/RPS27L/CYFIP1/RHOA/CIRBP/PPP1CA/TRAP1/NCL/EIF4A3/PA2G4/TMED2/SHMT1/SERP1/IGF2BP3/ZFP36/CD28/C1QBP/ZNF706/MRPL13/ZNF385A/POLR2G/PKM/CAPRIN2/EIF6/METTL5/MIF4GD/RBM3/TNF/EIF5B/EIF4E2/ELAVL4/PLXNB2/EIF2S1/COA3/TSFM/TRMT10C/SRP9/RBM8A/CNBP/SOX4/EIF1B/…	192
GO:0000338	BP	GO:0000338	protein deneddylation	10/5926	11/18903	7.18E-05	0.002277562	0.0019568	COPS6/COPS4/GPS1/COPS5/COPS8/COPS3/SENP8/COPS7B/COPS2/COPS7A	10
GO:0006054	BP	GO:0006054	N-acetylneuraminate metabolic process	10/5926	11/18903	7.18E-05	0.002277562	0.0019568	NAGK/RENBP/GNPDA1/NPL/AMDHD2/ST3GAL1/CMAS/GNPDA2/NANP/ST6GAL1	10
GO:0046501	BP	GO:0046501	protoporphyrinogen IX metabolic process	10/5926	11/18903	7.18E-05	0.002277562	0.0019568	ALAS2/UROD/HMBS/FECH/IREB2/ALAD/UROS/PPOX/EIF2AK1/CPOX	10
GO:0070203	BP	GO:0070203	regulation of establishment of protein localization to telomere	10/5926	11/18903	7.18E-05	0.002277562	0.0019568	CCT7/CCT4/CCT3/CCT8/TCP1/CCT2/CCT6A/CCT5/TERF1/DKC1	10
GO:0075522	BP	GO:0075522	IRES-dependent viral translational initiation	10/5926	11/18903	7.18E-05	0.002277562	0.0019568	EIF3D/EIF3F/SSB/PCBP2/MCTS1/CSDE1/EIF3A/DENR/EIF2D/PTBP1	10
GO:1904869	BP	GO:1904869	regulation of protein localization to Cajal body	10/5926	11/18903	7.18E-05	0.002277562	0.0019568	CCT7/CCT4/CCT3/CCT8/TCP1/CCT2/CCT6A/CCT5/LARP7/DKC1	10
GO:1904871	BP	GO:1904871	positive regulation of protein localization to Cajal body	10/5926	11/18903	7.18E-05	0.002277562	0.0019568	CCT7/CCT4/CCT3/CCT8/TCP1/CCT2/CCT6A/CCT5/LARP7/DKC1	10
GO:0008535	BP	GO:0008535	respiratory chain complex IV assembly	20/5926	30/18903	7.33E-05	0.002282378	0.001960938	TMEM223/COX14/SMIM20/COA3/SURF1/COA4/COX17/PET100/COX20/COA6/BCS1L/COX16/TACO1/TIMM21/SCO1/COA5/SLC25A46/PET117/FASTKD3/COA1	20
GO:0009072	BP	GO:0009072	aromatic amino acid family metabolic process	20/5926	30/18903	7.33E-05	0.002282378	0.001960938	PCBD1/PARK7/KYNU/QDPR/HAAO/IL4I1/PAH/KMO/AFMID/TDO2/FAH/THAP4/GCDH/ATP7A/HGD/ACMSD/GSTZ1/HPDL/TH/PCBD2	20
GO:0016226	BP	GO:0016226	iron-sulfur cluster assembly	20/5926	30/18903	7.33E-05	0.002282378	0.001960938	LYRM4/NDUFAB1/ISCU/NUBP1/NFU1/GLRX3/FXN/ISCA2/HSCB/BOLA3/ISCA1/NUBP2/BOLA1/CIAPIN1/NFS1/HSPA9/ABCB7/CIAO1/IBA57/NUBPL	20
GO:0031163	BP	GO:0031163	metallo-sulfur cluster assembly	20/5926	30/18903	7.33E-05	0.002282378	0.001960938	LYRM4/NDUFAB1/ISCU/NUBP1/NFU1/GLRX3/FXN/ISCA2/HSCB/BOLA3/ISCA1/NUBP2/BOLA1/CIAPIN1/NFS1/HSPA9/ABCB7/CIAO1/IBA57/NUBPL	20
GO:0002396	BP	GO:0002396	MHC protein complex assembly	15/5926	20/18903	7.54E-05	0.002313608	0.001987769	HLA-DRB1/HLA-DRA/HLA-DPA1/HLA-DPB1/HLA-DMA/HLA-DMB/B2M/HLA-DRB5/CALR/HLA-DQA1/PDIA3/HLA-DQB1/TAPBPL/HLA-DOA/TAPBP	15
GO:0002501	BP	GO:0002501	peptide antigen assembly with MHC protein complex	15/5926	20/18903	7.54E-05	0.002313608	0.001987769	HLA-DRB1/HLA-DRA/HLA-DPA1/HLA-DPB1/HLA-DMA/HLA-DMB/B2M/HLA-DRB5/CALR/HLA-DQA1/PDIA3/HLA-DQB1/TAPBPL/HLA-DOA/TAPBP	15
GO:0002577	BP	GO:0002577	regulation of antigen processing and presentation	15/5926	20/18903	7.54E-05	0.002313608	0.001987769	CD74/CD68/FGL2/PYCARD/LILRB2/TAPBPL/FCGR2B/HFE/WAS/CCL21/THBS1/HLA-DOA/NOD1/CCL19/CCR7	15
GO:0000469	BP	GO:0000469	cleavage involved in rRNA processing	19/5926	28/18903	7.73E-05	0.002359263	0.002026994	RPS21/NHP2/EXOSC7/NOB1/EXOSC8/ABT1/ERI3/BMS1/EXOSC10/RCL1/TBL3/RPP40/RRS1/EXOSC9/EXOSC3/UTP23/TSR1/BOP1/NOP9	19
GO:0070972	BP	GO:0070972	protein localization to endoplasmic reticulum	41/5926	78/18903	7.81E-05	0.002372156	0.002038072	BTF3/SRP14/SSR3/BCAP31/SPCS2/SPCS1/CHMP4A/SEC62/TRAM1/HSPA5/KDELR2/SEC61B/SEC61G/KDELR1/DDRGK1/HERPUD1/GPAA1/SRP72/RER1/VAPA/SRP9/SRPRB/OS9/INSIG1/BAG6/SEC61A1/GABARAPL2/SPCS3/SRP68/BCAP29/SEC16B/INSIG2/ZFAND2A/SGTA/ANKRD13C/TRAM2/SRP19/UBL4A/SRPRA/TRAM1L1/ZFAND2B	41
GO:2001233	BP	GO:2001233	regulation of apoptotic signaling pathway	152/5926	374/18903	7.88E-05	0.002382947	0.002047343	CD74/HMOX1/SLC25A6/RPL11/UBB/RPS3/GSTP1/RPL26/CXCL12/RPS7/TPT1/HSPA1B/PPIA/HSPA1A/NRP1/SLC25A5/ERP29/CTSC/SOD1/HSPB1/LMNA/PDIA3/PIH1D1/IFI6/TMBIM6/ENO1/PRDX2/BCAP31/PARK7/LGALS3/PYCARD/VDAC2/PRELID1/FIS1/CTSH/ITGAV/TMC8/PPP1CA/TRAP1/NDUFS3/P4HB/SLC35F6/ITM2C/PARP1/BAX/PEA15/GHITM/NDUFA13/MIF/CD44/TXNDC12/ATF3/ZNF385A/HERPUD1/GCLC/CAV1/UNC5B/NR4A2/TNF/HYAL2/PPP2R1A/PTTG1IP/CTTN/DNAJA1/GRINA/STX4/N…	152
GO:0019883	BP	GO:0019883	antigen processing and presentation of endogenous antigen	18/5926	26/18903	8.00E-05	0.002408507	0.002069303	CD74/HLA-DRB1/HLA-DRA/B2M/HLA-B/HLA-E/HLA-A/HLA-C/CD1C/CD1D/HFE/ERAP1/TAP2/TAPBP/CD1B/CD1A/CD1E/AZGP1	18
GO:0044000	BP	GO:0044000	movement in host	82/5926	183/18903	8.51E-05	0.002548005	0.002189155	CD74/AXL/CTSB/HLA-DRB1/CTSL/VAMP8/CD4/RPSA/HSPA1B/PPIA/HSPA1A/NRP1/SIGLEC1/SLC3A2/CD81/CD86/LGALS9/CD209/CHMP1B/FCN3/LY6E/SCARB2/BSG/CXADR/FUCA2/ITGB5/ITGAV/WWP1/ITGB1/CHMP4A/HMGB1/MRC1/P4HB/TFRC/SIVA1/SCARB1/CAV1/LGALS1/HYAL2/TNFRSF14/SLC1A5/VAPA/CLEC4M/EGFR/CIITA/CHMP5/CHMP2A/PVR/TPCN1/TRIM38/CXCR4/SNX3/DDB1/SELPLG/LAMP1/DAG1/IFITM3/SLC52A2/CD80/NPC1/CAV2/TMPRSS4/SRC/PPID/SMPD1/DYNLT1/TRIM14/CL…	82
GO:0055072	BP	GO:0055072	iron ion homeostasis	45/5926	88/18903	8.54E-05	0.002548005	0.002189155	SLC40A1/HMOX1/FTL/B2M/FTH1/EPAS1/SOD1/NDFIP1/SLC46A1/ATP6AP1/ISCU/ATP6V1G1/TFRC/ALAS2/NUBP1/CCDC115/EPB42/HYAL2/NCOA4/GLRX3/BDH2/MYC/RHAG/FXN/HFE/ATP13A2/IFNG/BOLA3/IREB2/HAMP/TMEM199/TFR2/ACO1/CYB561/BOLA1/CYBRD1/ABCB7/HMOX2/SRI/EIF2AK1/CYB561A3/SLC11A2/ATP6V0D1/FRRS1/ABCB6	45
GO:0008637	BP	GO:0008637	apoptotic mitochondrial changes	53/5926	108/18903	8.81E-05	0.00261419	0.002246019	SLC25A6/HSPA1A/SLC25A5/LMNA/IFI6/HSPD1/FAM162A/PYCARD/VDAC2/PRELID1/JTB/FIS1/IFIT2/BNIP3L/VPS35/SLC35F6/BAX/GHITM/BNIP3/GCLC/CHCHD10/BMF/PDCD5/ACAA2/PARL/BLOC1S2/FXN/TIMM50/THEM4/IGF1/PSMD10/TRIAP1/EYA2/GGCT/BCL2L1/ATG3/PPP2CB/GZMB/BAD/TP53/GPER1/ZNF205/MFF/RHOT2/NMT1/PMAIP1/SLC25A4/BOK/CIDEB/MUL1/NPTX1/ARRB2/BAK1	53
GO:0006635	BP	GO:0006635	fatty acid beta-oxidation	40/5926	76/18903	9.15E-05	0.002704816	0.002323881	ECH1/ACAT1/ECHS1/HADH/SCP2/FABP1/ETFA/ETFB/ACADVL/HSD17B10/HADHA/ECI2/DECR1/ABCD4/HADHB/BDH2/ACAA2/ACADM/HSD17B4/PEX2/ECHDC1/ACOT8/ACAA1/ACADS/ECHDC2/IVD/PPARD/EHHADH/PEX7/DECR2/PPARA/ACOX2/GCDH/TYSND1/CROT/CRAT/CPT2/ACADL/MCAT/ACOX3	40
GO:0051168	BP	GO:0051168	nuclear export	75/5926	165/18903	9.52E-05	0.002801669	0.002407094	RPS15/HNRNPA1/NPM1/CALR/SSB/PARK7/RAN/YWHAE/IFI27/EIF4A3/SRSF3/ANP32B/NUTF2/HNRNPA2B1/ENY2/EIF6/THOC7/EGR2/UBE2I/FYTTD1/CAMK1/RBM8A/NXF3/RIOK2/MAGOH/BAG3/STRADB/NUP62/LZTS2/NXT1/MAGOHB/NCBP2/ZC3H11A/SDAD1/NEMF/TCF7L2/UHMK1/MALT1/PCID2/CHTOP/NXF1/DDX39A/THOC2/THOC3/PHAX/ABCE1/THOC6/CSE1L/EMD/DESI1/THOC1/RITA1/XPO1/DDX19B/RAPGEF3/HHEX/LTV1/ALKBH5/AHCYL1/RANBP3/HSPA9/RRS1/CDK5/NUP93/CCHCR1/XPO7/NUP8…	75
GO:0007004	BP	GO:0007004	telomere maintenance via telomerase	37/5926	69/18903	9.94E-05	0.002911127	0.002501136	HSP90AA1/HNRNPA1/HSP90AB1/PTGES3/CCT7/CCT4/CCT3/CCT8/PKIB/TCP1/CCT2/CCT6A/CCT5/NOP10/NHP2/TEN1/RAD50/ATM/HNRNPC/FBXO4/RPA1/TERF1/SRC/GAR1/EXOSC10/DKC1/HNRNPU/MAP3K4/PIF1/TELO2/POT1/TINF2/PNKP/RFC1/MAPK15/ACD/TERF2IP	37
GO:0008652	BP	GO:0008652	cellular amino acid biosynthetic process	41/5926	79/18903	0.000113455	0.003307122	0.002841362	GLUL/ADI1/PCBD1/PARK7/APIP/SDS/SHMT1/SDSL/BCAT2/PLOD3/ILVBL/ENOPH1/AASDHPPT/ASS1/GOT1/AGXT/PAH/SHMT2/PYCR2/ASNSD1/GLUD1/MTAP/GOT2/CPS1/SEPHS2/BCAT1/BHMT/MTR/OAT/MTHFR/SRR/PHGDH/OTC/MTHFD1/ALDH18A1/GLS2/PSPH/AGXT2/SEPHS1/PCBD2/CAD	41
GO:0051236	BP	GO:0051236	establishment of RNA localization	75/5926	166/18903	0.000120927	0.003509068	0.003014866	YBX1/HNRNPA1/NPM1/SSB/ZFP36L1/RAN/SRSF7/EIF4A3/SRSF3/IGF2BP3/TOMM20/ZFP36/NUTF2/HNRNPA2B1/ENY2/MRPL18/THOC7/FYTTD1/RBM8A/SIDT2/PEG10/NXF3/HSF1/MAGOH/NUP62/NXT1/MAGOHB/NCBP2/ZC3H11A/AAAS/CETN2/SEC13/ATM/MYO1C/PCID2/HNRNPA1L2/ARC/CHTOP/NXF1/DDX39A/THOC2/CETN3/THOC3/PHAX/SRSF1/THOC6/NUP37/TERF1/THOC1/EIF5A2/XPO1/UPF3B/DDX19B/CKAP5/SNUPN/HHEX/ALKBH5/RFTN1/TST/IGF2BP2/LRPPRC/NXT2/NUP35/NUP93/SIDT1/NUP…	75
GO:0051204	BP	GO:0051204	protein insertion into mitochondrial membrane	21/5926	33/18903	0.000133023	0.00383087	0.003291347	HSP90AA1/TOMM7/BAX/TOMM20/NDUFA13/TIMM8B/TOMM22/TIMM13/PDCD5/TIMM9/SAMM50/MTX2/TIMM10/ROMO1/GZMB/TIMM10B/HSPA4/TIMM22/AGK/NMT1/TOMM5	21
GO:0030968	BP	GO:0030968	endoplasmic reticulum unfolded protein response	40/5926	77/18903	0.000133206	0.00383087	0.003291347	CDK5RAP3/TMED2/HSPA5/BAX/SERP1/ATF3/DDRGK1/HERPUD1/EIF2S1/CCND1/COPS5/CREB3/OS9/XBP1/UFL1/RHBDD2/ATF6B/DERL2/VCP/STUB1/DNAJC10/ERLEC1/AMFR/NCK1/MBTPS2/MBTPS1/DDIT3/CREB3L4/WFS1/TBL2/BFAR/DERL1/ERMP1/ATF4/DNAJB9/BOK/TMTC4/DAB2IP/PIK3R1/BAK1	40
GO:0051100	BP	GO:0051100	negative regulation of binding	74/5926	164/18903	0.000140599	0.004025495	0.003458561	HMOX1/ID1/B2M/JUN/TMSB4X/ACTB/TMBIM6/CARD16/PARK7/DAB2/CTSZ/IFIT2/TMC8/PPP1CA/LRPAP1/EIF4A3/IFIT1/BAX/CAV1/ACE/ADAM15/SUMO3/HDAC2/SMO/CAMK1/C4orf3/IFI16/GZMA/CCL23/HFE/SUMO1/DNAJB2/IL10/CPNE1/ADRB2/PIN1/GATA1/GTF2F1/ATP2A2/ITGB1BP1/ZNF593/CSNK1E/STUB1/CDKN1A/BAG2/PEX19/ERCC4/ZNF675/PPARA/DDIT3/HAND2/GEMIN2/MITD1/MSX2/P2RY1/SRI/ZNF304/CYP2D6/ZFP90/DACT1/PTPRF/RSF1/TFAP4/RAP1GAP/NFKBIA/HEY1/ARHGAP2…	74
GO:0001913	BP	GO:0001913	T cell mediated cytotoxicity	29/5926	51/18903	0.000141594	0.004025701	0.003458739	HLA-DRB1/HLA-DRA/B2M/CTSC/HLA-B/HLA-E/HLA-A/CTSH/LILRB1/HPRT1/NCKAP1L/CD1C/CD1D/FCGR2B/KLRC1/XCL1/PVR/IL12RB1/STX7/PRF1/GZMM/TAP2/MICA/CD1B/IL23R/IL23A/CD1A/CD1E/AZGP1	29
GO:1900182	BP	GO:1900182	positive regulation of protein localization to nucleus	44/5926	87/18903	0.000141856	0.004025701	0.003458739	HSP90AA1/NPM1/HSP90AB1/PARK7/RAN/CCT7/CDK5RAP3/CCT4/CCT3/CCT8/TCP1/CCT2/PARP1/CCT6A/TFRC/CCT5/LARP7/CD2AP/HYAL2/JUP/SMO/LAMTOR5/IFNG/BAG3/WWTR1/MCRS1/TRIM28/TARDBP/CARD10/SRC/IPO5/ZPR1/LIF/DMAP1/ORMDL3/HDAC3/TESK1/DKC1/TPR/CDK1/PIK3R2/NGFR/PIK3R1/YAP1	44
GO:0006783	BP	GO:0006783	heme biosynthetic process	20/5926	31/18903	0.000145786	0.004119081	0.003538968	TMEM14C/SLC25A39/ALAS2/UROD/TMEM14B/HMBS/NFE2L1/FXN/FECH/IREB2/ALAD/UROS/PGRMC1/PPOX/SLC25A38/ABCB7/SLC6A9/SLC11A2/IBA57/CPOX	20
GO:0002468	BP	GO:0002468	dendritic cell antigen processing and presentation	12/5926	15/18903	0.000146684	0.004126381	0.003545239	CD74/CD68/HLA-DRB1/HLA-DRA/FGL2/FCGR2B/CCL21/THBS1/NOD1/CLEC4A/CCL19/CCR7	12
GO:0032388	BP	GO:0032388	positive regulation of intracellular transport	87/5926	199/18903	0.000152374	0.004267791	0.003666734	HSP90AA1/FEZ1/HSP90AB1/CD81/PRNP/TOMM7/OAZ1/ERGIC3/RDX/BCAP31/ANXA2/RAN/DAB2/YWHAE/FIS1/SCP2/CIB1/ITGB2/UBL5/RHOU/ANP32B/EZR/UBE2L3/OAZ2/HYAL2/PDCD5/JUP/SMO/STOM/CAMK1/MLC1/RUFY3/SNAPIN/RIOK2/SAR1B/IFNG/BAG3/NCBP2/HPS4/KIF20B/TRIM28/MYO1C/TCF7L2/ZFAND1/ITGB1BP1/TARDBP/TCAF1/EMD/TCAF2/GZMB/PDZK1/OAZ3/SEC16B/IPO5/ZPR1/B3GAT3/CEP290/DMAP1/TMEM30A/MTMR2/LEPROT/HDAC3/VPS11/RAPGEF3/HTRA2/MFF/LDLRAP1/UB…	87
GO:1990748	BP	GO:1990748	cellular detoxification	55/5926	115/18903	0.000156417	0.004362079	0.003747743	HBG2/ALB/HBA2/GSTP1/CLIC2/PRDX1/HBA1/APOE/GPX4/HBB/AKR1A1/SOD1/GSTK1/MGST3/CD36/GSTO1/GPX3/HBM/PRDX2/PRDX4/PARK7/MGST2/PRDX5/ESD/PRDX6/ADH5/FABP1/CAT/PRDX3/LTC4S/GSTM3/TXNL1/ABCG2/CCS/RDH11/TXNRD2/HBQ1/SESN1/TXNDC17/PTGS1/NOS3/SOD3/TXNRD3/MT3/ADH4/PIM1/PXDN/NQO1/GPX7/ATP7A/ABCB6/GSTM2/GSTZ1/DUOX2/RDH12	55
GO:0019318	BP	GO:0019318	hexose metabolic process	98/5926	229/18903	0.000160673	0.004450873	0.003824031	FUCA1/FABP5/GAPDH/TPI1/AKR1B1/ENO1/PDK4/GAA/PFKL/MDH2/FUCA2/FUOM/PDHB/OAS1/DCXR/ALDOA/SDS/SERP1/ALDOB/PGM2L1/ATF3/PKM/GLB1/SORD/TNF/GCKR/MPI/PGK1/G6PC3/PCK2/GALE/ACADM/SLC37A4/PDK2/PPP1R3G/ADIPOR1/IGF1/COX11/FAM3C/BCKDK/KAT2A/FAM3A/ADPGK/DDB1/IGFBP3/SLC35A2/GALT/DYRK2/TIGAR/FUT8/LRP5/DUSP12/BRAT1/GALK2/OMA1/PPARD/PDHA1/SRC/LCMT1/SORBS1/BAD/TP53/PCK1/SOGA1/SLC25A1/PPARA/PMM1/GAPDHS/ALDOC/PHKG2/ARP…	98
GO:0034504	BP	GO:0034504	protein localization to nucleus	126/5926	306/18903	0.000160983	0.004450873	0.003824031	RPL11/HSP90AA1/RPL23/NPM1/GLUL/CALR/HSP90AB1/LMNA/CD36/LILRB4/PARK7/RAN/SKP1/YWHAE/CCT7/CDK5RAP3/CCT4/CCT3/CCT8/PHB2/TCP1/CCT2/PARP1/CCT6A/APPL1/NUTF2/TFRC/CCT5/CHCHD10/SQSTM1/UFM1/LARP7/CD2AP/HYAL2/SUMO3/JUP/PTTG1IP/SMO/XPA/GCKR/CTNNA1/FGF9/ARL2/ATP13A2/SUMO1/KPNA2/LAMTOR5/NOL8/IFNG/BAG3/NUP62/RPF2/NXT1/TMCO6/MFHAS1/RPAIN/PIN1/APPL2/WWTR1/ARL2BP/SEC13/RANGRF/MCRS1/TRIM28/PLRG1/FBXO4/RRP7A/CDKN1A…	126
GO:0042440	BP	GO:0042440	pigment metabolic process	41/5926	80/18903	0.000162729	0.004479914	0.003848983	HMOX1/BLVRB/SLCO2B1/TMEM14C/SLC25A39/DDT/SLC46A1/BLVRA/APPL1/ALAS2/UROD/TMEM14B/HMBS/BDH2/NFE2L1/FXN/FECH/OPN3/MFSD12/ZEB2/IREB2/ALAD/UROS/PGRMC1/PPOX/WNT5A/SLC25A38/GIPC1/CTNS/ABCB7/SLC6A9/HMOX2/RAB38/ATP7A/SLC11A2/IBA57/SLCO1B3/CITED1/ABCB6/CPOX/SLCO1B1	41
GO:0001510	BP	GO:0001510	RNA methylation	45/5926	90/18903	0.000168673	0.00459123	0.003944622	SNRPD2/TRMT112/SNRPG/SNRPE/FBL/SNRPB/HSD17B10/METTL5/SNRPD3/LARP7/SNRPF/RNMT/TRMT10C/CMTR2/DIMT1/EMG1/SNRPD1/TRMT13/TYW3/DALRD3/THUMPD3/ZC3H13/TFB1M/TRMT2A/TRMT5/TGS1/WDR6/BCDIN3D/FTSJ1/TRMT11/METTL2A/TRMT61A/METTL3/MRM1/GTPBP3/FBLL1/METTL1/METTL14/ZCCHC4/CBLL1/NOP2/HENMT1/METTL6/TRMT61B/FDXACB1	45
GO:0071816	BP	GO:0071816	tail-anchored membrane protein insertion into ER membrane	13/5926	17/18903	0.000169558	0.00459123	0.003944622	EMC7/EMC4/EMC10/EMC9/BAG6/CAMLG/EMC3/EMC6/EMC1/SGTA/EMC2/UBL4A/EMC8	13
GO:0045116	BP	GO:0045116	protein neddylation	18/5926	27/18903	0.000169623	0.00459123	0.003944622	RPL11/RPL5/EPAS1/COPS6/RBX1/NEDD8/RNF7/COPS4/UBE2F/GPS1/COPS5/COPS8/COPS3/COPS7B/COPS2/NAE1/COPS7A/DCUN1D4	18
GO:0070199	BP	GO:0070199	establishment of protein localization to chromosome	18/5926	27/18903	0.000169623	0.00459123	0.003944622	PIH1D1/CCT7/CCT4/CCT3/CCT8/TCP1/CCT2/CCT6A/CCT5/RUVBL2/SGF29/TERF1/BRCA2/WBP2/NABP2/DKC1/POT1/ACD	18
GO:0072331	BP	GO:0072331	signal transduction by p53 class mediator	77/5926	173/18903	0.000178913	0.004807531	0.004130459	CD74/RPL11/UBB/RPL5/RPL26/RPS15/RPS7/RPL37/RPS20/RPL23/NPM1/HINT1/RPS27L/DDIT4/PYCARD/CDK5RAP3/BAX/ZNHIT1/MIF/CD44/SPRED1/ZNF385A/TMEM109/SGK1/CDKN1B/PTTG1IP/MYC/HNRNPK/SOX4/IFI16/PDK2/TAF9/MLF1/PLK2/RPF2/TP53RK/PSMD10/SNW1/NUPR1/CASP6/BAG6/COPS3/TRIAP1/ATM/DYRK2/HEXIM1/SMYD2/CDKN1A/CDIP1/PAK1IP1/TP53/BRCA2/HIC1/RRP8/DYRK3/PRMT6/CHEK2/ING4/ZMPSTE24/RRS1/SNAI1/EEF1E1/EIF5A/TFAP4/KAT5/MSH2/PMAIP1/B…	77
GO:0032469	BP	GO:0032469	endoplasmic reticulum calcium ion homeostasis	17/5926	25/18903	0.000179107	0.004807531	0.004130459	TMBIM6/BCAP31/FIS1/TGM2/BAX/HERPUD1/GRINA/TMCO1/CCDC47/ATP2A2/KCTD17/CAMK2D/PACS2/WFS1/RAP1GDS1/TMTC4/BAK1	17
GO:0090670	BP	GO:0090670	RNA localization to Cajal body	14/5926	19/18903	0.00018252	0.004818837	0.004140173	CCT7/CCT4/CCT3/CCT8/TCP1/CCT2/CCT6A/CCT5/NOP10/NHP2/RUVBL2/RUVBL1/EXOSC10/DKC1	14
GO:0090671	BP	GO:0090671	telomerase RNA localization to Cajal body	14/5926	19/18903	0.00018252	0.004818837	0.004140173	CCT7/CCT4/CCT3/CCT8/TCP1/CCT2/CCT6A/CCT5/NOP10/NHP2/RUVBL2/RUVBL1/EXOSC10/DKC1	14
GO:0090672	BP	GO:0090672	telomerase RNA localization	14/5926	19/18903	0.00018252	0.004818837	0.004140173	CCT7/CCT4/CCT3/CCT8/TCP1/CCT2/CCT6A/CCT5/NOP10/NHP2/RUVBL2/RUVBL1/EXOSC10/DKC1	14
GO:0090685	BP	GO:0090685	RNA localization to nucleus	14/5926	19/18903	0.00018252	0.004818837	0.004140173	CCT7/CCT4/CCT3/CCT8/TCP1/CCT2/CCT6A/CCT5/NOP10/NHP2/RUVBL2/RUVBL1/EXOSC10/DKC1	14
GO:1903050	BP	GO:1903050	regulation of proteolysis involved in protein catabolic process	97/5926	227/18903	0.000184593	0.004823564	0.004144235	RPL11/UBB/RPL5/RPS7/HSPA1B/RPL23/APOE/HSPA1A/HSP90AB1/CTSC/PSME2/EIF3H/PSME1/SUMO2/UBXN1/BCAP31/PARK7/DAB2/PSMC2/PSMC4/LAPTM5/RBX1/RAD23A/PSMC5/PITHD1/DDRGK1/HERPUD1/GCLC/CAV1/SMAD7/PTK2/IL33/PSMF1/PSMC3/COMMD1/PDCL3/KEAP1/HFE/SUMO1/PSMC1/TAF9/RCHY1/PSMC6/DNAJB2/UFL1/ECSCR/PSMD10/NUPR1/HSPBP1/BAG6/GNA12/PSMD14/CSNK1A1/CAMLG/SIRT2/VCP/GABARAPL2/ALAD/MAGEF1/BBS7/CSNK1E/STUB1/UBQLN4/BAG2/PBK/ARAF/UB…	97
GO:0000966	BP	GO:0000966	RNA 5'-end processing	16/5926	23/18903	0.000185464	0.004823564	0.004144235	SSB/HSD17B10/RPP25/TRMT10C/RPP30/POP5/RPP25L/POP4/POP7/RPP38/ABT1/THG1L/TBL3/RPP40/NOP9/RPP21	16
GO:0051131	BP	GO:0051131	chaperone-mediated protein complex assembly	16/5926	23/18903	0.000185464	0.004823564	0.004144235	HSP90AA1/HSPA1A/HSP90AB1/HSPD1/PTGES3/PSMG2/CCT2/PFDN6/PSMG1/STUB1/NDUFAF1/HSPA4/BBS10/BBS12/LONP1/PSMG3	16
GO:0007042	BP	GO:0007042	lysosomal lumen acidification	15/5926	21/18903	0.000187192	0.004823564	0.004144235	GRN/PPT1/ATP6V1F/ATP6AP2/ATP6AP1/CCDC115/CLN5/ATP6V0B/SNAPIN/TMEM9/TMEM199/TMEM106B/CLN6/TCIRG1/ATP6V1H	15
GO:0009083	BP	GO:0009083	branched-chain amino acid catabolic process	15/5926	21/18903	0.000187192	0.004823564	0.004144235	ACAT1/ECHS1/HIBADH/HSD17B10/BCAT2/HMGCL/ALDH6A1/MCCC1/BCKDK/HIBCH/IVD/MCCC2/DBT/ACADSB/BCKDHB	15
GO:0016137	BP	GO:0016137	glycoside metabolic process	15/5926	21/18903	0.000187192	0.004823564	0.004144235	FUCA1/AKR1A1/AKR1B1/GUSB/NAGA/FUCA2/AKR7A2/AKR1C1/GLA/AKR1C2/ABHD10/SULT1C4/CBR4/TH/AKR1C3	15
GO:0043516	BP	GO:0043516	regulation of DNA damage response, signal transduction by p53 class mediator	23/5926	38/18903	0.000193079	0.004955441	0.004257538	CD74/RPL26/NPM1/ZNHIT1/MIF/CD44/SPRED1/ZNF385A/PTTG1IP/SOX4/PSMD10/COPS3/ATM/SMYD2/TP53/HIC1/DYRK3/ING4/ZMPSTE24/SNAI1/EEF1E1/PMAIP1/MSX1	23
GO:1904951	BP	GO:1904951	positive regulation of establishment of protein localization	127/5926	310/18903	0.000196399	0.004987556	0.004285131	HLA-DRB1/FRMD4A/HSP90AA1/PPIA/GLUL/HSP90AB1/CD81/PRNP/TOMM7/OAZ1/ERGIC3/VPS28/BCAP31/RAN/CD38/CD33/YWHAE/FIS1/CCT7/CIB1/CCT4/CCT3/ITGB2/CCT8/UBL5/RHOU/TCP1/TMED10/VPS35/CCT2/SERP1/CCT6A/ANP32B/CCT5/EZR/UBE2L3/OAZ2/TRPM4/CD2AP/TNF/HYAL2/PDCD5/JUP/SMO/STOM/STX4/CAMK1/PCK2/IER3IP1/SOX4/RUFY3/APBB3/ATP13A2/IGF1/SAR1B/IFNG/BAG3/MPC2/NR1H4/PPARG/NR1H2/HPS4/ABCG1/KIF20B/GLUD1/TRIM28/MYO1C/TCF7L2/ZFAND1/…	127
GO:0007040	BP	GO:0007040	lysosome organization	48/5926	98/18903	0.000196653	0.004987556	0.004285131	GRN/TPP1/ACP2/PPT1/HEXA/RAB20/CHMP1B/SCARB2/GAA/ATP6V1F/ATP6AP2/ATP6AP1/ABCA1/CHMP4A/LAPTM5/VPS35/CLN8/LAMTOR1/CCDC115/HEXB/CLN5/NAGPA/TMEM175/ATP6V0B/SNAPIN/CHMP5/GNPTAB/CHMP2A/MYO7A/TMEM9/HPS4/TMEM199/TMEM106B/NAGLU/RAB34/HPS1/ARSB/MT3/MBTPS1/ZKSCAN3/CLN6/SRPX/TCIRG1/VIPAS39/ATP6V1H/CHMP6/VPS33B/CHMP7	48
GO:0080171	BP	GO:0080171	lytic vacuole organization	48/5926	98/18903	0.000196653	0.004987556	0.004285131	GRN/TPP1/ACP2/PPT1/HEXA/RAB20/CHMP1B/SCARB2/GAA/ATP6V1F/ATP6AP2/ATP6AP1/ABCA1/CHMP4A/LAPTM5/VPS35/CLN8/LAMTOR1/CCDC115/HEXB/CLN5/NAGPA/TMEM175/ATP6V0B/SNAPIN/CHMP5/GNPTAB/CHMP2A/MYO7A/TMEM9/HPS4/TMEM199/TMEM106B/NAGLU/RAB34/HPS1/ARSB/MT3/MBTPS1/ZKSCAN3/CLN6/SRPX/TCIRG1/VIPAS39/ATP6V1H/CHMP6/VPS33B/CHMP7	48
GO:0002703	BP	GO:0002703	regulation of leukocyte mediated immunity	102/5926	241/18903	0.000197504	0.004989497	0.004286798	HLA-DRB1/HLA-DRA/HMOX1/VAMP8/B2M/TYROBP/SCIMP/HLA-B/BST2/HLA-E/CD81/CD84/CD300A/HAVCR2/HLA-A/LGALS9/LILRB4/NDFIP1/CD226/HSPD1/DNASE1L3/LILRB1/ITGB2/HMGB1/CD40/NCKAP1L/CD28/TFRC/CD1C/KLRB1/SMAD7/TRPM4/TNF/VAMP7/CD1D/STX4/FCGR2B/KLRC1/XCL1/HFE/GFER/IL4I1/PTPN6/TNFRSF1B/PVR/IL10/BTK/IL12RB1/IL6/LAMP1/GATA1/C3/MALT1/WAS/C12orf4/STX7/KMT5C/CR1L/THOC1/IL18/LAG3/SNX4/CX3CR1/PTAFR/TAP2/DDX1/MICA/CADM1/C4…	102
GO:1903320	BP	GO:1903320	regulation of protein modification by small protein conjugation or removal	106/5926	252/18903	0.00019894	0.005006145	0.004301101	RPL11/UBB/RPL5/RPS3/RPS15/RPS2/RPS7/RPL37/RPS20/HSP90AA1/HSPA1B/PPIA/RPL23/NPM1/HSPA1A/EPAS1/HSP90AB1/FKBP1A/NDFIP1/ARRDC3/VPS28/UBXN1/ISG15/NDFIP2/PARK7/SKP1/COPS6/CDK5RAP3/PDCD6/LAPTM5/RBX1/HSPA5/SASH1/HERPUD1/UBE2L3/GCLC/CAV1/SMAD7/SQSTM1/HMG20B/TSPYL5/UBE2I/PTTG1IP/DNAJA1/COPS4/COMMD1/UBE2V2/SOX4/NSMCE3/GPS1/COPS5/RCHY1/SPSB4/WBP1L/ARRB1/DNAJB2/UFL1/PSMD10/COPS8/HSPBP1/TRIM44/GNL3/PIN1/COPS3/…	106
GO:0006879	BP	GO:0006879	cellular iron ion homeostasis	35/5926	66/18903	0.000203007	0.00508861	0.004371952	SLC40A1/HMOX1/FTL/FTH1/SOD1/NDFIP1/SLC46A1/ATP6AP1/ISCU/ATP6V1G1/TFRC/ALAS2/NUBP1/CCDC115/NCOA4/GLRX3/MYC/FXN/HFE/ATP13A2/IFNG/IREB2/HAMP/TMEM199/TFR2/ACO1/CYB561/CYBRD1/ABCB7/SRI/CYB561A3/SLC11A2/ATP6V0D1/FRRS1/ABCB6	35
GO:0050657	BP	GO:0050657	nucleic acid transport	73/5926	163/18903	0.000206118	0.005126696	0.004404674	YBX1/HNRNPA1/NPM1/SSB/ZFP36L1/RAN/SRSF7/EIF4A3/SRSF3/IGF2BP3/TOMM20/ZFP36/NUTF2/HNRNPA2B1/ENY2/MRPL18/THOC7/FYTTD1/RBM8A/SIDT2/PEG10/NXF3/HSF1/MAGOH/NUP62/NXT1/MAGOHB/NCBP2/ZC3H11A/AAAS/CETN2/SEC13/MYO1C/PCID2/HNRNPA1L2/ARC/CHTOP/NXF1/DDX39A/THOC2/CETN3/THOC3/PHAX/SRSF1/THOC6/NUP37/THOC1/EIF5A2/XPO1/UPF3B/DDX19B/CKAP5/SNUPN/HHEX/ALKBH5/RFTN1/TST/IGF2BP2/LRPPRC/NXT2/NUP35/NUP93/SIDT1/NUP205/IGF2BP…	73
GO:0050658	BP	GO:0050658	RNA transport	73/5926	163/18903	0.000206118	0.005126696	0.004404674	YBX1/HNRNPA1/NPM1/SSB/ZFP36L1/RAN/SRSF7/EIF4A3/SRSF3/IGF2BP3/TOMM20/ZFP36/NUTF2/HNRNPA2B1/ENY2/MRPL18/THOC7/FYTTD1/RBM8A/SIDT2/PEG10/NXF3/HSF1/MAGOH/NUP62/NXT1/MAGOHB/NCBP2/ZC3H11A/AAAS/CETN2/SEC13/MYO1C/PCID2/HNRNPA1L2/ARC/CHTOP/NXF1/DDX39A/THOC2/CETN3/THOC3/PHAX/SRSF1/THOC6/NUP37/THOC1/EIF5A2/XPO1/UPF3B/DDX19B/CKAP5/SNUPN/HHEX/ALKBH5/RFTN1/TST/IGF2BP2/LRPPRC/NXT2/NUP35/NUP93/SIDT1/NUP205/IGF2BP…	73
GO:0009113	BP	GO:0009113	purine nucleobase biosynthetic process	9/5926	10/18903	0.000209161	0.0051428	0.00441851	APRT/ADA/HPRT1/SHMT1/SHMT2/PRPS1/GMPS/PAICS/PPAT	9
GO:0045050	BP	GO:0045050	protein insertion into ER membrane by stop-transfer membrane-anchor sequence	9/5926	10/18903	0.000209161	0.0051428	0.00441851	EMC7/EMC4/EMC10/EMC9/EMC3/EMC6/EMC1/EMC2/EMC8	9
GO:1904851	BP	GO:1904851	positive regulation of establishment of protein localization to telomere	9/5926	10/18903	0.000209161	0.0051428	0.00441851	CCT7/CCT4/CCT3/CCT8/TCP1/CCT2/CCT6A/CCT5/DKC1	9
GO:0022411	BP	GO:0022411	cellular component disassembly	188/5926	483/18903	0.000211387	0.005177779	0.004448563	CST3/C1QB/C1QA/C1QC/VAMP8/MCOLN1/RPL23/SLC25A5/CTSS/HSPA8/LRP1/TOMM7/DSTN/CHMP1B/RDX/CISD2/PARK7/PLIN2/DDIT4/UFC1/FSCN1/CFL1/NCKAP5/MMP15/STMN1/FIS1/CIB1/DNASE1L3/CDK5RAP3/PPP1CA/BNIP3L/CHMP4A/PHB2/CAPZB/HAX1/BAX/TRPV4/VDAC1/SET/MCTS1/BNIP3/FUNDC2/DDRGK1/CDC37/FBXO7/MID1/TEX264/SWAP70/SQSTM1/UFM1/DNASE2/TNF/ADAM15/CTTN/SPTA1/PARL/HMGA1/SHARPIN/MYC/MMP19/PYM1/APEH/SNAPIN/HSF1/CHMP5/HSPA2/ATP13A2/M…	188
GO:0002819	BP	GO:0002819	regulation of adaptive immune response	86/5926	198/18903	0.000216421	0.005280997	0.004537244	HLA-DRB1/HLA-DRA/CD4/B2M/HLA-B/HLA-E/CD81/HAVCR2/HLA-A/LILRB4/NDFIP1/CD226/HSPD1/ADA/PYCARD/LILRB1/HMGB1/IRF7/CD40/NCKAP1L/CD28/TFRC/CD1C/MEF2C/ANXA1/SMAD7/IL33/TRPM4/TNF/TNFRSF14/CD1D/ADCY7/FCGR2B/KLRC1/XCL1/HFE/CD48/IL4I1/PTPN6/TNFRSF1B/PVR/IL10/TNFSF13B/BTK/IL12RB1/CD274/IL6/C3/PKN1/MALT1/WAS/CARD9/LOXL3/CD80/JUNB/STX7/KMT5C/CR1L/THOC1/IL18/TAP2/C4BPB/C17orf99/EIF2AK4/IL6ST/FOXJ1/EXOSC3/HMCES/…	86
GO:0072332	BP	GO:0072332	intrinsic apoptotic signaling pathway by p53 class mediator	41/5926	81/18903	0.000230467	0.005602512	0.004813478	CD74/RPL11/UBB/RPL26/RPS7/HINT1/RPS27L/DDIT4/PYCARD/BAX/MIF/CD44/ZNF385A/TMEM109/PTTG1IP/MYC/HNRNPK/IFI16/PDK2/TAF9/SNW1/NUPR1/CASP6/BAG6/TRIAP1/DYRK2/CDKN1A/CDIP1/TP53/BRCA2/RRP8/CHEK2/EIF5A/MSH2/PMAIP1/ING2/BOK/POU4F1/RRN3/TAF9B/MSX1	41
GO:0048524	BP	GO:0048524	positive regulation of viral process	34/5926	64/18903	0.000238104	0.005766412	0.004954296	CD74/AXL/HLA-DRB1/CD4/PPIA/PABPC1/LGALS9/CD209/HMGB1/RAD23A/IFIT1/P4HB/CD28/HACD3/LGALS1/PPIH/STOM/PPIE/KPNA2/TRIM38/CNOT7/DDB1/NR5A2/TARBP2/TMPRSS4/PPID/SMPD1/CCL5/GBP7/PPARA/RSF1/VPS4A/ADAR/CLEC4G	34
GO:0009124	BP	GO:0009124	nucleoside monophosphate biosynthetic process	25/5926	43/18903	0.000251366	0.006064793	0.005210654	RFK/APRT/ADA/HPRT1/SHMT1/IMPDH2/DCTD/DUT/DGUOK/DCK/ADSL/NUDT2/UCKL1/ATIC/PRPS1/UMPS/CMPK1/GMPS/TK1/PAICS/PRPS2/DHODH/PPAT/UCK1/CAD	25
GO:0046148	BP	GO:0046148	pigment biosynthetic process	31/5926	57/18903	0.000254922	0.006127639	0.005264649	TMEM14C/SLC25A39/DDT/APPL1/ALAS2/UROD/TMEM14B/HMBS/NFE2L1/FXN/FECH/OPN3/MFSD12/ZEB2/IREB2/ALAD/UROS/PGRMC1/PPOX/WNT5A/SLC25A38/GIPC1/CTNS/ABCB7/SLC6A9/RAB38/ATP7A/SLC11A2/IBA57/CITED1/CPOX	31
GO:0006575	BP	GO:0006575	cellular modified amino acid metabolic process	79/5926	180/18903	0.000257146	0.006158117	0.005290834	CTSB/GATM/GSTP1/GPX4/SOD1/GSTK1/GSTO1/HPGDS/PARK7/SLC46A1/MGST2/IDH1/PLA2G15/SLC16A10/GSTM4/GSTM3/SHMT1/ARL6IP5/GCLC/POR/ABHD12/AHCY/GLO1/ALDH9A1/GAMT/HAGH/PLOD3/ALDH7A1/ACADM/ETHE1/AASDHPPT/ASS1/GGT7/SHMT2/GSS/PCYOX1/PLA1A/ATIC/LPCAT3/PAX8/GOT2/LPCAT4/FTCD/GGACT/MTHFD2/GLRX2/DIO3/CKB/BHMT/MTHFR/SLC6A8/SULT2A1/GSTT2B/ICMT/MTHFD1/CTNS/GSTM5/ALDH4A1/PLSCR1/CROT/PCYOX1L/SLC1A2/CRAT/CPT2/GSTM2/DIO1/G…	79
GO:2001242	BP	GO:2001242	regulation of intrinsic apoptotic signaling pathway	76/5926	172/18903	0.000258783	0.006174382	0.005304809	CD74/RPL11/UBB/RPS3/RPL26/CXCL12/RPS7/TPT1/PPIA/HSPA1A/ERP29/SOD1/HSPB1/TMBIM6/ENO1/BCAP31/PARK7/PYCARD/VDAC2/FIS1/TRAP1/NDUFS3/P4HB/PARP1/BAX/NDUFA13/MIF/CD44/TXNDC12/ZNF385A/HERPUD1/CAV1/PTTG1IP/DNAJA1/GRINA/NONO/PARL/MYC/HNRNPK/STYXL1/TAF9/CREB3/PRKRA/NOC2L/XBP1/PTPMT1/TMEM161A/NUPR1/TRIAP1/BCL2L1/HYOU1/SRC/NCK1/BAD/TP53/HDAC1/TRIM32/HTRA2/DDIT3/WFS1/YBX3/SNAI1/SYVN1/EIF5A/BAG5/LCK/PMAIP1/RAD9…	76
GO:0051028	BP	GO:0051028	mRNA transport	60/5926	130/18903	0.000275217	0.006542254	0.005620871	HNRNPA1/ZFP36L1/SRSF7/EIF4A3/SRSF3/IGF2BP3/ZFP36/NUTF2/HNRNPA2B1/ENY2/THOC7/FYTTD1/RBM8A/PEG10/NXF3/HSF1/MAGOH/NUP62/NXT1/MAGOHB/NCBP2/ZC3H11A/AAAS/CETN2/SEC13/MYO1C/PCID2/HNRNPA1L2/ARC/CHTOP/NXF1/DDX39A/THOC2/CETN3/THOC3/SRSF1/THOC6/NUP37/THOC1/EIF5A2/XPO1/UPF3B/DDX19B/HHEX/ALKBH5/IGF2BP2/LRPPRC/NXT2/NUP35/NUP93/NUP205/IGF2BP1/NUP85/TPR/NUP54/UPF3A/POLR2D/POLDIP3/DDX25/NUP214	60
GO:0045454	BP	GO:0045454	cell redox homeostasis	24/5926	41/18903	0.000288978	0.006844101	0.005880207	PRDX1/PRDX2/PRDX4/PRDX5/PRDX6/PRDX3/ERP44/TXN2/APEX1/GCLC/GLRX3/TXNRD2/HVCN1/BOLA3/CHD6/NOS3/GLRX2/TXNRD3/BOLA1/KRIT1/DDIT3/SLC2A10/NQO1/GIT1	24
GO:0043280	BP	GO:0043280	positive regulation of cysteine-type endopeptidase activity involved in apoptotic process	58/5926	125/18903	0.000290324	0.006850806	0.005885968	RPS3/CTSD/HSPE1/LGALS9/RPS27L/HSPD1/BCAP31/FAM162A/PYCARD/CYCS/MTCH1/CASP1/FIS1/RHOA/CTSH/EGLN3/PDCD6/LAPTM5/HMGB1/BAX/ANP32B/NDUFA13/ARL6IP5/TNF/PDCD5/DLC1/MYC/DAPK1/HSF1/AIFM1/PPARG/DIABLO/F2R/VCP/MALT1/SNCA/UACA/CARD9/BAD/GPER1/SOX7/F3/HTRA2/ROBO1/FASLG/NOD1/CASP8AP2/TFAP4/LCK/PMAIP1/CASP9/CASP10/BOK/REST/MUL1/BCL2L10/NGFR/BAK1	58
GO:0050792	BP	GO:0050792	regulation of viral process	72/5926	162/18903	0.000300053	0.006996376	0.006011037	CD74/AXL/HLA-DRB1/CD4/PPIA/BST2/PABPC1/LGALS9/CD209/FCN3/LY6E/ISG15/OAS1/HMGB1/RAD23A/IFIT1/P4HB/ZFP36/CD28/BANF1/OAS3/HACD3/LGALS1/LARP7/TNF/OAS2/PPIH/STOM/MPHOSPH8/PPIE/IFI16/CIITA/KPNA2/APOBEC3G/TRIM38/CXCR4/CNOT7/SNX3/DDB1/MX1/APOBEC3C/TRIM28/SNF8/HEXIM1/IFITM3/NR5A2/TARBP2/TMPRSS4/ILF3/PPID/SMPD1/DYNLT1/TRIM14/CCL5/GBP7/TRIM32/PROX1/PPARA/IFIT5/PLSCR1/RSF1/VPS4A/TRIM22/OASL/TRIM68/TRIM13/ADA…	72
GO:0048872	BP	GO:0048872	homeostasis of number of cells	121/5926	296/18903	0.000303958	0.006996376	0.006011037	CD74/LIPA/AXL/SLC40A1/HMOX1/RPS19/RPS24/RPS6/ID2/RPS14/MAFB/B2M/PRDX1/HSPA1B/HSPA1A/SLC25A5/EPAS1/RPS17/SOD1/LGALS9/TMEM14C/ZFP36L1/PRDX2/ISG15/ADA/MERTK/CDK5RAP3/HMGB1/AHSP/ARMCX1/SLC4A1/BAX/ZFP36/NCKAP1L/ZNHIT1/MIF/ALAS2/MEF2C/HOXB6/ANXA1/MYCT1/CITED2/FH/DNASE2/PRMT1/EPB42/OCIAD1/SMO/SPTA1/SH2B3/SMAP1/SOX4/RHAG/DOCK10/BPGM/TRIM58/HSCB/UFL1/KITLG/TAL1/MFHAS1/TNFSF13B/SLC39A3/BTK/F2R/LGALS2/CAMLG…	121
GO:0002474	BP	GO:0002474	antigen processing and presentation of peptide antigen via MHC class I	19/5926	30/18903	0.000304807	0.006996376	0.006011037	B2M/FCER1G/CALR/HLA-B/HLA-E/HLA-A/PDIA3/HLA-C/ACE/TAPBPL/HFE/SAR1B/ERAP1/TAP2/TAPBP/CLEC4A/IFI30/IKBKB/AZGP1	19
GO:0070198	BP	GO:0070198	protein localization to chromosome, telomeric region	19/5926	30/18903	0.000304807	0.006996376	0.006011037	TPP1/CCT7/CCT4/CCT3/CCT8/TCP1/CCT2/CCT6A/CCT5/GNL3/TERF1/BRCA2/NABP2/DKC1/POT1/TINF2/ACD/ATRX/TERF2IP	19
GO:0070979	BP	GO:0070979	protein K11-linked ubiquitination	19/5926	30/18903	0.000304807	0.006996376	0.006011037	ANAPC11/UBE2L3/UBE2E3/UBE2E2/UBE2A/UBE2D4/ANAPC13/CDC26/RNF4/RNF26/ANAPC5/ANAPC10/CDC23/CDC16/UBE2D3/ANAPC2/ANAPC7/ANAPC1/FZR1	19
GO:0031341	BP	GO:0031341	regulation of cell killing	49/5926	102/18903	0.000305204	0.006996376	0.006011037	HLA-DRB1/HLA-DRA/CD5L/B2M/TYROBP/HSP90AB1/HLA-B/HLA-E/HAVCR2/HLA-A/LGALS9/CD226/DNASE1L3/CD59/LILRB1/NCKAP1L/CD1C/KLRB1/CD1D/FCGR2B/KLRC1/XCL1/GFER/IFNG/PVR/IL12RB1/LAMP1/BCL2L1/CFH/STX7/CR1L/PRF1/LAG3/CX3CR1/TAP2/MICA/CADM1/SPI1/SLAMF6/SH2D1A/CD1B/IL23R/NCR3/IL23A/CD1A/CD1E/AZGP1/CD160/ARRB2	49
GO:0001731	BP	GO:0001731	formation of translation preinitiation complex	10/5926	12/18903	0.00030844	0.006996376	0.006011037	RPL13A/MCTS1/EIF2S2/EIF4B/EIF4H/DENR/DHX29/EIF2S3/EIF5/EIF2D	10
GO:0070202	BP	GO:0070202	regulation of establishment of protein localization to chromosome	10/5926	12/18903	0.00030844	0.006996376	0.006011037	CCT7/CCT4/CCT3/CCT8/TCP1/CCT2/CCT6A/CCT5/TERF1/DKC1	10
GO:1903405	BP	GO:1903405	protein localization to nuclear body	10/5926	12/18903	0.00030844	0.006996376	0.006011037	CCT7/CCT4/CCT3/CCT8/TCP1/CCT2/CCT6A/CCT5/LARP7/DKC1	10
GO:1904816	BP	GO:1904816	positive regulation of protein localization to chromosome, telomeric region	10/5926	12/18903	0.00030844	0.006996376	0.006011037	CCT7/CCT4/CCT3/CCT8/TCP1/CCT2/CCT6A/CCT5/GNL3/DKC1	10
GO:1904867	BP	GO:1904867	protein localization to Cajal body	10/5926	12/18903	0.00030844	0.006996376	0.006011037	CCT7/CCT4/CCT3/CCT8/TCP1/CCT2/CCT6A/CCT5/LARP7/DKC1	10
GO:1902652	BP	GO:1902652	secondary alcohol metabolic process	67/5926	149/18903	0.000319331	0.007218006	0.006201453	CETP/NPC2/APOE/IDH2/SOD1/APOC1/IDH1/IDH3G/ABCA1/CAT/CLN8/PMVK/ACADVL/STARD3/SCARB1/SNX17/POR/ACAA2/ACO2/NFE2L1/IDH3B/HSD17B7/TSKU/CYB5R3/FDPS/LIMA1/INSIG1/NR1H4/APOL1/ABCG1/FDX1/LPCAT3/LRP5/TM7SF2/ARV1/PPARD/NPC1/IDH3A/MT3/MBTPS2/NSDHL/MBTPS1/LCAT/SMPD1/SREBF1/SULT2A1/SC5D/INSIG2/LDLRAP1/CLN6/FDXR/APOL2/PLPP6/CYP2D6/HDLBP/EBP/CYP46A1/ABCG4/DHCR7/CYP2R1/SOAT1/EPHX2/CYP39A1/ACADL/PRKAA2/MVD/PON1	67
GO:0030433	BP	GO:0030433	ubiquitin-dependent ERAD pathway	43/5926	87/18903	0.000322311	0.007239865	0.006220234	HSP90B1/CALR/CANX/BCAP31/AUP1/RNF5/HSPA5/FOXRED2/SEC61B/HERPUD1/CAV1/MAN1B1/OS9/TMUB1/PSMC6/DNAJB2/RHBDD2/JKAMP/BAG6/CCDC47/DERL2/UBXN4/VCP/FBXO6/STUB1/TMUB2/DNAJC10/ERLEC1/UBXN8/AMFR/SGTA/TMEM129/WFS1/DNAJB12/USP14/SYVN1/DERL1/RNF121/EDEM2/TRIM13/DNAJB9/NCCRP1/FBXO44	43
GO:0090316	BP	GO:0090316	positive regulation of intracellular protein transport	70/5926	157/18903	0.000322546	0.007239865	0.006220234	HSP90AA1/HSP90AB1/CD81/PRNP/TOMM7/OAZ1/ERGIC3/BCAP31/RAN/YWHAE/FIS1/CIB1/ITGB2/UBL5/RHOU/ANP32B/UBE2L3/OAZ2/HYAL2/PDCD5/JUP/SMO/STOM/CAMK1/RUFY3/SAR1B/IFNG/BAG3/HPS4/KIF20B/TRIM28/MYO1C/TCF7L2/ZFAND1/ITGB1BP1/TARDBP/TCAF1/EMD/TCAF2/GZMB/PDZK1/OAZ3/SEC16B/IPO5/ZPR1/B3GAT3/CEP290/DMAP1/TMEM30A/LEPROT/HDAC3/VPS11/RAPGEF3/HTRA2/MFF/UBE2D3/PCNT/CDK5/TPR/EDEM2/SIRT6/NMT1/CDK1/PIK3R2/MICALL2/ERBB2/FZD5/…	70
GO:0033044	BP	GO:0033044	regulation of chromosome organization	105/5926	252/18903	0.000323971	0.007246597	0.006226018	HNRNPA1/ACTB/CCT7/SSBP1/CCT4/CCT3/CCT8/PKIB/PSMG2/TCP1/CCT2/NSMCE1/PARP1/ANAPC11/CCT6A/HNRNPA2B1/CCT5/MAD1L1/MPHOSPH8/MYC/NSMCE3/NAA10/ERCC1/TEN1/RUVBL2/RAD50/RIOK2/IK/TAL1/GNL3/INO80C/SMARCB1/CDC26/MCRS1/SLX1A/ATM/TRIM28/BUB3/SMC2/RNF4/PCID2/HNRNPC/SETDB2/FBXO4/NSMCE4A/DNMT1/RUVBL1/TERF1/SMARCE1/MAD2L1BP/SRC/LCMT1/RB1/ANAPC5/DPF3/PTTG1/ATF7IP2/EXOSC10/ERCC4/ACTR8/CDC23/SMC6/NABP2/TFPT/CDC16/PHF1…	105
GO:0097237	BP	GO:0097237	cellular response to toxic substance	57/5926	123/18903	0.000339316	0.007563584	0.006498362	HBG2/ALB/HBA2/GSTP1/CLIC2/PRDX1/HBA1/APOE/GPX4/HBB/AKR1A1/SOD1/GSTK1/MGST3/CD36/GSTO1/GPX3/HBM/PRDX2/PRDX4/PARK7/MGST2/PRDX5/ESD/PRDX6/ADH5/FABP1/CAT/PRDX3/LTC4S/GSTM3/TXNL1/ABCG2/CCS/TNF/RDH11/GFER/TXNRD2/HBQ1/SESN1/TXNDC17/PTGS1/NOS3/SOD3/TXNRD3/MT3/ADH4/PIM1/PXDN/NQO1/GPX7/ATP7A/ABCB6/GSTM2/GSTZ1/DUOX2/RDH12	57
GO:0045047	BP	GO:0045047	protein targeting to ER	26/5926	46/18903	0.000352986	0.007832646	0.00672953	SRP14/SSR3/SPCS2/SPCS1/CHMP4A/SEC62/TRAM1/HSPA5/SEC61B/SEC61G/HERPUD1/SRP72/SRP9/SRPRB/BAG6/SEC61A1/SPCS3/SRP68/ZFAND2A/SGTA/TRAM2/SRP19/UBL4A/SRPRA/TRAM1L1/ZFAND2B	26
GO:0033157	BP	GO:0033157	regulation of intracellular protein transport	95/5926	225/18903	0.000353819	0.007832646	0.00672953	HSP90AA1/HSP90AB1/CD81/PRNP/TOMM7/OAZ1/CD36/ERGIC3/BCAP31/PARK7/RAN/YWHAE/FIS1/CIB1/ITGB2/BNIP3L/IFI27/UBL5/RHOU/HAX1/ANP32B/LMAN1/UBE2L3/OAZ2/UFM1/HYAL2/PDCD5/JUP/SMO/STOM/CAMK1/PARL/GCC2/RUFY3/ATP13A2/SUMO1/SAR1B/IFNG/BAG3/OS9/INSIG1/HPS4/KIF20B/DERL2/TRIM28/MYO1C/DMTN/TCF7L2/ZFAND1/UHMK1/ITGB1BP1/ERLEC1/TARDBP/TCAF1/EMD/TCAF2/GZMB/PDZK1/OAZ3/SEC16B/IPO5/ZPR1/XPO1/B3GAT3/CEP290/SREBF1/DMAP1/TME…	95
GO:0002699	BP	GO:0002699	positive regulation of immune effector process	108/5926	261/18903	0.000365736	0.008068735	0.00693237	CD74/CFP/HLA-DRB1/HLA-DRA/HMOX1/RPS19/VAMP8/HLA-DMB/B2M/TYROBP/SCIMP/HLA-B/HLA-E/CD81/CD84/CD300A/HLA-A/CD86/LGALS9/CD36/FCN3/CD226/HSPD1/PYCARD/LILRB1/ITGB2/PHB2/LAPTM5/CD40/CD28/MIF/TFRC/CD1C/ANXA1/IL33/CD244/TNF/TNFRSF14/VAMP7/CD1D/STX4/XCL1/IFNG/PTPN6/PVR/GPRC5B/XBP1/IL10/COLEC11/APPL2/BTK/IL12RB1/IL6/LAMP1/GATA1/C3/MALT1/SHB/CARD9/CD80/C12orf4/COLEC10/STX7/KMT5C/IL18/PCK1/LAG3/SNX4/PTAFR/TAP…	108
GO:0009636	BP	GO:0009636	response to toxic substance	104/5926	250/18903	0.000369621	0.008126624	0.006982106	HBG2/ALB/HBA2/GSTP1/CLIC2/PRDX1/HBA1/APOE/GPX4/HBB/AKR1A1/SOD1/GSTK1/SLC7A8/MGST3/CD36/GSTO1/GPX3/HBM/MT1G/PRDX2/PRDX4/MT2A/PARK7/MGST2/PRDX5/ESD/PRDX6/ADH5/FABP1/CAT/MT1H/CCL3/PRDX3/LTC4S/GSTM3/MPST/MT1E/EPHX1/BAX/CCL4/PON2/MGMT/TXNL1/ABCG2/CCS/TNF/RDH11/SLC22A18/CNP/GFER/TXNRD2/ASS1/HBQ1/SESN1/TXNDC17/AIFM1/NUPR1/MT1M/BLMH/ALAD/BPHL/SLC30A4/PTGS1/NOS3/CPS1/SOD3/TXNRD3/PDZK1/MT3/MT1X/FOS/MT1F/EH…	104
GO:0072350	BP	GO:0072350	tricarboxylic acid metabolic process	11/5926	14/18903	0.000378101	0.00822724	0.007068551	IDH2/IDH1/IDH3G/ACO2/IDH3B/ASS1/IREB2/GLUD1/ACO1/IDH3A/SIRT4	11
GO:1904814	BP	GO:1904814	regulation of protein localization to chromosome, telomeric region	11/5926	14/18903	0.000378101	0.00822724	0.007068551	CCT7/CCT4/CCT3/CCT8/TCP1/CCT2/CCT6A/CCT5/GNL3/TERF1/DKC1	11
GO:1990173	BP	GO:1990173	protein localization to nucleoplasm	11/5926	14/18903	0.000378101	0.00822724	0.007068551	CCT7/CCT4/CCT3/CCT8/TCP1/CCT2/CCT6A/CCT5/LARP7/DKC1/TBRG1	11
GO:0071276	BP	GO:0071276	cellular response to cadmium ion	22/5926	37/18903	0.000379306	0.00822724	0.007068551	HMOX1/JUN/SOD1/MT1G/MT2A/CYBB/MT1H/MT1E/EGFR/HSF1/SUMO1/MT1M/HESX1/MT3/MT1X/FOS/MT1F/ATP7A/MT1A/MAPK9/ABCB6/AKR1C3	22
GO:0006888	BP	GO:0006888	endoplasmic reticulum to Golgi vesicle-mediated transport	61/5926	134/18903	0.000388556	0.0083996	0.007216637	ERGIC3/BCAP31/TMED9/COPE/LMAN2/PDCD6/YIF1B/TMED10/TMED2/KDELR2/LMAN1/KDELR1/TMED3/YIF1A/TRAPPC2L/VAMP7/TMED4/TMED1/TRAPPC3/TRAPPC1/VAPA/IER3IP1/BET1/SAR1B/INSIG1/TMED7/PEF1/SEC13/RANGRF/TRAPPC3L/VCP/GOPC/TRAPPC4/HYOU1/YIPF6/ANK1/SEC23B/BCAP29/PREB/COPG2/SEC16B/SEC24D/TRIP11/USO1/TFG/GOLT1B/ERGIC2/GOSR1/GAS1/TRAPPC6A/TEX261/LMAN2L/PGAP1/COPG1/KLHL12/ZW10/MPPE1/TMED5/MAPK15/TRAPPC13/TRAPPC12	61
GO:0018279	BP	GO:0018279	protein N-linked glycosylation via asparagine	16/5926	24/18903	0.000394356	0.008468133	0.007275518	OST4/RPN2/MGAT1/DDOST/DAD1/OSTC/ALG5/NUDT14/STT3A/RPN1/ALG8/DPM1/FUT8/MGAT2/MAGT1/ST6GAL1	16
GO:0060155	BP	GO:0060155	platelet dense granule organization	16/5926	24/18903	0.000394356	0.008468133	0.007275518	AP1S2/ABCA1/AP1B1/BLOC1S1/BLOC1S2/HPS3/F2R/HPS4/HPS1/AP1S1/AP3S1/RAB38/HPS6/AP3D1/HPS5/BLOC1S3	16
GO:0051101	BP	GO:0051101	regulation of DNA binding	56/5926	121/18903	0.000396567	0.008487333	0.007292014	HMOX1/ID1/JUN/TMSB4X/EDF1/KLF4/HES1/CALM2/CALM3/PARK7/CSNK2B/HMGB1/PARP1/DDRGK1/SUMO3/HDAC2/SMO/IFI16/GZMA/SUMO1/LAMTOR5/IGF1/IFNG/CPNE1/PPARG/SIRT2/TRIM28/GATA1/ERCC2/ZNF593/RB1/LIF/ERCC4/ZNF675/DDIT3/HAND2/ZMPSTE24/MSX2/SRI/CEBPG/ZFP90/RSF1/DAZAP2/TFAP4/IRF4/NFKBIA/HEY1/ZNF462/POU4F1/GATA3/MDFI/ACD/TRIM6/WFIKKN1/MSX1/GTF2B	56
GO:0044409	BP	GO:0044409	entry into host	70/5926	158/18903	0.000403482	0.008606724	0.00739459	CD74/AXL/CTSB/HLA-DRB1/CTSL/VAMP8/CD4/RPSA/HSPA1B/HSPA1A/NRP1/SIGLEC1/SLC3A2/CD81/CD86/LGALS9/CD209/FCN3/LY6E/SCARB2/BSG/CXADR/FUCA2/ITGB5/ITGAV/WWP1/ITGB1/HMGB1/MRC1/P4HB/TFRC/SIVA1/SCARB1/CAV1/LGALS1/HYAL2/TNFRSF14/SLC1A5/CLEC4M/EGFR/CIITA/PVR/TPCN1/TRIM38/CXCR4/SNX3/SELPLG/LAMP1/DAG1/IFITM3/SLC52A2/CD80/NPC1/CAV2/TMPRSS4/SRC/SMPD1/DYNLT1/TRIM14/CLDN1/EXOC7/ITGB7/CCR5/PLSCR1/TRIM22/TRIM68/CDK1/…	70
GO:1903076	BP	GO:1903076	regulation of protein localization to plasma membrane	49/5926	103/18903	0.000406664	0.008645974	0.007428312	VAMP8/ABI3/ACTB/PRNP/LRP1/TMEM59/LGALS3/DAB2/CIB1/AP2M1/ITGB1/RHOG/CNPY4/APPL1/VTI1B/EZR/SQSTM1/TNF/RER1/STX4/PID1/EGFR/STAC3/TMBIM1/MMP14/IFNG/RANGRF/GOPC/ARF6/BCL2L1/STX8/CLTC/ARHGEF16/STX7/SORBS1/PPP1R9B/GPER1/NHLRC1/LDLRAP1/RAMP3/CDK5/LYPD1/VPS4A/PKDCC/PIK3R2/EPHA2/WNK3/ZDHHC8/PIK3R1	49
GO:0042771	BP	GO:0042771	intrinsic apoptotic signaling pathway in response to DNA damage by p53 class mediator	25/5926	44/18903	0.000409621	0.008651723	0.007433252	CD74/RPL26/RPS27L/DDIT4/PYCARD/MIF/CD44/ZNF385A/TMEM109/HNRNPK/IFI16/TAF9/SNW1/NUPR1/BAG6/TRIAP1/DYRK2/CDKN1A/CDIP1/TP53/BRCA2/CHEK2/MSH2/ING2/TAF9B	25
GO:1903573	BP	GO:1903573	negative regulation of response to endoplasmic reticulum stress	25/5926	44/18903	0.000409621	0.008651723	0.007433252	NR1H3/HSPA1A/TMBIM6/UBXN1/PARK7/HSPA5/TXNDC12/DDRGK1/HERPUD1/GRINA/CREB3/XBP1/UFL1/NR1H2/ATF6B/LPCAT3/BCL2L1/HYOU1/NCK1/SGTA/WFS1/USP14/BFAR/SYVN1/DNAJB9	25
GO:2001020	BP	GO:2001020	regulation of response to DNA damage stimulus	126/5926	312/18903	0.000416124	0.008723807	0.007495184	CD74/RPS3/RPL26/CXCL12/TPT1/NPM1/ACTB/SF3B5/HMGB1/NSMCE1/PARP1/ZNHIT1/MIF/CD44/MGMT/SPRED1/ENY2/MORF4L1/ZNF385A/RNASEH2B/PTTG1IP/FUS/MYC/HNRNPK/UBE2V2/DEK/RPA2/EGFR/SOX4/PPP4C/ERCC1/HSF1/TAF6/BABAM1/RUVBL2/MEAF6/TAF9/VPS72/PSMD10/TMEM161A/RAD51AP1/KAT2A/COPS3/HDAC10/MORF4L2/TRIAP1/SMARCB1/EYA2/MCRS1/USP51/ATM/TRIM28/SGF29/TIGAR/PCNA/UBE2N/TADA3/SMYD2/MAGEF1/BCL2L1/SPIRE1/FBXO4/OTUB1/WAS/NSMCE4A/S…	126
GO:0002832	BP	GO:0002832	negative regulation of response to biotic stimulus	54/5926	116/18903	0.000417756	0.008723807	0.007495184	RPS19/GRN/A2M/SAMHD1/NR1H3/VSIG4/HLA-B/FGL2/HLA-E/HAVCR2/HLA-A/LGALS9/PRDX2/ISG15/CARD16/SERPING1/TSPAN6/LILRB1/OAS1/PARP14/PCBP2/PARP1/C1QBP/BANF1/OAS3/USP18/IFI16/KLRC1/GFER/STAT2/IL4I1/TRIM38/PPARG/SIGIRR/FAM3A/NR1H2/CNOT7/NFKBIL1/SIRT2/RNF26/TARBP2/YTHDF2/ARG2/MICA/DHX58/METTL3/MICB/TKFC/ADAR/SLAMF8/RNF125/MUL1/ARRB2/GPATCH3	54
GO:0009074	BP	GO:0009074	aromatic amino acid family catabolic process	12/5926	16/18903	0.00041845	0.008723807	0.007495184	KYNU/QDPR/HAAO/IL4I1/PAH/KMO/AFMID/TDO2/FAH/HGD/ACMSD/GSTZ1	12
GO:0043486	BP	GO:0043486	histone exchange	12/5926	16/18903	0.00041845	0.008723807	0.007495184	ZNHIT1/RUVBL2/VPS72/NASP/ACTR6/PCID2/RUVBL1/RNF8/YEATS4/DMAP1/ACTL6A/KAT5	12
GO:0002262	BP	GO:0002262	myeloid cell homeostasis	74/5926	169/18903	0.000429967	0.008858754	0.007611126	LIPA/AXL/HMOX1/RPS19/RPS24/RPS6/ID2/RPS14/MAFB/B2M/PRDX1/HSPA1B/HSPA1A/SLC25A5/EPAS1/RPS17/SOD1/TMEM14C/ZFP36L1/ISG15/MERTK/CDK5RAP3/HMGB1/AHSP/SLC4A1/BAX/ZFP36/NCKAP1L/ALAS2/HOXB6/ANXA1/CITED2/DNASE2/PRMT1/EPB42/SH2B3/SMAP1/RHAG/BPGM/TRIM58/HSCB/UFL1/KITLG/TAL1/MFHAS1/BTK/IREB2/IL6/NCSTN/HAMP/GATA1/DMTN/ERCC2/RB1/ADGRF5/TGFBR3/DYRK3/SMAD5/SLC25A38/MTHFD1/SPI1/HSPA9/CEBPG/MAEA/ZNF16/P4HTM/SLC11A2…	74
GO:0044794	BP	GO:0044794	positive regulation by host of viral process	14/5926	20/18903	0.000432421	0.008858754	0.007611126	EEF1A1/CSF1R/APOE/PPIB/HSPA8/CFL1/NUCKS1/STOM/VAPA/PAIP1/CAV2/YTHDC2/ZNF502/ZDHHC8	14
GO:1903232	BP	GO:1903232	melanosome assembly	14/5926	20/18903	0.000432421	0.008858754	0.007611126	RAB32/AP1S2/AP1B1/HPS3/HPS4/HPS1/AP1S1/AP3S1/TRAPPC6A/RAB38/HPS6/ABCB6/AP3D1/HPS5	14
GO:0006595	BP	GO:0006595	polyamine metabolic process	13/5926	18/18903	0.000434549	0.008858754	0.007611126	SAT1/OAZ1/SMS/SAT2/SMOX/ODC1/OAZ2/DHPS/PAOX/HDAC10/AGMAT/OAZ3/AZIN2	13
GO:0019081	BP	GO:0019081	viral translation	13/5926	18/18903	0.000434549	0.008858754	0.007611126	EIF3D/EIF3F/EIF3L/SSB/EIF3G/PCBP2/MCTS1/CSDE1/EIF3A/DENR/EIF2D/PTBP1/EIF2AK4	13
GO:0042407	BP	GO:0042407	cristae formation	13/5926	18/18903	0.000434549	0.008858754	0.007611126	CHCHD10/SAMM50/UQCC3/IMMT/APOO/CHCHD6/OMA1/APOOL/CHCHD3/ADCK1/SLC25A46/LETM1/AFG3L2	13
GO:0061687	BP	GO:0061687	detoxification of inorganic compound	13/5926	18/18903	0.000434549	0.008858754	0.007611126	MT1G/MT2A/PARK7/CAT/MT1H/MT1E/MT1M/MT3/MT1X/MT1F/ATP7A/MT1A/ABCB6	13
GO:0019362	BP	GO:0019362	pyridine nucleotide metabolic process	37/5926	73/18903	0.000441448	0.008942797	0.007683332	IDH2/QPRT/MDH1/TKT/CD38/IDH1/DCXR/NMRK1/PGAM1/LDHB/KYNU/ME1/HAAO/NAPRT/DERA/SARM1/KMO/MLST8/TIGAR/AFMID/ME2/NUDT12/RPE/TP53/NMNAT3/GPD1L/NQO1/NUDT17/PRPS2/SHPK/NADK2/ACMSD/PARP10/NNT/ALDH1L1/PTGIS/ASPDH	37
GO:0046496	BP	GO:0046496	nicotinamide nucleotide metabolic process	37/5926	73/18903	0.000441448	0.008942797	0.007683332	IDH2/QPRT/MDH1/TKT/CD38/IDH1/DCXR/NMRK1/PGAM1/LDHB/KYNU/ME1/HAAO/NAPRT/DERA/SARM1/KMO/MLST8/TIGAR/AFMID/ME2/NUDT12/RPE/TP53/NMNAT3/GPD1L/NQO1/NUDT17/PRPS2/SHPK/NADK2/ACMSD/PARP10/NNT/ALDH1L1/PTGIS/ASPDH	37
GO:0009064	BP	GO:0009064	glutamine family amino acid metabolic process	39/5926	78/18903	0.000446394	0.009014648	0.007745064	DDAH2/GLUL/SLC7A7/GCLC/ASS1/GOT1/NR1H4/PYCR2/ASNSD1/UROC1/GLUD1/ART4/GOT2/FTCD/NOS3/CPS1/RIMKLA/GMPS/AGMAT/ARG2/OAT/PHGDH/NIT2/FAH/OTC/ALDH5A1/SIRT4/ARHGAP11B/ALDH4A1/PPAT/ADHFE1/CTPS2/ALDH18A1/DDAH1/GLS2/RIMKLB/FPGS/DAO/CAD	39
GO:0034341	BP	GO:0034341	response to interferon-gamma	63/5926	140/18903	0.000462285	0.009306371	0.007995702	CD74/HLA-DPA1/AIF1/RPL13A/VIM/NR1H3/GAPDH/CXCL16/BST2/LGALS9/RAB20/IRF8/ACTG1/CASP1/CCL3/PARP14/MRC1/IFNGR1/CD40/CCL4/CDC37/KYNU/CCL13/CDC42EP2/TNF/STX4/CCL14/DAPK1/CCL23/XCL1/CIITA/IFNG/ASS1/PPARG/NR1H2/IL12RB1/CD47/MYO1C/IFITM3/SNCA/GBP3/STX8/WAS/SYNCRIP/CALCOCO2/CCL21/TP53/WNT5A/CCL5/CLDN1/XCL2/GBP7/CCL15/CCL8/FASLG/VAMP3/TLR3/CCL1/GBP4/CCL19/IL23R/CITED1/CCL18	63
GO:0018208	BP	GO:0018208	peptidyl-proline modification	27/5926	49/18903	0.000475867	0.009520291	0.008179495	PPIA/PPIB/FKBP2/FKBP1A/PRDX4/P4HA1/EGLN3/P4HB/PPIL3/PPIH/P3H2/PPIG/PPIE/PPIL4/PIN1/NTMT1/NKTR/P3H1/PPIL1/PPID/FKBP4/CWC27/P4HTM/OGFOD1/P4HA3/CRTAP/FKBP7	27
GO:0043457	BP	GO:0043457	regulation of cellular respiration	27/5926	49/18903	0.000475867	0.009520291	0.008179495	PARK7/COX7A2/PRELID1/RHOA/DNAJC15/TRAP1/ISCU/TRPV4/BNIP3/TNF/ARL2/COX7A1/CISD1/IFNG/OPN3/NUPR1/COX7A2L/SHMT2/IFNAR1/VCP/UQCC2/SNCA/IL10RB/NOA1/ATP7A/PPARGC1A/MLXIPL	27
GO:0061136	BP	GO:0061136	regulation of proteasomal protein catabolic process	83/5926	194/18903	0.000492931	0.009831144	0.008446569	RPL11/UBB/HSPA1B/APOE/HSPA1A/HSP90AB1/PSME2/EIF3H/PSME1/SUMO2/UBXN1/BCAP31/PARK7/DAB2/PSMC2/PSMC4/RBX1/RAD23A/PSMC5/PITHD1/DDRGK1/HERPUD1/GCLC/CAV1/SMAD7/IL33/PSMF1/PSMC3/COMMD1/KEAP1/HFE/SUMO1/PSMC1/TAF9/RCHY1/PSMC6/DNAJB2/UFL1/ECSCR/PSMD10/NUPR1/HSPBP1/BAG6/GNA12/PSMD14/CSNK1A1/CAMLG/SIRT2/VCP/GABARAPL2/ALAD/BBS7/CSNK1E/STUB1/UBQLN4/BAG2/PBK/ARAF/DESI1/RNF14/XPO1/GIPC1/SDCBP/DET1/ZFAND2A/SGTA/F…	83
GO:0044391	CC	GO:0044391	ribosomal subunit	173/6161	188/19869	4.94E-70	3.86E-67	2.72E-67	RPS19/RPL15/RPS13/RPL10/RPL6/RPS3A/RPL13/RPL4/RPL23A/RPS24/RPL31/RPL19/RPS4X/RPL29/RPL21/RPL10A/RPS18/RPS23/RPL18A/RPL11/RPS25/RPS6/RPL14/RPS16/RPL7/RPL5/RPS27/RPL9/RPL13A/RPL3/RPL27A/RPL32/RPL7A/RPS3/HBA2/RPS8/RPL22/RPS27A/RPL37A/RPL26/RPS15/RPS2/RPLP2/RPS15A/RPL18/RPSA/RPS5/RPL35A/RPL8/RPLP0/RPL12/RPS7/RPS14/RPS12/RPLP1/RPL34/RPL27/RPL36/RPL35/RPL28/RPL37/RPS20/RPS28/RPL30/RPS9/RPL24/RPS29/RPL3…	173
GO:0005759	CC	GO:0005759	mitochondrial matrix	321/6161	483/19869	4.19E-59	1.63E-56	1.15E-56	RPS3/ALDH2/SLC25A5/IDH2/SOD1/GSTK1/HSPE1/LYRM4/ACAT1/PDK4/HSPD1/ECHS1/TUFM/PARK7/MDH2/VDAC2/NDUFB8/HADH/DNAJC15/PRDX5/NDUFS7/IDH3G/NDUFAB1/MRPS18B/MRPL17/SSBP1/PDHB/SMDT1/GADD45GIP1/MRPS21/ETFA/TRAP1/NDUFS3/ETFB/MRPS15/ISCU/PRDX3/MPST/HIBADH/SUCLG2/ACADVL/MRPS35/VDAC1/NDUFA9/MRPS7/NME4/OXA1L/C1QBP/MRPL43/TXN2/ALKBH7/ALAS2/MRPL9/PIN4/MRPL13/MRPL24/MRPL40/NDUFS8/ACSM5/MRPL54/MRPS34/NDUFA10/MRPL41/H…	321
GO:0005840	CC	GO:0005840	ribosome	189/6161	232/19869	2.67E-57	6.96E-55	4.89E-55	RPS19/RPL15/RPS13/RPL10/RPL6/RPS3A/RPL13/RPL4/RPL23A/RPS24/RPL31/RPL19/RPS4X/RPL29/RPL21/RPL10A/RPS18/RPS23/RPL18A/RPL11/RPS25/RPS6/RPL14/RPS16/RPL7/RPL5/RPS27/RPL9/RPL13A/RPL3/RPL27A/RPL32/RPL7A/RPS3/HBA2/RPS8/RPL22/RPS27A/RPL37A/RPL26/RPS15/RPS2/RPLP2/RPS15A/RPL18/RPSA/RPS5/RPL35A/RPL8/RPLP0/RPL12/RPS7/RPS14/RPS12/RPLP1/RPL34/RPL27/RPL36/BTF3/RPL35/RPL28/RPL37/RPS20/RPS28/RPL30/RPS9/RPL24/RPS29…	189
GO:0098798	CC	GO:0098798	mitochondrial protein-containing complex	213/6161	295/19869	1.64E-48	3.21E-46	2.26E-46	SLC25A6/UQCRB/COX7C/COX4I1/SLC25A5/NDUFA4/COX6C/NDUFB5/TOMM7/COX5B/NDUFB4/COX6A1/NDUFB11/NDUFB2/COX7B/UQCRH/COX5A/COX8A/NDUFC2/CYC1/NDUFV2/NDUFA12/COX6B1/UQCR10/NDUFA2/NDUFA3/UQCRQ/NDUFS5/NDUFS4/COX7A2/UQCRC2/NDUFB8/DNAJC15/NDUFA1/SDHC/NDUFS7/UQCR11/SDHB/IDH3G/NDUFAB1/MRPS18B/MRPL17/PDHB/SMDT1/GADD45GIP1/MRPS21/NDUFV1/NDUFS3/PHB2/MRPS15/SDHD/NDUFA6/NDUFB10/NDUFB7/SUCLG2/UQCRFS1/BAX/TOMM20/MRPS35/…	213
GO:0005743	CC	GO:0005743	mitochondrial inner membrane	302/6161	498/19869	2.36E-43	3.69E-41	2.60E-41	SLC25A6/GATM/RPS3/UQCRB/COX7C/COX4I1/SLC25A5/UCP2/NDUFA4/HIGD2A/COX6C/NDUFB5/SLC25A3/COX5B/NDUFB4/COX6A1/NDUFB11/TMEM14C/NDUFB2/COX7B/IFI6/UQCRH/COX5A/COX8A/NDUFC2/CYC1/NDUFV2/NDUFA12/COX6B1/HSPD1/SLC25A39/UQCR10/NDUFAF3/NDUFA2/NDUFA3/LGALS3/UQCRQ/NDUFS5/NDUFS4/COX7A2/UQCRC2/NDUFB8/CYCS/SPNS1/DNAJC15/NDUFA1/SDHC/NDUFS7/UQCR11/SDHB/NDUFAB1/MRPS18B/MRPL17/SMDT1/GADD45GIP1/MRPS21/TRAP1/NDUFV1/NDUFS3…	302
GO:0015934	CC	GO:0015934	large ribosomal subunit	104/6161	115/19869	9.44E-41	1.23E-38	8.65E-39	RPL15/RPL10/RPL6/RPL13/RPL4/RPL23A/RPL31/RPL19/RPL29/RPL21/RPL10A/RPL18A/RPL11/RPL14/RPL7/RPL5/RPL9/RPL13A/RPL3/RPL27A/RPL32/RPL7A/RPL22/RPL37A/RPL26/RPLP2/RPL18/RPL35A/RPL8/RPLP0/RPL12/RPLP1/RPL34/RPL27/RPL36/RPL35/RPL28/RPL37/RPL30/RPL24/RPL38/RPL23/NPM1/RPL39/RPL41/UBA52/RPL36AL/RPL36A/MRPL17/GADD45GIP1/RPL17/MRPL43/MRPL9/MRPL13/MRPL24/MRPL40/MRPL54/MRPL41/MRPL22/MRPL57/MRPL51/MRPL55/MRPL52/MR…	104
GO:0022626	CC	GO:0022626	cytosolic ribosome	94/6161	105/19869	4.50E-36	5.02E-34	3.53E-34	RPS19/RPL15/RPS13/RPL10/RPL6/RPS3A/RPL13/RPL4/RPL23A/RPS24/RPL31/RPL19/RPS4X/RPL29/RPL21/RPL10A/RPS18/RPS23/RPL18A/RPL11/RPS25/RPS6/RPL14/RPS16/RPL7/RPL5/RPS27/RPL9/RPL13A/RPL3/RPL27A/RPL32/RPL7A/RPS3/HBA2/RPS8/RPL22/RPS27A/RPL37A/RPL26/RPS15/RPS2/RPLP2/RPS15A/RPL18/RPSA/RPS5/RPL35A/RPL8/RPLP0/RPL12/RPS7/RPS14/RPS12/RPLP1/RPL34/RPL27/RPL36/RPL35/RPL28/RPL37/RPS20/RPS28/RPL30/RPS9/RPL24/RPS29/RPL3…	94
GO:0000313	CC	GO:0000313	organellar ribosome	82/6161	89/19869	7.54E-34	6.54E-32	4.60E-32	MRPS18B/MRPL17/GADD45GIP1/MRPS21/MRPS15/MRPS35/MRPS7/MRPL43/MRPL9/MRPL13/MRPL24/MRPL40/MRPL54/MRPS34/MRPL41/CHCHD1/MRPL22/MRPL57/MRPL51/MRPL55/MRPL52/MRPS33/MRPL32/MRPL16/MRPL18/MRPS18C/MRPL48/MRPL39/AURKAIP1/MRPL45/MRPS22/DAP3/MRPL20/MRPS18A/MRPS14/MRPL1/MRPS16/MRPL34/MRPL3/MRPS5/MRPS28/MRPL11/MRPL35/MRPS30/MRPL15/MRPL46/MRPL50/MRPL47/MRPL4/MRPL27/MRPS9/MRPS26/MRPS25/MRPL10/MRPL2/MRPL21/MRPS23/M…	82
GO:0005761	CC	GO:0005761	mitochondrial ribosome	82/6161	89/19869	7.54E-34	6.54E-32	4.60E-32	MRPS18B/MRPL17/GADD45GIP1/MRPS21/MRPS15/MRPS35/MRPS7/MRPL43/MRPL9/MRPL13/MRPL24/MRPL40/MRPL54/MRPS34/MRPL41/CHCHD1/MRPL22/MRPL57/MRPL51/MRPL55/MRPL52/MRPS33/MRPL32/MRPL16/MRPL18/MRPS18C/MRPL48/MRPL39/AURKAIP1/MRPL45/MRPS22/DAP3/MRPL20/MRPS18A/MRPS14/MRPL1/MRPS16/MRPL34/MRPL3/MRPS5/MRPS28/MRPL11/MRPL35/MRPS30/MRPL15/MRPL46/MRPL50/MRPL47/MRPL4/MRPL27/MRPS9/MRPS26/MRPS25/MRPL10/MRPL2/MRPL21/MRPS23/M…	82
GO:0015935	CC	GO:0015935	small ribosomal subunit	73/6161	77/19869	1.79E-32	1.40E-30	9.83E-31	RPS19/RPS13/RPS3A/RPS24/RPS4X/RPS18/RPS23/RPS25/RPS6/RPS16/RPS27/RPS3/HBA2/RPS8/RPS27A/RPS15/RPS2/RPS15A/RPSA/RPS5/RPS7/RPS14/RPS12/RPS20/RPS28/RPS9/RPS29/HBA1/NPM1/RPS11/RPS21/UBA52/RPS17/FAU/RPS10/RPS26/RPS27L/ISG15/MRPS18B/MRPS21/MRPS15/MRPS35/MRPS7/RPS4Y1/MRPS34/CHCHD1/MRPS33/MRPS18C/AURKAIP1/MRPS22/DAP3/MRPS18A/MRPS14/MRPS16/MRPS5/MRPS28/MRPS9/MRPS26/MRPS25/EIF2A/MRPS23/MRPS11/MRPL42/MRPS2/D…	73
GO:0031301	CC	GO:0031301	integral component of organelle membrane	213/6161	390/19869	1.57E-22	1.12E-20	7.85E-21	CD74/HLA-DRB1/HLA-DRA/HLA-DPA1/HLA-DPB1/B2M/HLA-DRB5/SCD/CALR/ITM2B/TECR/HLA-B/HLA-E/HLA-A/WDR83OS/SLC25A3/HLA-DQA1/PDIA3/HLA-DQB1/VAMP5/SGPL1/HLA-C/ERGIC3/CANX/BCAP31/FIS1/ARL6IP1/SPCS1/AUP1/PIGT/SMDT1/MCUR1/YIF1B/SEC62/TRAM1/HSPA5/TMEM223/SARAF/SLC25A19/TOMM20/GHITM/OXA1L/PIGS/EMC7/BNIP3/EMC4/FUNDC2/TMEM70/ELOVL1/MPC1/CHCHD10/EMC10/HACD3/ARMCX3/ATP2B1/FKBP8/GPAA1/YIF1A/RRBP1/SLC37A2/SYPL1/RER1/…	213
GO:0000315	CC	GO:0000315	organellar large ribosomal subunit	52/6161	56/19869	2.70E-22	1.62E-20	1.14E-20	MRPL17/GADD45GIP1/MRPL43/MRPL9/MRPL13/MRPL24/MRPL40/MRPL54/MRPL41/MRPL22/MRPL57/MRPL51/MRPL55/MRPL52/MRPL32/MRPL16/MRPL18/MRPL48/MRPL39/MRPL45/MRPL20/MRPS18A/MRPL1/MRPL34/MRPL3/MRPL11/MRPL35/MRPS30/MRPL15/MRPL46/MRPL50/MRPL47/MRPL4/MRPL27/MRPL10/MRPL2/MRPL21/MRPL37/MRPL36/MRPL42/MRPL12/MRPL19/MRPL33/MRPL44/MRPL23/MRPL28/MTERF4/MRPL49/MRPL30/MRPL53/MRPL14/MPV17L2	52
GO:0005762	CC	GO:0005762	mitochondrial large ribosomal subunit	52/6161	56/19869	2.70E-22	1.62E-20	1.14E-20	MRPL17/GADD45GIP1/MRPL43/MRPL9/MRPL13/MRPL24/MRPL40/MRPL54/MRPL41/MRPL22/MRPL57/MRPL51/MRPL55/MRPL52/MRPL32/MRPL16/MRPL18/MRPL48/MRPL39/MRPL45/MRPL20/MRPS18A/MRPL1/MRPL34/MRPL3/MRPL11/MRPL35/MRPS30/MRPL15/MRPL46/MRPL50/MRPL47/MRPL4/MRPL27/MRPL10/MRPL2/MRPL21/MRPL37/MRPL36/MRPL42/MRPL12/MRPL19/MRPL33/MRPL44/MRPL23/MRPL28/MTERF4/MRPL49/MRPL30/MRPL53/MRPL14/MPV17L2	52
GO:0005681	CC	GO:0005681	spliceosomal complex	124/6161	195/19869	5.29E-21	2.95E-19	2.07E-19	YBX1/HNRNPA1/HSPA8/PABPC1/LGALS3/SNRPD2/CIRBP/LSM3/SF3B5/NCL/EIF4A3/SNU13/SNRPB2/SNRPG/CWC15/HNRNPA2B1/SNRPE/SNRPN/HNRNPA3/SNRPC/CLNS1A/SNRPB/LSM4/SNRPD3/PPIL3/LSM8/RBM3/FRG1/SRRM1/ZCRB1/AKAP17A/LSM2/SNRPF/LSM7/HNRNPF/PPIH/LSM5/PRPF38B/RBMX/HNRNPR/SF3B6/RBM8A/HNRNPK/PPIE/WBP11/RNF113A/ZRSR2/SNRNP70/PRPF31/PRPF19/LUC7L3/MAGOH/PRPF4B/IK/CWF19L2/U2AF1L4/MAGOHB/SNW1/SNRPA/SNRNP40/SNRPD1/RHEB/SF3A2/RB…	124
GO:0031300	CC	GO:0031300	intrinsic component of organelle membrane	220/6161	420/19869	3.19E-20	1.66E-18	1.17E-18	CD74/HLA-DRB1/HLA-DRA/HLA-DPA1/HLA-DPB1/B2M/HLA-DRB5/SCD/CALR/ITM2B/TECR/HLA-B/HLA-E/HLA-A/WDR83OS/SLC25A3/HLA-DQA1/PDIA3/HLA-DQB1/VAMP5/SGPL1/HLA-C/ERGIC3/CANX/BCAP31/FIS1/ARL6IP1/SPCS1/AUP1/PIGT/SMDT1/MCUR1/YIF1B/SEC62/TRAM1/HSPA5/TMEM223/SARAF/SLC25A19/TOMM20/GHITM/OXA1L/PIGS/EMC7/BNIP3/EMC4/FUNDC2/TMEM70/ELOVL1/MPC1/CHCHD10/EMC10/HACD3/ARMCX3/ATP2B1/FKBP8/GPAA1/YIF1A/RRBP1/SLC37A2/SYPL1/RER1/…	220
GO:0022625	CC	GO:0022625	cytosolic large ribosomal subunit	52/6161	59/19869	8.52E-20	4.16E-18	2.93E-18	RPL15/RPL10/RPL6/RPL13/RPL4/RPL23A/RPL31/RPL19/RPL29/RPL21/RPL10A/RPL18A/RPL11/RPL14/RPL7/RPL5/RPL9/RPL13A/RPL3/RPL27A/RPL32/RPL7A/RPL22/RPL37A/RPL26/RPLP2/RPL18/RPL35A/RPL8/RPLP0/RPL12/RPLP1/RPL34/RPL27/RPL36/RPL35/RPL28/RPL37/RPL30/RPL24/RPL38/RPL23/RPL39/RPL41/UBA52/RPL36AL/RPL36A/RPL17/RPL26L1/MRPL1/RPL7L1/ZCCHC17	52
GO:0022627	CC	GO:0022627	cytosolic small ribosomal subunit	42/6161	45/19869	1.93E-18	8.85E-17	6.23E-17	RPS19/RPS13/RPS3A/RPS24/RPS4X/RPS18/RPS23/RPS25/RPS6/RPS16/RPS27/RPS3/HBA2/RPS8/RPS27A/RPS15/RPS2/RPS15A/RPSA/RPS5/RPS7/RPS14/RPS12/RPS20/RPS28/RPS9/RPS29/HBA1/RPS11/RPS21/UBA52/RPS17/FAU/RPS10/RPS26/RPS27L/ISG15/RPS4Y1/EIF2A/MRPS11/DHX29/B3GALT4	42
GO:0140534	CC	GO:0140534	endoplasmic reticulum protein-containing complex	87/6161	127/19869	3.44E-18	1.49E-16	1.05E-16	B2M/HSP90B1/PDIA6/PPIB/CALR/SSR4/OST4/RPN2/FKBP1A/HLA-A/PDIA3/TMEM258/UBXN1/MLEC/DDOST/DAD1/OSTC/SPCS2/ARL6IP1/SEC11A/SPCS1/AUP1/PIGT/P4HA1/KRTCAP2/P4HB/HSPA5/SEC61B/SEC61G/PIGS/EMC7/EMC4/PIGP/SPTLC3/EMC10/SEC11C/GPAA1/SPTSSA/STT3A/PIGH/SRP9/RPN1/SRPRB/PRKCSH/GANAB/OS9/EMC9/INSIG1/EXT2/RHBDD2/SEC61A1/CAMLG/SDF2L1/DERL2/ORMDL2/VCP/PIGC/PIGM/RYR1/EMC3/SPCS3/DNAJB11/HYOU1/PIGK/DNAJC10/RP9/EMC6/ALG14…	87
GO:1990204	CC	GO:1990204	oxidoreductase complex	85/6161	125/19869	1.71E-17	7.02E-16	4.94E-16	UQCRB/CYBA/NDUFA4/NDUFB5/NDUFB4/NDUFB11/NDUFB2/UQCRH/NDUFC2/CYC1/NDUFV2/NDUFA12/UQCR10/NDUFA2/NDUFA3/LDHA/UQCRQ/NDUFS5/NDUFS4/UQCRC2/NDUFB8/NDUFA1/SDHC/NDUFS7/UQCR11/SDHB/IDH3G/NDUFAB1/P4HA1/PDHB/ETFA/CYBB/CAT/NDUFV1/NDUFS3/ETFB/SDHD/NDUFA6/NDUFB10/P4HB/NDUFB7/UQCRFS1/NDUFA9/NDUFA13/NDUFS6/NDUFB9/NDUFC1/NDUFA8/LDHB/UQCRC1/NDUFS8/SDHA/NDUFA10/NDUFA5/NDUFA11/NDUFV3/HSD17B8/GMPR/NDUFB3/IDH3B/PDK2/MR…	85
GO:0098803	CC	GO:0098803	respiratory chain complex	67/6161	91/19869	6.83E-17	2.67E-15	1.88E-15	UQCRB/COX7C/COX4I1/NDUFA4/COX6C/NDUFB5/COX5B/NDUFB4/COX6A1/NDUFB11/NDUFB2/COX7B/UQCRH/COX5A/COX8A/NDUFC2/CYC1/NDUFV2/NDUFA12/COX6B1/UQCR10/NDUFA2/NDUFA3/UQCRQ/NDUFS5/NDUFS4/COX7A2/UQCRC2/NDUFB8/NDUFA1/SDHC/NDUFS7/UQCR11/SDHB/NDUFAB1/NDUFV1/NDUFS3/SDHD/NDUFA6/NDUFB10/NDUFB7/UQCRFS1/NDUFA9/NDUFA13/NDUFS6/NDUFB9/NDUFC1/NDUFA8/UQCRC1/NDUFS8/SDHA/NDUFA10/NDUFA5/NDUFA11/NDUFV3/NDUFB3/UQCRHL/COX7A1/NDUF…	67
GO:0070469	CC	GO:0070469	respirasome	72/6161	101/19869	8.96E-17	3.33E-15	2.35E-15	UQCRB/COX7C/COX4I1/NDUFA4/HIGD2A/COX6C/NDUFB5/COX5B/NDUFB4/COX6A1/NDUFB11/NDUFB2/COX7B/UQCRH/COX5A/COX8A/NDUFC2/CYC1/NDUFV2/NDUFA12/COX6B1/UQCR10/NDUFA2/NDUFA3/UQCRQ/NDUFS5/NDUFS4/COX7A2/UQCRC2/NDUFB8/CYCS/NDUFA1/SDHC/NDUFS7/UQCR11/SDHB/NDUFAB1/NDUFV1/NDUFS3/SDHD/NDUFA6/NDUFB10/NDUFB7/UQCRFS1/NDUFA9/NDUFA13/NDUFS6/NDUFB9/NDUFC1/NDUFA8/UQCRC1/NDUFS8/SDHA/NDUFA10/NDUFA5/NDUFA11/NDUFV3/NDUFB3/SURF1/…	72
GO:0005925	CC	GO:0005925	focal adhesion	211/6161	422/19869	1.70E-16	6.03E-15	4.24E-15	RPS19/RPS13/RPL6/RPS3A/RPL4/RPL31/RPL19/RPS4X/RPL10A/RPS18/RPS16/RPL7/RPL5/RPL9/RPL13A/RPL3/EPB41L2/RPL7A/RPS3/RPS8/RPL22/TSPAN4/RPL37A/RPS15/RPS2/RPLP2/RPL18/RPS5/CORO1B/RPL8/RPLP0/RPL12/RPS7/RPS14/RPLP1/RPL27/B2M/EVL/RPL30/RPS9/RPS29/ANXA5/RPL38/HSP90B1/HSPA1B/PPIA/RPL23/DST/VIM/NPM1/RPS11/HSPA1A/RND3/NRP1/CYBA/RHOB/RPS17/ENG/PPIB/CALR/ACTB/HSPA8/CD81/HSPB1/ARPC1B/LRP1/ARPC3/PABPC1/GDI2/PDIA3/R…	211
GO:0005746	CC	GO:0005746	mitochondrial respirasome	68/6161	94/19869	1.86E-16	6.30E-15	4.43E-15	UQCRB/COX7C/COX4I1/NDUFA4/COX6C/NDUFB5/COX5B/NDUFB4/COX6A1/NDUFB11/NDUFB2/COX7B/UQCRH/COX5A/COX8A/NDUFC2/CYC1/NDUFV2/NDUFA12/COX6B1/UQCR10/NDUFA2/NDUFA3/UQCRQ/NDUFS5/NDUFS4/COX7A2/UQCRC2/NDUFB8/NDUFA1/SDHC/NDUFS7/UQCR11/SDHB/NDUFAB1/NDUFV1/NDUFS3/SDHD/NDUFA6/NDUFB10/NDUFB7/UQCRFS1/NDUFA9/NDUFA13/NDUFS6/NDUFB9/NDUFC1/NDUFA8/UQCRC1/NDUFS8/SDHA/NDUFA10/NDUFA5/NDUFA11/NDUFV3/NDUFB3/SURF1/UQCRHL/COX7A…	68
GO:0098800	CC	GO:0098800	inner mitochondrial membrane protein complex	99/6161	158/19869	2.02E-16	6.57E-15	4.62E-15	SLC25A6/UQCRB/COX7C/COX4I1/NDUFA4/COX6C/NDUFB5/COX5B/NDUFB4/COX6A1/NDUFB11/NDUFB2/COX7B/UQCRH/COX5A/COX8A/NDUFC2/CYC1/NDUFV2/NDUFA12/COX6B1/UQCR10/NDUFA2/NDUFA3/UQCRQ/NDUFS5/NDUFS4/COX7A2/UQCRC2/NDUFB8/DNAJC15/NDUFA1/SDHC/NDUFS7/UQCR11/SDHB/NDUFAB1/SMDT1/NDUFV1/NDUFS3/PHB2/SDHD/NDUFA6/NDUFB10/NDUFB7/UQCRFS1/NDUFA9/NDUFA13/NDUFS6/NDUFB9/NDUFC1/NDUFA8/UQCRC1/NDUFS8/SDHA/MPC1/NDUFA10/NDUFA5/CHCHD10/…	99
GO:0030055	CC	GO:0030055	cell-substrate junction	214/6161	432/19869	3.80E-16	1.19E-14	8.36E-15	RPS19/RPS13/RPL6/RPS3A/RPL4/RPL31/RPL19/RPS4X/RPL10A/RPS18/RPS16/RPL7/RPL5/RPL9/RPL13A/RPL3/EPB41L2/RPL7A/RPS3/RPS8/RPL22/TSPAN4/RPL37A/RPS15/RPS2/RPLP2/RPL18/RPS5/CORO1B/RPL8/RPLP0/RPL12/RPS7/RPS14/RPLP1/RPL27/B2M/EVL/RPL30/RPS9/RPS29/ANXA5/RPL38/HSP90B1/HSPA1B/PPIA/RPL23/DST/VIM/NPM1/RPS11/HSPA1A/RND3/NRP1/CYBA/RHOB/RPS17/ENG/PPIB/CALR/ACTB/HSPA8/CD81/HSPB1/ARPC1B/LRP1/ARPC3/PABPC1/GDI2/PDIA3/R…	214
GO:0030176	CC	GO:0030176	integral component of endoplasmic reticulum membrane	100/6161	164/19869	1.97E-15	5.91E-14	4.16E-14	CD74/HLA-DRB1/HLA-DRA/HLA-DPA1/HLA-DPB1/B2M/HLA-DRB5/SCD/CALR/TECR/HLA-B/HLA-E/HLA-A/WDR83OS/HLA-DQA1/PDIA3/HLA-DQB1/SGPL1/HLA-C/ERGIC3/CANX/BCAP31/ARL6IP1/SPCS1/AUP1/PIGT/SEC62/TRAM1/HSPA5/SARAF/PIGS/EMC7/EMC4/ELOVL1/EMC10/HACD3/FKBP8/GPAA1/RRBP1/SLC37A2/KTN1/TMCO1/SLC37A4/DPAGT1/ESYT1/EMC9/INSIG1/RHBDD2/ATP13A1/DPM3/CCDC47/SEC61A1/ATF6B/CAMLG/DERL2/SLC35B1/EMC3/TM7SF2/RTN2/PIGK/UBXN8/PREB/EMC6/…	100
GO:0000314	CC	GO:0000314	organellar small ribosomal subunit	31/6161	32/19869	3.66E-15	1.02E-13	7.19E-14	MRPS18B/MRPS21/MRPS15/MRPS35/MRPS7/MRPS34/CHCHD1/MRPS33/MRPS18C/AURKAIP1/MRPS22/DAP3/MRPS18A/MRPS14/MRPS16/MRPS5/MRPS28/MRPS9/MRPS26/MRPS25/MRPS23/MRPS11/MRPL42/MRPS2/MRPS6/MRPS12/MRPS10/MRPS31/PTCD3/MRPS27/MRPS17	31
GO:0005763	CC	GO:0005763	mitochondrial small ribosomal subunit	31/6161	32/19869	3.66E-15	1.02E-13	7.19E-14	MRPS18B/MRPS21/MRPS15/MRPS35/MRPS7/MRPS34/CHCHD1/MRPS33/MRPS18C/AURKAIP1/MRPS22/DAP3/MRPS18A/MRPS14/MRPS16/MRPS5/MRPS28/MRPS9/MRPS26/MRPS25/MRPS23/MRPS11/MRPL42/MRPS2/MRPS6/MRPS12/MRPS10/MRPS31/PTCD3/MRPS27/MRPS17	31
GO:0031227	CC	GO:0031227	intrinsic component of endoplasmic reticulum membrane	103/6161	172/19869	4.21E-15	1.13E-13	7.98E-14	CD74/HLA-DRB1/HLA-DRA/HLA-DPA1/HLA-DPB1/B2M/HLA-DRB5/SCD/CALR/TECR/HLA-B/HLA-E/HLA-A/WDR83OS/HLA-DQA1/PDIA3/HLA-DQB1/SGPL1/HLA-C/ERGIC3/CANX/BCAP31/ARL6IP1/SPCS1/AUP1/PIGT/SEC62/TRAM1/HSPA5/SARAF/PIGS/EMC7/EMC4/ELOVL1/EMC10/HACD3/FKBP8/GPAA1/RRBP1/SLC37A2/KTN1/TMCO1/SLC37A4/DPAGT1/ESYT1/EMC9/INSIG1/DNAJB2/RHBDD2/ATP13A1/DPM3/CCDC47/SEC61A1/ATF6B/CAMLG/DERL2/SLC35B1/EMC3/TM7SF2/RTN2/PIGK/UBXN8/PGA…	103
GO:1905369	CC	GO:1905369	endopeptidase complex	60/6161	82/19869	4.61E-15	1.20E-13	8.44E-14	HSPB1/PSME2/PSME1/FCN3/PSMB6/PSMB1/PSMA7/PSMC2/PSMC4/PSMA4/PIGT/PSMA3/PSMB2/RAD23A/PSMD8/PSMC5/PSMA1/PIGS/TXNL1/PSMB7/PSMA5/PSMB5/ADRM1/GPAA1/PSMF1/PSMB10/PSMB8/PSMC3/PSMB3/PSMD3/CAPNS1/PSMD4/PSMA2/PSMB4/PSMC1/PSMC6/PSMD6/PSMD11/PSMD7/PSMD10/COLEC11/PSMD14/VCP/PSMB9/PSMD13/PIGK/CFH/PSMD2/UBE3A/COLEC10/HTRA2/THBD/ZFAND2A/PSMD1/PAAF1/USP14/PSMA6/PIGU/CASP9/UCHL5	60
GO:0000502	CC	GO:0000502	proteasome complex	47/6161	59/19869	1.67E-14	4.22E-13	2.97E-13	HSPB1/PSME2/PSME1/PSMB6/PSMB1/PSMA7/PSMC2/PSMC4/PSMA4/PSMA3/PSMB2/RAD23A/PSMD8/PSMC5/PSMA1/TXNL1/PSMB7/PSMA5/PSMB5/ADRM1/PSMF1/PSMB10/PSMB8/PSMC3/PSMB3/PSMD3/PSMD4/PSMA2/PSMB4/PSMC1/PSMC6/PSMD6/PSMD11/PSMD7/PSMD10/PSMD14/VCP/PSMB9/PSMD13/PSMD2/UBE3A/ZFAND2A/PSMD1/PAAF1/USP14/PSMA6/UCHL5	47
GO:0071013	CC	GO:0071013	catalytic step 2 spliceosome	63/6161	90/19869	2.99E-14	7.09E-13	4.99E-13	HNRNPA1/PABPC1/SNRPD2/LSM3/EIF4A3/SNRPB2/SNRPG/CWC15/HNRNPA2B1/SNRPE/SNRPN/HNRNPA3/SNRPB/SNRPD3/PPIL3/FRG1/SRRM1/LSM2/SNRPF/LSM7/HNRNPF/RBMX/HNRNPR/SF3B6/RBM8A/HNRNPK/PPIE/PRPF19/MAGOH/PRPF4B/MAGOHB/SNW1/SNRNP40/SNRPD1/SF3A2/DDX41/PLRG1/HNRNPA1L2/BUD31/HNRNPC/SRSF1/SYNCRIP/SNRPA1/PPIL1/BCAS2/PRPF8/SF3B3/PNN/XAB2/HNRNPM/PRPF6/HNRNPU/SF3A3/SF3B2/SRRM2/CWC27/SYF2/SLU7/RALY/CDC5L/WDR83/SART1/SNRNP200	63
GO:0005684	CC	GO:0005684	U2-type spliceosomal complex	64/6161	92/19869	3.00E-14	7.09E-13	4.99E-13	SNRPD2/LSM3/SF3B5/EIF4A3/SNU13/SNRPB2/SNRPG/CWC15/SNRPE/SNRPN/SNRPC/SNRPB/LSM4/SNRPD3/LSM8/LSM2/SNRPF/LSM7/LSM5/SF3B6/RBM8A/PPIE/RNF113A/SNRNP70/PRPF31/PRPF19/LUC7L3/IK/MAGOHB/SNW1/SNRNP40/SNRPD1/SF3A2/RBMX2/PLRG1/GCFC2/CCDC12/BUD31/SF3B4/SNRPA1/PPIL1/MFAP1/LSM6/BCAS2/PRPF8/SF3B3/PHF5A/XAB2/PRPF6/HTATSF1/SF3A3/SF3B2/SRRM2/PRPF40A/CWC27/SYF2/U2AF2/ZMAT2/LUC7L2/PRPF40B/CDC5L/PRPF39/SART1/SNRNP200	64
GO:1905368	CC	GO:1905368	peptidase complex	76/6161	118/19869	7.42E-14	1.71E-12	1.20E-12	HSPB1/PSME2/PSME1/FCN3/PSMB6/PSMB1/SPCS2/PSMA7/PSMC2/SEC11A/PSMC4/SPCS1/PSMA4/PIGT/SF3B5/PSMA3/PSMB2/RAD23A/PSMD8/PSMC5/PSMA1/PIGS/TXNL1/ENY2/PSMB7/PSMA5/PSMB5/SEC11C/ADRM1/GPAA1/PSMF1/PSMB10/PSMB8/PSMC3/PSMB3/PSMD3/CAPNS1/PSMD4/PSMA2/PSMB4/TAF6/PSMC1/TAF9/PSMC6/PSMD6/PSMD11/PSMD7/PSMD10/KAT2A/COLEC11/PSMD14/VCP/SGF29/PSMB9/TADA3/SPCS3/PSMD13/PIGK/CFH/PSMD2/UBE3A/COLEC10/SUPT7L/F3/SF3B3/HTRA2/THB…	76
GO:1904813	CC	GO:1904813	ficolin-1-rich granule lumen	77/6161	124/19869	8.51E-13	1.90E-11	1.34E-11	CST3/CTSB/EEF1A1/CFD/GSTP1/CTSD/HSP90AA1/HSPA1B/PPIA/FTH1/HSPA1A/EEF2/CTSS/HBB/HSP90AB1/HSPA8/FGL2/CSTB/SRP14/GUSB/PRDX4/ASAH1/PFKL/CSNK2B/PSMB1/IDH1/CTSZ/PSMC2/CTSH/CCT8/CAT/HMGB1/ALDOA/XRCC6/MIF/IMPDH2/PGAM1/ILF2/DBNL/HSPA6/PSMB7/PSMA5/PKM/GNS/GSDMD/GLB1/COMMD3/PSMC3/PSMD3/JUP/DERA/C1orf35/PPIE/GMFG/APEH/PSMA2/OSTF1/COMMD9/PSMD6/PSMD11/PSMD7/COTL1/PSMD14/CAND1/VCP/ALAD/KRT1/PSMD13/PSMD2/ARSB/AR…	77
GO:0005765	CC	GO:0005765	lysosomal membrane	196/6161	418/19869	4.84E-12	1.02E-10	7.18E-11	CD74/PSAP/CD68/HLA-DRB1/HLA-DRA/EEF1A1/HLA-DPA1/VAMP8/MCOLN1/PLD3/GRN/HLA-DPB1/CTSD/HLA-DMA/HLA-DMB/HLA-DRB5/CTSA/CD63/UBA52/ACP2/DRAM2/LAPTM4A/HSP90AB1/HSPA8/SLC3A2/GPR137B/AP2S1/BST2/CLTA/LRP1/HLA-DQA1/MFSD1/ATRAID/HLA-DQB1/SLC48A1/TMEM59/CHMP1B/NDUFC2/SCARB2/PRCP/DDOST/GAA/M6PR/GLIPR1/ANXA2/DAB2/ATP6V1F/SPNS1/TMEM179B/NEU1/AP1S2/AP2A2/ATP6AP2/ATP6AP1/ATP6V0E1/LAMTOR2/AP2M1/SLC29A3/GNB4/CHMP4A/…	196
GO:0098852	CC	GO:0098852	lytic vacuole membrane	196/6161	418/19869	4.84E-12	1.02E-10	7.18E-11	CD74/PSAP/CD68/HLA-DRB1/HLA-DRA/EEF1A1/HLA-DPA1/VAMP8/MCOLN1/PLD3/GRN/HLA-DPB1/CTSD/HLA-DMA/HLA-DMB/HLA-DRB5/CTSA/CD63/UBA52/ACP2/DRAM2/LAPTM4A/HSP90AB1/HSPA8/SLC3A2/GPR137B/AP2S1/BST2/CLTA/LRP1/HLA-DQA1/MFSD1/ATRAID/HLA-DQB1/SLC48A1/TMEM59/CHMP1B/NDUFC2/SCARB2/PRCP/DDOST/GAA/M6PR/GLIPR1/ANXA2/DAB2/ATP6V1F/SPNS1/TMEM179B/NEU1/AP1S2/AP2A2/ATP6AP2/ATP6AP1/ATP6V0E1/LAMTOR2/AP2M1/SLC29A3/GNB4/CHMP4A/…	196
GO:0005774	CC	GO:0005774	vacuolar membrane	211/6161	461/19869	1.29E-11	2.64E-10	1.86E-10	CD74/PSAP/CD68/HLA-DRB1/HLA-DRA/EEF1A1/HLA-DPA1/VAMP8/MCOLN1/PLD3/GRN/HLA-DPB1/CTSD/HLA-DMA/HLA-DMB/HLA-DRB5/CTSA/CD63/UBA52/ACP2/DRAM2/LAPTM4A/HSP90AB1/HSPA8/SLC3A2/GPR137B/AP2S1/BST2/RPN2/CLTA/LRP1/HLA-DQA1/MFSD1/ATRAID/HLA-DQB1/SLC48A1/TMEM59/CHMP1B/NDUFC2/SCARB2/PRCP/DDOST/GAA/M6PR/GLIPR1/ANXA2/DAB2/ATP6V1F/SPNS1/TMEM179B/NEU1/AP1S2/AP2A2/ATP6AP2/ATP6AP1/ATP6V0E1/LAMTOR2/AP2M1/SLC29A3/GNB4/CH…	211
GO:0030684	CC	GO:0030684	preribosome	52/6161	76/19869	2.09E-11	4.19E-10	2.95E-10	RPS7/RSL1D1/SNU13/NSA2/IMP3/FBL/EIF6/NOP56/UTP3/UTP18/MPHOSPH10/RIOK2/NOP58/EMG1/NOB1/NOC2L/SRFBP1/RPF1/NGDN/IMP4/EBNA1BP2/WDR74/RRP7A/WDR36/UTP4/PPAN/WDR46/DCAF13/BMS1/RRP1/TBL3/LTV1/PES1/KRR1/RRP9/NOC4L/UTP6/RRS1/BYSL/LAS1L/RRP1B/UTP23/TSR1/BOP1/FBLL1/ZNF622/PWP2/MRTO4/NOP9/UTP14A/WDR3/RRP15	52
GO:0005747	CC	GO:0005747	mitochondrial respiratory chain complex I	38/6161	49/19869	2.51E-11	4.66E-10	3.28E-10	NDUFA4/NDUFB5/NDUFB4/NDUFB11/NDUFB2/NDUFC2/NDUFV2/NDUFA12/NDUFA2/NDUFA3/NDUFS5/NDUFS4/NDUFB8/NDUFA1/NDUFS7/NDUFAB1/NDUFV1/NDUFS3/NDUFA6/NDUFB10/NDUFB7/NDUFA9/NDUFA13/NDUFS6/NDUFB9/NDUFC1/NDUFA8/NDUFS8/NDUFA10/NDUFA5/NDUFA11/NDUFV3/NDUFB3/NDUFS2/NDUFB6/NDUFB1/NDUFAF1/NDUFA7	38
GO:0030964	CC	GO:0030964	NADH dehydrogenase complex	38/6161	49/19869	2.51E-11	4.66E-10	3.28E-10	NDUFA4/NDUFB5/NDUFB4/NDUFB11/NDUFB2/NDUFC2/NDUFV2/NDUFA12/NDUFA2/NDUFA3/NDUFS5/NDUFS4/NDUFB8/NDUFA1/NDUFS7/NDUFAB1/NDUFV1/NDUFS3/NDUFA6/NDUFB10/NDUFB7/NDUFA9/NDUFA13/NDUFS6/NDUFB9/NDUFC1/NDUFA8/NDUFS8/NDUFA10/NDUFA5/NDUFA11/NDUFV3/NDUFB3/NDUFS2/NDUFB6/NDUFB1/NDUFAF1/NDUFA7	38
GO:0045271	CC	GO:0045271	respiratory chain complex I	38/6161	49/19869	2.51E-11	4.66E-10	3.28E-10	NDUFA4/NDUFB5/NDUFB4/NDUFB11/NDUFB2/NDUFC2/NDUFV2/NDUFA12/NDUFA2/NDUFA3/NDUFS5/NDUFS4/NDUFB8/NDUFA1/NDUFS7/NDUFAB1/NDUFV1/NDUFS3/NDUFA6/NDUFB10/NDUFB7/NDUFA9/NDUFA13/NDUFS6/NDUFB9/NDUFC1/NDUFA8/NDUFS8/NDUFA10/NDUFA5/NDUFA11/NDUFV3/NDUFB3/NDUFS2/NDUFB6/NDUFB1/NDUFAF1/NDUFA7	38
GO:0101031	CC	GO:0101031	chaperone complex	34/6161	42/19869	3.29E-11	5.97E-10	4.20E-10	HSP90AB1/HSPA8/WDR83OS/UXT/PTGES3/CCT7/CCT4/CCT3/CCT8/PSMG2/TCP1/CCT2/CCT6A/CCT5/PFDN2/CDC37/PFDN6/HSF1/RUVBL2/STIP1/BAG3/CCDC47/SDF2L1/PDRG1/PSMG1/STUB1/DNAJB11/RUVBL1/BAG2/HSPB8/DNAAF2/RPAP3/SDF2/PPP5C	34
GO:0042470	CC	GO:0042470	melanosome	67/6161	110/19869	8.76E-11	1.52E-09	1.07E-09	CTSB/CTSD/TPP1/PRDX1/HSP90AA1/HSP90B1/NAP1L1/CD63/PDIA6/GPNMB/PPIB/HSP90AB1/ERP29/HSPA8/SLC3A2/PDIA3/RAB32/BACE2/CANX/BSG/ANXA2/RAN/PDIA4/YWHAE/ATP1B3/CCT4/ITGB1/ATP1A1/TMED10/P4HB/HSPA5/TFRC/RAB5C/YWHAB/CALU/SERPINF1/AHCY/SLC1A5/SYPL1/RAB9A/STOM/RPN1/CNP/SLC2A1/MMP14/GANAB/MYO7A/MFSD12/HPS4/ANXA6/NCSTN/LAMP1/SYNGR1/CLTC/TRPV2/SDCBP/CTNS/FASN/RAB38/ATP7A/ABCB6/RAB35/GGH/RAB17/TH/SYTL2/GCHFR	67
GO:0048770	CC	GO:0048770	pigment granule	67/6161	110/19869	8.76E-11	1.52E-09	1.07E-09	CTSB/CTSD/TPP1/PRDX1/HSP90AA1/HSP90B1/NAP1L1/CD63/PDIA6/GPNMB/PPIB/HSP90AB1/ERP29/HSPA8/SLC3A2/PDIA3/RAB32/BACE2/CANX/BSG/ANXA2/RAN/PDIA4/YWHAE/ATP1B3/CCT4/ITGB1/ATP1A1/TMED10/P4HB/HSPA5/TFRC/RAB5C/YWHAB/CALU/SERPINF1/AHCY/SLC1A5/SYPL1/RAB9A/STOM/RPN1/CNP/SLC2A1/MMP14/GANAB/MYO7A/MFSD12/HPS4/ANXA6/NCSTN/LAMP1/SYNGR1/CLTC/TRPV2/SDCBP/CTNS/FASN/RAB38/ATP7A/ABCB6/RAB35/GGH/RAB17/TH/SYTL2/GCHFR	67
GO:0071011	CC	GO:0071011	precatalytic spliceosome	39/6161	53/19869	2.18E-10	3.71E-09	2.61E-09	SNRPD2/LSM3/SF3B5/SNU13/SNRPB2/SNRPG/SNRPE/SNRPB/LSM4/SNRPD3/LSM8/LSM2/SNRPF/LSM7/LSM5/PRPF38B/SF3B6/RNF113A/PRPF31/IK/MAGOHB/SNRPD1/SF3A2/RBMX2/SF3B4/SNRPA1/MFAP1/LSM6/PRPF8/SF3B3/PHF5A/PRPF6/SF3A3/SF3B2/SRRM2/CWC27/ZMAT2/SART1/SNRNP200	39
GO:0031983	CC	GO:0031983	vesicle lumen	155/6161	327/19869	3.05E-10	5.06E-09	3.56E-09	CFP/EEF1A1/RNASET2/NPC2/TIMP1/FTL/CFD/GRN/CREG1/FUCA1/ALB/GSTP1/CTSD/A2M/B2M/HSP90AA1/CTSA/TMSB4X/PPIA/FABP5/DPP7/EEF2/HSP90AB1/PLAC8/CTSC/HSPA8/CSTB/TUBB/SRP14/GDI2/GUSB/SCCPDH/APRT/PRDX4/PFKL/ADA/CSNK2B/ANXA2/PYCARD/CYFIP1/FUCA2/NEU1/PSMB1/SERPING1/IDH1/CTSZ/PSMC2/CTSH/PRDX6/LGALS3BP/CCT8/CAT/HMGB1/PA2G4/ALDOA/MAGED2/XRCC6/CCT2/MIF/PROS1/IMPDH2/ERP44/PGAM1/ILF2/APOH/DBNL/HSPA6/PSMB7/PSMA5/VTI1B…	155
GO:0005758	CC	GO:0005758	mitochondrial intermembrane space	54/6161	84/19869	3.29E-10	5.36E-09	3.77E-09	RNASET2/GATM/SOD1/CHCHD2/PARK7/NDUFS5/CYCS/PRELID1/CAT/TRAP1/NDUFB7/HAX1/NME4/NDUFA8/PRELID3A/CHCHD10/TIMM8B/BLOC1S1/TIMM13/TIMM9/REXO2/AK2/STOML2/COA4/ARL2/GFER/CHCHD7/THEM4/AIFM1/COX17/IMMT/SHMT2/DIABLO/TRIAP1/ARL2BP/TIMM23/UQCC2/TIMM10/COA6/SUOX/PRELID3B/CHCHD5/TIMM10B/CIAPIN1/PPOX/HTRA2/NLN/COA7/AGK/NBR1/PRELID2/CPOX/CHCHD4/THOP1	54
GO:0060205	CC	GO:0060205	cytoplasmic vesicle lumen	154/6161	325/19869	3.58E-10	5.71E-09	4.02E-09	CFP/EEF1A1/RNASET2/NPC2/TIMP1/FTL/CFD/GRN/CREG1/FUCA1/ALB/GSTP1/CTSD/A2M/B2M/HSP90AA1/CTSA/TMSB4X/PPIA/FABP5/DPP7/EEF2/HSP90AB1/PLAC8/CTSC/HSPA8/CSTB/TUBB/SRP14/GDI2/GUSB/SCCPDH/APRT/PRDX4/PFKL/ADA/CSNK2B/ANXA2/PYCARD/CYFIP1/FUCA2/NEU1/PSMB1/SERPING1/IDH1/CTSZ/PSMC2/CTSH/PRDX6/LGALS3BP/CCT8/CAT/HMGB1/PA2G4/ALDOA/MAGED2/XRCC6/CCT2/MIF/PROS1/IMPDH2/ERP44/PGAM1/ILF2/APOH/DBNL/HSPA6/PSMB7/PSMA5/VTI1B…	154
GO:0101002	CC	GO:0101002	ficolin-1-rich granule	98/6161	185/19869	3.86E-10	6.03E-09	4.24E-09	CST3/CTSB/EEF1A1/CFD/GSTP1/CTSD/HSP90AA1/FCER1G/HSPA1B/PPIA/FTH1/HSPA1A/DYNLL1/EEF2/SERPINB6/CTSS/HBB/HSP90AB1/HSPA8/FGL2/CSTB/CD300A/SRP14/GUSB/PRCP/GAA/PRDX4/ASAH1/PFKL/CSNK2B/LGALS3/TMEM179B/PSMB1/IDH1/RHOA/CTSZ/PSMC2/AP2A2/ATP6AP2/CTSH/ITGB2/CCT8/CAT/HMGB1/ALDOA/XRCC6/NCKAP1L/LAMTOR1/MIF/IMPDH2/LILRB2/PGAM1/ILF2/DBNL/HSPA6/PSMB7/PSMA5/PKM/GNS/GSDMD/GLB1/COMMD3/PSMC3/PSMD3/JUP/DERA/C1orf35/PPI…	98
GO:0071005	CC	GO:0071005	U2-type precatalytic spliceosome	37/6161	50/19869	4.86E-10	7.45E-09	5.24E-09	SNRPD2/LSM3/SF3B5/SNU13/SNRPB2/SNRPG/SNRPE/SNRPB/LSM4/SNRPD3/LSM8/LSM2/SNRPF/LSM7/LSM5/RNF113A/PRPF31/IK/MAGOHB/SNRPD1/SF3A2/RBMX2/SF3B4/SNRPA1/MFAP1/LSM6/PRPF8/SF3B3/PHF5A/PRPF6/SF3A3/SF3B2/SRRM2/CWC27/ZMAT2/SART1/SNRNP200	37
GO:0031970	CC	GO:0031970	organelle envelope lumen	58/6161	94/19869	7.79E-10	1.15E-08	8.07E-09	RNASET2/GATM/SOD1/TUBB/CHCHD2/PARK7/CACYBP/NDUFS5/CYCS/PRELID1/CAT/TRAP1/NDUFB7/HAX1/NME4/NDUFA8/PRELID3A/CHCHD10/TIMM8B/BLOC1S1/TIMM13/TIMM9/REXO2/AK2/STOML2/COA4/ARL2/GFER/CHCHD7/THEM4/CCAR1/AIFM1/COX17/IMMT/SHMT2/DIABLO/TRIAP1/ARL2BP/TIMM23/UQCC2/TIMM10/COA6/SUOX/PRELID3B/CHCHD5/TIMM10B/CIAPIN1/PPOX/HTRA2/BCHE/NLN/COA7/AGK/NBR1/PRELID2/CPOX/CHCHD4/THOP1	58
GO:0098573	CC	GO:0098573	intrinsic component of mitochondrial membrane	58/6161	94/19869	7.79E-10	1.15E-08	8.07E-09	SLC25A3/FIS1/SMDT1/MCUR1/TMEM223/SLC25A19/TOMM20/GHITM/OXA1L/BNIP3/FUNDC2/TMEM70/MPC1/CHCHD10/ARMCX3/COA3/COQ2/SAMM50/TIMM17B/COX11/UQCC3/MPC2/MTX2/SLC8B1/IMMT/PET100/APOO/CHCHD6/FUNDC1/TMEM11/TIMM23/SPIRE1/SYNJ2BP/GDAP1/APOOL/COX16/CHCHD3/SCO1/PPOX/DMPK/SFXN2/ADCK1/MFF/RHOT2/HSPA9/TIMM17A/MTX3/CCDC51/SFXN4/MGARP/AGK/TMEM177/ABCB6/SLC25A4/AFG3L2/MUL1/COA1/BAK1	58
GO:0032592	CC	GO:0032592	integral component of mitochondrial membrane	57/6161	92/19869	8.68E-10	1.26E-08	8.83E-09	SLC25A3/FIS1/SMDT1/MCUR1/TMEM223/SLC25A19/TOMM20/GHITM/OXA1L/BNIP3/FUNDC2/TMEM70/MPC1/CHCHD10/ARMCX3/COA3/COQ2/SAMM50/TIMM17B/COX11/UQCC3/MPC2/MTX2/SLC8B1/IMMT/PET100/APOO/CHCHD6/FUNDC1/TMEM11/TIMM23/SPIRE1/SYNJ2BP/GDAP1/APOOL/COX16/CHCHD3/SCO1/DMPK/SFXN2/ADCK1/MFF/RHOT2/HSPA9/TIMM17A/MTX3/CCDC51/SFXN4/MGARP/AGK/TMEM177/ABCB6/SLC25A4/AFG3L2/MUL1/COA1/BAK1	57
GO:0034774	CC	GO:0034774	secretory granule lumen	151/6161	322/19869	1.32E-09	1.88E-08	1.32E-08	CFP/EEF1A1/RNASET2/NPC2/TIMP1/FTL/CFD/GRN/CREG1/FUCA1/ALB/GSTP1/CTSD/A2M/B2M/HSP90AA1/CTSA/TMSB4X/PPIA/FABP5/DPP7/EEF2/HSP90AB1/PLAC8/CTSC/HSPA8/CSTB/TUBB/SRP14/GDI2/GUSB/SCCPDH/APRT/PRDX4/PFKL/CSNK2B/ANXA2/PYCARD/CYFIP1/FUCA2/NEU1/PSMB1/SERPING1/IDH1/CTSZ/PSMC2/CTSH/PRDX6/LGALS3BP/CCT8/CAT/HMGB1/PA2G4/ALDOA/MAGED2/XRCC6/CCT2/MIF/PROS1/IMPDH2/ERP44/PGAM1/ILF2/APOH/DBNL/HSPA6/PSMB7/PSMA5/VTI1B/PKM…	151
GO:0005844	CC	GO:0005844	polysome	43/6161	66/19869	1.14E-08	1.59E-07	1.12E-07	RPL6/RPL31/RPL19/RPS4X/RPL10A/RPS23/RPL18A/RPL11/RPS6/RPL32/RPL7A/RPS3/RPL18/RPL8/RPL36/BTF3/RPS28/RPL30/RPL24/RPS29/RPL38/VIM/RPL39/RPL41/RPS21/EEF2/CALR/EIF3H/RPL36A/RPS26/RWDD1/RPS4Y1/PSMA1/ELAVL4/EIF2S1/DRG1/MCRS1/EIF2AK4/HDLBP/PSMA6/IMPACT/VBP1/MYH10	43
GO:0042788	CC	GO:0042788	polysomal ribosome	25/6161	31/19869	1.67E-08	2.28E-07	1.61E-07	RPL6/RPL31/RPL19/RPL10A/RPS23/RPL18A/RPL11/RPL32/RPL7A/RPL18/RPL8/RPL36/BTF3/RPS28/RPL30/RPL24/RPS29/RPL38/RPL39/RPL41/RPS21/EIF3H/RPL36A/RPS26/ELAVL4	25
GO:0009295	CC	GO:0009295	nucleoid	32/6161	45/19869	3.64E-08	4.82E-07	3.39E-07	SLC25A5/TUFM/VDAC2/SSBP1/ACADVL/VDAC1/HSD17B10/HADHA/HADHB/MPG/GRSF1/POLDIP2/TRMT10C/SHMT2/UQCC2/DDX28/TEFM/CPS1/MTERF2/TFB1M/DBT/ELAC2/HSPA9/LRPPRC/LRRC59/MTERF1/DHX30/TFAM/FASTKD2/LONP1/POLRMT/CLPX	32
GO:0042645	CC	GO:0042645	mitochondrial nucleoid	32/6161	45/19869	3.64E-08	4.82E-07	3.39E-07	SLC25A5/TUFM/VDAC2/SSBP1/ACADVL/VDAC1/HSD17B10/HADHA/HADHB/MPG/GRSF1/POLDIP2/TRMT10C/SHMT2/UQCC2/DDX28/TEFM/CPS1/MTERF2/TFB1M/DBT/ELAC2/HSPA9/LRPPRC/LRRC59/MTERF1/DHX30/TFAM/FASTKD2/LONP1/POLRMT/CLPX	32
GO:0120114	CC	GO:0120114	Sm-like protein family complex	64/6161	116/19869	5.51E-08	7.18E-07	5.05E-07	SNRPD2/LSM3/SF3B5/SNU13/SNRPB2/SNRPG/SNRPE/SNRPN/SNRPC/CLNS1A/SNRPB/LSM4/SNRPD3/LSM8/LARP7/LSM2/SNRPF/LSM7/PPIH/LSM5/RBM42/SF3B6/LSM10/SNRNP70/PRPF31/LUC7L3/LSM1/SNRPA/SNRNP40/SNRPD1/STRAP/SF3A2/RBMX2/GEMIN6/HEXIM1/DDX46/SMN2/CD2BP2/SF3B4/SNRPA1/GEMIN8/LSM6/PRPF8/SF3B3/PHF5A/TGS1/PRPF6/GEMIN2/HTATSF1/SF3A3/SF3B2/PRPF40A/ZMAT2/LUC7L2/SLU7/AAR2/PRPF40B/GEMIN7/DDX20/SNRNP27/USP39/PRPF39/SART1/SNRNP2…	64
GO:0005839	CC	GO:0005839	proteasome core complex	18/6161	20/19869	6.56E-08	8.39E-07	5.91E-07	PSMB6/PSMB1/PSMA7/PSMA4/PSMA3/PSMB2/PSMA1/PSMB7/PSMA5/PSMB5/PSMF1/PSMB10/PSMB8/PSMB3/PSMA2/PSMB4/PSMB9/PSMA6	18
GO:0005770	CC	GO:0005770	late endosome	132/6161	288/19869	7.68E-08	9.68E-07	6.81E-07	CD74/PSAP/CD68/HLA-DRB1/LGMN/HLA-DRA/CTSL/VAMP8/MCOLN1/PLD3/GRN/HLA-DMA/HLA-DMB/HLA-DRB5/TPT1/CD63/RHOB/CTSS/SIGLEC1/LAPTM4A/HSPA8/BST2/VAMP5/TMEM59/CHMP1B/SCARB2/VPS28/PGA5/M6PR/NDFIP2/ANXA2/CHID1/SLC9A9/CTSH/CRHBP/LAMTOR2/SLC29A3/CHMP4A/VPS35/PRKAR1A/MMD/LAMTOR1/TMEM230/VPS29/STARD3/TSPAN15/VTI1B/BACE1/LAMTOR4/SQSTM1/VAMP7/RAB9A/EGFR/SDF4/UBXN6/CHMP5/ATP13A2/CHMP2A/LAMTOR5/GOSR2/RILP/MFSD12/F2R…	132
GO:0005782	CC	GO:0005782	peroxisomal matrix	34/6161	50/19869	8.01E-08	9.77E-07	6.88E-07	ECH1/GSTK1/IDH1/PRDX5/SCP2/FABP1/CAT/GRHPR/PHYH/ECI2/HMGCL/HSD17B4/AGXT/PAOX/ATM/ACOT8/ACAA1/NUDT12/ACOT4/EHHADH/PEX7/ACOT2/NUDT7/ACOX2/BAAT/GNPAT/DHRS4/TYSND1/CROT/PIPOX/CRAT/EPHX2/DAO/ACOX3	34
GO:0031907	CC	GO:0031907	microbody lumen	34/6161	50/19869	8.01E-08	9.77E-07	6.88E-07	ECH1/GSTK1/IDH1/PRDX5/SCP2/FABP1/CAT/GRHPR/PHYH/ECI2/HMGCL/HSD17B4/AGXT/PAOX/ATM/ACOT8/ACAA1/NUDT12/ACOT4/EHHADH/PEX7/ACOT2/NUDT7/ACOX2/BAAT/GNPAT/DHRS4/TYSND1/CROT/PIPOX/CRAT/EPHX2/DAO/ACOX3	34
GO:0005838	CC	GO:0005838	proteasome regulatory particle	17/6161	19/19869	1.91E-07	2.30E-06	1.62E-06	PSMC2/PSMC4/PSMD8/PSMC5/ADRM1/PSMC3/PSMD3/PSMD4/PSMC1/PSMC6/PSMD6/PSMD11/PSMD7/PSMD14/PSMD13/PSMD2/PSMD1	17
GO:0005775	CC	GO:0005775	vacuolar lumen	87/6161	176/19869	2.34E-07	2.77E-06	1.95E-06	CD74/PSAP/LIPA/CTSB/LGMN/CTSL/RNASET2/NPC2/FTL/PLD3/GRN/CREG1/FUCA1/CTSD/TPP1/HSP90AA1/CTSA/SDC3/FABP5/DPP7/CTSS/ACP2/PPT1/PLAC8/CTSC/HSPA8/HEXA/TUBB/GDI2/GUSB/SCARB2/GAA/ASAH1/ANXA2/NAAA/CHID1/PYCARD/FUCA2/NEU1/PRDX6/SDC2/CCT8/PA2G4/TCN2/CCT2/CTSF/PLBD2/GNS/GLB1/ARSA/HEXB/CLN5/TRAPPC1/NHLRC3/SGSH/NAPRT/GLA/GM2A/BGN/ATP13A2/CYB5R3/HSPG2/AGRN/PTGES2/VCP/C3/AGA/LYZ/NAGLU/ARSB/SMPD1/SDCBP/CTSV/ACTR1…	87
GO:0071007	CC	GO:0071007	U2-type catalytic step 2 spliceosome	23/6161	30/19869	3.42E-07	3.99E-06	2.81E-06	SNRPD2/SNRPB2/SNRPG/CWC15/SNRPE/SNRPB/SNRPD3/SNRPF/PPIE/PRPF19/SNW1/SNRNP40/SNRPD1/PLRG1/BUD31/SNRPA1/PPIL1/BCAS2/PRPF8/XAB2/SRRM2/SYF2/CDC5L	23
GO:0019867	CC	GO:0019867	outer membrane	110/6161	237/19869	4.17E-07	4.79E-06	3.37E-06	HMOX1/UBB/RPS27A/UBA52/UBC/TOMM7/RAB32/ANKH/ENO1/CISD2/TUFM/VDAC2/ARMCX6/MTCH1/FIS1/BNIP3L/IFI27/PHB2/LTC4S/ARMCX1/HAX1/BAX/TOMM20/VDAC1/NUTF2/VDAC3/BNIP3/FUNDC2/HINT2/TMEM109/TOMM22/ARMCX3/CYB5A/PPP1CC/HADHB/BMF/STARD7/MTCH2/SARM1/CNP/QTRT1/SAMM50/RMDN3/CISD1/CYB5R3/ASS1/MTX2/IMMT/KMO/APOO/CHCHD6/FUNDC1/TIGAR/BPHL/SIGMAR1/BCL2L1/SPIRE1/THG1L/SYNJ2BP/EXD2/GDAP1/PGRMC1/AGPAT5/EMD/COASY/VPS13C/APOO…	110
GO:0031304	CC	GO:0031304	intrinsic component of mitochondrial inner membrane	38/6161	61/19869	4.52E-07	5.11E-06	3.60E-06	SLC25A3/SMDT1/MCUR1/TMEM223/SLC25A19/GHITM/OXA1L/MPC1/CHCHD10/COA3/COQ2/SAMM50/TIMM17B/COX11/UQCC3/MPC2/MTX2/IMMT/PET100/APOO/CHCHD6/TMEM11/TIMM23/APOOL/COX16/CHCHD3/SCO1/PPOX/SFXN2/HSPA9/TIMM17A/MTX3/CCDC51/SFXN4/AGK/TMEM177/AFG3L2/COA1	38
GO:0022624	CC	GO:0022624	proteasome accessory complex	19/6161	23/19869	4.71E-07	5.26E-06	3.70E-06	PSME2/PSME1/PSMC2/PSMC4/PSMD8/PSMC5/ADRM1/PSMC3/PSMD3/PSMD4/PSMC1/PSMC6/PSMD6/PSMD11/PSMD7/PSMD14/PSMD13/PSMD2/PSMD1	19
GO:0031968	CC	GO:0031968	organelle outer membrane	109/6161	235/19869	4.89E-07	5.38E-06	3.79E-06	HMOX1/UBB/RPS27A/UBA52/UBC/TOMM7/RAB32/ENO1/CISD2/TUFM/VDAC2/ARMCX6/MTCH1/FIS1/BNIP3L/IFI27/PHB2/LTC4S/ARMCX1/HAX1/BAX/TOMM20/VDAC1/NUTF2/VDAC3/BNIP3/FUNDC2/HINT2/TMEM109/TOMM22/ARMCX3/CYB5A/PPP1CC/HADHB/BMF/STARD7/MTCH2/SARM1/CNP/QTRT1/SAMM50/RMDN3/CISD1/CYB5R3/ASS1/MTX2/IMMT/KMO/APOO/CHCHD6/FUNDC1/TIGAR/BPHL/SIGMAR1/BCL2L1/SPIRE1/THG1L/SYNJ2BP/EXD2/GDAP1/PGRMC1/AGPAT5/EMD/COASY/VPS13C/APOOL/MTE…	109
GO:0070993	CC	GO:0070993	translation preinitiation complex	16/6161	18/19869	5.54E-07	6.01E-06	4.23E-06	EIF3D/EIF3E/EIF3K/EIF3F/EIF3H/EIF3L/EIF1/EIF3G/EIF3I/EIF3M/EIF2S1/EIF1B/EIF3A/EIF3J/DHX29/EIF3CL	16
GO:0005741	CC	GO:0005741	mitochondrial outer membrane	98/6161	207/19869	5.67E-07	6.07E-06	4.27E-06	HMOX1/UBB/RPS27A/UBA52/UBC/TOMM7/RAB32/CISD2/TUFM/VDAC2/ARMCX6/MTCH1/FIS1/BNIP3L/IFI27/PHB2/ARMCX1/HAX1/BAX/TOMM20/VDAC1/VDAC3/BNIP3/FUNDC2/HINT2/TOMM22/ARMCX3/CYB5A/PPP1CC/HADHB/BMF/STARD7/MTCH2/SARM1/CNP/QTRT1/SAMM50/RMDN3/CISD1/CYB5R3/ASS1/MTX2/IMMT/KMO/APOO/CHCHD6/FUNDC1/TIGAR/BPHL/BCL2L1/SPIRE1/THG1L/SYNJ2BP/EXD2/GDAP1/PGRMC1/AGPAT5/COASY/VPS13C/APOOL/MTERF3/LETMD1/PDE2A/ACSL6/AGPAT4/ARMC1/M…	98
GO:0043202	CC	GO:0043202	lysosomal lumen	54/6161	98/19869	6.21E-07	6.56E-06	4.61E-06	CD74/PSAP/LIPA/CTSB/LGMN/CTSL/RNASET2/NPC2/PLD3/FUCA1/CTSD/TPP1/HSP90AA1/CTSA/SDC3/CTSS/ACP2/PPT1/HSPA8/HEXA/GUSB/SCARB2/GAA/ASAH1/NAAA/CHID1/NEU1/SDC2/TCN2/CTSF/PLBD2/GNS/GLB1/ARSA/HEXB/SGSH/GLA/GM2A/BGN/ATP13A2/HSPG2/AGRN/NAGLU/ARSB/SMPD1/CTSV/MAN2B2/FASLG/LAMP2/MAN2B1/GALC/BCAN/IFI30/CD1E	54
GO:0005777	CC	GO:0005777	peroxisome	72/6161	142/19869	7.34E-07	7.54E-06	5.31E-06	VIM/IDH2/ECH1/SOD1/GSTK1/TKT/CD33/IDH1/FIS1/PRDX5/SCP2/FABP1/CAT/PMVK/IMPDH2/GRHPR/PHYH/ECI2/DHRS4L2/ABCD4/MPV17/HMGCL/PEX11G/HSD17B4/AGXT/PAOX/PEX2/PEX10/ATM/ACOT8/ALDH3A2/ACAA1/NUDT12/GDAP1/ACOT4/ACSL6/EHHADH/PXMP2/PEX19/PEX11B/PEX7/ATAD1/MFF/DECR2/ISOC1/ACOT2/NUDT7/ACOX2/PEX12/PEX16/NUDT17/BAAT/GNPAT/DHRS4/TYSND1/TTC1/CROT/TMEM135/PXMP4/PIPOX/PEX3/FNDC5/CRAT/PEX1/PEX13/NBR1/PEX26/EPHX2/PEX11A/…	72
GO:0042579	CC	GO:0042579	microbody	72/6161	142/19869	7.34E-07	7.54E-06	5.31E-06	VIM/IDH2/ECH1/SOD1/GSTK1/TKT/CD33/IDH1/FIS1/PRDX5/SCP2/FABP1/CAT/PMVK/IMPDH2/GRHPR/PHYH/ECI2/DHRS4L2/ABCD4/MPV17/HMGCL/PEX11G/HSD17B4/AGXT/PAOX/PEX2/PEX10/ATM/ACOT8/ALDH3A2/ACAA1/NUDT12/GDAP1/ACOT4/ACSL6/EHHADH/PXMP2/PEX19/PEX11B/PEX7/ATAD1/MFF/DECR2/ISOC1/ACOT2/NUDT7/ACOX2/PEX12/PEX16/NUDT17/BAAT/GNPAT/DHRS4/TYSND1/TTC1/CROT/TMEM135/PXMP4/PIPOX/PEX3/FNDC5/CRAT/PEX1/PEX13/NBR1/PEX26/EPHX2/PEX11A/…	72
GO:0031902	CC	GO:0031902	late endosome membrane	77/6161	155/19869	8.78E-07	8.90E-06	6.26E-06	CD68/HLA-DRB1/HLA-DRA/VAMP8/MCOLN1/PLD3/HLA-DMA/HLA-DMB/HLA-DRB5/CD63/RHOB/LAPTM4A/TMEM59/CHMP1B/SCARB2/VPS28/NDFIP2/ANXA2/SLC9A9/LAMTOR2/SLC29A3/CHMP4A/MMD/LAMTOR1/STARD3/TSPAN15/VTI1B/LAMTOR4/VAMP7/UBXN6/CHMP5/ATP13A2/CHMP2A/LAMTOR5/GOSR2/RILP/TMEM9/ANXA6/LAMP1/TMEM106B/SNF8/YIPF2/STARD3NL/IFITM3/VPS36/SLC30A4/CD300LG/STX8/WDR91/CLCN4/CDIP1/MVB12B/NPC1/VPS13C/CLCN3/VAC14/WDR81/TMEM30A/VPS11/ATG…	77
GO:0031305	CC	GO:0031305	integral component of mitochondrial inner membrane	37/6161	60/19869	9.18E-07	9.19E-06	6.47E-06	SLC25A3/SMDT1/MCUR1/TMEM223/SLC25A19/GHITM/OXA1L/MPC1/CHCHD10/COA3/COQ2/SAMM50/TIMM17B/COX11/UQCC3/MPC2/MTX2/IMMT/PET100/APOO/CHCHD6/TMEM11/TIMM23/APOOL/COX16/CHCHD3/SCO1/SFXN2/HSPA9/TIMM17A/MTX3/CCDC51/SFXN4/AGK/TMEM177/AFG3L2/COA1	37
GO:0030134	CC	GO:0030134	COPII-coated ER to Golgi transport vesicle	52/6161	95/19869	1.31E-06	1.29E-05	9.11E-06	CD74/HLA-DRB1/HLA-DRA/HLA-DPA1/HLA-DPB1/B2M/HLA-DRB5/CTSC/HLA-B/HLA-E/HLA-A/HLA-DQA1/HLA-DQB1/HLA-C/ERGIC3/TMED9/CTSZ/CNIH1/CD59/LMAN2/PDCD6/YIF1B/TMED10/TMED2/LMAN1/VTI1B/TMED3/YIF1A/TMED4/TMED1/IER3IP1/F8/SAR1B/GOSR2/VMA21/TMED7/PEF1/SEC13/MCFD2/YIPF6/SEC23B/SEC16B/SREBF1/DDHD2/SEC24D/USO1/ERGIC2/PITPNM3/TEX261/LMAN2L/KLHL12/TMED5	52
GO:0016282	CC	GO:0016282	eukaryotic 43S preinitiation complex	15/6161	17/19869	1.60E-06	1.56E-05	1.10E-05	EIF3D/EIF3E/EIF3K/EIF3F/EIF3H/EIF3L/EIF1/EIF3G/EIF3I/EIF3M/EIF1B/EIF3A/EIF3J/DHX29/EIF3CL	15
GO:0030662	CC	GO:0030662	coated vesicle membrane	93/6161	198/19869	1.67E-06	1.61E-05	1.14E-05	CD74/HLA-DRB1/HLA-DRA/HLA-DPA1/VAMP8/HLA-DPB1/CD4/B2M/HLA-DRB5/APOE/HLA-B/HSPA8/AP2S1/HLA-E/CLTA/HLA-A/HLA-DQA1/HLA-DQB1/HLA-C/SCARB2/M6PR/DAB2/ATP6V1F/NECAP2/AP1S2/CNIH1/EPN1/CD59/AP2A2/ATP6AP2/COPE/ATP6AP1/AP2M1/PDCD6/TMED10/COPZ1/TMED2/KDELR2/TFRC/AP1B1/LMAN1/KDELR1/DBNL/VTI1B/TMED3/HBEGF/EPN2/VAMP7/SLC2A8/EGFR/ATP6V0B/SAR1B/GOSR2/ADRB2/VMA21/TMED7/PEF1/COPZ2/SEC13/ATP6V0E2/TMEM199/MCFD2/CLTC/…	93
GO:0005766	CC	GO:0005766	primary lysosome	76/6161	155/19869	1.96E-06	1.84E-05	1.29E-05	PSAP/CD68/RNASET2/NPC2/FTL/VAMP8/GRN/CREG1/FUCA1/CTSA/FABP5/CD63/DPP7/PLAC8/CTSC/HEXA/BST2/TUBB/GDI2/GUSB/NDUFC2/PRCP/DDOST/GAA/GLIPR1/ANXA2/PYCARD/FUCA2/TMEM179B/PRDX6/CCT8/PA2G4/CCT2/LAMTOR1/RAB5C/GNS/GLB1/VAMP7/ARSA/HEXB/STOM/LPCAT1/TRAPPC1/NHLRC3/NAPRT/VAPA/GLA/GM2A/CYB5R3/SNAP29/CPNE1/C3AR1/PTGES2/NCSTN/LAMP1/VCP/C3/AGA/LYZ/SYNGR1/ARSB/SNAP23/STX7/TMEM30A/SDCBP/ACTR10/MAGT1/PIGR/PSMD1/LAMP2/…	76
GO:0042582	CC	GO:0042582	azurophil granule	76/6161	155/19869	1.96E-06	1.84E-05	1.29E-05	PSAP/CD68/RNASET2/NPC2/FTL/VAMP8/GRN/CREG1/FUCA1/CTSA/FABP5/CD63/DPP7/PLAC8/CTSC/HEXA/BST2/TUBB/GDI2/GUSB/NDUFC2/PRCP/DDOST/GAA/GLIPR1/ANXA2/PYCARD/FUCA2/TMEM179B/PRDX6/CCT8/PA2G4/CCT2/LAMTOR1/RAB5C/GNS/GLB1/VAMP7/ARSA/HEXB/STOM/LPCAT1/TRAPPC1/NHLRC3/NAPRT/VAPA/GLA/GM2A/CYB5R3/SNAP29/CPNE1/C3AR1/PTGES2/NCSTN/LAMP1/VCP/C3/AGA/LYZ/SYNGR1/ARSB/SNAP23/STX7/TMEM30A/SDCBP/ACTR10/MAGT1/PIGR/PSMD1/LAMP2/…	76
GO:0005732	CC	GO:0005732	sno(s)RNA-containing ribonucleoprotein complex	22/6161	30/19869	2.26E-06	2.10E-05	1.48E-05	SNU13/FBL/NOP10/NOP56/NHP2/RPP25/MPHOSPH10/RPP30/NOP58/POP5/RPP25L/SNRNP40/POP4/POP7/RPP38/GAR1/LSM6/RPP40/RRP9/DKC1/FBLL1/NOLC1	22
GO:0030135	CC	GO:0030135	coated vesicle	134/6161	310/19869	3.33E-06	3.06E-05	2.16E-05	CD74/HLA-DRB1/HLA-DRA/HLA-DPA1/VAMP8/HLA-DPB1/CD4/B2M/HLA-DRB5/APOE/CTSC/HLA-B/HSPA8/AP2S1/HLA-E/CLTA/HLA-A/HLA-DQA1/HLA-DQB1/HLA-C/SCARB2/ERGIC3/HSPD1/SNX9/M6PR/BCAP31/DAB2/TMED9/GGA2/ATP6V1F/NECAP2/AP1S2/CTSZ/CNIH1/EPN1/CD59/AP2A2/ATP6AP2/COPE/ATP6AP1/AP2M1/LMAN2/PDCD6/YIF1B/TMED10/COPZ1/TMED2/KDELR2/HAX1/TFRC/STON2/AP1B1/LMAN1/KDELR1/DBNL/VTI1B/TMED3/CCDC115/YIF1A/HBEGF/EPN2/VAMP7/TMED4/TMED1/…	134
GO:0030532	CC	GO:0030532	small nuclear ribonucleoprotein complex	55/6161	105/19869	4.06E-06	3.69E-05	2.60E-05	SNRPD2/LSM3/SF3B5/SNU13/SNRPB2/SNRPG/SNRPE/SNRPN/SNRPC/SNRPB/LSM4/SNRPD3/LSM8/LARP7/LSM2/SNRPF/LSM7/PPIH/LSM5/RBM42/SF3B6/LSM10/SNRNP70/PRPF31/LUC7L3/SNRPA/SNRNP40/SNRPD1/SF3A2/RBMX2/HEXIM1/DDX46/CD2BP2/SF3B4/SNRPA1/LSM6/PRPF8/SF3B3/PHF5A/TGS1/PRPF6/HTATSF1/SF3A3/SF3B2/PRPF40A/ZMAT2/LUC7L2/SLU7/AAR2/PRPF40B/SNRNP27/USP39/PRPF39/SART1/SNRNP200	55
GO:0032040	CC	GO:0032040	small-subunit processome	26/6161	39/19869	4.85E-06	4.35E-05	3.06E-05	RPS7/SNU13/IMP3/FBL/NOP56/UTP3/UTP18/MPHOSPH10/NOP58/EMG1/NGDN/IMP4/WDR36/UTP4/WDR46/DCAF13/TBL3/KRR1/RRP9/NOC4L/UTP6/UTP23/FBLL1/PWP2/UTP14A/WDR3	26
GO:0005686	CC	GO:0005686	U2 snRNP	21/6161	29/19869	5.40E-06	4.79E-05	3.37E-05	SNRPD2/SF3B5/SNRPB2/SNRPG/SNRPE/SNRPN/SNRPB/SNRPD3/SNRPF/SF3B6/SNRPD1/SF3A2/RBMX2/DDX46/SF3B4/SNRPA1/SF3B3/PHF5A/HTATSF1/SF3A3/SF3B2	21
GO:0097525	CC	GO:0097525	spliceosomal snRNP complex	50/6161	95/19869	9.20E-06	8.07E-05	5.68E-05	SNRPD2/LSM3/SF3B5/SNU13/SNRPB2/SNRPG/SNRPE/SNRPN/SNRPC/SNRPB/LSM4/SNRPD3/LSM8/LSM2/SNRPF/LSM7/PPIH/LSM5/RBM42/SF3B6/SNRNP70/PRPF31/LUC7L3/SNRPA/SNRNP40/SNRPD1/SF3A2/RBMX2/DDX46/CD2BP2/SF3B4/SNRPA1/LSM6/PRPF8/SF3B3/PHF5A/PRPF6/HTATSF1/SF3A3/SF3B2/PRPF40A/ZMAT2/LUC7L2/AAR2/PRPF40B/SNRNP27/USP39/PRPF39/SART1/SNRNP200	50
GO:0005665	CC	GO:0005665	RNA polymerase II, core complex	13/6161	15/19869	1.30E-05	0.000109987	7.74E-05	POLR2E/POLR2L/POLR2F/POLR2G/POLR2I/POLR2K/POLR2H/POLR2M/POLR2J3/POLR2J2/POLR2C/POLR2J/POLR2D	13
GO:0005852	CC	GO:0005852	eukaryotic translation initiation factor 3 complex	13/6161	15/19869	1.30E-05	0.000109987	7.74E-05	EIF3D/EIF3E/EIF3K/EIF3F/EIF3H/EIF3L/EIF3G/EIF3I/EIF3M/COPS5/EIF3A/EIF3J/EIF3CL	13
GO:0033290	CC	GO:0033290	eukaryotic 48S preinitiation complex	13/6161	15/19869	1.30E-05	0.000109987	7.74E-05	EIF3D/EIF3E/EIF3K/EIF3F/EIF3H/EIF3L/EIF3G/EIF3I/EIF3M/EIF2S1/EIF3A/EIF3J/EIF3CL	13
GO:0046540	CC	GO:0046540	U4/U6 x U5 tri-snRNP complex	28/6161	45/19869	1.52E-05	0.000127669	8.98E-05	SNRPD2/LSM3/SNU13/SNRPG/SNRPE/SNRPN/SNRPB/LSM4/SNRPD3/LSM8/LSM2/SNRPF/LSM7/PPIH/LSM5/RBM42/PRPF31/SNRPA/SNRNP40/SNRPD1/LSM6/PRPF8/PRPF6/ZMAT2/SNRNP27/USP39/SART1/SNRNP200	28
GO:0005635	CC	GO:0005635	nuclear envelope	194/6161	488/19869	2.09E-05	0.000173599	0.000122136	CDH5/DST/GPX4/GAPDH/CALR/TMC6/MGST3/PRNP/TUBB/ATRAID/LMNA/CHMP1B/ENO1/CLIC1/TMEM176B/CACYBP/RAN/MGST2/TMC8/CYBB/BNIP3L/OIT3/CHMP4A/IFI27/CEPT1/ITSN1/LTC4S/HAX1/PARP1/BAX/NUTF2/RTCB/ENY2/BNIP3/SMOX/BANF1/TMEM109/HACD3/MAD1L1/CMTM3/EI24/EDNRB/UBE2I/CCNI/ELAVL4/CCND1/MRPS14/TOR2A/NUDT9/RANBP1/SPIN1/SLC22A18/VAPA/CDK4/UTP18/ZBED1/EGFR/APEH/TMEM18/CHMP5/SUMO1/MFSD10/CHMP2A/NR4A1/NUP62/NUCB2/MRPS23/NXT…	194
GO:0034709	CC	GO:0034709	methylosome	11/6161	12/19869	2.18E-05	0.000178912	0.000125873	SNRPD2/ERH/SNRPG/SNRPE/CLNS1A/SNRPB/SNRPD3/PRMT1/SNRPF/SNRPD1/WDR77	11
GO:0035770	CC	GO:0035770	ribonucleoprotein granule	114/6161	265/19869	2.24E-05	0.0001822	0.000128187	RPL6/RPS4X/RPS6/RPLP0/YBX1/RPL28/ACTB/TUBB/PABPC1/ZFP36L1/EID1/PSMC2/PSMA4/CTSH/CIRBP/LSM3/NCL/SNRPB2/HAX1/IGF2BP3/SNRPG/ZFP36/PNRC2/POLR2G/LSM4/SQSTM1/PABPC4/PSMC3/LSM2/EIF4E2/PQBP1/GRSF1/EIF2S1/HNRNPK/G3BP1/TDRD10/FASTK/PSMA2/HSF1/NYNRIN/SUMO1/TDRKH/APOBEC3G/CSDE1/LSM1/RPUSD3/TBRG4/CNOT7/APOBEC3C/DCPS/VCP/ZFAND1/UHMK1/ARC/CHTOP/NXF1/DDX28/SHB/SMN2/MEX3A/MOV10/EIF4E/MOV10L1/YTHDF2/TARDBP/PCBP1/L…	114
GO:0030139	CC	GO:0030139	endocytic vesicle	142/6161	343/19869	2.63E-05	0.000210162	0.00014786	CD74/HLA-DRB1/HLA-DRA/MARCO/CTSL/HLA-DPA1/VAMP8/MCOLN1/UBB/HLA-DPB1/MSR1/HBA2/RPS27A/CD4/B2M/HLA-DRB5/HSP90AA1/CD163/HBA1/HSP90B1/APOE/VIM/MPEG1/UBA52/CYBA/CTSS/HBB/CALR/SCIMP/HLA-B/AP2S1/HLA-E/CLTA/UBC/LRP1/HLA-A/HLA-DQA1/PDIA3/HLA-DQB1/RAB32/CD36/HLA-C/RAB20/MTSS1/SCARB2/M6PR/ACTG1/HSPH1/ITGB5/AP2A2/ITGAV/ATP6V0E1/AP2M1/ABCA1/CYBB/PLD4/APPL1/TFRC/RAB5C/SCARB1/CAV1/HBEGF/EPN2/CDC42EP2/CD2AP/HYAL…	142
GO:0030687	CC	GO:0030687	preribosome, large subunit precursor	16/6161	21/19869	2.64E-05	0.000210162	0.00014786	NSA2/EIF6/NOC2L/RPF1/EBNA1BP2/WDR74/PPAN/RRP1/PES1/RRS1/LAS1L/RRP1B/BOP1/ZNF622/MRTO4/RRP15	16
GO:0097526	CC	GO:0097526	spliceosomal tri-snRNP complex	28/6161	46/19869	2.74E-05	0.000215934	0.00015192	SNRPD2/LSM3/SNU13/SNRPG/SNRPE/SNRPN/SNRPB/LSM4/SNRPD3/LSM8/LSM2/SNRPF/LSM7/PPIH/LSM5/RBM42/PRPF31/SNRPA/SNRNP40/SNRPD1/LSM6/PRPF8/PRPF6/ZMAT2/SNRNP27/USP39/SART1/SNRNP200	28
GO:0030666	CC	GO:0030666	endocytic vesicle membrane	87/6161	194/19869	3.27E-05	0.000255736	0.000179924	CD74/HLA-DRB1/HLA-DRA/MARCO/HLA-DPA1/VAMP8/MCOLN1/UBB/HLA-DPB1/MSR1/RPS27A/CD4/B2M/HLA-DRB5/CD163/APOE/UBA52/CYBA/CALR/HLA-B/AP2S1/HLA-E/UBC/LRP1/HLA-A/HLA-DQA1/HLA-DQB1/RAB32/CD36/HLA-C/RAB20/SCARB2/M6PR/AP2A2/ATP6V0E1/AP2M1/CYBB/TFRC/SCARB1/CAV1/HBEGF/EPN2/VAMP7/SMO/RAB9A/STX4/SLC2A8/EGFR/RAB11B/ATP6V0B/STAB2/ATP6V0D2/HVCN1/RAB8A/RILP/ADRB2/APPL2/NOSTRIN/ATP6V0E2/LAMP1/CLTC/NOS3/RAB34/TGOLN2/FZ…	87
GO:0070069	CC	GO:0070069	cytochrome complex	26/6161	42/19869	3.48E-05	0.000269212	0.000189404	UQCRB/COX7C/COX4I1/NDUFA4/COX6C/COX5B/COX6A1/COX7B/UQCRH/COX5A/COX8A/CYC1/COX6B1/UQCR10/UQCRQ/COX7A2/UQCRC2/UQCR11/UQCRFS1/UQCRC1/UQCRHL/COX7A1/COX7A2L/COA6/BCS1L/C15orf48	26
GO:0001650	CC	GO:0001650	fibrillar center	68/6161	145/19869	4.18E-05	0.000320233	0.0002253	LIPA/SELENBP1/EIF3L/EEF1D/DAB2/SNRPB2/POLR2F/FBL/EZR/CHCHD1/SMAD7/NOP56/CD2AP/TIMM13/NONO/LEO1/RNMT/NFKBIE/NFIC/NOP58/SESN1/DUSP11/KLF6/EXOSC8/RPAIN/APEX2/SMARCB1/IMP4/MRPL23/RPP38/UBE2N/PLRG1/PRMT7/MALT1/DDX46/FBLIM1/UTP4/PAK6/COIL/CD2BP2/TERF1/HOXB5/MTDH/NFIB/WDR33/GAR1/TIMM44/IP6K2/SAMD4A/POLR1C/USO1/TRAF4/POLR1E/ZNF415/DKC1/CCDC137/SNAI1/ORC6/TCOF1/RREB1/TAX1BP3/UBTF/SMARCA4/FBLL1/SMUG1/SMARC…	68
GO:0016607	CC	GO:0016607	nuclear speck	168/6161	419/19869	4.25E-05	0.000322211	0.000226692	HSPA1B/NPM1/HSPA1A/EPAS1/LMNA/POMP/ARL6IP4/SAP18/SRSF7/TMEM179B/BNIP3L/EIF4A3/SNRPB2/EPOR/SRSF3/CWC15/IL16/MORF4L1/MEF2C/APEX1/PLAG1/NR4A2/PPP1CC/THOC7/SRRM1/SGK1/PNISR/AKAP17A/FIBP/PQBP1/PPIH/FYTTD1/SRSF11/MOCS2/PPIG/NONO/COPS4/NSL1/RBM8A/SRSF2/C12orf57/PPIE/AK6/IFI16/RNF113A/OSGEP/SNRNP70/SUMO1/TIMM50/PRPF31/VPS72/RCHY1/PRPF19/LUC7L3/MAGOH/SON/PRPF4B/IK/NXT1/DUSP11/U2AF1L4/SCNM1/ZNF395/BMP2K/SN…	168
GO:0005744	CC	GO:0005744	TIM23 mitochondrial import inner membrane translocase complex	13/6161	16/19869	4.93E-05	0.000370337	0.000260551	SLC25A6/DNAJC15/DNAJC19/TIMM50/TIMM17B/TIMM23/TIMM10/ROMO1/TIMM21/TIMM44/HSPA9/TIMM17A/GRPEL2	13
GO:0005793	CC	GO:0005793	endoplasmic reticulum-Golgi intermediate compartment	63/6161	133/19869	5.42E-05	0.000403419	0.000283826	PDIA6/CALR/CTSC/MYDGF/NUCB1/MGAT1/ERGIC3/BCAP31/PLPP3/TMED9/CTSZ/CNIH1/CD59/ATP6AP1/LMAN2/LRPAP1/HMGB1/YIF1B/TMED10/CLN8/P4HB/TMED2/HSPA5/ERP44/LMAN1/KDELR1/TMED3/CCDC115/YIF1A/TMED4/TMED1/RER1/F8/BET1/GOSR2/NUCB2/ASPSCR1/VMA21/TMED7/COPZ2/TMEM199/MCFD2/FTCD/COPG2/TAP2/RGMB/DDHD2/TRIP11/ERGIC2/ROBO1/TAPBP/SCYL1/LMAN2L/COPG1/GNPNAT1/SURF4/RAB6B/MPPE1/TMED5/AZIN2/MGAT4B/GORASP1/TRAPPC12	63
GO:0034719	CC	GO:0034719	SMN-Sm protein complex	14/6161	18/19869	5.91E-05	0.000435316	0.000306267	SNRPD2/SNRPG/SNRPE/SNRPB/SNRPD3/SNRPF/SNRPD1/STRAP/GEMIN6/SMN2/GEMIN8/GEMIN2/GEMIN7/DDX20	14
GO:0019774	CC	GO:0019774	proteasome core complex, beta-subunit complex	10/6161	11/19869	6.46E-05	0.000471631	0.000331817	PSMB6/PSMB1/PSMB2/PSMB7/PSMB5/PSMB10/PSMB8/PSMB3/PSMB4/PSMB9	10
GO:0034708	CC	GO:0034708	methyltransferase complex	46/6161	92/19869	0.000107747	0.000779171	0.000548187	SNRPD2/ERH/SNRPG/SNRPE/CLNS1A/DPY30/SNRPB/HSD17B10/SNRPD3/PRMT1/HDAC2/SNRPF/RBBP7/RNMT/TRMT10C/TAF6/RUVBL2/TAF9/PRPF31/SNRPD1/WDR77/INO80C/MCRS1/RBBP4/ZC3H13/RUVBL1/CBX5/PELP1/BOD1/CXXC1/KMT2A/N6AMT1/LAS1L/RNF2/TRMT61A/WDR5/METTL3/WDR5B/METTL1/METTL14/EED/CBLL1/HCFC1/DYDC2/MEN1/TRMT61B	46
GO:0030133	CC	GO:0030133	transport vesicle	167/6161	423/19869	0.00011502	0.000824131	0.000579818	CD74/HLA-DRB1/HLA-DRA/SLC40A1/HLA-DPA1/HLA-DPB1/B2M/HLA-DRB5/PPT1/ERP29/SYNGR2/HLA-B/HLA-E/CLTA/HLA-A/HLA-DQA1/HLA-DQB1/HLA-C/CALM3/M6PR/TMED9/ATP6V1F/AP1S2/CNIH1/CD59/ATP6AP2/COPE/ATP6AP1/APH1A/PDCD6/LAPTM5/TMED10/COPZ1/TMED2/KDELR2/TMEM230/STON2/AP1B1/LMAN1/KDELR1/VTI1B/RAB3IL1/TMED3/NTS/BACE1/IL33/ATP2B1/VAMP7/SYPL1/RAB9A/STX4/GOLIM4/COPS4/CTTNBP2/SLC2A8/RAB11B/APBA1/SNAPIN/BGN/BET1/COPS5/ATP1…	167
GO:0005689	CC	GO:0005689	U12-type spliceosomal complex	19/6161	29/19869	0.000134494	0.000946302	0.000665772	YBX1/SNRPD2/SF3B5/SNRPG/SNRPE/SNRPB/SNRPD3/ZCRB1/SNRPF/LSM7/SF3B6/ZRSR2/SNRPD1/ZMAT5/SF3B4/SF3B3/PHF5A/SNRNP25/SF3B2	19
GO:0030686	CC	GO:0030686	90S preribosome	19/6161	29/19869	0.000134494	0.000946302	0.000665772	RSL1D1/IMP3/UTP18/MPHOSPH10/NOC2L/SRFBP1/IMP4/RRP7A/WDR36/UTP4/BMS1/TBL3/PES1/NOC4L/UTP6/BOP1/PWP2/NOP9/WDR3	19
GO:0071004	CC	GO:0071004	U2-type prespliceosome	13/6161	17/19869	0.000149713	0.001034739	0.000727992	SNRPG/SNRPN/SNRPC/SNRPB/LSM7/SNRNP70/LUC7L3/SF3A2/PRPF40A/U2AF2/LUC7L2/PRPF40B/PRPF39	13
GO:0071010	CC	GO:0071010	prespliceosome	13/6161	17/19869	0.000149713	0.001034739	0.000727992	SNRPG/SNRPN/SNRPC/SNRPB/LSM7/SNRNP70/LUC7L3/SF3A2/PRPF40A/U2AF2/LUC7L2/PRPF40B/PRPF39	13
GO:0035578	CC	GO:0035578	azurophil granule lumen	45/6161	91/19869	0.000176912	0.001212002	0.000852706	RNASET2/NPC2/FTL/GRN/CREG1/FUCA1/CTSA/FABP5/DPP7/PLAC8/CTSC/TUBB/GDI2/GUSB/ANXA2/PYCARD/FUCA2/PRDX6/CCT8/PA2G4/CCT2/GNS/GLB1/ARSA/HEXB/TRAPPC1/NHLRC3/NAPRT/GLA/GM2A/CYB5R3/PTGES2/VCP/C3/AGA/LYZ/ARSB/SDCBP/ACTR10/PSMD1/DYNC1H1/MAN2B1/VAT1/GGH/PYGB	45
GO:0072546	CC	GO:0072546	EMC complex	9/6161	10/19869	0.000190364	0.001292823	0.000909567	EMC7/EMC4/EMC10/EMC9/EMC3/EMC6/EMC1/EMC2/EMC8	9
GO:0033116	CC	GO:0033116	endoplasmic reticulum-Golgi intermediate compartment membrane	40/6161	80/19869	0.000295263	0.001987932	0.001398613	CALR/CTSC/MGAT1/ERGIC3/BCAP31/PLPP3/TMED9/CTSZ/CNIH1/CD59/ATP6AP1/LMAN2/YIF1B/TMED10/CLN8/TMED2/LMAN1/KDELR1/TMED3/YIF1A/TMED1/F8/BET1/GOSR2/ASPSCR1/VMA21/TMED7/COPZ2/TMEM199/MCFD2/TAP2/TRIP11/ERGIC2/ROBO1/TAPBP/SURF4/MPPE1/TMED5/AZIN2/GORASP1	40
GO:0012507	CC	GO:0012507	ER to Golgi transport vesicle membrane	33/6161	63/19869	0.000329489	0.002196469	0.001545329	CD74/HLA-DRB1/HLA-DRA/HLA-DPA1/HLA-DPB1/B2M/HLA-DRB5/HLA-B/HLA-E/HLA-A/HLA-DQA1/HLA-DQB1/HLA-C/CNIH1/CD59/PDCD6/TMED10/TMED2/LMAN1/VTI1B/SAR1B/GOSR2/VMA21/TMED7/PEF1/SEC13/MCFD2/SEC23B/SEC16B/SREBF1/SEC24D/USO1/KLHL12	33
GO:0005750	CC	GO:0005750	mitochondrial respiratory chain complex III	11/6161	14/19869	0.000339642	0.002196469	0.001545329	UQCRB/UQCRH/CYC1/UQCR10/UQCRQ/UQCRC2/UQCR11/UQCRFS1/UQCRC1/UQCRHL/BCS1L	11
GO:0008250	CC	GO:0008250	oligosaccharyltransferase complex	11/6161	14/19869	0.000339642	0.002196469	0.001545329	OST4/RPN2/TMEM258/MLEC/DDOST/DAD1/OSTC/KRTCAP2/STT3A/RPN1/MAGT1	11
GO:0045275	CC	GO:0045275	respiratory chain complex III	11/6161	14/19869	0.000339642	0.002196469	0.001545329	UQCRB/UQCRH/CYC1/UQCR10/UQCRQ/UQCRC2/UQCR11/UQCRFS1/UQCRC1/UQCRHL/BCS1L	11
GO:0030867	CC	GO:0030867	rough endoplasmic reticulum membrane	16/6161	24/19869	0.00034311	0.002196469	0.001545329	RPL27/RPS28/RPS29/SSR4/RPS26/ARL6IP1/SEC61B/SEC61G/SRP9/SRPRB/PLOD1/CCDC47/SEC61A1/UBA1/RP9/SRPRA	16
GO:0031307	CC	GO:0031307	integral component of mitochondrial outer membrane	16/6161	24/19869	0.00034311	0.002196469	0.001545329	FIS1/TOMM20/BNIP3/FUNDC2/ARMCX3/FUNDC1/SPIRE1/SYNJ2BP/GDAP1/DMPK/MFF/RHOT2/MGARP/ABCB6/MUL1/BAK1	16
GO:0098576	CC	GO:0098576	lumenal side of membrane	21/6161	35/19869	0.000366498	0.002327115	0.001637245	CD74/HLA-DRB1/HLA-DRA/HLA-DPA1/HLA-DPB1/HLA-DRB5/CTSA/CALR/HLA-B/HSPA8/HLA-E/HLA-A/HLA-DQA1/HLA-DQB1/HLA-C/CANX/BCAP31/DNAJC19/BDH1/TAPBP/SPPL2B	21
GO:0055037	CC	GO:0055037	recycling endosome	84/6161	198/19869	0.000431379	0.002716993	0.001911545	VAMP8/TPP1/B2M/HLA-B/HLA-E/HLA-A/PDIA3/HLA-C/RAN/SLC9A9/SCAMP2/ITGB1/ITSN1/RAP2B/TFRC/TMEM230/RAB4A/VTI1B/BACE1/TNF/COMMD1/MLC1/RAB11B/PLEKHB2/HFE/STX12/RAB13/TMUB1/RAB8A/TPCN1/VPS51/ABCG1/SCAMP3/CD274/EHD3/SNF8/ARF6/TBC1D12/STX8/PLEKHJ1/CLCN4/SCAMP4/SCAMP5/USP6/ADPRH/TBC1D17/SLC39A4/CLCN3/STX7/RASSF9/ATP11C/PANK1/GPER1/OPTN/SCAMP1/SNX18/TUBGCP4/TUBG1/ATG9A/LDLRAP1/GPR161/TNIK/SLC31A1/RAB11A/SLC3…	84
GO:0005778	CC	GO:0005778	peroxisomal membrane	33/6161	64/19869	0.000479302	0.002970913	0.00209019	FIS1/CAT/IMPDH2/ABCD4/MPV17/PEX11G/HSD17B4/PEX2/PEX10/ALDH3A2/GDAP1/ACSL6/PXMP2/PEX19/PEX11B/PEX7/ATAD1/DECR2/PEX12/PEX16/GNPAT/DHRS4/TTC1/TMEM135/PXMP4/PEX3/FNDC5/PEX1/PEX13/NBR1/PEX26/PEX11A/DAO	33
GO:0031903	CC	GO:0031903	microbody membrane	33/6161	64/19869	0.000479302	0.002970913	0.00209019	FIS1/CAT/IMPDH2/ABCD4/MPV17/PEX11G/HSD17B4/PEX2/PEX10/ALDH3A2/GDAP1/ACSL6/PXMP2/PEX19/PEX11B/PEX7/ATAD1/DECR2/PEX12/PEX16/GNPAT/DHRS4/TTC1/TMEM135/PXMP4/PEX3/FNDC5/PEX1/PEX13/NBR1/PEX26/PEX11A/DAO	33
GO:0034399	CC	GO:0034399	nuclear periphery	64/6161	145/19869	0.000572195	0.003518775	0.002475639	VIM/ACTB/HES1/LMNA/S100A10/ANXA2/CFL1/PHB2/HNRNPA2B1/EIF6/RGS12/SRRM1/PPIG/NONO/DCAF7/RUVBL2/ZNF703/CFL2/SNW1/SMARCB1/EBNA1BP2/PCNA/DAG1/RUVBL1/NCOR2/HLTF/SMARCE1/SORBS1/THOC1/TP53/CXXC1/SMC3/YEATS4/PHF5A/GFI1B/HNRNPM/PHF10/HNRNPU/ACTL6A/NSMF/MAEA/MATR3/PRPF40A/ATN1/NUP93/TELO2/PSMA6/NARF/NUP205/SMARCA4/TPR/TINF2/DNMT3A/ATF4/SMC1A/ZNF326/KIN/PBRM1/IFFO1/SUV39H1/MEN1/TGFB1I1/RUNX1T1/CAD	64
GO:0030669	CC	GO:0030669	clathrin-coated endocytic vesicle membrane	36/6161	72/19869	0.000580821	0.003543916	0.002493328	CD74/HLA-DRB1/HLA-DRA/HLA-DPA1/VAMP8/HLA-DPB1/CD4/HLA-DRB5/APOE/AP2S1/HLA-DQA1/HLA-DQB1/SCARB2/M6PR/AP2A2/AP2M1/TFRC/HBEGF/EPN2/VAMP7/SLC2A8/EGFR/ADRB2/CLTC/TGOLN2/FZD4/SYT1/WNT5A/LDLRAP1/CD3D/SYT2/VAMP3/RAB35/VAMP4/FZD5/AVPR2	36
GO:0005751	CC	GO:0005751	mitochondrial respiratory chain complex IV	16/6161	25/19869	0.000678989	0.004048018	0.002847989	COX7C/COX4I1/NDUFA4/COX6C/COX5B/COX6A1/COX7B/COX5A/COX8A/COX6B1/COX7A2/UQCRC2/UQCRFS1/COX7A1/COX7A2L/C15orf48	16
GO:0031306	CC	GO:0031306	intrinsic component of mitochondrial outer membrane	16/6161	25/19869	0.000678989	0.004048018	0.002847989	FIS1/TOMM20/BNIP3/FUNDC2/ARMCX3/FUNDC1/SPIRE1/SYNJ2BP/GDAP1/DMPK/MFF/RHOT2/MGARP/ABCB6/MUL1/BAK1	16
GO:0042611	CC	GO:0042611	MHC protein complex	16/6161	25/19869	0.000678989	0.004048018	0.002847989	CD74/HLA-DRB1/HLA-DRA/HLA-DPA1/HLA-DPB1/HLA-DMA/HLA-DMB/B2M/HLA-DRB5/HLA-B/HLA-E/HLA-A/HLA-DQA1/HLA-DQB1/HLA-C/HLA-DOA	16
GO:0030062	CC	GO:0030062	mitochondrial tricarboxylic acid cycle enzyme complex	9/6161	11/19869	0.000756235	0.00444075	0.003124296	IDH3G/SUCLG2/SUCLG1/IDH3B/MRPS36/BCKDK/IDH3A/DBT/BCKDHB	9
GO:0034663	CC	GO:0034663	endoplasmic reticulum chaperone complex	9/6161	11/19869	0.000756235	0.00444075	0.003124296	HSP90B1/PDIA6/PPIB/P4HB/HSPA5/SDF2L1/DNAJB11/HYOU1/DNAJC10	9
GO:0042613	CC	GO:0042613	MHC class II protein complex	12/6161	17/19869	0.000910467	0.005306527	0.003733415	CD74/HLA-DRB1/HLA-DRA/HLA-DPA1/HLA-DPB1/HLA-DMA/HLA-DMB/B2M/HLA-DRB5/HLA-DQA1/HLA-DQB1/HLA-DOA	12
GO:0045277	CC	GO:0045277	respiratory chain complex IV	17/6161	28/19869	0.001102706	0.006348929	0.004466798	COX7C/COX4I1/NDUFA4/COX6C/COX5B/COX6A1/COX7B/COX5A/COX8A/COX6B1/COX7A2/UQCRC2/UQCRFS1/COX7A1/COX7A2L/COA6/C15orf48	17
GO:0036464	CC	GO:0036464	cytoplasmic ribonucleoprotein granule	100/6161	248/19869	0.001105575	0.006348929	0.004466798	RPL6/RPS4X/RPS6/RPLP0/YBX1/RPL28/ACTB/TUBB/PABPC1/ZFP36L1/EID1/PSMC2/PSMA4/CTSH/CIRBP/LSM3/NCL/SNRPB2/HAX1/IGF2BP3/SNRPG/ZFP36/PNRC2/POLR2G/LSM4/SQSTM1/PABPC4/PSMC3/LSM2/EIF4E2/PQBP1/EIF2S1/HNRNPK/G3BP1/TDRD10/PSMA2/NYNRIN/TDRKH/APOBEC3G/CSDE1/LSM1/CNOT7/APOBEC3C/DCPS/VCP/ZFAND1/UHMK1/ARC/CHTOP/NXF1/SHB/SMN2/MEX3A/MOV10/EIF4E/MOV10L1/YTHDF2/TARDBP/PCBP1/LARP4/ZC3H12D/PMS2/RBPMS/DDX1/LSM6/DDX19B/D…	100
GO:0030665	CC	GO:0030665	clathrin-coated vesicle membrane	58/6161	132/19869	0.001151855	0.006566415	0.004619811	CD74/HLA-DRB1/HLA-DRA/HLA-DPA1/VAMP8/HLA-DPB1/CD4/HLA-DRB5/APOE/HSPA8/AP2S1/CLTA/HLA-DQA1/HLA-DQB1/SCARB2/M6PR/DAB2/ATP6V1F/NECAP2/AP1S2/EPN1/AP2A2/ATP6AP2/ATP6AP1/AP2M1/TFRC/AP1B1/DBNL/HBEGF/EPN2/VAMP7/SLC2A8/EGFR/ATP6V0B/ADRB2/ATP6V0E2/CLTC/ATP6V1E1/TGOLN2/AP1S1/FZD4/CLTB/RAB3A/RASSF9/SYT1/WNT5A/LDLRAP1/CD3D/SYT2/VAMP3/ATP6V0D1/AP1G2/ATP6V1H/RAB35/VAMP4/FZD5/AVPR2/EPN3	58
GO:0030120	CC	GO:0030120	vesicle coat	29/6161	57/19869	0.001358977	0.007691021	0.005411029	AP2S1/CLTA/NECAP2/AP1S2/EPN1/AP2A2/COPE/AP2M1/PDCD6/COPZ1/AP1B1/TMED3/EPN2/SAR1B/TMED7/PEF1/COPZ2/SEC13/CLTC/AP1S1/SEC23B/CLTB/COPG2/SEC24D/SCYL1/COPG1/KLHL12/AP1G2/EPN3	29
GO:0000152	CC	GO:0000152	nuclear ubiquitin ligase complex	24/6161	45/19869	0.001501324	0.008435494	0.005934804	ANAPC11/ANAPC16/ANAPC13/RING1/CDC26/PCGF5/CBX8/ANAPC5/ANAPC10/BRCA2/PCGF6/ANKRD39/CDC23/PCGF1/BMI1/CDC16/ANAPC2/RNF2/CBX2/ANAPC7/ANAPC1/CUL7/BCOR/FZR1	24
GO:0030137	CC	GO:0030137	COPI-coated vesicle	14/6161	22/19869	0.001606147	0.008928562	0.006281703	COPE/TMED10/COPZ1/TMED2/KDELR2/KDELR1/TMED3/CCDC115/TMED7/COPZ2/TMEM199/COPG2/SCYL1/COPG1	14
GO:0045335	CC	GO:0045335	phagocytic vesicle	60/6161	139/19869	0.001617567	0.008928562	0.006281703	VAMP8/MCOLN1/B2M/VIM/MPEG1/CYBA/CTSS/CALR/SCIMP/HLA-B/HLA-E/HLA-A/PDIA3/RAB32/CD36/HLA-C/RAB20/ACTG1/ITGB5/ITGAV/ATP6V0E1/ABCA1/CYBB/PLD4/APPL1/CDC42EP2/UNC93B1/VAMP7/RAB9A/STX4/RAB11B/ATP6V0B/STX12/ATP6V0D2/HVCN1/RAB8A/RILP/APPL2/SNX3/ATP6V0E2/LAMP1/MYO1C/STX8/WAS/RAB34/SNAP23/CLCN3/ATG14/TAP2/TRIM14/TCIRG1/RAB11A/TAPBP/RAB38/ATP7A/OCRL/LAMP2/NOD1/VAMP3/ATP6V0D1	60
GO:1905348	CC	GO:1905348	endonuclease complex	21/6161	38/19869	0.001623375	0.008928562	0.006281703	HSD17B10/RPP25/TRMT10C/RPP30/POP5/RPP25L/PRKRA/POP4/POP7/TSEN34/RPP38/TSEN54/TARBP2/TSN/RPP40/LAS1L/RAG1/CLP1/TSEN2/RPP21/EME1	21
GO:0030027	CC	GO:0030027	lamellipodium	83/6161	203/19869	0.001744193	0.009525979	0.006702017	AIF1/CORO1B/EVL/ABI3/ACTB/ARPC3/PABPC1/RDX/FSCN1/CFL1/CTNND1/CYFIP1/BRK1/RHOA/CIB1/ITGAV/SNX2/ITGB1/CTTNBP2NL/BAIAP2/FGD2/ITSN1/P4HB/CAPZB/HAX1/TRPV4/CD44/ARPC2/DBNL/PARVB/SWAP70/CCDC88A/VAMP7/PTPRM/ARPIN/CTTN/STX4/ILK/PLXND1/RUFY3/CTNNA1/SHTN1/PLEKHG5/SH3BP1/RAB13/PALLD/KITLG/PTPRO/ARHGAP31/AMOT/DAG1/ITGB1BP1/TWF2/SLC39A6/ABI2/WASF2/ARPC5/NCKAP1/BCAR1/PPP1R9B/PLEK2/CDC42BPB/RAPH1/RAPGEF3/STX2/SN…	83
GO:0003735	MF	GO:0003735	structural constituent of ribosome	153/6105	176/18432	4.94E-50	6.10E-47	5.37E-47	RPS19/RPL15/RPS13/RPL10/RPL6/RPS3A/RPL13/RPL4/RPL23A/RPS24/RPL31/RPL19/RPS4X/RPL29/RPL21/RPL10A/RPS18/RPS23/RPL18A/RPL11/RPS25/RPS6/RPL14/RPS16/RPL7/RPL5/RPS27/RPL9/RPL13A/RPL3/RPL27A/RPL32/RPL7A/RPS3/RPS8/RPL22/RPS27A/RPL37A/RPL26/RPS15/RPS2/RPLP2/RPS15A/RPL18/RPSA/RPS5/RPL35A/RPL8/RPLP0/RPL12/RPS7/RPS14/RPS12/RPLP1/RPL34/RPL27/RPL36/RPL35/RPL28/RPL37/RPS20/RPS28/RPL30/RPS9/RPL24/RPS29/RPL38/RPL…	153
GO:0009055	MF	GO:0009055	electron transfer activity	82/6105	122/18432	1.23E-14	5.42E-12	4.77E-12	ALDH2/COX4I1/CYBA/NDUFA4/NDUFB5/AKR1B1/COX5B/NDUFB4/COX6A1/NDUFB2/COX7B/UQCRH/COX5A/COX8A/NDUFC2/CYC1/NDUFV2/NDUFA12/COX6B1/UQCR10/NDUFA2/NDUFA3/DHRS3/NDUFS5/NDUFS4/NDUFB8/CYCS/NDUFA1/SDHC/NDUFS7/UQCR11/SDHB/ADH5/ETFA/CYBB/NDUFV1/NDUFS3/ETFB/AKR7A2/SDHD/NDUFA6/NDUFB10/NDUFB7/UQCRFS1/NDUFA9/NDUFS6/NDUFB9/NDUFC1/NDUFA8/UQCRC1/ME1/NDUFS8/SDHA/NDUFA10/NDUFA5/POR/CYB5A/NDUFV3/QDPR/HAAO/NDUFB3/IDH3B/SU…	82
GO:0019843	MF	GO:0019843	rRNA binding	53/6105	67/18432	1.32E-14	5.42E-12	4.77E-12	RPS13/RPL23A/RPS4X/RPS18/RPL11/RPL5/RPL9/RPL3/RPS3/RPS5/RPL8/RPLP0/RPL12/RPS14/RPL37/RPS9/RPL23/NPM1/RPS11/CIRBP/MRPS7/RPS4Y1/IMP3/GTF3A/MRPL16/MRPL18/MRPS18C/MRPL20/MRPS18A/MRPL11/SBDS/RPF2/EMG1/MRPS11/BRIX1/RPF1/MRPS6/IMP4/DDX28/ERAL1/PPAN/TACO1/MTERF4/PTCD3/MRPS27/KDM2B/TST/RRS1/RPUSD4/MRPS17/NGRN/UTP23/FASTKD2	53
GO:0016655	MF	GO:0016655	oxidoreductase activity, acting on NAD(P)H, quinone or similar compound as acceptor	46/6105	57/18432	1.92E-13	5.93E-11	5.22E-11	NDUFA4/NDUFB5/NDUFB4/NDUFB2/NDUFC2/NDUFV2/NDUFA12/NDUFA2/NDUFA3/CBR1/NDUFS5/NDUFS4/NDUFB8/NDUFA1/NDUFS7/NDUFV1/DCXR/NDUFS3/NDUFA6/NDUFB10/NDUFB7/NDUFA9/NDUFS6/NDUFB9/NDUFC1/NDUFA8/NDUFS8/NDUFA10/NDUFA5/NDUFV3/NDUFB3/AKR1C1/NDUFS2/NDUFB6/AKR1C2/NDUFB1/CRYZ/CRYZL1/NQO2/ADH4/NQO1/CBR3/DHRS4/CBR4/NDUFA7/AKR1C3	46
GO:0003743	MF	GO:0003743	translation initiation factor activity	42/6105	51/18432	5.88E-13	1.45E-10	1.28E-10	EIF3D/EIF3E/EIF3K/EIF4A2/EIF3F/EIF3H/EIF3L/EIF1/EIF3G/EIF3I/EIF3M/MCTS1/EIF6/EIF2S2/EIF4A1/EIF1AX/EIF5B/EIF4E2/EIF2S1/EIF1B/EIF4B/COPS5/EIF2A/EIF3A/EIF4H/DENR/EIF3J/DHX29/MTIF3/EIF2B3/EIF2S3/EIF4E/EIF5/MTIF2/EIF2D/EIF2B4/EIF2B2/EIF2B5/EIF2B1/EIF1AD/EIF3CL/EIF4G2	42
GO:0015453	MF	GO:0015453	oxidoreduction-driven active transmembrane transporter activity	52/6105	71/18432	5.07E-12	1.04E-09	9.18E-10	COX4I1/NDUFA4/NDUFB5/COX5B/NDUFB4/COX6A1/NDUFB2/COX7B/UQCRH/COX5A/COX8A/NDUFC2/CYC1/NDUFV2/NDUFA12/COX6B1/UQCR10/NDUFA2/NDUFA3/NDUFS5/NDUFS4/NDUFB8/NDUFA1/NDUFS7/NDUFV1/NDUFS3/NDUFA6/NDUFB10/NDUFB7/UQCRFS1/NDUFA9/NDUFS6/NDUFB9/NDUFC1/NDUFA8/UQCRC1/NDUFS8/NDUFA10/NDUFA5/CYB5A/NDUFV3/NDUFB3/SURF1/COX7A1/NDUFS2/NDUFB6/COX7A2L/NDUFB1/CYB561D2/CYBRD1/CYB561A3/NDUFA7	52
GO:0051287	MF	GO:0051287	NAD binding	42/6105	53/18432	6.79E-12	1.20E-09	1.05E-09	ALDH2/GAPDH/IDH2/CRYL1/IDH1/HADH/IDH3G/NDUFV1/HIBADH/PARP1/GRHPR/LDHB/ME1/HADHA/SORD/AHCY/QDPR/HSD17B8/BDH2/IDH3B/NDUFS2/SIRT2/GLUD1/ME2/UGDH/IDH3A/PARP15/UXS1/RNLS/EHHADH/ADH4/PHGDH/GAPDHS/GPD1L/SIRT4/SIRT3/NUDT6/CTBP1/SIRT6/ALDH1B1/NNT/ME3	42
GO:0003955	MF	GO:0003955	NAD(P)H dehydrogenase (quinone) activity	37/6105	45/18432	1.59E-11	2.46E-09	2.16E-09	NDUFA4/NDUFB5/NDUFB4/NDUFB2/NDUFC2/NDUFV2/NDUFA12/NDUFA2/NDUFA3/NDUFS5/NDUFS4/NDUFB8/NDUFA1/NDUFS7/NDUFV1/NDUFS3/NDUFA6/NDUFB10/NDUFB7/NDUFA9/NDUFS6/NDUFB9/NDUFC1/NDUFA8/NDUFS8/NDUFA10/NDUFA5/NDUFV3/NDUFB3/NDUFS2/NDUFB6/NDUFB1/NQO2/NQO1/CBR3/CBR4/NDUFA7	37
GO:0050136	MF	GO:0050136	NADH dehydrogenase (quinone) activity	34/6105	42/18432	2.45E-10	3.36E-08	2.95E-08	NDUFA4/NDUFB5/NDUFB4/NDUFB2/NDUFC2/NDUFV2/NDUFA12/NDUFA2/NDUFA3/NDUFS5/NDUFS4/NDUFB8/NDUFA1/NDUFS7/NDUFV1/NDUFS3/NDUFA6/NDUFB10/NDUFB7/NDUFA9/NDUFS6/NDUFB9/NDUFC1/NDUFA8/NDUFS8/NDUFA10/NDUFA5/NDUFV3/NDUFB3/NDUFS2/NDUFB6/NDUFB1/NQO1/NDUFA7	34
GO:0003954	MF	GO:0003954	NADH dehydrogenase activity	35/6105	44/18432	3.29E-10	3.98E-08	3.50E-08	NDUFA4/NDUFB5/NDUFB4/NDUFB2/NDUFC2/NDUFV2/NDUFA12/NDUFA2/NDUFA3/NDUFS5/NDUFS4/NDUFB8/NDUFA1/NDUFS7/NDUFV1/NDUFS3/NDUFA6/NDUFB10/NDUFB7/NDUFA9/NDUFS6/NDUFB9/NDUFC1/NDUFA8/NDUFS8/NDUFA10/NDUFA5/NDUFV3/NDUFB3/NDUFS2/NDUFB6/AIFM1/NDUFB1/NQO1/NDUFA7	35
GO:0051082	MF	GO:0051082	unfolded protein binding	75/6105	124/18432	3.54E-10	3.98E-08	3.50E-08	HSP90AA1/NACA/HSP90B1/HSPA1B/PPIA/NPM1/PFDN5/HSPA1A/PPIB/CALR/HSP90AB1/HSPA8/HSPB1/HSPE1/CANX/HSPD1/DNAJB1/PTGES3/CCT7/CCT4/CCT3/CCT8/TRAP1/DNAJB4/NUDC/AHSP/TCP1/HSPA5/CCT2/TOMM20/CCT6A/LMAN1/CCT5/AIP/HSPA6/PFDN2/CDC37/DNAJC4/DNAJA4/PFDN1/CCDC115/PFDN4/NUDCD2/DNAJA1/NACA2/PFDN6/HSPA2/RUVBL2/DNAJB2/PET100/PDRG1/DNAJB11/HYOU1/ERLEC1/CDC37L1/SRSF10/NDUFAF1/TIMM10B/SIL1/HTRA2/DNAJA3/HEATR3/HSPA14/HSP…	75
GO:0008137	MF	GO:0008137	NADH dehydrogenase (ubiquinone) activity	33/6105	41/18432	6.02E-10	5.74E-08	5.05E-08	NDUFA4/NDUFB5/NDUFB4/NDUFB2/NDUFC2/NDUFV2/NDUFA12/NDUFA2/NDUFA3/NDUFS5/NDUFS4/NDUFB8/NDUFA1/NDUFS7/NDUFV1/NDUFS3/NDUFA6/NDUFB10/NDUFB7/NDUFA9/NDUFS6/NDUFB9/NDUFC1/NDUFA8/NDUFS8/NDUFA10/NDUFA5/NDUFV3/NDUFB3/NDUFS2/NDUFB6/NDUFB1/NDUFA7	33
GO:0016651	MF	GO:0016651	oxidoreductase activity, acting on NAD(P)H	57/6105	87/18432	6.05E-10	5.74E-08	5.05E-08	CYBA/NDUFA4/AKR1A1/NDUFB5/NDUFB4/NDUFB2/NDUFC2/NDUFV2/NDUFA12/NDUFA2/NDUFA3/CBR1/NDUFS5/NDUFS4/NDUFB8/NDUFA1/NDUFS7/CYBB/NDUFV1/DCXR/NDUFS3/NDUFA6/NDUFB10/NDUFB7/NDUFA9/NDUFS6/NDUFB9/NDUFC1/NDUFA8/NDUFS8/NDUFA10/NDUFA5/POR/NDUFV3/NDUFB3/AKR1C1/CYB5R1/CYB5R3/NDUFS2/NDUFB6/AKR1C2/AIFM1/KMO/NDUFB1/CRYZ/CRYZL1/NQO2/RNLS/ADH4/NQO1/CBR3/DHRS4/CBR4/NDUFA7/NNT/AKR1C3/DUOX2	57
GO:0008135	MF	GO:0008135	translation factor activity, RNA binding	55/6105	84/18432	1.25E-09	1.10E-07	9.70E-08	EEF1A1/EEF1B2/EIF3D/EEF2/EIF3E/EIF3K/EIF4A2/EIF3F/EIF3H/EIF3L/EEF1D/EIF1/EIF3G/TUFM/EIF3I/EIF3M/MCTS1/EIF6/EIF2S2/EIF4A1/EIF1AX/EIF5B/EIF4E2/EIF2S1/TSFM/EIF1B/EIF4B/COPS5/EIF2A/EIF3A/EIF4H/DENR/EIF3J/DHX29/MTIF3/EIF2B3/EIF2S3/GSPT1/EIF4E/EIF5/MTIF2/EIF2D/EIF2B4/GSPT2/EIF5A2/EEFSEC/GFM1/EIF2B2/EIF2B5/EIF2B1/EIF5A/EIF1AD/EIF3CL/EEF2K/EIF4G2	55
GO:0090079	MF	GO:0090079	translation regulator activity, nucleic acid binding	66/6105	108/18432	2.18E-09	1.79E-07	1.58E-07	EEF1A1/EEF1B2/EIF3D/EEF2/EIF3E/EIF3K/EIF4A2/EIF3F/EIF3H/EIF3L/EEF1D/EIF1/PABPC1/EIF3G/RPS27L/TUFM/EIF3I/EIF3M/SHMT1/MCTS1/EIF6/EIF2S2/MIF4GD/EIF4A1/EIF1AX/EIF5B/EIF4E2/EIF2S1/TSFM/EIF1B/EIF4B/COPS5/EIF2A/PAIP1/EIF3A/EIF4H/SHMT2/DENR/EIF3J/DHX29/MTIF3/EIF2B3/EIF2S3/PAIP2/GSPT1/EIF4E/EIF5/MTIF2/EIF2D/EIF2B4/GSPT2/EIF5A2/EEFSEC/GFM1/EIF2B2/EIF2B5/EIF2B1/EIF5A/EIF1AD/PAIP2B/PURA/ZNF540/EIF3CL/EEF2K/C…	66
GO:0043021	MF	GO:0043021	ribonucleoprotein complex binding	88/6105	159/18432	6.08E-09	4.69E-07	4.13E-07	RPSA/RPLP1/NPM1/EEF2/EIF3K/RPN2/EIF1/TMEM147/PPP1CA/EIF4A3/HSPA5/TMEM223/SERBP1/SNRPG/SEC61B/SEC61G/OXA1L/C1QBP/SNRPB/EIF6/SRP72/RBM3/PQBP1/PPIH/EIF2S1/TMCO1/SRP9/OLA1/EIF1B/PYM1/GTPBP6/EIF4B/NAA10/TIMM50/PRPF31/SBDS/EIF2A/MALSU1/SNRPA/BAG6/EIF4H/SNRPD1/CCDC47/DNAJC2/DHX29/SEC61A1/STRAP/DERL2/MTIF3/NEMF/PRMT7/UHMK1/MRRF/ZNF593/ERAL1/CINP/ABCE1/CD2BP2/SRP68/CBX5/PHF6/LETMD1/TACO1/MTIF2/EIF5A2/EEFS…	88
GO:0016627	MF	GO:0016627	oxidoreductase activity, acting on the CH-CH group of donors	40/6105	60/18432	1.07E-07	7.76E-06	6.82E-06	BLVRB/TECR/DHDH/SDHC/SDHB/BLVRA/SDHD/ACADVL/CYP2S1/SDHA/DECR1/AKR1C1/BDH2/SRD5A3/PTGR1/ACADM/AKR1C2/TBXAS1/PTGES2/TM7SF2/ACAA1/ACADS/IVD/DUS3L/PTGR2/PPOX/MECR/DECR2/ACADSB/ACOX2/FASN/DHODH/GCDH/ACAD9/CRAT/DHCR7/CPOX/AKR1C3/ACADL/ACOX3	40
GO:0016616	MF	GO:0016616	oxidoreductase activity, acting on the CH-OH group of donors, NAD or NADP as acceptor	69/6105	126/18432	4.38E-07	3.01E-05	2.65E-05	AKR1A1/IDH2/AKR1B1/CRYL1/KCNAB1/MDH1/HSD17B14/MDH2/DHRS3/DHDH/LDHA/CBR1/IDH1/HADH/IDH3G/ADH5/DCXR/AKR7A2/HIBADH/IMPDH2/GRHPR/LDHB/ME1/HSD17B10/HADHA/DHRS4L2/SORD/HADHB/HSD17B8/AKR1C1/BDH2/RDH11/PTGR1/IDH3B/HSD17B4/HSD17B7/AKR1C2/RDH14/BDH1/KDSR/ADH6/ME2/UGDH/IDH3A/EHHADH/PTGR2/ADH4/NSDHL/PHGDH/SPR/ABCC4/AKR1E2/RDH13/FASN/CBR3/ADHFE1/DHRS4/HSD3B7/CYP4A22/CTBP1/LDHC/CBR4/RDH10/AKR1C3/ME3/ALDH3A1/RD…	69
GO:0031625	MF	GO:0031625	ubiquitin protein ligase binding	140/6105	299/18432	5.02E-07	3.27E-05	2.87E-05	RPL11/UBB/RPL5/RPS27A/HSP90AA1/JUN/HSPA1B/RPL23/HSPA1A/SLC25A5/UBA52/CALR/HSP90AB1/HSPA8/TPI1/UBC/TUBB/TMBIM6/SUMO2/HSPD1/UBXN1/ISG15/SNX9/ACTG1/CACYBP/YWHAE/TUBA1B/AUP1/PRDX6/PSMA3/LAPTM5/RBX1/TCP1/PA2G4/PCBP2/HSPA5/PRKAR1A/CCT2/CD40/PDLIM2/PRKACB/UBE2L6/CCDC50/NEDD8/HSPA6/CUL9/UQCRC1/UBE2L3/FBXO7/MID1/SMAD7/SMAD6/SQSTM1/RRAGA/EGR2/TNFRSF14/EIF4E2/DNAJA1/SLC22A18/RPA2/EGFR/ARRDC1/SUMO1/UBE2A/NDU…	140
GO:0016853	MF	GO:0016853	isomerase activity	81/6105	156/18432	8.91E-07	5.50E-05	4.84E-05	PPIA/PDIA6/ISYNA1/PPIB/FKBP2/ECH1/TPI1/FKBP1A/PDIA3/HPGDS/HSPD1/ECHS1/DDT/PDIA4/PTGES3/FUOM/RENBP/P4HB/GNPDA1/MIF/CYP2S1/ERP44/PGAM1/PGM2L1/PIN4/AIP/FKBP3/ECI2/FKBP8/PPIL3/PPIH/MPI/PPIG/GALE/PPIE/HSD17B4/DEGS1/ENOPH1/BPGM/CRELD1/CRELD2/PDIA5/PPIL4/PIN1/RPUSD3/TBXAS1/NKTR/PTGES2/ENOSF1/PIGK/GLRX2/MCEE/TRUB2/GLCE/DSEL/RPE/PPIL1/EHHADH/SRR/PPID/FKBP4/GNPDA2/PGM3/PUS7L/PMM1/THAP4/DKC1/HYI/RPUSD2/TRUB…	81
GO:0031072	MF	GO:0031072	heat shock protein binding	67/6105	124/18432	1.22E-06	7.20E-05	6.33E-05	RPS3/HSPA1B/HSPA1A/HSP90AB1/HSPA8/ST13/DNAJB1/PTGES3/ITGB2/LMAN2/HSPA5/BAX/ZFP36/TFRC/AHSA1/KDR/HSPA6/CDC37/DNAJA4/HDAC2/CDKN1B/DNAJA1/CHORDC1/DNAJC8/HSF1/ADORA1/HSPA2/STIP1/METTL23/METTL22/NUP62/DNAJB2/DNAJC7/BAG6/DNAJC2/METTL18/SNCA/STUB1/SACS/DNAJC10/CDC37L1/BAG2/PPID/FKBP4/DNAJA3/HSPA14/HSPA9/TOMM34/CYP2E1/DNAJB12/CDK5/CSNK2A1/HDAC6/TELO2/NPAS2/TPR/CDK1/TFAM/METTL21A/IQCG/DNAJB9/PPP5C/BCOR/MV…	67
GO:0044389	MF	GO:0044389	ubiquitin-like protein ligase binding	145/6105	318/18432	2.10E-06	0.000117732	0.000103558	RPL11/UBB/RPL5/RPS27A/HSP90AA1/JUN/HSPA1B/RPL23/HSPA1A/SLC25A5/UBA52/CALR/HSP90AB1/HSPA8/TPI1/UBC/TUBB/TMBIM6/SUMO2/HSPD1/UBXN1/ISG15/SNX9/ACTG1/CACYBP/YWHAE/TUBA1B/CDK5RAP3/AUP1/PRDX6/PSMA3/LAPTM5/RBX1/TCP1/PA2G4/PCBP2/HSPA5/PRKAR1A/CCT2/CD40/PDLIM2/PRKACB/UBE2L6/CCDC50/NEDD8/DDRGK1/HSPA6/CUL9/UQCRC1/UBE2L3/FBXO7/MID1/SMAD7/SMAD6/SQSTM1/RRAGA/SUMO3/EGR2/TNFRSF14/EIF4E2/DNAJA1/SLC22A18/RPA2/EGFR/…	145
GO:0051087	MF	GO:0051087	chaperone binding	58/6105	105/18432	2.44E-06	0.000131188	0.000115394	GRN/ALB/CALR/ERP29/CTSC/HLA-B/HSPA8/SOD1/HES1/PRNP/HSPE1/SCARB2/HSPD1/DNAJB1/PTGES3/DNAJB4/SUGT1/ATP1A1/HSPA5/TBCA/BAX/TFRC/AHSA1/CDC37/DNAJA4/FNIP2/PFDN4/CDKN1B/DNAJA1/TIMM9/PFDN6/HSPA2/HSCB/BAG3/DNAJB2/SDF2L1/BAG1/TIMM10/STUB1/SACS/TBCC/DNAJC10/CDC37L1/BAG2/AMFR/TP53/TIMM44/BIN1/DNAJC1/SYVN1/ATP7A/BAG5/USP13/HSPB6/UBL4A/GRPEL2/DNAJB9/BAK1	58
GO:0044183	MF	GO:0044183	protein folding chaperone	41/6105	68/18432	3.83E-06	0.000197329	0.000173572	CD74/HSP90AA1/HSP90B1/HSPA1B/HSPA1A/CALR/HSP90AB1/HSPA8/HSPB1/WDR83OS/HSPE1/HSPD1/HSPH1/DNAJB1/CCT7/CCT4/CCT3/CCT8/TRAP1/TCP1/HSPA5/CCT2/CCT6A/CCT5/HSPA6/PFDN2/PFDN1/FKBP8/PDCL3/HSPA2/CCDC47/HYOU1/LYRM7/HSPA4L/DFFA/HSPA14/HSPA9/HSPA4/HSPB6/CLPX/HYPK	41
GO:0015399	MF	GO:0015399	primary active transmembrane transporter activity	84/6105	169/18432	5.55E-06	0.000274343	0.000241314	COX4I1/NDUFA4/NDUFB5/COX5B/NDUFB4/COX6A1/NDUFB2/COX7B/UQCRH/COX5A/COX8A/NDUFC2/CYC1/NDUFV2/NDUFA12/COX6B1/UQCR10/NDUFA2/NDUFA3/ATP1B1/NDUFS5/NDUFS4/ATP6V1F/NDUFB8/ABCC3/NDUFA1/NDUFS7/ATP6V0E1/ABCA1/NDUFV1/NDUFS3/NDUFA6/ATP1A1/NDUFB10/NDUFB7/UQCRFS1/TOMM20/ATP6V1G1/NDUFA9/NDUFS6/NDUFB9/NDUFC1/NDUFA8/ABCG2/UQCRC1/NDUFS8/NDUFA10/NDUFA5/ATP2B1/CYB5A/ABCD4/NDUFV3/NDUFB3/SURF1/ATP6V0B/ATP13A2/COX7A1/ND…	84
GO:0048027	MF	GO:0048027	mRNA 5'-UTR binding	20/6105	26/18432	5.94E-06	0.00028202	0.000248067	RPS13/RPS3A/RPL5/RPL26/RPS7/RPS14/RPL41/RSL1D1/NCL/SHMT1/IGF2BP3/CCT5/MRPS11/GNL3/SHMT2/SYNCRIP/IGF2BP2/IGF2BP1/UTP23/MYH10	20
GO:0016614	MF	GO:0016614	oxidoreductase activity, acting on CH-OH group of donors	71/6105	138/18432	6.26E-06	0.000286123	0.000251676	AKR1A1/IDH2/AKR1B1/CRYL1/KCNAB1/MDH1/HSD17B14/MDH2/DHRS3/DHDH/LDHA/CBR1/VKORC1/IDH1/HADH/IDH3G/ADH5/DCXR/AKR7A2/HIBADH/IMPDH2/GRHPR/LDHB/ME1/HSD17B10/HADHA/DHRS4L2/SORD/HADHB/HSD17B8/AKR1C1/BDH2/RDH11/PTGR1/IDH3B/HSD17B4/HSD17B7/AKR1C2/RDH14/BDH1/KDSR/ADH6/ALDH3A2/ME2/UGDH/IDH3A/EHHADH/PTGR2/ADH4/NSDHL/PHGDH/SPR/ABCC4/AKR1E2/RDH13/FASN/CBR3/ADHFE1/DHRS4/HSD3B7/CYP4A22/CTBP1/LDHC/CBR4/RDH10/AKR1C3…	71
GO:0023023	MF	GO:0023023	MHC protein complex binding	25/6105	36/18432	8.90E-06	0.000392689	0.000345412	CD74/HLA-DRB1/HLA-DRA/HLA-DPA1/HLA-DPB1/CD4/HLA-DMA/HLA-DMB/B2M/HLA-DRB5/HSP90AA1/HSP90AB1/HSPA8/CD81/HLA-DQA1/HLA-DQB1/ATP1B1/YWHAE/LILRB1/LILRB2/PKM/TAPBPL/KLRC1/HLA-DOA/CD160	25
GO:0016829	MF	GO:0016829	lyase activity	95/6105	199/18432	1.22E-05	0.000520275	0.000457638	RNASET2/RPS3/TPI1/MGST3/SGPL1/PCBD1/ENO1/ECHS1/PARK7/DDT/CD38/MGST2/HMGB1/GSTM4/APIP/ALDOA/XRCC6/LTC4S/RNASE1/SDS/ALDOB/CYP2S1/SDSL/UROD/ODC1/ME1/NPL/HADHA/HACD3/FH/HADHB/GLO1/HMGCL/FAHD2A/ADCY7/ACO2/PCK2/DERA/HCCS/HSD17B4/ILVBL/FECH/GOT1/NPR1/CA8/FAHD1/SHMT2/TSEN34/CA2/ADSL/TBXAS1/IREB2/PTGES2/UROC1/ENOSF1/ECHDC1/ALAD/GGCT/ACO1/L3HYPDH/ME2/UROS/FTCD/GGACT/UMPS/ECHDC2/NTHL1/UXS1/PCK1/EHHADH/TGDS/…	95
GO:0023026	MF	GO:0023026	MHC class II protein complex binding	20/6105	27/18432	1.57E-05	0.000647972	0.000569961	CD74/HLA-DRB1/HLA-DRA/HLA-DPA1/HLA-DPB1/CD4/HLA-DMA/HLA-DMB/B2M/HLA-DRB5/HSP90AA1/HSP90AB1/HSPA8/CD81/HLA-DQA1/HLA-DQB1/ATP1B1/YWHAE/PKM/HLA-DOA	20
GO:0140662	MF	GO:0140662	ATP-dependent protein folding chaperone	27/6105	41/18432	1.79E-05	0.000714877	0.000628811	HSP90AA1/HSP90B1/HSPA1B/HSPA1A/HSP90AB1/HSPA8/HSPE1/HSPD1/HSPH1/CCT7/CCT4/CCT3/CCT8/TRAP1/TCP1/HSPA5/CCT2/CCT6A/CCT5/HSPA6/HSPA2/HYOU1/HSPA4L/HSPA14/HSPA9/HSPA4/CLPX	27
GO:0140104	MF	GO:0140104	molecular carrier activity	46/6105	83/18432	2.33E-05	0.000897369	0.000789333	HBG2/HBA2/HBA1/NAP1L1/HBB/HSPA8/ATOX1/HBM/PARK7/RAN/NDUFAB1/OXA1L/EMC7/EMC4/NUBP1/ASF1A/EMC10/TIMM9/FXN/KPNA2/VPS72/BAG3/HBQ1/EMC9/TMCO6/COX17/URM1/TIMM10/EMC3/NUBP2/CSE1L/EMC6/IPO5/SCO1/XPO1/PEX19/SNUPN/EMC1/IPO4/EMC2/XPO7/ATP7A/KPNA5/NUBPL/NUP214/EMC8	46
GO:0045296	MF	GO:0045296	cadherin binding	146/6105	333/18432	2.51E-05	0.000940615	0.000827372	RPL15/RPL6/RPL23A/RPL29/RPL14/RPL7A/RPS2/CORO1B/SNX5/RPL34/CDH5/PRDX1/RPL24/HSPA1A/EEF2/EIF3E/HSP90AB1/HSPA8/SLC3A2/EEF1D/RPS26/ENO1/RDX/BSG/CLIC1/PSMB6/SNX9/PFN1/PARK7/FXYD5/ANXA2/RAN/LDHA/FSCN1/YWHAE/CTNND1/DNAJB1/IDH1/RSL1D1/PRDX6/SNX2/PPP1CA/CCT8/ITGB1/FMNL2/NUDC/BAIAP2/ALDOA/CAPZB/HSPA5/SERBP1/NOTCH3/YWHAB/AHSA1/DBNL/CCS/KDR/EZR/SLC9A3R2/PKM/ANXA1/SWAP70/TAGLN2/NOP56/EPN2/CD2AP/PTPRM/JUP/CTT…	146
GO:0033218	MF	GO:0033218	amide binding	174/6105	408/18432	3.07E-05	0.001115011	0.000980772	CD74/CST3/PSAP/C1QA/HLA-DRB1/HLA-DRA/SLC40A1/MARCO/FOLR2/HLA-DPA1/HLA-DPB1/MSR1/TPP1/RPLP0/HLA-DRB5/PPIA/APOE/PFDN5/PPIB/CALR/HSP90AB1/FKBP2/ITM2B/HLA-B/HLA-E/FKBP1A/SLC7A8/CLTA/PRNP/LRP1/HLA-A/HLA-DQA1/SRP14/CMKLR1/HLA-DQB1/CD36/CD209/PLTP/HLA-C/SLC46A1/VDAC2/MGST2/SCP2/RAMP2/CRHBP/ITGB2/AP2M1/LRPAP1/CAT/CD14/PHB2/GSTM4/CLN8/GSTM3/KDELR2/ITM2C/ACADVL/TOMM20/DBI/VDAC1/EBI3/LILRB2/CD1C/SCARB1/KDEL…	174
GO:0016628	MF	GO:0016628	oxidoreductase activity, acting on the CH-CH group of donors, NAD or NADP as acceptor	20/6105	28/18432	3.79E-05	0.001336859	0.001175912	BLVRB/TECR/DHDH/BLVRA/CYP2S1/DECR1/AKR1C1/BDH2/SRD5A3/PTGR1/AKR1C2/TBXAS1/PTGES2/TM7SF2/PTGR2/MECR/DECR2/FASN/DHCR7/AKR1C3	20
GO:0030515	MF	GO:0030515	snoRNA binding	22/6105	32/18432	3.98E-05	0.001364422	0.001200157	SNU13/IMP3/NOP10/NOP56/NHP2/NOP58/IMP4/GAR1/NUDT16/BMS1/NUDT16L1/NUDT1/TBL3/RRP9/NUDT7/DKC1/UTP6/BYSL/TSR1/NUDT5/NOLC1/WDR3	22
GO:0140098	MF	GO:0140098	catalytic activity, acting on RNA	164/6105	384/18432	4.67E-05	0.001558784	0.001371119	RNASET2/SAMHD1/EIF4A2/RNASE6/POLR2E/POLR2L/EIF4A3/RNASE1/POLR2F/DDX18/RTCB/PTRHD1/FBL/DDX24/POLR1D/APEX1/METTL5/TRPT1/EIF4A1/POLR2I/REXO2/RNMT/LACTB2/RPP25/TRMT10C/CMTR2/G3BP1/RTCA/POLR2K/NYNRIN/QTRT1/EXOSC7/QRSL1/DIMT1/RPP30/POP5/EMG1/NARS2/NOB1/FARSA/POP4/POP7/DTWD1/DHX29/TSEN34/CNOT7/DBR1/TRMT13/YBEY/GATB/YARS2/RPP38/DCPS/PTRH1/TYW3/DDX41/ALKBH3/DDX46/DDX54/DDX28/DALRD3/EXOSC5/THUMPD3/DDX39A/P…	164
GO:0051536	MF	GO:0051536	iron-sulfur cluster binding	39/6105	69/18432	5.29E-05	0.0016744	0.001472815	RPS3/NDUFV2/CISD2/NDUFS7/SDHB/NDUFV1/ISCU/UQCRFS1/NUBP1/NDUFS8/NFU1/GLRX3/ACO2/FXN/ISCA2/CISD1/FECH/NDUFS2/IREB2/FDX1/ISCA1/ERCC2/CISD3/ACO1/RFESD/ABCE1/GLRX2/NUBP2/NTHL1/LIAS/CIAPIN1/NFS1/MUTYH/POLD1/PPAT/ELP3/EXO5/NUBPL/DPH2	39
GO:0051540	MF	GO:0051540	metal cluster binding	39/6105	69/18432	5.29E-05	0.0016744	0.001472815	RPS3/NDUFV2/CISD2/NDUFS7/SDHB/NDUFV1/ISCU/UQCRFS1/NUBP1/NDUFS8/NFU1/GLRX3/ACO2/FXN/ISCA2/CISD1/FECH/NDUFS2/IREB2/FDX1/ISCA1/ERCC2/CISD3/ACO1/RFESD/ABCE1/GLRX2/NUBP2/NTHL1/LIAS/CIAPIN1/NFS1/MUTYH/POLD1/PPAT/ELP3/EXO5/NUBPL/DPH2	39
GO:0032977	MF	GO:0032977	membrane insertase activity	12/6105	14/18432	7.61E-05	0.002349105	0.002066291	OXA1L/EMC7/EMC4/EMC10/TIMM9/EMC9/TIMM10/EMC3/EMC6/EMC1/EMC2/EMC8	12
GO:0051787	MF	GO:0051787	misfolded protein binding	20/6105	29/18432	8.40E-05	0.002530427	0.002225784	HSPA1B/HSPA1A/HSPA8/HSPA5/HSPA6/HSPA2/RHBDD2/BAG6/SDF2L1/DERL2/STUB1/DNAJB11/DNAJC10/HSPA14/HSPA9/HDAC6/DERL1/DNAJB9/SDF2/CLUL1	20
GO:0030544	MF	GO:0030544	Hsp70 protein binding	28/6105	46/18432	0.000103001	0.00302872	0.002664086	RPS3/ST13/DNAJB1/BAX/TFRC/DNAJA4/CDKN1B/DNAJA1/DNAJC8/STIP1/NUP62/DNAJB2/BAG6/DNAJC2/SNCA/STUB1/SACS/DNAJC10/PPID/DNAJA3/CYP2E1/DNAJB12/CDK1/METTL21A/IQCG/DNAJB9/MVD/SPN	28
GO:0051117	MF	GO:0051117	ATPase binding	45/6105	85/18432	0.000124856	0.003585976	0.003154253	PIH1D1/RDX/UBXN1/ATP1B1/DNAJB1/ATP1B3/ABCA1/CHMP4A/SNU13/ATP6V1G1/ALDOB/FBL/EZR/CAV1/EGFR/LHCGR/RUVBL2/TAF9/NOP58/NR1H2/SDF2L1/NCSTN/RALA/TMEM106B/GABARAPL2/CLPP/ATP6V1E1/DNAJC10/RUVBL1/ANK1/PELP1/RAB3A/SRC/HRC/PEX19/ZNHIT6/ATP1B2/WFS1/TCIRG1/SYVN1/DERL1/LCK/METTL21A/PEX26/TMTC4	45
GO:0016860	MF	GO:0016860	intramolecular oxidoreductase activity	30/6105	51/18432	0.000142566	0.004001572	0.003519814	PDIA6/ECH1/TPI1/PDIA3/HPGDS/ECHS1/DDT/PDIA4/PTGES3/P4HB/GNPDA1/MIF/CYP2S1/ERP44/ECI2/MPI/ENOPH1/CRELD1/CRELD2/PDIA5/TBXAS1/PTGES2/PIGK/GLRX2/EHHADH/GNPDA2/HYI/EBP/TMX3/PTGIS	30
GO:0003697	MF	GO:0003697	single-stranded DNA binding	61/6105	124/18432	0.000146286	0.00401475	0.003531406	SAMHD1/YBX1/HNRNPA1/HSPD1/SSBP1/HMGB1/RAD23A/PCBP2/NUCKS1/SUB1/HNRNPA2B1/MCM5/POLR2G/SMARCA1/SSBP4/RPA2/CNBP/WBP11/ERCC1/HSF1/TEN1/POLR2H/RAD50/RAD51AP1/SMC2/RPA1/TERF1/RAD51AP2/PCBP1/REXO4/RAD18/TP53/PMS2/BRCA2/TSN/ERCC4/SMC6/NABP2/MCM7/POLR3C/HNRNPU/LRPPRC/SMC4/RPA3/SETMAR/NUP35/POT1/HMCES/MCM3/MSH2/CRY2/PURA/MLH1/LONP1/SWSAP1/MCM6/MYEF2/POU4F1/RAD52/SSBP3/TERF2IP	61
GO:0008106	MF	GO:0008106	alcohol dehydrogenase (NADP+) activity	17/6105	24/18432	0.000174893	0.004679797	0.004116387	AKR1A1/AKR1B1/DHRS3/CBR1/AKR7A2/AKR1C1/RDH11/AKR1C2/RDH14/ADH4/AKR1E2/RDH13/DHRS4/RDH10/AKR1C3/ALDH3A1/RDH12	17
GO:0140597	MF	GO:0140597	protein carrier chaperone	18/6105	26/18432	0.000178098	0.004679797	0.004116387	NAP1L1/HSPA8/OXA1L/EMC7/EMC4/ASF1A/EMC10/TIMM9/VPS72/BAG3/EMC9/TIMM10/EMC3/EMC6/PEX19/EMC1/EMC2/EMC8	18
GO:0031386	MF	GO:0031386	protein tag	11/6105	13/18432	0.000198354	0.005103485	0.004489066	UBB/RPS27A/UBA52/UBC/SUMO2/ISG15/UBL5/NEDD8/SUMO3/SUMO1/URM1	11
GO:0016741	MF	GO:0016741	transferase activity, transferring one-carbon groups	100/6105	225/18432	0.000243877	0.006146699	0.005406685	GATM/COMT/HNMT/TRMT112/SHMT1/TPMT/PRDM6/MGMT/FBL/METTL5/PRMT1/GAMT/PRDM1/RNMT/TRMT10C/CMTR2/ASMTL/SMYD4/DIMT1/COQ5/METTL7A/METTL23/METTL22/GCSH/EMG1/COMTD1/SHMT2/NTMT1/TRMT13/METTL18/ATIC/TYW3/SETBP1/COQ3/METTL17/PRMT7/SMYD2/THUMPD3/SETDB2/HEMK1/FTCD/DNMT1/DPH5/TFB1M/BHMT/MTR/CARM1/KMT5C/LCMT1/EHMT2/CXXC1/SETD4/CIAPIN1/RRP8/TRMT2A/PEMT/PRMT6/TRMT5/KMT2A/SMYD5/N6AMT1/ICMT/TGS1/OTC/AMT/BCDIN3D/FAM9…	100
GO:0016620	MF	GO:0016620	oxidoreductase activity, acting on the aldehyde or oxo group of donors, NAD or NADP as acceptor	24/6105	39/18432	0.000252463	0.006235831	0.005485086	ALDH2/GAPDH/AKR1B1/PDHB/ADH5/ALDH9A1/ALDH16A1/RDH11/ALDH7A1/ALDH6A1/PDHX/ALDH3A2/PDHA1/ADH4/GAPDHS/ALDH5A1/ALDH4A1/DLAT/ALDH18A1/ALDH1B1/ALDH1L1/AKR1C3/ALDH8A1/ALDH3A1	24
GO:0016290	MF	GO:0016290	palmitoyl-CoA hydrolase activity	13/6105	17/18432	0.00031595	0.007362227	0.006475873	PPT1/ACAA2/ACOT13/THEM4/ACOT11/ACOT8/ACOT4/ACOT2/BAAT/MBLAC2/ACOT9/ACOT1/ACOT7	13
GO:0043024	MF	GO:0043024	ribosomal small subunit binding	13/6105	17/18432	0.00031595	0.007362227	0.006475873	NPM1/EIF1/EIF1B/EIF4B/EIF4H/DHX29/MTIF3/ERAL1/ABCE1/MTIF2/PTCD3/PIM1/UNG	13
GO:0070628	MF	GO:0070628	proteasome binding	13/6105	17/18432	0.00031595	0.007362227	0.006475873	ID1/RAD23A/ADRM1/PSMF1/BAG6/PSMD14/ZFAND1/PSMG1/SACS/WFS1/USP14/USP13/UCHL5	13
GO:0060090	MF	GO:0060090	molecular adaptor activity	199/6105	492/18432	0.000333935	0.007430895	0.006536275	VAMP8/FRMD4A/VIM/HNRNPA1/NPM1/SCIMP/SH3BGRL/HSPA8/AP2S1/KLF4/PRNP/ST13/ADAP2/EPB41L3/PRDX4/ATP1B1/LGALS3/DAB2/FSCN1/SKP1/HMGN2/DOK2/ATP1B3/FIS1/PPP1R3C/AP1S2/CIB1/AP2A2/LAMTOR2/AP2M1/APH1A/GNB4/PDCD6/RBX1/PSMG2/BAIAP2/PDE4DIP/ISCU/ITSN1/SLC4A1/HNRNPA2B1/LAMTOR1/SASH1/STON2/TRDN/NFATC2/KLHDC3/HERPUD1/VTI1B/NEFH/SLC9A3R2/FBXO7/CAV1/FNTA/LAMTOR4/CDKN1B/VAMP7/SOCS2/JUP/STX4/FUS/SH2B3/PSMD4/HMGA1/USE1…	199
GO:0001094	MF	GO:0001094	TFIID-class transcription factor complex binding	9/6105	10/18432	0.000335556	0.007430895	0.006536275	EDF1/FBL/ERCC1/RUVBL2/NOP58/RUVBL1/TP53/ERCC4/ZNHIT6	9
GO:0004033	MF	GO:0004033	aldo-keto reductase (NADP) activity	20/6105	31/18432	0.000336947	0.007430895	0.006536275	AKR1A1/AKR1B1/KCNAB1/DHRS3/CBR1/AKR7A2/AKR1C1/RDH11/AKR1C2/RDH14/ADH4/SPR/AKR1E2/RDH13/DHRS4/RDH10/AKR1C3/ALDH3A1/RDH12/AKR7A3	20
GO:0001671	MF	GO:0001671	ATPase activator activity	18/6105	27/18432	0.000368863	0.007854248	0.006908658	ATP1B1/DNAJB1/ATP1B3/DNAJC15/DNAJB4/AHSA1/DNAJA1/DNAJC19/HSCB/DNAJB2/DNAJC7/DNAJC2/DNAJC10/NKRF/RAB3A/DNAJC1/ATP1B2/FXYD2	18
GO:0022884	MF	GO:0022884	macromolecule transmembrane transporter activity	18/6105	27/18432	0.000368863	0.007854248	0.006908658	TOMM7/ABCA1/TMED10/TOMM20/SEC61G/TOMM22/AP4M1/SIDT2/TIMM17B/SEC61A1/TIMM23/ABCC5/SLC15A3/TIMM17A/TIMM22/SIDT1/AZGP1/BLOC1S3	18
