# Supplementary material for: Macrophages in Hematopoiesis and Related Blood Diseases
Source: Genomics Proteomics Bioinformatics. 2025 Nov 25;23(6):qzaf112. doi: 10.1093/gpbjnl/qzaf112 (PMC13157227; doi:10.1093/gpbjnl/qzaf112)
Supplement: qzaf112_Supplementary_Data [file qzaf112_supplementary_data.zip › Table S5.csv]

Table S5 The enriched pathways of macrophages from adult SP
	ONTOLOGY	ID	Description	Gene ratio	Bg ratio	P value	P adjust	q value	Gene ID	Count
GO:0016570	BP	GO:0016570	histone modification	280/7458	474/18903	2.05E-18	1.32E-14	1.09E-14	LRRK2/BCL6/KDM6B/USP15/JMJD1C/NCOA1/BOD1L1/TET2/RYBP/MBD2/EP300/UBE2B/TBL1X/UBR2/ARID4B/CREBBP/KDM2A/MSL1/KAT6A/KMT2C/KDM4B/MSL3/PHF20L1/TAF10/JARID2/PRDM2/HDAC4/JMJD6/JDP2/UTY/WAC/UIMC1/MLLT1/NIPBL/MIER1/PINK1/BRD4/SUPT6H/KDM1B/GATAD2A/SIN3A/ATXN7L3/KMT2D/TRERF1/KANSL1/SIRT7/KAT8/JADE2/KDM6A/KMT2B/TRIP12/VEGFA/BRD7/CHD3/ZBTB7B/ING3/JADE1/RLF/TAF7/TET3/DOT1L/RCOR1/MSL2/USP7/NCOA6/EPC2/BAZ2A/HDAC7…	280
GO:1903131	BP	GO:1903131	mononuclear cell differentiation	265/7458	473/18903	1.25E-13	3.30E-10	2.71E-10	NFKBIZ/LYN/CLEC4E/CEBPB/BCL6/NFIL3/PTPRC/PREX1/CR1/NLRP3/BCL3/IRF1/STAT5B/FOXO3/EP300/IL1B/STAT3/IL18R1/JAK3/CD46/PTPRJ/NOTCH2/PSEN1/FNIP1/IL2RG/ADAM8/FLT3/PIK3CD/PTK2B/ADGRG3/ITGA4/JUNB/SMARCD3/RELB/ZBTB16/SOS2/RC3H1/VNN1/EGR3/NFAM1/HDAC4/IL4R/ZC3H12A/DOCK11/ADAM17/JMJD6/RARA/ZBTB7A/TNFSF13B/LFNG/FOXP1/STAT6/ZFPM1/ARID1A/SP3/BRAF/TCIRG1/NRARP/RSAD2/IL15/GPS2/FUT7/VEGFA/PRR7/SASH3/CLEC4D/BRD7/FOS…	265
GO:0051648	BP	GO:0051648	vesicle localization	137/7458	213/18903	1.53E-13	3.30E-10	2.71E-10	LRRK2/PTEN/LIMK2/PICALM/NDEL1/PSEN1/ITGA4/KIF13A/MYO1G/RAB7A/CUL3/VPS4B/LIN7A/TRAPPC5/RAB27A/NDE1/CSNK1D/CEP19/MYO1F/MYO7B/EXOC6/TPGS1/PINK1/SDCBP/SDC4/TCIRG1/SPG11/TRAPPC10/BLOC1S6/ARFGAP3/CCDC186/AP3S2/PAFAH1B1/TRAPPC9/ACTN4/CLASP1/PRKCZ/MYO5A/PIK3CG/AP3B1/IKBKG/TBC1D23/TRAK1/F8A1/AP1AR/TRAPPC8/EXOC8/EXOC3/HGS/BLOC1S4/RAB1A/SYT11/SEC16A/SYN2/SNAP23/GBF1/FAM91A1/FYCO1/TRAPPC11/STK11/SYNJ1/DTNBP1…	137
GO:0030217	BP	GO:0030217	T cell differentiation	178/7458	296/18903	3.70E-13	5.97E-10	4.91E-10	NFKBIZ/CLEC4E/BCL6/PTPRC/PREX1/CR1/NLRP3/BCL3/IRF1/STAT5B/FOXO3/IL1B/STAT3/IL18R1/JAK3/CD46/IL2RG/ADAM8/PIK3CD/JUNB/SMARCD3/RELB/ZBTB16/SOS2/RC3H1/VNN1/EGR3/IL4R/ZC3H12A/ADAM17/JMJD6/RARA/LFNG/FOXP1/STAT6/ZFPM1/ARID1A/SP3/BRAF/TCIRG1/NRARP/RSAD2/IL15/FUT7/PRR7/SASH3/CLEC4D/BRD7/ZBTB7B/CCR2/ARID1B/IL6R/SMARCC2/PRKCZ/ZMIZ1/DOCK2/IL18/SRF/SMARCD2/RHOH/AP3B1/RIPK2/TGFBR2/VAV1/PKNOX1/SLC46A2/HLA-DOA/B…	178
GO:0051650	BP	GO:0051650	establishment of vesicle localization	126/7458	197/18903	2.58E-12	3.34E-09	2.74E-09	LRRK2/LIMK2/PICALM/NDEL1/PSEN1/ITGA4/KIF13A/MYO1G/RAB7A/CUL3/VPS4B/LIN7A/TRAPPC5/RAB27A/NDE1/CSNK1D/CEP19/MYO1F/MYO7B/EXOC6/PINK1/SDCBP/SDC4/TCIRG1/SPG11/TRAPPC10/BLOC1S6/ARFGAP3/CCDC186/AP3S2/PAFAH1B1/TRAPPC9/ACTN4/CLASP1/PRKCZ/MYO5A/AP3B1/IKBKG/TBC1D23/TRAK1/F8A1/AP1AR/TRAPPC8/EXOC8/EXOC3/HGS/BLOC1S4/RAB1A/SYT11/SEC16A/SNAP23/GBF1/FAM91A1/FYCO1/TRAPPC11/STK11/SYNJ1/DTNBP1/TRAPPC12/KIF3B/TRAK2/M…	126
GO:0030098	BP	GO:0030098	lymphocyte differentiation	234/7458	419/18903	5.29E-12	5.53E-09	4.55E-09	NFKBIZ/CLEC4E/BCL6/NFIL3/PTPRC/PREX1/CR1/NLRP3/BCL3/IRF1/STAT5B/FOXO3/EP300/IL1B/STAT3/IL18R1/JAK3/CD46/PTPRJ/NOTCH2/FNIP1/IL2RG/ADAM8/FLT3/PIK3CD/PTK2B/ADGRG3/ITGA4/JUNB/SMARCD3/RELB/ZBTB16/SOS2/RC3H1/VNN1/EGR3/NFAM1/HDAC4/IL4R/ZC3H12A/DOCK11/ADAM17/JMJD6/RARA/ZBTB7A/TNFSF13B/LFNG/FOXP1/STAT6/ZFPM1/ARID1A/SP3/BRAF/TCIRG1/NRARP/RSAD2/IL15/GPS2/FUT7/PRR7/SASH3/CLEC4D/BRD7/ZBTB7B/CCR2/ARID1B/IL6R/S…	234
GO:0010506	BP	GO:0010506	regulation of autophagy	198/7458	344/18903	5.99E-12	5.53E-09	4.55E-09	LRRK2/C9orf72/MEFV/FOXO3/EP300/TOM1/PLK3/STAT3/ATP6V0C/USP10/ROCK1/CAMKK2/TRIM22/TSPO/ATG2A/MTMR3/RALB/GSK3B/RB1CC1/ERN1/HIF1A/FBXW7/SH3GLB1/TBC1D14/ZC3H12A/CCNY/TFEB/TRIM8/WAC/TP53INP2/SPTLC2/ATP6V1A/PINK1/PRKACA/ITPR1/ATF6/GSK3A/TBK1/DAPK2/ULK1/KAT8/GNAI3/SMG1/NOD2/TAB2/MCL1/SLC7A5/VPS13D/SEC22B/AKT1/BECN1/BCL2L11/PIK3CA/SPTLC1/TRIM21/TECPR1/ENDOG/ATP6V1B2/IKBKG/UVRAG/FOXO1/TLK2/MAPK3/RIPK2/IL1…	198
GO:0007249	BP	GO:0007249	I-kappaB kinase/NF-kappaB signaling	169/7458	288/18903	2.50E-11	2.02E-08	1.66E-08	TNFAIP3/LITAF/TLR2/S100A12/TNFSF10/BCL3/TANK/MYD88/ALPK1/PRKCB/TLR8/PELI1/IL1B/CFLAR/NFKBIA/USP10/ROCK1/CLEC7A/AKAP13/SECTM1/MAP3K3/TRIM22/SIRPA/S100A4/STAT1/RELB/TNIP1/PELI2/TLR4/C18orf32/ZC3H12A/TRIM25/BIRC3/TRIM8/SHISA5/WLS/MIER1/PINK1/BRD4/FYN/TLR6/PRKCE/TBK1/IRAK4/NFKBIB/CARD8/CASP8/BCL10/IRAK2/NOD2/SNIP1/CLEC4D/REL/TAB2/TRAF3/RIPK1/AKT1/CANT1/TRIM39/PPM1A/TRAF1/TRIM21/NLRP12/F2RL1/RHOH/IKBK…	169
GO:0010975	BP	GO:0010975	regulation of neuron projection development	244/7458	446/18903	3.20E-11	2.30E-08	1.89E-08	LYN/PLXNC1/LRRK2/PTEN/DENND5A/S100A9/CAMK1D/NIN/SIPA1L1/EP300/EHD1/CFLAR/NDEL1/SEMA4D/PSEN1/PTK2B/MBP/IFRD1/RAB21/GSK3B/DIP2B/RGS2/KREMEN1/MARK2/PPP3CA/PAK1/NFE2L2/MAP2K2/IGF1R/SEMA6B/FYN/FBXO38/BRAF/CAMK2G/GSK3A/ULK1/VEGFA/MACF1/SETX/CRK/PAFAH1B1/GAK/AKT1/PAK2/RAPGEF2/SRF/KIF13B/DISC1/HECW2/NPTN/SCN1B/SCARF1/ADNP/AVIL/SMURF1/KIDINS220/SKIL/LIMK1/TIAM2/CERS2/ZFYVE27/MYLIP/SHTN1/ACAP3/SEMA3C/METRN…	244
GO:0050804	BP	GO:0050804	modulation of chemical synaptic transmission	244/7458	448/18903	5.81E-11	3.76E-08	3.09E-08	LRRK2/PTEN/PTGS2/MME/EPHB1/PRKCB/SIPA1L1/SLC6A6/MCTP1/STX3/EGLN1/IL1B/MCTP2/PACSIN2/PSEN1/PTK2B/PPP3R1/GSK3B/MAPK1/PPP3CA/RGS14/FLOT1/RARA/SYAP1/FBXL20/JAK2/PINK1/FYN/NRGN/PRKACA/BRAF/RAB5A/PRKCE/PICK1/PXK/ABHD6/STXBP5/ARRB2/CCR2/FMR1/SLC1A3/KRAS/RAPGEF2/PRKCZ/CPEB3/VPS18/PRKAR2B/SRF/DISC1/ADORA2A/MECP2/BTBD9/NPTN/ADNP/PTPRA/PLCB1/SLC38A1/P2RX1/NEURL1/TSHZ3/ZDHHC2/SYT11/CACNA1A/PLA2G6/NF1/PPP3CB/…	244
GO:0016573	BP	GO:0016573	histone acetylation	114/7458	180/18903	6.98E-11	4.10E-08	3.37E-08	NCOA1/EP300/CREBBP/MSL1/KAT6A/MSL3/PHF20L1/TAF10/MLLT1/SIN3A/ATXN7L3/KANSL1/KAT8/JADE2/BRD7/ING3/JADE1/TAF7/MSL2/EPC2/SUPT20H/CRTC2/MECP2/PWWP2A/TAF1/NCOA3/KAT2B/TADA2B/KAT6B/ATXN7/NFYC/NFYA/SIRT1/BRD1/CTCF/LDB1/TRRAP/SMAD4/BRPF3/GLYR1/SRCAP/ERCC6/SF3B1/GTF2B/PWWP2B/AUTS2/MCM3AP/KAT7/MRGBP/TAF4/SMARCA5/TAF12/BRD8/KMT2E/MBTD1/PAXIP1/MYBBP1A/HCFC1/BRPF1/WBP2/EP400/KANSL3/TAF2/PBXIP1/PHF20/TAF6L/EOM…	114
GO:0099177	BP	GO:0099177	regulation of trans-synaptic signaling	244/7458	449/18903	7.80E-11	4.20E-08	3.45E-08	LRRK2/PTEN/PTGS2/MME/EPHB1/PRKCB/SIPA1L1/SLC6A6/MCTP1/STX3/EGLN1/IL1B/MCTP2/PACSIN2/PSEN1/PTK2B/PPP3R1/GSK3B/MAPK1/PPP3CA/RGS14/FLOT1/RARA/SYAP1/FBXL20/JAK2/PINK1/FYN/NRGN/PRKACA/BRAF/RAB5A/PRKCE/PICK1/PXK/ABHD6/STXBP5/ARRB2/CCR2/FMR1/SLC1A3/KRAS/RAPGEF2/PRKCZ/CPEB3/VPS18/PRKAR2B/SRF/DISC1/ADORA2A/MECP2/BTBD9/NPTN/ADNP/PTPRA/PLCB1/SLC38A1/P2RX1/NEURL1/TSHZ3/ZDHHC2/SYT11/CACNA1A/PLA2G6/NF1/PPP3CB/…	244
GO:0010508	BP	GO:0010508	positive regulation of autophagy	95/7458	144/18903	9.98E-11	4.96E-08	4.08E-08	LRRK2/C9orf72/MEFV/FOXO3/TOM1/PLK3/ROCK1/CAMKK2/TRIM22/ATG2A/RALB/GSK3B/RB1CC1/HIF1A/SH3GLB1/ZC3H12A/CCNY/TFEB/TRIM8/WAC/TP53INP2/SPTLC2/PINK1/ATF6/GSK3A/TBK1/ULK1/GNAI3/NOD2/VPS13D/BECN1/BCL2L11/SPTLC1/TRIM21/ENDOG/IKBKG/UVRAG/FOXO1/MAPK3/RIPK2/TRIM14/SMCR8/SUPT5H/TP53INP1/PIM2/TRIM5/SIRT1/TICAM1/CALCOCO2/PAFAH1B2/ATG13/DEPDC5/TRIM27/AMBRA1/RNF31/PIK3C2A/TRIM34/PIP4K2A/SESN2/FYCO1/TSC2/STK11/PRK…	95
GO:0006354	BP	GO:0006354	DNA-templated transcription elongation	144/7458	241/18903	1.23E-10	5.69E-08	4.68E-08	MED13L/JMJD1C/RYBP/EP300/SAP30/CREBBP/BTG1/KDM2A/KAT6A/SMARCD3/PXN/NFE4/NMI/ELL2/CTDP1/AKIRIN2/BRD4/SUPT6H/ALYREF/AKIRIN1/PIAS1/KAT8/GPS2/MED13/ELL/THOC5/NRG1/CCNK/SAP30L/VHL/SMARCD2/SUPT20H/CDK13/SCAF8/ZNF410/CAMTA2/BTAF1/CCNT1/NSD1/KDM3B/PWWP2A/KAT2B/KAT6B/MED26/DDX39B/ATF7IP/KDM7A/SUPT5H/LPXN/SETD2/PHF2/CALCOCO1/MED16/MED12/NAB1/EAF2/INTS1/PPARGC1B/CDC73/MTA2/CDK12/LDB1/TRRAP/PHF8/CDK9/FHL3/CB…	144
GO:0050770	BP	GO:0050770	regulation of axonogenesis	101/7458	156/18903	1.33E-10	5.74E-08	4.72E-08	PLXNC1/PTEN/NIN/SIPA1L1/NDEL1/SEMA4D/PSEN1/MBP/IFRD1/GSK3B/DIP2B/MARK2/PAK1/MAP2K2/SEMA6B/BRAF/ULK1/VEGFA/MACF1/PAFAH1B1/PAK2/SRF/KIF13B/DISC1/ADNP/SMURF1/SKIL/LIMK1/TIAM2/ZFYVE27/SHTN1/SEMA3C/METRN/GDI1/STK11/EPHB2/RNF6/RUFY3/FSTL4/TIAM1/SEMA4B/EFNA5/SEMA3E/KEL/DAB1/RTN4/MEGF8/DCC/SEMA3B/SEMA6C/SEMA3A/ULK2/UST/SHOX2/CNTN2/DRAXIN/PLXNB1/PLXNA2/SLIT1/ROBO2/MCF2/TRIM46/CDKL5/SYNGAP1/NTN1/PTPRS/RYK/…	101
GO:0043543	BP	GO:0043543	protein acylation	159/7458	272/18903	1.44E-10	5.83E-08	4.80E-08	NCOA1/ZDHHC18/EP300/CREBBP/MSL1/ZDHHC20/KAT6A/MSL3/PHF20L1/GSK3B/DIP2B/TAF10/ZDHHC19/MLLT1/GOLGA7/SIN3A/ATXN7L3/KANSL1/DDX3X/KAT8/JADE2/BRD7/ING3/JADE1/TAF7/OGDH/MSL2/PPM1A/CDYL/EPC2/SUPT20H/CRTC2/ESCO1/MECP2/PWWP2A/TAF1/NCOA3/FOXO1/KAT2B/TADA2B/KAT6B/ATXN7/ZDHHC5/NFYC/ZDHHC1/NFYA/SIRT1/ZDHHC2/BRD1/CTCF/LDB1/ZDHHC7/TRRAP/SMAD4/BRPF3/GLYR1/SRCAP/SPHK1/ZDHHC17/TAOK1/ERCC6/SF3B1/GTF2B/PWWP2B/AUTS2/M…	159
GO:0051091	BP	GO:0051091	positive regulation of DNA-binding transcription factor activity	156/7458	266/18903	1.53E-10	5.83E-08	4.80E-08	S100A8/PTEN/TLR2/S100A12/IRAK3/NLRP3/SLCO3A1/S100A9/CAMK1D/MYD88/PRKCB/EP300/IL1B/STAT3/CFLAR/IL18R1/CLEC7A/FLOT2/TRIM22/ADAM8/MTPN/ANXA3/HCLS1/IL1RAP/TLR4/NFAM1/HDAC4/PPP3CA/TRIM25/IL18RAP/FLOT1/TRIM8/AIM2/PRKCH/ZBTB7A/JAK2/PINK1/TLR6/RPS6KA5/VEGFA/BCL10/IRAK2/NOD2/RIPK1/TRAPPC9/STK3/AKT1/PRKCZ/IL18/SRF/FOSL1/NLRC4/TRAF1/JMY/HDAC5/CRTC2/TRIM21/TAF1/IKBKG/ARHGEF2/PRKD2/PSMA6/CHUK/RIPK2/IL10/RELA/…	156
GO:0018105	BP	GO:0018105	peptidyl-serine phosphorylation	178/7458	313/18903	2.64E-10	9.48E-08	7.80E-08	LRRK2/PTEN/PTGS2/RASSF2/CAMK1D/SRPK2/PRKCB/MAPKAPK2/OSM/RICTOR/ROCK1/MAPK14/RPS6KA3/FNIP1/PKN2/RAF1/PRKCD/HCLS1/GSK3B/HIPK3/MARK2/DYRK1A/ERN1/MAPK1/PAK1/STK4/CSNK1G2/RPS6KA1/MAST3/CAB39/PRKCH/MAP2K2/PPM1F/CSNK1D/PINK1/MKNK2/ATP2B4/SH2D3C/PRKACA/NEK7/BRAF/STK38/LMTK2/PRKCE/EIF2AK3/GSK3A/TBK1/RPS6KA5/ULK1/VEGFA/SMG1/ARRB2/HIPK1/RIPK1/CSNK1G1/AKT1/PAK2/PRKCZ/PIK3CA/TOP1/NSD1/TAF1/SGK3/CSNK1G3/MAP3K1…	178
GO:1902115	BP	GO:1902115	regulation of organelle assembly	126/7458	207/18903	3.28E-10	1.11E-07	9.17E-08	LRRK2/LIMK2/C9orf72/LCP1/ASAP1/HCK/ATG2A/SYNE2/MTMR3/RALB/CDK5RAP2/GSK3B/IL1RAP/PATL2/VPS4B/SH3GLB1/TBC1D14/CYLD/PAN3/PINK1/SDCBP/SDC4/RAB5A/MAK/ULK1/PPP1R35/TBC1D7/SENP6/SEC22B/BECN1/CHMP2B/CHMP3/RAB1B/KAT2B/EML3/SMCR8/ATG3/CNOT1/MARK4/UBQLN2/SMAD4/SRC/CEP120/TCHP/TRIM37/CEP135/TBC1D30/TPR/PIP4K2A/TMEM39A/PRKAA1/MTM1/PIP4K2B/ATMIN/CNOT6L/WDR45/TRAPPC12/ADPRH/CEP97/CHMP5/CHMP7/PIP4K2C/CCSAP/CHMP4…	126
GO:0051092	BP	GO:0051092	positive regulation of NF-kappaB transcription factor activity	99/7458	154/18903	3.65E-10	1.18E-07	9.70E-08	S100A8/TLR2/S100A12/IRAK3/NLRP3/SLCO3A1/S100A9/MYD88/PRKCB/EP300/IL1B/STAT3/CFLAR/IL18R1/CLEC7A/FLOT2/TRIM22/ADAM8/MTPN/IL1RAP/TLR4/TRIM25/IL18RAP/FLOT1/TRIM8/AIM2/PRKCH/ZBTB7A/TLR6/RPS6KA5/BCL10/IRAK2/NOD2/RIPK1/TRAPPC9/PRKCZ/IL18/NLRC4/TRAF1/TRIM21/IKBKG/ARHGEF2/PRKD2/PSMA6/CHUK/RIPK2/RELA/TRIM14/UBE2V1/EIF2AK2/CARD16/TRIM5/TICAM1/IRAK1/CLU/TRIM27/AGER/RBCK1/SPHK1/TRIM37/RNF31/TRIM34/CARD11/TRI…	99
GO:0007409	BP	GO:0007409	axonogenesis	236/7458	438/18903	4.64E-10	1.27E-07	1.04E-07	PLXNC1/PTEN/S100A6/NUMB/PICALM/C9orf72/ECE1/NIN/EPHB1/SIPA1L1/NDEL1/SEMA4D/NOTCH2/PSEN1/VASP/MBP/ITGA4/IFRD1/RAB21/B4GALT5/GSK3B/DIP2B/NOTCH1/MARK2/KLF7/PAK1/FLOT1/RAC2/MAP2K2/IGF1R/USP9X/SEMA6B/FYN/BRAF/LMTK2/EMB/SIN3A/SPG11/RPS6KA5/ULK1/VEGFA/MACF1/PAFAH1B1/PAK2/SRF/KIF13B/TTL/DISC1/EXT1/RHOH/NPTN/SCN1B/RAC1/ADNP/CREB1/BCL2/EPHB6/SMURF1/SKIL/LIMK1/ALCAM/B3GNT2/NCAM1/SZT2/TIAM2/ZFYVE27/PPP3CB/SM…	236
GO:0061564	BP	GO:0061564	axon development	260/7458	490/18903	4.67E-10	1.27E-07	1.04E-07	PLXNC1/PTEN/S100A6/NUMB/PICALM/C9orf72/ECE1/NIN/EPHB1/SIPA1L1/NDEL1/SEMA4D/NOTCH2/PSEN1/VASP/TSPO/MBP/ITGA4/IFRD1/RAB21/B4GALT5/GSK3B/DIP2B/NOTCH1/KREMEN1/MARK2/KLF7/PAK1/FLOT1/RAC2/MAP2K2/IGF1R/USP9X/SEMA6B/JAK2/FYN/BRAF/LMTK2/EMB/SIN3A/SPG11/RPS6KA5/ULK1/VEGFA/MACF1/PAFAH1B1/PAK2/SRF/KIF13B/TTL/DISC1/EXT1/MAPK8IP3/RHOH/NPTN/SCN1B/TSPAN2/RAC1/SCARF1/ADNP/CREB1/BCL2/EPHB6/SMURF1/SKIL/LIMK1/ALCAM/…	260
GO:0046777	BP	GO:0046777	protein autophosphorylation	135/7458	226/18903	4.76E-10	1.27E-07	1.04E-07	LYN/LRRK2/PTPRC/FGR/IRAK3/NBN/RASSF2/PIM3/EPHB1/STK17B/MAPKAPK2/CAMKK2/HCK/MAP3K3/OXSR1/FLT3/PTK2B/STK10/GSK3B/MARK2/DYRK1A/RB1CC1/ERN1/PAK1/STK4/CSK/MAP2K2/IGF1R/JAK2/PINK1/MKNK2/FYN/PRKACA/STK26/MAK/LMTK2/EIF2AK3/DAPK2/ULK1/DDX3X/VEGFA/SMG1/MVP/RAP2C/HTATIP2/RIPK1/AKT1/PAK2/TAOK3/MAP3K11/NLRP12/TAF1/MAP3K12/PRKD2/MAPK3/SLK/AATK/PDPK1/EIF2AK2/PIM2/TRIM24/MTOR/ACVR1B/ATG13/IRAK1/CDK12/MARK3/SRC/V…	135
GO:0018393	BP	GO:0018393	internal peptidyl-lysine acetylation	115/7458	186/18903	5.01E-10	1.27E-07	1.04E-07	NCOA1/EP300/CREBBP/MSL1/KAT6A/MSL3/PHF20L1/TAF10/MLLT1/SIN3A/ATXN7L3/KANSL1/KAT8/JADE2/BRD7/ING3/JADE1/TAF7/MSL2/EPC2/SUPT20H/CRTC2/MECP2/PWWP2A/TAF1/NCOA3/KAT2B/TADA2B/KAT6B/ATXN7/NFYC/NFYA/SIRT1/BRD1/CTCF/LDB1/TRRAP/SMAD4/BRPF3/GLYR1/SRCAP/ERCC6/SF3B1/GTF2B/PWWP2B/AUTS2/MCM3AP/KAT7/MRGBP/TAF4/SMARCA5/TAF12/BRD8/KMT2E/MBTD1/PAXIP1/MYBBP1A/HCFC1/BRPF1/SMC5/WBP2/EP400/KANSL3/TAF2/PBXIP1/PHF20/TAF6…	115
GO:0006475	BP	GO:0006475	internal protein amino acid acetylation	116/7458	188/18903	5.05E-10	1.27E-07	1.04E-07	NCOA1/EP300/CREBBP/MSL1/KAT6A/MSL3/PHF20L1/TAF10/MLLT1/SIN3A/ATXN7L3/KANSL1/KAT8/JADE2/BRD7/ING3/JADE1/TAF7/MSL2/EPC2/SUPT20H/CRTC2/MECP2/PWWP2A/TAF1/NCOA3/KAT2B/TADA2B/KAT6B/ATXN7/NFYC/NFYA/SIRT1/BRD1/CTCF/LDB1/TRRAP/SMAD4/BRPF3/GLYR1/SRCAP/ERCC6/SF3B1/GTF2B/PWWP2B/AUTS2/MCM3AP/KAT7/MRGBP/TAF4/SMARCA5/TAF12/BRD8/KMT2E/MBTD1/PAXIP1/MYBBP1A/HCFC1/BRPF1/SMC5/WBP2/EP400/KANSL3/TAF2/PBXIP1/PHF20/TAF6…	116
GO:0016236	BP	GO:0016236	macroautophagy	179/7458	317/18903	5.09E-10	1.27E-07	1.04E-07	LRRK2/GABARAP/C9orf72/ATG16L2/VMP1/TOM1/ATP6V0C/PSEN1/WDFY3/ATG2A/MTMR3/RALB/RAB7A/RB1CC1/ERN1/MAP1LC3B/HIF1A/VPS4B/SH3GLB1/TBC1D14/ATG7/WAC/TP53INP2/SPTLC2/UBXN2B/ATP6V1A/PINK1/VPS37B/PRKACA/VTI1A/MFN2/RAB5A/TCIRG1/SPG11/TBK1/ULK1/GNAI3/SMG1/NOD2/PLEKHM1/VPS13D/SEC22B/NBR1/AKT1/BECN1/PIK3CA/SPTLC1/CHMP2B/CHMP3/GABARAPL1/RAB1B/TECPR1/ATP6V1B2/EPG5/IKBKG/UVRAG/MAPK3/TBC1D5/RIPK2/RAB43/TRAPPC8/MAP1…	179
GO:0018209	BP	GO:0018209	peptidyl-serine modification	186/7458	332/18903	5.61E-10	1.30E-07	1.07E-07	LRRK2/PTEN/PTGS2/RASSF2/CAMK1D/SRPK2/PRKCB/MAPKAPK2/OSM/RICTOR/ROCK1/MAPK14/RPS6KA3/FNIP1/PKN2/RAF1/PRKCD/HCLS1/GSK3B/HIPK3/MARK2/DYRK1A/ERN1/MAPK1/PAK1/STK4/CSNK1G2/RPS6KA1/MAST3/CAB39/PRKCH/MAP2K2/PPM1F/CSNK1D/PINK1/MKNK2/ATP2B4/SH2D3C/PRKACA/NEK7/BRAF/STK38/LMTK2/PRKCE/EIF2AK3/GSK3A/TBK1/RPS6KA5/ULK1/VEGFA/SMG1/ARRB2/HIPK1/RIPK1/CSNK1G1/AKT1/PAK2/PRKCZ/PIK3CA/TOP1/NSD1/TAF1/SGK3/CSNK1G3/MAP3K1…	186
GO:0043122	BP	GO:0043122	regulation of I-kappaB kinase/NF-kappaB signaling	149/7458	255/18903	5.65E-10	1.30E-07	1.07E-07	TNFAIP3/LITAF/S100A12/TNFSF10/TANK/MYD88/ALPK1/PRKCB/PELI1/IL1B/CFLAR/USP10/CLEC7A/AKAP13/SECTM1/MAP3K3/TRIM22/S100A4/STAT1/TNIP1/PELI2/TLR4/C18orf32/ZC3H12A/TRIM25/BIRC3/TRIM8/SHISA5/WLS/MIER1/PINK1/BRD4/FYN/TLR6/PRKCE/TBK1/IRAK4/NFKBIB/CARD8/CASP8/BCL10/NOD2/CLEC4D/REL/TAB2/TRAF3/RIPK1/CANT1/TRIM39/PPM1A/TRAF1/TRIM21/NLRP12/F2RL1/RHOH/IKBKG/APOL3/TNIP2/TNFRSF10B/CHUK/RIPK2/RELA/SLC44A2/TRIM14/U…	149
GO:0009615	BP	GO:0009615	response to virus	222/7458	409/18903	6.38E-10	1.42E-07	1.17E-07	TNFAIP3/IFITM2/ITGAX/TLR2/PTPRC/USP15/FGR/MX2/LYST/IRAK3/NLRP3/IFITM1/BCL3/ISG20/IVNS1ABP/TANK/IRF1/DDX60L/NFKB1/APOBEC3A/IL17RA/MYD88/GBP1/TLR8/IL1B/MAPK14/SEC14L1/TRIM22/STAT1/IFIH1/NLRC5/HIF1A/NMI/IRF9/NLRP1/ZC3H12A/TRIM25/IFNGR2/ATG7/BIRC3/ZNFX1/TRIM8/AIM2/PARP9/JAK1/ITCH/IRF2/JAK2/POU2F2/SERINC3/IFIT3/RNASE2/SIN3A/RSAD2/IL15/NT5C3A/TBK1/TYK2/DDX3X/CARD8/UNC13D/CXCR4/IFITM3/DNAJC3/XPR1/TRAF3/…	222
GO:0031331	BP	GO:0031331	positive regulation of cellular catabolic process	231/7458	429/18903	7.66E-10	1.65E-07	1.36E-07	LRRK2/PTEN/GABARAP/RNF19B/C9orf72/MEFV/FOXO3/ARIH1/IRS2/RNF144B/TOM1/PLK3/TRIB1/IL1B/AGTPBP1/ROCK1/CAMKK2/BTG2/PSEN1/TRIM22/ADAM8/PTK2B/MDM2/PRKCD/ATG2A/RALB/GSK3B/RC3H1/TNRC6B/RB1CC1/NRDC/PATL2/HIF1A/FBXW7/SAMD4B/SH3GLB1/ZC3H12A/ABHD5/CCNY/TFEB/NFE2L2/YTHDF3/TRIM8/PAN3/WAC/CSNK1D/TP53INP2/SPTLC2/PLIN5/ITCH/PINK1/ZC3H18/FURIN/ATF6/PNPLA2/PIAS1/GSK3A/TBK1/ULK1/TOB1/GNAI3/AGO2/UPF1/CPT1A/NOD2/VPS13…	231
GO:0018394	BP	GO:0018394	peptidyl-lysine acetylation	120/7458	197/18903	8.05E-10	1.68E-07	1.38E-07	NCOA1/EP300/CREBBP/MSL1/KAT6A/MSL3/PHF20L1/DIP2B/TAF10/MLLT1/SIN3A/ATXN7L3/KANSL1/KAT8/JADE2/BRD7/ING3/JADE1/TAF7/MSL2/EPC2/SUPT20H/CRTC2/ESCO1/MECP2/PWWP2A/TAF1/NCOA3/KAT2B/TADA2B/KAT6B/ATXN7/NFYC/NFYA/SIRT1/BRD1/CTCF/LDB1/TRRAP/SMAD4/BRPF3/GLYR1/SRCAP/ERCC6/SF3B1/GTF2B/PWWP2B/AUTS2/MCM3AP/PRKAA1/KAT7/MRGBP/TAF4/SMARCA5/TAF12/BRD8/KMT2E/MBTD1/PAXIP1/MYBBP1A/HCFC1/BRPF1/SMC5/WBP2/EP400/KANSL3/TAF…	120
GO:0051090	BP	GO:0051090	regulation of DNA-binding transcription factor activity	242/7458	454/18903	1.07E-09	2.16E-07	1.78E-07	TNFAIP3/S100A8/PTEN/TLR2/S100A12/IRAK3/NLRP3/BCL3/SLCO3A1/S100A9/CAMK1D/MYD88/PRKCB/EP300/PELI1/TRIB1/EGLN1/IL1B/STAT3/CFLAR/NFKBIA/IL18R1/CLEC7A/FLOT2/HCK/TRIM22/ADAM8/MTPN/ANXA3/SP100/ADGRG3/CYP1B1/HCLS1/NLRC5/IL1RAP/TLR4/NFAM1/HDAC4/PPP3CA/WWP2/ZC3H12A/TRIM25/CYLD/IL18RAP/FLOT1/TRIM8/AIM2/PRKCH/ZBTB7A/ITCH/JAK2/PINK1/TLR6/RPS6KA5/NFKBIB/MED13/CARD8/VEGFA/BCL10/IRAK2/NOD2/TRAF3/ARRB2/RIPK1/TRAP…	242
GO:0031346	BP	GO:0031346	positive regulation of cell projection organization	194/7458	352/18903	1.49E-09	2.92E-07	2.40E-07	LYN/PLXNC1/CDC42EP3/S100A9/CAMK1D/NEDD9/NIN/EP300/EHD1/ACTR3/CFLAR/NDEL1/SEMA4D/PTK2B/RAB21/RHOQ/GSK3B/RGS2/ARAP1/MARK2/DOCK11/RAB8B/RAC2/NFE2L2/APC/MAP2K2/IGF1R/BCAS3/FYN/FBXO38/AKIRIN1/BRAF/VEGFA/MACF1/PPP1R35/SETX/PLEKHM1/PAFAH1B1/FMR1/RAPGEF2/SRF/PIK3CA/DISC1/F2RL1/NPTN/SCN1B/RAC1/SCARF1/ADNP/AVIL/P2RX7/SMURF1/KIDINS220/SKIL/LIMK1/TIAM2/NEURL1/MTOR/ZFYVE27/MARK4/SRC/SHTN1/CEP120/CEP135/METRN/…	194
GO:1905037	BP	GO:1905037	autophagosome organization	78/7458	117/18903	2.23E-09	4.23E-07	3.48E-07	LRRK2/GABARAP/C9orf72/ATG16L2/VMP1/TOM1/PSEN1/ATG2A/MTMR3/RALB/RAB7A/RB1CC1/MAP1LC3B/SH3GLB1/TBC1D14/ATG7/TP53INP2/UBXN2B/PINK1/MFN2/RAB5A/TCIRG1/SPG11/ULK1/SEC22B/BECN1/GABARAPL1/RAB1B/RAB43/TRAPPC8/MAP1LC3B2/SMCR8/RAB33B/SMURF1/ATG3/TP53INP1/PIK3C3/RAB1A/ATG13/UBQLN2/AMBRA1/GABARAPL2/PIP4K2A/TMEM39A/STX17/ATG2B/WDR45B/WIPI2/MTM1/PIP4K2B/WDR45/RUFY4/ADPRH/PIP4K2C/CHMP4B/TMEM41B/ATG16L1/RAB3GAP2/…	78
GO:0060271	BP	GO:0060271	cilium assembly	198/7458	362/18903	2.34E-09	4.31E-07	3.55E-07	LIMK2/RILPL2/SNX10/ASAP1/ALPK1/UBE2B/EHD1/ACTR3/SCLT1/SYNE2/RP2/GSK3B/NOTCH1/CYLD/CSNK1D/CEP19/TPGS1/MAK/SPATA6/RPGR/BBIP1/PPP1R35/TBC1D7/RFX2/KIF27/DISC1/TTC39C/AVIL/TTLL3/POC1B/ATG3/C2CD3/NEURL1/ARF4/KCNQ1/ATP6V1D/MARK4/B9D2/CEP350/CEP120/TCHP/CEP135/TBC1D30/GBF1/RFX3/SPAG1/TTBK2/DNAAF1/TRAF3IP1/EHD4/CC2D2B/CEP162/ABLIM3/DNAH17/ATMIN/CEP83/DNAH1/ATP6V0D1/KIF3B/KIAA0586/CDC14A/CEP97/ACTR2/NEK1/C…	198
GO:0000045	BP	GO:0000045	autophagosome assembly	74/7458	110/18903	3.10E-09	5.56E-07	4.57E-07	LRRK2/GABARAP/C9orf72/ATG16L2/VMP1/TOM1/PSEN1/ATG2A/MTMR3/RALB/RAB7A/RB1CC1/MAP1LC3B/SH3GLB1/TBC1D14/ATG7/TP53INP2/UBXN2B/PINK1/MFN2/RAB5A/TCIRG1/ULK1/SEC22B/BECN1/GABARAPL1/RAB1B/RAB43/TRAPPC8/MAP1LC3B2/SMCR8/RAB33B/SMURF1/ATG3/TP53INP1/PIK3C3/RAB1A/ATG13/UBQLN2/AMBRA1/GABARAPL2/PIP4K2A/TMEM39A/STX17/ATG2B/WDR45B/WIPI2/MTM1/PIP4K2B/WDR45/RUFY4/ADPRH/PIP4K2C/CHMP4B/TMEM41B/ATG16L1/RAB3GAP2/MOAP1/…	74
GO:0002831	BP	GO:0002831	regulation of response to biotic stimulus	197/7458	361/18903	3.28E-09	5.73E-07	4.71E-07	MNDA/TNFAIP3/LYN/USP15/FGR/CD55/IRAK3/CR1/FFAR2/FPR2/IRF1/ZDHHC18/STAT5B/EP300/EREG/TLR8/TRIB1/IL1B/CREBBP/GBP5/CLEC7A/SERPINB9/HCK/SEC14L1/ADAM8/SLC15A4/LILRA2/HLA-F/STAT1/NLRC5/EMILIN2/TLR4/NMI/PAK1/ZC3H12A/AP1G1/BIRC3/ZNFX1/NFE2L2/YTHDF3/AIM2/AKIRIN2/PARP9/ITCH/FOXP1/FYN/FBXO38/SIN3A/IL15/TBK1/AHR/NCF1/CARD8/CASP8/XIAP/NOD2/CRK/TRAF3/ARRB2/PAK2/NLRC4/DDX60/TRIM21/F2RL1/RNF185/MAPK3/HTRA1/ARG1/…	197
GO:0050852	BP	GO:0050852	T cell receptor signaling pathway	89/7458	139/18903	3.74E-09	6.37E-07	5.24E-07	NFKBIZ/PTPRC/LCP2/PDE4B/GBP1/PTPRJ/PSEN1/PIK3CD/RC3H1/MAPK1/ZC3H12A/CSK/FYN/BRAF/BTNL8/BTN3A1/BCL10/THEMIS2/FCHO1/PIK3CA/IKBKG/BTN3A2/ELF1/BTN2A1/PRKD2/RIPK2/RELA/RC3H2/PTPN2/TRBC2/DUSP22/SKAP1/KHDRBS1/BTN2A2/BTN3A3/RBCK1/INPP5D/PTPN6/RNF31/THEMIS/CARD11/STK11/ITK/TRGC2/TRAF6/TRAC/KCNN4/CD3G/DENND1B/CD247/CD3E/ZAP70/IKBKB/CD8A/LCK/SPPL3/CD8B/CD3D/MALT1/TRAT1/PRAM1/CACNB3/RFTN1/CD160/UBASH3A/SLA2/…	89
GO:0051056	BP	GO:0051056	regulation of small GTPase mediated signal transduction	170/7458	305/18903	5.08E-09	8.40E-07	6.91E-07	ARHGAP26/BCL6/RABGEF1/PREX1/GABARAP/ARHGAP15/TAGAP/IQSEC1/SIPA1L1/DOCK8/MAP4K4/CDC42SE1/ARHGAP9/SPATA13/AKAP13/NOTCH2/RAF1/RALGAPA2/SHOC2/SIPA1L2/NOTCH1/ARAP1/SOS2/ARHGEF40/RALBP1/FGD3/CUL3/RASGRP4/GMIP/ARHGAP25/CDC42SE2/FLOT1/DENND3/FGD4/RAP1GAP2/ARHGAP30/ARHGAP27/VAV3/DENND1A/SIPA1/ARHGEF11/MFN2/DENND4A/CYTH4/ARAP3/CRK/PSD4/NRG1/ARHGEF18/FBP1/GNA13/MYO9B/KRAS/PLEKHG3/DOCK2/PIK3CG/CYTH1/ARHGAP20…	170
GO:0006887	BP	GO:0006887	exocytosis	200/7458	369/18903	5.20E-09	8.40E-07	6.91E-07	LYN/PLEK/LRRK2/ADGRE2/RABGEF1/FGR/TNFAIP2/PRKCB/GAB2/STX11/STX3/HCK/CD177/PSEN1/RAB11FIP1/PIK3CD/ANXA3/RAB21/LAT2/HLA-F/MYO1G/RALB/GSK3B/NOTCH1/RAB7A/VPS4B/IL4R/RAB3D/LIN7A/PAK1/RAB8B/RAB27A/AP1G1/RAC2/FBXL20/EXOC6/SDCBP/SDC4/BRAF/RAB5A/STXBP2/BLOC1S6/CTBP2/UNC13D/ITGAM/MYH9/STXBP5/RAB12/CCR2/FMR1/CLASP1/NR4A3/VPS18/PIK3CG/STXBP3/MICAL1/ADORA2A/CBL/F2RL1/EXOC8/SMCR8/P2RX7/RAB33B/PDPK1/EXOC3/TMEM1…	200
GO:0016358	BP	GO:0016358	dendrite development	137/7458	237/18903	7.19E-09	1.13E-06	9.32E-07	LRRK2/PTEN/PICALM/CAMK1D/PHACTR1/ASAP1/IQSEC1/EPHB1/SIPA1L1/SEMA4D/PSEN1/RAB21/GSK3B/KLF7/PPP3CA/MEF2A/FYN/GSK3A/CRK/PAFAH1B1/RERE/FMR1/MAPK6/PAK2/RAPGEF2/CPEB3/DISC1/HECW2/MECP2/SCARF1/STRN/KIDINS220/C21orf91/NCK2/NEURL1/ARF4/CUX1/CRTC1/ABI1/PARP6/PPP1R9B/SEZ6/STK11/EPHB2/MFSD2A/SRGAP2/DTNBP1/FSTL4/SS18L1/GRIP1/ACTR2/CD3E/ANKRD27/LRP8/GORASP1/DVL1/ADGRB3/FBXW8/TAOK2/SULT4A1/PRMT3/PDLIM5/CELSR2/C…	137
GO:0099518	BP	GO:0099518	vesicle cytoskeletal trafficking	52/7458	71/18903	7.58E-09	1.14E-06	9.40E-07	NDEL1/KIF13A/MYO1G/NDE1/MYO1F/MYO7B/BLOC1S6/CCDC186/AP3S2/PAFAH1B1/ACTN4/PRKCZ/MYO5A/AP3B1/TRAK1/F8A1/BLOC1S4/RAB1A/FYCO1/STK11/DTNBP1/KIF3B/TRAK2/MYO1B/AP3B2/BORCS5/F8A3/RASGRP1/TANC2/AP3D1/DYNC1H1/KIF3A/MYO19/MYO5B/MYO1D/CNIH2/TRIM46/KIF1C/DYNC1I1/FBXW11/MYO15A/MAP2/BLOC1S5/BLOC1S3/MYO1E/MYO5C/HAP1/KIF1A/CLN3/MYO1A/KIF5A/PPFIA2	52
GO:0046631	BP	GO:0046631	alpha-beta T cell activation	106/7458	174/18903	7.61E-09	1.14E-06	9.40E-07	NFKBIZ/BCL6/PTPRC/CD55/NLRP3/BCL3/IRF1/STAT3/IL18R1/JAK3/IL2RG/JUNB/RELB/ZBTB16/RC3H1/IL4R/ZC3H12A/RARA/ITCH/JAK2/FOXP1/STAT6/ZFPM1/BRAF/TCIRG1/RSAD2/IL15/TYK2/FUT7/PRR7/SASH3/ZBTB7B/CCR2/IL6R/PRKCZ/DOCK2/IL18/ADORA2A/AP3B1/ELF4/RIPK2/TGFBR2/BCL2/PTGER4/RC3H2/SOCS1/CLEC4A/TRBC2/MTOR/AGER/WDFY4/BCL11B/SH3RF1/SYK/IL2RA/CRTAM/CARD11/RASAL3/ITPKB/IL27/CRACR2A/ITK/TRAC/ENTPD7/CD274/CD3G/RORA/TNFSF8/AR…	106
GO:0044782	BP	GO:0044782	cilium organization	209/7458	391/18903	1.08E-08	1.58E-06	1.30E-06	LIMK2/RILPL2/SNX10/ASAP1/NEDD9/ALPK1/UBE2B/EHD1/ACTR3/SCLT1/SYNE2/RP2/GSK3B/NOTCH1/CYLD/CSNK1D/CEP19/TPGS1/MAK/SPATA6/RPGR/BBIP1/PPP1R35/TBC1D7/RFX2/KIF27/DISC1/TTC39C/AVIL/TTLL3/POC1B/ATG3/C2CD3/NEURL1/ARF4/KCNQ1/ATP6V1D/MARK4/B9D2/CEP350/CEP120/TCHP/CEP135/TBC1D30/GBF1/RFX3/SPAG1/TTBK2/DNAAF1/TRAF3IP1/CATIP/EHD4/CC2D2B/CEP162/ABLIM3/DNAH17/ATMIN/CEP83/DNAH1/ATP6V0D1/KIF3B/KIAA0586/CDC14A/CEP97/…	209
GO:0006473	BP	GO:0006473	protein acetylation	133/7458	230/18903	1.15E-08	1.65E-06	1.36E-06	NCOA1/EP300/CREBBP/MSL1/KAT6A/MSL3/PHF20L1/GSK3B/DIP2B/TAF10/MLLT1/SIN3A/ATXN7L3/KANSL1/DDX3X/KAT8/JADE2/BRD7/ING3/JADE1/TAF7/MSL2/EPC2/SUPT20H/CRTC2/ESCO1/MECP2/PWWP2A/TAF1/NCOA3/FOXO1/KAT2B/TADA2B/KAT6B/ATXN7/NFYC/NFYA/SIRT1/BRD1/CTCF/LDB1/TRRAP/SMAD4/BRPF3/GLYR1/SRCAP/SPHK1/TAOK1/ERCC6/SF3B1/GTF2B/PWWP2B/AUTS2/MCM3AP/PRKAA1/KAT7/MRGBP/TAF4/TERF2IP/SMARCA5/TAF12/BRD8/KMT2E/MBTD1/PAXIP1/MYBBP1A/…	133
GO:0051607	BP	GO:0051607	defense response to virus	168/7458	304/18903	1.42E-08	1.99E-06	1.64E-06	TNFAIP3/IFITM2/ITGAX/TLR2/PTPRC/USP15/MX2/LYST/IFITM1/ISG20/TANK/IRF1/DDX60L/APOBEC3A/MYD88/GBP1/TLR8/IL1B/SEC14L1/TRIM22/STAT1/IFIH1/NLRC5/IRF9/NLRP1/ZC3H12A/TRIM25/IFNGR2/ATG7/BIRC3/ZNFX1/TRIM8/AIM2/PARP9/ITCH/IRF2/SERINC3/IFIT3/RNASE2/SIN3A/RSAD2/IL15/NT5C3A/TBK1/CARD8/UNC13D/IFITM3/DNAJC3/TRAF3/SENP7/BECN1/DDX60/CHMP3/TRIM21/F2RL1/CRCP/RNF185/HTRA1/DTX3L/RELA/HERC5/BCL2/EIF2AK2/RNASEL/ADAR/ZC…	168
GO:0018205	BP	GO:0018205	peptidyl-lysine modification	219/7458	414/18903	1.52E-08	2.09E-06	1.72E-06	NCOA1/BOD1L1/TET2/EP300/ARID4B/CREBBP/MSL1/MDM2/KAT6A/KMT2C/MSL3/PHF20L1/IFIH1/DIP2B/TAF10/JARID2/HDAC4/JMJD6/GNL3L/CBX4/MLLT1/BRD4/SUPT6H/PIAS1/SIN3A/ATXN7L3/KMT2D/KANSL1/SIRT7/KAT8/JADE2/KDM6A/KMT2B/SENP6/BRD7/ING3/JADE1/RLF/TAF7/TET3/DOT1L/SENP7/MSL2/ZMIZ1/NCOA6/EPC2/HDAC7/SUPT20H/CRTC2/ESCO1/MECP2/NSD1/PWWP2A/TAF1/NCOA3/KAT2B/RANBP2/TADA2B/KAT6B/SLF1/SETD1B/RELA/ATXN7/ZNF335/KMT5B/SETD2/NFYC/…	219
GO:0007254	BP	GO:0007254	JNK cascade	104/7458	172/18903	1.85E-08	2.47E-06	2.03E-06	LRRK2/NFKB1/RASSF2/MYD88/EPHB1/MAP4K4/TRIB1/IL1B/MAP3K5/SIRPA/PTK2B/HIPK3/RB1CC1/TLR4/CYLD/MAP2K4/IGF1R/MDFIC/ITCH/PINK1/SH2D3C/SDCBP/PJA2/IRAK4/GPS2/NCF1/XIAP/NOD2/CRK/PAFAH1B1/TRAF3/RIPK1/STK3/TAOK3/MAP3K11/TRAF1/MAPK8IP3/F2RL1/MAP3K12/NAIP/RIPK2/SH2D3A/SMAD3/PTGER4/PLCB1/IRAK1/DUSP22/AGER/MAP2K7/TAOK1/SH3RF1/ERCC6/MAP3K10/HIPK2/CD27/CRACR2A/TRAF6/MAPKBP1/CARD9/TLR7/AXIN1/TIRAP/ULK4/MAPK9/DAXX/…	104
GO:0140546	BP	GO:0140546	defense response to symbiont	168/7458	305/18903	1.94E-08	2.47E-06	2.03E-06	TNFAIP3/IFITM2/ITGAX/TLR2/PTPRC/USP15/MX2/LYST/IFITM1/ISG20/TANK/IRF1/DDX60L/APOBEC3A/MYD88/GBP1/TLR8/IL1B/SEC14L1/TRIM22/STAT1/IFIH1/NLRC5/IRF9/NLRP1/ZC3H12A/TRIM25/IFNGR2/ATG7/BIRC3/ZNFX1/TRIM8/AIM2/PARP9/ITCH/IRF2/SERINC3/IFIT3/RNASE2/SIN3A/RSAD2/IL15/NT5C3A/TBK1/CARD8/UNC13D/IFITM3/DNAJC3/TRAF3/SENP7/BECN1/DDX60/CHMP3/TRIM21/F2RL1/CRCP/RNF185/HTRA1/DTX3L/RELA/HERC5/BCL2/EIF2AK2/RNASEL/ADAR/ZC…	168
GO:0000209	BP	GO:0000209	protein polyubiquitination	140/7458	246/18903	1.95E-08	2.47E-06	2.03E-06	TNFAIP3/UBE2R2/UBE2D1/GABARAP/RNF19B/ARIH1/UBE2B/RNF144B/PELI1/UBE2J1/TRIM22/MDM2/RC3H1/PELI2/CUL3/NMI/WWP2/UBE2H/ITCH/NPEPPS/AREL1/RFFL/FBXO38/RNF166/DDX3X/GPS2/RNF146/TRIP12/XIAP/NOD2/MGRN1/TRAF3/UBE4B/CDC34/RMND5A/CHFR/TRAF1/UBR5/HECW2/CBL/TRIM21/TAF1/RNF185/UBE2W/ZNRF2/DTX3L/LNPEP/ZFP91/UBE4A/TNKS/UBE2D3/TRIM14/UBE2V1/BCL2/SMURF1/RC3H2/RNF111/TOPORS/TRIM5/RNF135/RNF187/UBE2Q1/PELI3/TRIM27/AMB…	140
GO:0031098	BP	GO:0031098	stress-activated protein kinase signaling cascade	140/7458	246/18903	1.95E-08	2.47E-06	2.03E-06	LYN/LRRK2/DUSP1/NFKB1/RASSF2/MYD88/EPHB1/MAPKAPK2/MAP4K4/TRIB1/IL1B/MAP3K5/MAP3K3/MAPK14/SIRPA/PTK2B/MAP2K3/HIPK3/RB1CC1/TLR4/MAPK1/FAS/ZC3H12A/CYLD/MAP2K2/MAP2K4/IGF1R/MDFIC/ITCH/PINK1/SH2D3C/SDCBP/PJA2/IRAK4/RNF13/GPS2/NCF1/XIAP/VEGFA/NOD2/RELL1/CRK/PAFAH1B1/TRAF3/RIPK1/NBR1/STK3/TAOK3/MAP3K11/TRAF1/MAPK8IP3/F2RL1/MAP3K12/ZFP36/FOXO1/NAIP/MAPK3/CCM2/RIPK2/SH2D3A/SMAD3/PTGER4/EIF2AK2/CCDC88C/PLC…	140
GO:0016575	BP	GO:0016575	histone deacetylation	68/7458	102/18903	2.35E-08	2.90E-06	2.39E-06	LRRK2/BCL6/MBD2/TBL1X/MSL3/HDAC4/JDP2/NIPBL/MIER1/PINK1/GATAD2A/SIN3A/TRERF1/SIRT7/VEGFA/CHD3/ZBTB7B/RCOR1/BAZ2A/HDAC7/KDM5A/HDAC5/GATAD2B/PRKD2/AKAP8/SIRT1/AKAP8L/MTA2/PRDM5/PER2/SAP30BP/HDAC9/HOPX/ELK4/SREBF1/SMARCA5/SIN3B/MTA1/SKI/CHD4/EOMES/DR1/MIER2/SUDS3/SPHK2/CTBP1/MAPK8/UCN/HDAC8/BRMS1L/HDAC6/YEATS2/RCOR3/MBD3/C6orf89/PRKD1/HDAC11/WDR5/REST/SIRT6/BRMS1/ZNF541/FOXP3/TADA2A/RBM14/TBL1XR1/SG…	68
GO:0001819	BP	GO:0001819	positive regulation of cytokine production	251/7458	486/18903	2.38E-08	2.90E-06	2.39E-06	MNDA/SORL1/CLEC4E/LRRK2/CEBPB/PTGS2/TLR2/PTPRC/SLC11A1/FGR/CD55/IRAK3/FFAR2/NLRP3/BCL3/IRF1/C5AR1/PDE4B/MEFV/IL17RA/STAT5B/MYD88/MAPKAPK2/EREG/TLR8/PELI1/OSM/IL1B/STAT3/IL18R1/GBP5/CLEC7A/CD46/PTPRJ/LILRA5/MAPK14/PSEN1/ADAM8/PIK3CD/MBP/TLR5/LILRA2/TLR1/LTB/HLA-F/CYP1B1/STAT1/IFIH1/IL1R1/IL1RAP/HIF1A/TLR4/NLRP1/NFAM1/IL4R/HPSE/ADAM17/ALOX15B/CCDC88B/FLOT1/RARA/AIM2/AKIRIN2/THBS1/JAK2/FOXP1/POU2F2/…	251
GO:0030705	BP	GO:0030705	cytoskeleton-dependent intracellular transport	121/7458	208/18903	3.24E-08	3.87E-06	3.19E-06	AGTPBP1/NDEL1/FLOT2/RAB21/SYNE2/KIF13A/MYO1G/HIF1A/SUN2/CCDC88B/ARL8A/NDE1/MYO1F/MYO7B/BICD2/MAK/SPG11/BLOC1S6/KIF1B/HOOK2/RPGR/CCDC186/AP3S2/PAFAH1B1/ACTN4/TUBA1A/PRKCZ/MYO5A/MAPK8IP3/AP3B1/TRAK1/F8A1/HOOK3/RHOT1/CCDC88C/BLOC1S4/RAB1A/SPG7/SPAST/BORCS8/MYO10/FYCO1/STK11/TRAF3IP1/DTNBP1/KIF3B/TRAK2/OPA1/WDR35/TERF2/MYO1B/AP3B2/BORCS5/PURA/TTC21A/F8A3/RASGRP1/WDPCP/IFT80/TANC2/AP3D1/DYNC1H1/KIF3A/…	121
GO:0043123	BP	GO:0043123	positive regulation of I-kappaB kinase/NF-kappaB signaling	111/7458	189/18903	5.86E-08	6.88E-06	5.66E-06	LITAF/S100A12/TNFSF10/MYD88/ALPK1/PRKCB/PELI1/IL1B/CFLAR/CLEC7A/AKAP13/SECTM1/MAP3K3/TRIM22/S100A4/PELI2/TLR4/C18orf32/TRIM25/BIRC3/TRIM8/SHISA5/WLS/MIER1/PINK1/BRD4/FYN/TLR6/PRKCE/TBK1/IRAK4/CASP8/BCL10/NOD2/CLEC4D/REL/TAB2/RIPK1/CANT1/PPM1A/TRIM21/F2RL1/IKBKG/APOL3/TNIP2/TNFRSF10B/CHUK/RIPK2/RELA/SLC44A2/TRIM14/UBE2V1/CARD16/PIM2/TRIM5/TICAM1/TIFA/MAP3K14/IKBKE/TAB3/IRAK1/TICAM2/TRIM27/RBCK1/SL…	111
GO:0008361	BP	GO:0008361	regulation of cell size	108/7458	183/18903	6.18E-08	7.13E-06	5.86E-06	PLEK/PTEN/SLC12A6/NDEL1/SEMA4D/MTPN/IFRD1/RAB21/GSK3B/DIP2B/RB1CC1/SLC12A9/RAP1GAP2/SEMA6B/VAV3/SIN3A/ULK1/VEGFA/MACF1/PAFAH1B1/WDTC1/SRF/TTL/DISC1/RAC1/ADNP/CREB1/VAV1/P2RX7/SMURF1/LIMK1/MTOR/ZFYVE27/AKT3/SHTN1/SEMA3C/PRR16/EDN1/GDI1/RNF6/RUFY3/KCNN4/KDM1A/FSTL4/SEMA4B/TSC1/EFNA5/SEMA3E/CLCN3/RPTOR/KEL/RARG/DNM2/RTN4/MEGF8/MSN/DEPTOR/DCC/SEMA3B/SEMA6C/SEMA3A/ULK2/CLCN6/DRAXIN/UCN/SLIT1/TRIM46/LR…	108
GO:0051403	BP	GO:0051403	stress-activated MAPK cascade	135/7458	239/18903	6.42E-08	7.27E-06	5.98E-06	LRRK2/DUSP1/NFKB1/RASSF2/MYD88/EPHB1/MAPKAPK2/MAP4K4/TRIB1/IL1B/MAP3K5/MAP3K3/MAPK14/SIRPA/PTK2B/MAP2K3/HIPK3/RB1CC1/TLR4/MAPK1/FAS/ZC3H12A/CYLD/MAP2K2/MAP2K4/IGF1R/MDFIC/ITCH/PINK1/SH2D3C/SDCBP/PJA2/IRAK4/GPS2/NCF1/XIAP/VEGFA/NOD2/RELL1/CRK/PAFAH1B1/TRAF3/RIPK1/NBR1/STK3/TAOK3/MAP3K11/TRAF1/MAPK8IP3/F2RL1/MAP3K12/ZFP36/FOXO1/NAIP/MAPK3/CCM2/RIPK2/SH2D3A/SMAD3/PTGER4/EIF2AK2/PLCB1/IRAK1/DUSP22/PD…	135
GO:0045088	BP	GO:0045088	regulation of innate immune response	135/7458	240/18903	8.99E-08	1.00E-05	8.24E-06	MNDA/TNFAIP3/LYN/USP15/FGR/IRAK3/CR1/FFAR2/FPR2/IRF1/ZDHHC18/STAT5B/EP300/EREG/TLR8/CREBBP/GBP5/CLEC7A/SERPINB9/HCK/ADAM8/SLC15A4/LILRA2/HLA-F/NLRC5/TLR4/NMI/PAK1/AP1G1/BIRC3/ZNFX1/NFE2L2/YTHDF3/AIM2/AKIRIN2/PARP9/FYN/SIN3A/TBK1/NCF1/CASP8/XIAP/NOD2/CRK/ARRB2/PAK2/NLRC4/TRIM21/RNF185/ARG1/TRAFD1/VAV1/ADAR/PSPC1/SOCS1/PRKDC/TRIM5/ZBP1/RNF135/PTPN2/IKBKE/KLRD1/FCN1/SRC/PTPN6/MED1/SYK/TRIM41/CRTAM/T…	135
GO:0016241	BP	GO:0016241	regulation of macroautophagy	96/7458	160/18903	1.09E-07	1.19E-05	9.82E-06	LRRK2/C9orf72/TOM1/ATP6V0C/ATG2A/RALB/ERN1/HIF1A/SH3GLB1/WAC/SPTLC2/ATP6V1A/PINK1/PRKACA/TBK1/ULK1/GNAI3/SMG1/NOD2/VPS13D/SEC22B/AKT1/BECN1/PIK3CA/SPTLC1/TECPR1/ATP6V1B2/IKBKG/UVRAG/MAPK3/RIPK2/EXOC8/SMCR8/SUPT5H/SIRT1/PIK3C3/VPS26B/CALCOCO2/MTOR/PAFAH1B2/ATP6V1D/UBQLN2/ATP6V1E2/AMBRA1/TBC1D25/PIK3R4/RNF31/RNF41/PIP4K2A/ATP6V1C1/SESN2/FYCO1/TMEM39A/TSC2/MTM1/PIP4K2B/ATP6V0A2/WDR45/RUFY4/ATP6V0D1/…	96
GO:0045580	BP	GO:0045580	regulation of T cell differentiation	105/7458	179/18903	1.44E-07	1.50E-05	1.24E-05	NFKBIZ/BCL6/PTPRC/CR1/NLRP3/IRF1/STAT5B/FOXO3/JAK3/CD46/IL2RG/ADAM8/JUNB/SMARCD3/ZBTB16/SOS2/RC3H1/VNN1/EGR3/IL4R/ZC3H12A/RARA/ARID1A/BRAF/NRARP/IL15/SASH3/BRD7/ZBTB7B/CCR2/ARID1B/SMARCC2/PRKCZ/ZMIZ1/IL18/SMARCD2/RHOH/AP3B1/RIPK2/TGFBR2/SLC46A2/HLA-DOA/RC3H2/SOCS1/SMARCC1/SMARCA2/PTPN2/AMBRA1/ZBTB1/BTN2A2/SH3RF1/SYK/IL2RA/CRTAM/SOS1/CARD11/LAG3/ITPKB/CD27/ZEB1/IL27/LILRB2/TBX21/PHF10/ZAP70/SART1/…	105
GO:0060560	BP	GO:0060560	developmental growth involved in morphogenesis	131/7458	233/18903	1.44E-07	1.50E-05	1.24E-05	C9orf72/SPAG9/NIN/AREG/NDEL1/SEMA4D/ITGA4/IFRD1/RAB21/GSK3B/DIP2B/NOTCH1/USP9X/FMN1/SEMA6B/SIN3A/SPG11/ULK1/VEGFA/CXCR4/MACF1/PAFAH1B1/BIN3/PRKCZ/SRF/TTL/DISC1/EXT1/IQGAP1/ADNP/TGFBR2/SMURF1/LIMK1/ALCAM/CPNE5/MED12/KDM5B/ZFYVE27/PPP3CB/SHTN1/SEMA3C/MED1/EDN1/AUTS2/GDI1/STK11/PLAA/RNF6/RUFY3/FSTL4/CYFIP2/SEMA4B/DVL1/EFNA5/NLGN3/SEMA3E/EPB41L5/RARG/DNM2/CPNE1/RTN4/MAGI2/MEGF8/DCC/SEMA3B/RNF157/SEMA…	131
GO:0045619	BP	GO:0045619	regulation of lymphocyte differentiation	120/7458	210/18903	1.44E-07	1.50E-05	1.24E-05	NFKBIZ/BCL6/PTPRC/CR1/NLRP3/IRF1/STAT5B/FOXO3/JAK3/CD46/IL2RG/ADAM8/JUNB/SMARCD3/ZBTB16/SOS2/RC3H1/VNN1/EGR3/NFAM1/IL4R/ZC3H12A/RARA/ARID1A/BRAF/NRARP/IL15/SASH3/BRD7/ZBTB7B/CCR2/ARID1B/SMARCC2/PRKCZ/ZMIZ1/IL18/SMARCD2/RHOH/AP3B1/RIPK2/IL10/TGFBR2/SLC46A2/HLA-DOA/RC3H2/SOCS1/SMARCC1/SMARCA2/PRKDC/PTPN2/IKZF3/AMBRA1/ZBTB1/BTN2A2/PGLYRP1/INPP5D/PTPN6/SH3RF1/RNF41/SYK/IL2RA/CRTAM/SOS1/CARD11/LAG3/IT…	120
GO:0031056	BP	GO:0031056	regulation of histone modification	103/7458	175/18903	1.49E-07	1.53E-05	1.26E-05	LRRK2/BCL6/UBE2B/JARID2/JDP2/NIPBL/PINK1/BRD4/SUPT6H/SIN3A/KANSL1/KAT8/TRIP12/VEGFA/BRD7/ZBTB7B/TAF7/UBR5/KDM5A/MECP2/NSD1/PWWP2A/TADA2B/PRKD2/ZNF335/AKAP8/NFYC/NFYA/SIRT1/AKAP8L/CTCF/CDK9/SMAD4/GLYR1/SAP30BP/PAX5/ERCC6/SF3B1/EHMT1/PWWP2B/AUTS2/MLLT6/SETD7/SREBF1/KAT7/KDM4A/KDM1A/SMARCA5/RNF20/KMT2E/PAXIP1/MYBBP1A/HCFC1/WBP2/KANSL3/PAXBP1/SKI/ZNF274/KDM3A/PHF20/KDM4C/PARG/MUC1/ARRB1/SART3/DR1/ZMP…	103
GO:0032535	BP	GO:0032535	regulation of cellular component size	193/7458	367/18903	1.86E-07	1.88E-05	1.55E-05	PLEK/PTEN/CDC42EP3/SSH2/PICALM/SLC12A6/DAAM2/NDEL1/SEMA4D/RICTOR/HCK/VASP/MTPN/PTK2B/PRKCD/IFRD1/RAB21/HCLS1/GSK3B/DIP2B/RB1CC1/SLC12A9/SVIL/MYADM/PPP1R15A/RAP1GAP2/FMN1/SEMA6B/VAV3/FCHSD2/PLEKHG2/RAB5A/PRKCE/SIN3A/ULK1/VEGFA/MACF1/PAFAH1B1/WAS/WDTC1/SRF/SSH1/TTL/PIK3CA/DISC1/CHMP3/FLII/F2RL1/RAB22A/TMOD3/RAC1/ADNP/ADD3/AVIL/CREB1/VAV1/P2RX7/TMOD1/SMURF1/LIMK1/NCK2/RIN3/MTOR/ZFYVE27/GBA2/AKT3/SHT…	193
GO:0043087	BP	GO:0043087	regulation of GTPase activity	197/7458	376/18903	1.98E-07	1.96E-05	1.61E-05	PLXNC1/LRRK2/BCL6/PREX1/PICALM/ARHGAP15/C9orf72/ASAP1/NEDD9/IQSEC1/SIPA1L1/DOCK8/MAP4K4/ARHGAP9/NDEL1/SEMA4D/SBF2/RICTOR/TBC1D1/PTK2B/RALGAPA2/GSK3B/SIPA1L2/ARAP1/SOS2/RALBP1/FGD3/RASGRP4/GMIP/ARHGAP25/TBC1D14/DOCK11/RGS14/SLC27A4/FGD4/RAP1GAP2/BCAS3/ARHGAP27/CCL20/VAV3/RABGAP1L/RGL4/TBC1D8/SIPA1/RAPGEF6/ARAP3/TBC1D7/ADAP1/CRK/PAFAH1B1/ARRB2/RASGRP2/RAPGEF2/TBC1D15/TBC1D22A/TBC1D10C/IQGAP1/F2RL1/…	197
GO:0045860	BP	GO:0045860	positive regulation of protein kinase activity	217/7458	420/18903	2.00E-07	1.96E-05	1.61E-05	ACSL1/LRRK2/PTPRC/S100A12/SLC11A1/LCP2/OSBPL8/RASSF2/NEDD9/EREG/IL1B/AREG/RICTOR/MAP3K5/AKAP13/CAMKK2/LILRA5/PSEN1/ADAM8/FLT3/PTK2B/PRKCD/MAP2K3/RALB/PIK3R5/CCND3/MOB3A/MARK2/ERN1/FBXW7/TLR4/PAK1/STK4/ADAM17/CCNY/CSK/FCGR1A/CAB39/SYAP1/MAP2K2/THBS1/JAK2/PINK1/ATP2B4/TLR6/SDC4/DDX3X/NCF1/CASS4/VEGFA/NOD2/TAB2/TGFA/NRG1/IL6R/CCNK/STK3/AKT1/PAK2/RAPGEF2/TAOK3/PRKCZ/MAP3K11/IL18/PIK3CG/PIK3CA/IQGAP1/…	217
GO:0016050	BP	GO:0016050	vesicle organization	186/7458	353/18903	2.59E-07	2.49E-05	2.05E-05	RNASEK/PICALM/LYST/SNX10/TOM1/STX11/STX3/AGFG1/ATP6V0C/TMCC1/UBAP1/KIF13A/DYSF/KCNE1/RAB7A/CUL3/VPS4B/VPS13B/RAB8B/TRAPPC5/VPS8/RAB27A/AP1G1/CSNK1D/ATP6V1A/VAV3/VPS37B/VTI1A/SDCBP/SDC4/TMEM127/SPG11/TRAPPC10/BLOC1S6/ARFGAP3/HOOK2/GNAI3/SAMD9/AP3S2/STX16/PLEKHM1/PAFAH1B1/TRAPPC9/STX10/RFX2/OSBP/SEC22B/VPS18/CHMP2B/CHMP3/SORT1/AP3B1/PLEKHF2/UVRAG/RAB22A/MYO18A/TMF1/HOOK3/CREB1/SEC24A/TRAPPC8/EXOC8/…	186
GO:0006476	BP	GO:0006476	protein deacetylation	76/7458	122/18903	2.68E-07	2.55E-05	2.10E-05	LRRK2/BCL6/MBD2/EP300/TBL1X/MSL3/DYRK1A/FRY/HDAC4/JDP2/NIPBL/MIER1/PINK1/GATAD2A/SIN3A/TRERF1/SIRT7/VEGFA/CHD3/ZBTB7B/RCOR1/BAZ2A/HDAC7/KDM5A/HDAC5/GATAD2B/PRKD2/AKAP8/SIRT1/AKAP8L/MTA2/PRDM5/PER2/SAP30BP/HDAC9/HOPX/ELK4/SIRT5/SREBF1/PRKAA1/SMARCA5/SIN3B/MTA1/SKI/CHD4/EOMES/DR1/MIER2/SUDS3/SPHK2/CTBP1/MAPK8/UCN/HDAC8/BRMS1L/HDAC6/YEATS2/RCOR3/MBD3/CCAR2/FLNA/C6orf89/PRKD1/HDAC11/WDR5/MAPT/REST/SI…	76
GO:0051656	BP	GO:0051656	establishment of organelle localization	224/7458	437/18903	2.85E-07	2.67E-05	2.19E-05	LYN/LRRK2/LIMK2/ADGRE2/RABGEF1/PICALM/FGR/UBE2B/GAB2/LMNB1/AGTPBP1/NDEL1/PSEN1/PIK3CD/ITGA4/SYNE2/KIF13A/LAT2/MYO1G/CDK5RAP2/RAB7A/CUL3/HIF1A/SUN2/VPS4B/IL4R/LIN7A/TRAPPC5/RAB27A/RAC2/YWHAZ/NDE1/CSNK1D/CEP19/UBXN2B/MYO1F/MYO7B/EXOC6/PINK1/BICD2/SDCBP/SDC4/TCIRG1/STXBP2/SPG11/TRAPPC10/BLOC1S6/CLMN/ARFGAP3/UNC13D/CCDC186/AP3S2/MYH9/PAFAH1B1/TRAPPC9/ACTN4/CLASP1/SYNE3/NR4A3/BECN1/PRKCZ/MYO5A/PIK3CG/…	224
GO:0048588	BP	GO:0048588	developmental cell growth	128/7458	229/18903	3.09E-07	2.86E-05	2.35E-05	C9orf72/SPAG9/NIN/NDEL1/SEMA4D/AKAP13/ITGA4/IFRD1/RAB21/GSK3B/DIP2B/RGS2/CTDP1/MAP2K4/USP9X/SEMA6B/FOXP1/SIN3A/SPG11/GSK3A/KMT2D/ULK1/VEGFA/CXCR4/MACF1/PAFAH1B1/G6PD/PRKCZ/SRF/TTL/DISC1/EXT1/IQGAP1/ADNP/TGFBR2/SMURF1/LIMK1/ALCAM/CPNE5/ZFYVE27/PPP3CB/SHTN1/SEMA3C/EDN1/AUTS2/GDI1/STK11/PLAA/RNF6/RUFY3/FSTL4/CYFIP2/SEMA4B/DVL1/EFNA5/NLGN3/SEMA3E/PDLIM5/RARG/DNM2/MEX3C/CPNE1/RTN4/MEGF8/DCC/SEMA3B/RNF…	128
GO:0044089	BP	GO:0044089	positive regulation of cellular component biogenesis	251/7458	498/18903	3.43E-07	3.12E-05	2.57E-05	PLEK/CDC42EP3/LCP1/ASAP1/MYD88/EPHB1/MAP4K4/ACTR3/NDEL1/SEMA4D/GBP5/RICTOR/ROCK1/CLEC7A/PTPRJ/HCK/FNIP1/VASP/PTK2B/ATG2A/RHOQ/PXN/RALB/CDK5RAP2/GSK3B/ARAP1/RAB7A/IL1RAP/TLR4/VPS4B/SH3GLB1/PAK1/DOCK11/FLOT1/RAC2/GNL3L/PAN3/APC/BCAS3/PPM1F/FMN1/PINK1/FCHSD2/TLR6/NEK7/SDCBP/SDC4/CLIP1/AKIRIN1/BRAF/PRKCE/SIN3A/ULK1/DDX3X/VEGFA/PPP1R35/PLEKHM1/BID/NRG1/FMR1/CLASP1/CDC34/BECN1/BCL2L11/SRF/PIK3CA/SLAIN2…	251
GO:0033674	BP	GO:0033674	positive regulation of kinase activity	250/7458	496/18903	3.61E-07	3.24E-05	2.66E-05	LYN/ACSL1/LRRK2/PTPRC/S100A12/SLC11A1/FGR/LCP2/NBN/OSBPL8/RASSF2/NEDD9/EPHB1/EREG/IL1B/AREG/RICTOR/MAP3K5/AKAP13/CAMKK2/LILRA5/PSEN1/ADAM8/FLT3/PTK2B/PRKCD/MAP2K3/RALB/PIK3R5/CCND3/MOB3A/MARK2/ERN1/FBXW7/TLR4/PAK1/STK4/ADAM17/CCNY/CSK/FCGR1A/CAB39/SYAP1/MAP2K2/IGF1R/THBS1/VAV3/JAK2/PINK1/ATP2B4/TLR6/SDC4/LMTK2/DDX3X/NCF1/CASS4/VEGFA/BCL10/NOD2/TAB2/TGFA/NRG1/IL6R/CCNK/STK3/AKT1/PAK2/RAPGEF2/TAOK3…	250
GO:0043547	BP	GO:0043547	positive regulation of GTPase activity	153/7458	283/18903	3.88E-07	3.43E-05	2.82E-05	PREX1/PICALM/C9orf72/ASAP1/NEDD9/IQSEC1/SIPA1L1/DOCK8/MAP4K4/NDEL1/SEMA4D/TBC1D1/PTK2B/RALGAPA2/GSK3B/SIPA1L2/ARAP1/SOS2/RALBP1/RASGRP4/GMIP/ARHGAP25/TBC1D14/DOCK11/RGS14/SLC27A4/RAP1GAP2/BCAS3/ARHGAP27/CCL20/RABGAP1L/RGL4/TBC1D8/SIPA1/RAPGEF6/ARAP3/TBC1D7/ADAP1/CRK/RASGRP2/RAPGEF2/TBC1D15/TBC1D22A/TBC1D10C/F2RL1/ARHGAP24/TBC1D5/TBC1D16/RALGDS/VAV1/SMCR8/TBC1D2/RIC1/TIAM2/SNX13/AGAP2/TBC1D10B/RAS…	153
GO:0099504	BP	GO:0099504	synaptic vesicle cycle	110/7458	192/18903	3.93E-07	3.43E-05	2.82E-05	LRRK2/PTEN/PICALM/PRKCB/STX11/STX3/ROCK1/PSEN1/GSK3B/AMPH/FBXL20/BRAF/RAB5A/BLOC1S6/CTBP2/AP3S2/FCHO2/STXBP5/FMR1/GAK/VPS18/GRIPAP1/ADORA2A/BTBD9/AP3B1/GIT2/P2RX7/P2RX1/PPP3CB/SYN2/SNAP23/DGKQ/P2RY1/SLC4A8/PLAA/VAMP2/RAP1A/DNAJC5/SYNJ1/CASK/DTNBP1/SYNJ2/DVL1/NLGN3/CLCN3/AP3B2/PIP5K1C/DNM2/BTBD8/PLD2/TOR1A/AP3D1/SYP/SYN3/SCRIB/CDK5R1/STX1B/STON1/CADPS/DNM3/RAB27B/RIMS1/CACNB2/ERC2/NLGN1/CACNB4/RIM…	110
GO:0043405	BP	GO:0043405	regulation of MAP kinase activity	107/7458	186/18903	4.26E-07	3.67E-05	3.02E-05	LYN/SORL1/LRRK2/PTPRC/DUSP1/S100A12/IRAK3/TRIB1/IL1B/MAP3K5/PTPRJ/AKAP13/PSEN1/ADAM8/FLT3/PTK2B/PRKCD/HIPK3/RGS2/PIK3R5/ERN1/TLR4/PAK1/RGS14/CSK/THBS1/TLR6/STK38/VEGFA/NOD2/TGFA/TAOK3/MAP3K11/PIK3CG/HMGCR/KSR1/MAP3K12/INPP5K/P2RX7/HGS/IRAK1/CDK12/NF1/PDCD10/AGER/MAP2K6/SRC/MAP2K7/PTPN6/SYK/INSR/EDN1/SOS1/MAP3K10/TRAF6/PIK3CB/DTNBP1/AXIN1/PDE5A/DVL3/PAQR3/RASGRP1/PTPN1/PDCD4/DUSP16/PDGFD/IL34/TENM…	107
GO:0099111	BP	GO:0099111	microtubule-based transport	118/7458	209/18903	4.36E-07	3.71E-05	3.05E-05	AGTPBP1/NDEL1/FLOT2/RAB21/SYNE2/KIF13A/HIF1A/ARL8A/NDE1/BICD2/ROPN1L/MAK/SPG11/BLOC1S6/KIF1B/RPGR/AP3S2/PAFAH1B1/KIF27/PRKCZ/MAPK8IP3/AP3B1/TRAK1/RHOT1/BLOC1S4/RAB1A/SPG7/SPAST/BORCS8/RFX3/FYCO1/STK11/DNAAF1/TRAF3IP1/DTNBP1/DNAH1/KIF3B/TRAK2/OPA1/WDR35/TERF2/CFAP45/AP3B2/BORCS5/PURA/TTC21A/RASGRP1/STK36/WDPCP/IFT80/CFAP54/AP3D1/DNAH9/DYNC1H1/CCDC40/KIF3A/WASF1/DYNC2H1/SPAG6/TTC26/DNAH11/IFT140/TT…	118
GO:1990138	BP	GO:1990138	neuron projection extension	100/7458	172/18903	5.07E-07	4.26E-05	3.50E-05	C9orf72/SPAG9/NDEL1/SEMA4D/ITGA4/IFRD1/RAB21/GSK3B/DIP2B/USP9X/SEMA6B/SIN3A/SPG11/ULK1/VEGFA/CXCR4/MACF1/PAFAH1B1/PRKCZ/SRF/TTL/DISC1/IQGAP1/ADNP/SMURF1/LIMK1/ALCAM/CPNE5/ZFYVE27/PPP3CB/SHTN1/SEMA3C/EDN1/AUTS2/GDI1/STK11/PLAA/RNF6/RUFY3/CYFIP2/SEMA4B/DVL1/NLGN3/SEMA3E/DNM2/CPNE1/RTN4/MEGF8/SEMA3B/RNF157/SEMA6C/SEMA3A/IMPACT/WASF1/SPAG6/ULK2/DRAXIN/SLIT1/TRIM46/CDKL5/RIMS1/NTN1/PTPRS/RYK/RIMS2/UNC…	100
GO:0045017	BP	GO:0045017	glycerolipid biosynthetic process	139/7458	254/18903	5.20E-07	4.31E-05	3.55E-05	ACSL1/PTEN/GK/DGAT2/MBOAT7/PGS1/PIK3CD/MTMR3/FBXW7/LPGAT1/IPMK/LDLR/ABHD5/PLIN5/PISD/IMPA2/PIGX/PNPLA2/MTMR6/SMG1/LPCAT2/CAPN2/CHPT1/INPPL1/LPIN2/BECN1/PCYT1A/IP6K1/PIK3CG/DGAT1/PIK3CA/CNEP1R1/ITPKC/UVRAG/INPP5K/TTC7A/DGKD/AVIL/CDS2/FAR1/SLC44A2/SOCS1/PIK3C3/AGPAT3/PIGB/SLC27A1/PLA2G6/LPL/GPAT3/INPP5D/SOCS4/PIK3R4/PIK3C2A/DGKH/DGKQ/CTDNEP1/PIP4K2A/PITPNM1/ANG/MPPE1/MFSD2A/SREBF1/FIG4/PIP5K1A/PI4K…	139
GO:0099003	BP	GO:0099003	vesicle-mediated transport in synapse	119/7458	212/18903	5.90E-07	4.82E-05	3.96E-05	LRRK2/PTEN/NUMB/PICALM/PRKCB/STX11/STX3/ROCK1/PSEN1/PPP3R1/GSK3B/AMPH/FBXL20/BRAF/RAB5A/BLOC1S6/CTBP2/AP3S2/FCHO2/STXBP5/FMR1/GAK/VPS18/GRIPAP1/ADORA2A/BTBD9/AP3B1/GIT2/P2RX7/P2RX1/PPP3CB/SYN2/SNAP23/DGKQ/P2RY1/AP2A1/SLC4A8/PLAA/VAMP2/RAP1A/DNAJC5/SYNJ1/CASK/DTNBP1/SYNJ2/DVL1/NLGN3/CLCN3/AP3B2/PIP5K1C/DNM2/BTBD8/PLD2/TOR1A/GRIP2/AP3D1/SYP/SYN3/SCRIB/CDK5R1/ITGB3/STX1B/STON1/CADPS/DNM3/RAB27B/RIMS…	119
GO:1902105	BP	GO:1902105	regulation of leukocyte differentiation	168/7458	317/18903	5.96E-07	4.82E-05	3.96E-05	NFKBIZ/LYN/CEBPB/TNFAIP6/BCL6/EVI2B/PTPRC/CR1/NLRP3/IRF1/RASSF2/NEDD9/LILRB3/STAT5B/FOXO3/TRIB1/JAK3/CD46/NOTCH2/IL2RG/ADAM8/JUNB/SMARCD3/ZBTB16/HCLS1/SOS2/RC3H1/VNN1/EGR3/FBXW7/TLR4/NFAM1/IL4R/PPP3CA/ZC3H12A/RARA/KLF10/FOXP1/ZFPM1/ARID1A/BRAF/NRARP/TFE3/IL15/CASP8/SASH3/BRD7/FOS/ZBTB7B/RIPK1/CCR2/ARID1B/SMARCC2/PRKCZ/ZMIZ1/IL18/SMARCD2/RHOH/AP3B1/RIPK2/IL10/TGFBR2/CREB1/SLC46A2/HLA-DOA/RC3H2/SOC…	168
GO:0071496	BP	GO:0071496	cellular response to external stimulus	173/7458	328/18903	6.14E-07	4.90E-05	4.03E-05	LYN/LRRK2/PTGS2/PTPRC/CDA/NCOA1/GABARAP/IRF1/NFKB1/MYD88/FOXO3/MAP3K2/TLR8/IL1B/KCNJ2/DSC2/RICTOR/MAP3K5/FNIP1/MTPN/UPP1/ITGA4/TLR5/MTMR3/RALB/MAP1LC3B/TLR4/MAPK1/FAS/SH3GLB1/ZC3H12A/ATG7/TFEB/TNFSF14/NFE2L2/KLF10/MAP2K4/IGF1R/CASP5/CPEB4/SLC9A1/SIPA1/STK26/SP1/IL15/EIF2AK3/ULK1/PICK1/USF2/CNN2/CASP8/BCL10/FOS/XPR1/HNRNPL/ASGR1/SLC7A5/MAP3K1/BECN1/SRF/FOSL1/JMY/GABARAPL1/CBL/PLIN3/FOXO1/PRKAG2/MA…	173
GO:0016311	BP	GO:0016311	dephosphorylation	186/7458	357/18903	7.05E-07	5.56E-05	4.57E-05	PLEK/PTEN/SSH2/PTPRC/PTPRE/DUSP1/ALPL/BOD1L1/SEMA4D/ROCK1/PTPRJ/PPP1R15B/PTPN12/PPP3R1/PRKCD/PPP4R2/MTMR3/GSK3B/DAPP1/PPP1R12A/PPP3CA/PPP1R15A/CTDP1/PPP4R1/PPM1F/IMPA2/JAK2/PGP/PINK1/PLPPR2/MTMR6/PPP1R35/SSU72/SMG7/ANKLE2/FBP1/PPP2R5C/DUSP6/INPPL1/MTMR10/PPM1A/SSH1/PPP2R2A/IQGAP1/CNEP1R1/PPP6R3/PPTC7/PPP6R2/INPP5K/PPP4R3A/SMG5/PPM1M/MASTL/SMAD3/PTPRA/SBF1/CTDSP1/BCL2/PPP4R3B/PTP4A2/UBASH3B/URI1/D…	186
GO:0047496	BP	GO:0047496	vesicle transport along microtubule	34/7458	45/18903	9.13E-07	7.11E-05	5.85E-05	NDEL1/KIF13A/NDE1/BLOC1S6/AP3S2/PAFAH1B1/PRKCZ/AP3B1/TRAK1/BLOC1S4/RAB1A/FYCO1/STK11/DTNBP1/KIF3B/TRAK2/AP3B2/BORCS5/RASGRP1/AP3D1/DYNC1H1/KIF3A/CNIH2/TRIM46/KIF1C/DYNC1I1/FBXW11/MAP2/BLOC1S5/BLOC1S3/HAP1/KIF1A/CLN3/KIF5A	34
GO:0098732	BP	GO:0098732	macromolecule deacylation	82/7458	137/18903	1.03E-06	7.79E-05	6.41E-05	LRRK2/BCL6/MBD2/EP300/TBL1X/MSL3/DYRK1A/FRY/HDAC4/JDP2/NIPBL/MIER1/PINK1/GATAD2A/SIN3A/TRERF1/SIRT7/VEGFA/CHD3/ZBTB7B/RCOR1/BAZ2A/HDAC7/KDM5A/HDAC5/GATAD2B/PRKD2/AKAP8/SIRT1/AKAP8L/MTA2/PRDM5/PER2/SAP30BP/HDAC9/ABHD16A/HOPX/ELK4/SIRT5/SREBF1/PRKAA1/ABHD17C/SMARCA5/SIN3B/ABHD13/MTA1/ABHD17A/SKI/CHD4/EOMES/DR1/MIER2/SUDS3/SPHK2/CTBP1/ABHD17B/MAPK8/UCN/HDAC8/BRMS1L/HDAC6/YEATS2/RCOR3/MBD3/CCAR2/FLNA…	82
GO:0070498	BP	GO:0070498	interleukin-1-mediated signaling pathway	25/7458	30/18903	1.03E-06	7.79E-05	6.41E-05	IL1R2/IRAK3/MYD88/IL1B/IL1R1/IL1RN/RPS6KA5/IRAK4/IRAK2/TNIP2/MAPK3/RELA/PLCB1/ZBP1/IRAK1/VRK2/TRAF6/IKBKB/OTUD4/IL1RL2/ST18/MAP3K7/ZNF675/EGR1/RPS6KA4	25
GO:0035601	BP	GO:0035601	protein deacylation	80/7458	133/18903	1.05E-06	7.79E-05	6.41E-05	LRRK2/BCL6/MBD2/EP300/TBL1X/MSL3/DYRK1A/FRY/HDAC4/JDP2/NIPBL/MIER1/PINK1/GATAD2A/SIN3A/TRERF1/SIRT7/VEGFA/CHD3/ZBTB7B/RCOR1/BAZ2A/HDAC7/KDM5A/HDAC5/GATAD2B/PRKD2/AKAP8/SIRT1/AKAP8L/MTA2/PRDM5/PER2/SAP30BP/HDAC9/HOPX/ELK4/SIRT5/SREBF1/PRKAA1/ABHD17C/SMARCA5/SIN3B/ABHD13/MTA1/ABHD17A/SKI/CHD4/EOMES/DR1/MIER2/SUDS3/SPHK2/CTBP1/ABHD17B/MAPK8/UCN/HDAC8/BRMS1L/HDAC6/YEATS2/RCOR3/MBD3/CCAR2/FLNA/C6orf89…	80
GO:0007159	BP	GO:0007159	leukocyte cell-cell adhesion	211/7458	414/18903	1.06E-06	7.79E-05	6.41E-05	NFKBIZ/LYN/S100A8/CEBPB/SELL/PTEN/BCL6/PTPRC/CD55/CR1/NLRP3/IRF1/S100A9/STAT5B/PECAM1/FOXO3/LRG1/ICAM1/DOCK8/PELI1/SIRPB1/IL1B/SEMA4D/JAK3/ROCK1/CD46/FLOT2/CD177/IL2RG/ADAM8/SIRPA/ALOX5/ITGA4/STK10/SMARCD3/ZBTB16/ITGAL/RC3H1/TNIP1/VNN1/EGR3/IL4R/PPP3CA/ZC3H12A/CCDC88B/CSK/RARA/TNFSF14/RAC2/SELPLG/NFAT5/TNFSF13B/ITCH/JAK2/FYN/ST3GAL4/MAP3K8/ARID1A/PAG1/SDC4/NRARP/IL15/TYK2/FUT7/BCL10/SASH3/NOD2/BR…	211
GO:0045582	BP	GO:0045582	positive regulation of T cell differentiation	72/7458	117/18903	1.07E-06	7.79E-05	6.41E-05	NFKBIZ/BCL6/PTPRC/CR1/NLRP3/STAT5B/FOXO3/CD46/IL2RG/ADAM8/SMARCD3/ZBTB16/VNN1/EGR3/IL4R/RARA/ARID1A/SASH3/BRD7/ZBTB7B/ARID1B/SMARCC2/PRKCZ/ZMIZ1/IL18/SMARCD2/RHOH/AP3B1/RIPK2/TGFBR2/SOCS1/SMARCC1/SMARCA2/AMBRA1/ZBTB1/BTN2A2/SYK/IL2RA/ITPKB/CD27/LILRB2/PHF10/ZAP70/SART1/HLX/IL7/RASGRP1/MALT1/IL1RL2/AP3D1/SMARCD1/CD80/NKAP/GATA3/IL12RB1/CD83/TESPA1/LEF1/SOCS5/IL7R/WNT10B/FOXP3/IL23R/CCL19/TNFSF4/GL…	72
GO:0046632	BP	GO:0046632	alpha-beta T cell differentiation	72/7458	117/18903	1.07E-06	7.79E-05	6.41E-05	NFKBIZ/BCL6/NLRP3/BCL3/IRF1/STAT3/IL18R1/JAK3/IL2RG/JUNB/RELB/ZBTB16/RC3H1/IL4R/ZC3H12A/RARA/FOXP1/STAT6/ZFPM1/BRAF/RSAD2/FUT7/PRR7/SASH3/ZBTB7B/IL6R/PRKCZ/IL18/AP3B1/RIPK2/TGFBR2/BCL2/PTGER4/RC3H2/SOCS1/MTOR/BCL11B/SH3RF1/SYK/ITPKB/IL27/CRACR2A/ITK/ENTPD7/RORA/TNFSF8/ARMC5/TBX21/ZAP70/BATF/HLX/SLAMF6/EOMES/LY9/MALT1/AP3D1/CD80/NKAP/GATA3/IL12RB1/CD83/ATF2/GPR18/LEF1/SOCS5/FOXP3/IL23R/CCL19/TNFSF…	72
GO:0050771	BP	GO:0050771	negative regulation of axonogenesis	45/7458	65/18903	1.10E-06	7.89E-05	6.49E-05	PTEN/SEMA4D/PSEN1/MBP/IFRD1/DIP2B/SEMA6B/ULK1/SEMA3C/GDI1/EPHB2/RNF6/RUFY3/FSTL4/SEMA4B/SEMA3E/DAB1/RTN4/DCC/SEMA3B/SEMA6C/SEMA3A/ULK2/DRAXIN/SLIT1/MCF2/TRIM46/SYNGAP1/NTN1/PTPRS/RYK/WNT3/SEMA3F/MAP2/SEMA3D/WNT5A/SEMA4F/TNR/EPHA7/RTN4R/SEMA4G/CDH1/SEMA5A/LRP4/CDK5	45
GO:0008654	BP	GO:0008654	phospholipid biosynthetic process	140/7458	259/18903	1.20E-06	8.56E-05	7.04E-05	PTEN/MBOAT7/PGS1/PIK3CD/MTMR3/LPGAT1/IPMK/ABHD5/SPTLC2/PISD/IMPA2/PIGX/MTMR6/SGMS2/SMG1/SERINC1/LPCAT2/CAPN2/CHPT1/MBOAT2/OSBP/INPPL1/BECN1/PCYT1A/IP6K1/PIK3CG/PIK3CA/SPTLC1/ITPKC/UVRAG/INPP5K/TTC7A/DGKD/CDS2/FAR1/SLC44A2/SOCS1/SAMD8/PIK3C3/AGPAT3/PIGB/SLC27A1/PLA2G6/HMGCS1/GPAT3/ORMDL1/INPP5D/SOCS4/ABCA2/PIK3R4/PIK3C2A/DGKH/DGKQ/MBOAT1/IDI1/PIP4K2A/PITPNM1/MPPE1/MFSD2A/FIG4/PIP5K1A/PI4K2B/ITPKB/…	140
GO:0030522	BP	GO:0030522	intracellular receptor signaling pathway	143/7458	266/18903	1.40E-06	9.86E-05	8.11E-05	TNFAIP3/USP15/NCOA1/KLF2/ALPK1/ALDH1A2/EP300/STAT3/NFKBIA/SEC14L1/SLC15A4/NCOA2/IFIH1/TLR4/PAK1/CYLD/ALOX15B/RARA/BIRC3/PLIN5/ZBTB7A/ITCH/JAK2/FOXP1/ARID1A/KMT2D/TRERF1/AHR/CTBP2/GPS2/XIAP/PADI2/NOD2/NR3C1/TAF7/ACTN4/NR4A3/ZMIZ1/VPS18/DDX60/UBR5/PDK3/NR6A1/CRY1/TMF1/RIPK2/RELA/SLC46A2/SLC15A3/ASXL1/OTULIN/ESRRA/RNF135/SIRT1/VDR/TRIM24/CALCOCO1/NPLOC4/TIFA/OASL/CNOT1/FAM120B/PPARGC1B/THRB/MAP2K6/S…	143
GO:1903039	BP	GO:1903039	positive regulation of leukocyte cell-cell adhesion	147/7458	275/18903	1.55E-06	0.000107722	8.86E-05	NFKBIZ/LYN/BCL6/PTPRC/CD55/CR1/NLRP3/STAT5B/FOXO3/DOCK8/SIRPB1/IL1B/JAK3/CD46/FLOT2/IL2RG/ADAM8/SIRPA/ALOX5/ITGA4/SMARCD3/ZBTB16/VNN1/EGR3/IL4R/PPP3CA/CCDC88B/CSK/RARA/TNFSF14/NFAT5/TNFSF13B/JAK2/FYN/ST3GAL4/MAP3K8/ARID1A/IL15/TYK2/FUT7/BCL10/SASH3/NOD2/BRD7/ZBTB7B/CCR2/ARID1B/SMARCC2/AKT1/NR4A3/FCHO1/PRKCZ/ZMIZ1/IL18/PIK3CA/SMARCD2/CHST2/IL27RA/RHOH/AP3B1/RIPK2/TGFBR2/RELA/VAV1/HLA-DOA/SOCS1/SMA…	147
GO:0045621	BP	GO:0045621	positive regulation of lymphocyte differentiation	78/7458	130/18903	1.64E-06	0.000112849	9.28E-05	NFKBIZ/BCL6/PTPRC/CR1/NLRP3/STAT5B/FOXO3/CD46/IL2RG/ADAM8/SMARCD3/ZBTB16/VNN1/EGR3/IL4R/RARA/ARID1A/IL15/SASH3/BRD7/ZBTB7B/ARID1B/SMARCC2/PRKCZ/ZMIZ1/IL18/SMARCD2/RHOH/AP3B1/RIPK2/IL10/TGFBR2/SOCS1/SMARCC1/SMARCA2/PRKDC/AMBRA1/ZBTB1/BTN2A2/INPP5D/SYK/IL2RA/ITPKB/CD27/LILRB2/PPP2R3C/IL15RA/PHF10/ZAP70/SART1/HLX/IL7/RASGRP1/MALT1/IL1RL2/AP3D1/SMARCD1/CD80/NKAP/GATA3/IL12RB1/CD83/TESPA1/LEF1/SOCS5/I…	78
GO:0061387	BP	GO:0061387	regulation of extent of cell growth	67/7458	108/18903	1.66E-06	0.000113138	9.31E-05	NDEL1/SEMA4D/IFRD1/RAB21/GSK3B/DIP2B/SEMA6B/SIN3A/ULK1/VEGFA/MACF1/PAFAH1B1/SRF/TTL/DISC1/ADNP/SMURF1/LIMK1/ZFYVE27/SHTN1/SEMA3C/GDI1/RNF6/RUFY3/FSTL4/SEMA4B/EFNA5/SEMA3E/DNM2/RTN4/MEGF8/DCC/SEMA3B/SEMA6C/SEMA3A/ULK2/DRAXIN/SLIT1/TRIM46/CDKL5/NTN1/PTPRS/RYK/WNT3/SEMA3F/PLXNA4/MAP2/CDH4/IST1/LPAR3/SEMA3D/NRCAM/MAPT/WNT5A/SEMA4F/ANAPC2/TNR/RND2/EPHA7/RTN4R/SEMA4G/ISLR2/NGF/CDH1/BMPR2/SEMA5A/CDK5	67
GO:0018210	BP	GO:0018210	peptidyl-threonine modification	73/7458	120/18903	1.69E-06	0.000113907	9.37E-05	LRRK2/ROCK1/OXSR1/PRKCD/GSK3B/HIPK3/MARK2/DYRK1A/MAPK1/CAB39/PRKACA/LMTK2/GSK3A/TBK1/ULK1/HIPK1/AKT1/TAF1/MAP3K12/INPP5K/PRKAG2/PRKD2/RIPK2/TGFBR2/TNKS/GALNTL6/BCL2/PDPK1/CSNK2A2/CDC42BPG/PRKDC/MTOR/ACVR1B/SPHK1/GALNT2/DGKQ/STK39/ROCK2/CHI3L1/STK11/MAP3K10/HIPK2/GALNT3/CDC42BPB/AXIN1/TRIM6/RPTOR/ACVR1/DYRK1B/CDK5R1/MAPK8/CDC42BPA/SBK1/CADM4/WNK1/ATF2/CEMIP/GALNT13/PRKD1/NLK/CAD/GALNT11/GALNT16/BM…	73
GO:0002720	BP	GO:0002720	positive regulation of cytokine production involved in immune response	52/7458	79/18903	1.86E-06	0.000124081	0.000102072	CD55/FFAR2/NLRP3/MYD88/MAPKAPK2/IL1B/IL18R1/CLEC7A/HLA-F/IL1R1/TLR4/RSAD2/BCL10/SASH3/NOD2/SLC7A5/NR4A3/HK1/PRKCZ/IL18/F2RL1/RIPK2/P2RX7/SIRT1/TICAM1/SYK/TRAF6/FFAR3/LACC1/DENND1B/PANX1/CARD9/TBX21/TLR7/SPON2/TRIM6/SLAMF1/MALT1/TNFRSF14/CD160/SPHK2/GATA3/MAP3K7/CLNK/LILRB1/KIR2DL4/MAVS/WNT5A/HLA-A/DDX21/TNFSF4/ARID5A	52
GO:0006650	BP	GO:0006650	glycerophospholipid metabolic process	163/7458	311/18903	2.11E-06	0.000138337	0.000113799	PLEK/PTEN/PNPLA8/OSBPL8/MBOAT7/PGS1/GPCPD1/PIK3CD/MTMR3/LPGAT1/IPMK/LDLR/ABHD5/PISD/IMPA2/PIGX/PGP/SERINC3/MTMR6/SMG1/SERINC1/LPCAT2/CAPN2/ABHD6/PAFAH1B1/CHPT1/MBOAT2/INPPL1/MTMR10/BECN1/PCYT1A/IP6K1/PIK3CG/PIK3CA/MECP2/PLCB2/ITPKC/UVRAG/INPP5K/TTC7A/DGKD/CDS2/FAR1/SLC44A2/PLCB1/SOCS1/PLB1/PIK3C3/AGPAT3/SERINC2/INPP5A/PIGB/SLC27A1/PLA2G6/MTMR12/GPAT3/INPP5D/SOCS4/PIK3R4/PIK3C2A/DGKH/DGKQ/ABHD16A/…	163
GO:0048278	BP	GO:0048278	vesicle docking	45/7458	66/18903	2.13E-06	0.000138337	0.000113799	PLEK/STX11/STX3/RALB/RAB3D/RAB8B/EXOC6/STXBP2/BLOC1S6/CTBP2/STX16/RAB12/STX10/VPS18/STXBP3/EXOC8/EXOC3/STX6/STX17/CEP83/STX5/TSNARE1/SYTL2/EXOC1/EXOC4/STX1B/KCNB1/RABEPK/SCFD2/EXOC2/NDRG4/UNC13A/YKT6/STX19/SNPH/USO1/RAB3C/RAB15/RAB3B/STX1A/UNC13C/CLN3/RAB8A/STX2/SNAP25	45
GO:0007018	BP	GO:0007018	microtubule-based movement	210/7458	415/18903	2.14E-06	0.000138337	0.000113799	UBE2B/ACTR3/AGTPBP1/NDEL1/FLOT2/RAB21/SYNE2/KIF13A/HIF1A/ARL8A/NDE1/TPGS1/BICD2/ATP2B4/ROPN1L/MAK/SPG11/BLOC1S6/DYNC1LI1/KIF1B/RPGR/AP3S2/PAFAH1B1/KIF27/PRKCZ/KIF13B/MAPK8IP3/AP3B1/TRAK1/KPNB1/TMF1/RHOT1/TTLL3/ADCY3/SLC26A8/NEURL1/BLOC1S4/KLC1/CATSPER1/DYNLT1/RAB1A/ASH1L/SPG7/SPAST/BORCS8/KIFC2/KIF21B/RFX3/FYCO1/STK11/DYNC1LI2/DNAAF1/TRAF3IP1/DNHD1/DNAH17/SLC22A16/KATNB1/KIFC3/DTNBP1/DNAH1/KIF3B/…	210
GO:0045089	BP	GO:0045089	positive regulation of innate immune response	85/7458	145/18903	2.22E-06	0.000142126	0.000116916	MNDA/LYN/FFAR2/FPR2/STAT5B/EP300/EREG/TLR8/CREBBP/GBP5/CLEC7A/HCK/ADAM8/SLC15A4/LILRA2/HLA-F/NLRC5/TLR4/NMI/PAK1/AP1G1/ZNFX1/AIM2/AKIRIN2/PARP9/FYN/SIN3A/TBK1/NOD2/PAK2/NLRC4/RNF185/VAV1/PSPC1/PRKDC/TRIM5/ZBP1/IKBKE/KLRD1/FCN1/SRC/MED1/SYK/TRIM41/CRTAM/TRIM62/LAG3/TRAF6/TRIM56/CARD9/PYHIN1/TRIM6/TIRAP/IKBKB/SH2D1B/SLAMF6/RASGRP1/CD160/CD1D/NCR3/TXK/SH2D1A/USP27X/MAP3K7/KLRC2/XRCC5/KLRC3/IL12A/CLN…	85
GO:1903706	BP	GO:1903706	regulation of hemopoiesis	209/7458	413/18903	2.25E-06	0.000142535	0.000117253	NFKBIZ/LYN/CSF3R/CEBPB/TNFAIP6/BCL6/EVI2B/PTPRC/CR1/NLRP3/IRF1/RASSF2/NEDD9/LILRB3/STAT5B/FOXO3/TRIB1/STAT3/NFKBIA/JAK3/CD46/NOTCH2/MAPK14/IL2RG/ADAM8/PTK2B/KAT6A/JUNB/SMARCD3/STAT1/ZBTB16/HCLS1/SOS2/KLF13/RC3H1/VNN1/EGR3/HIF1A/FBXW7/TLR4/NFAM1/IL4R/PPP3CA/ZC3H12A/RARA/KLF10/FOXP1/PURB/ZFPM1/ARID1A/BRAF/NRARP/TFE3/IL15/CASP8/SASH3/BRD7/FOS/ZBTB7B/HOXA5/RIPK1/CCR2/ARID1B/RCOR1/SMARCC2/PRKCZ/ZMIZ1/…	209
GO:0046578	BP	GO:0046578	regulation of Ras protein signal transduction	108/7458	193/18903	2.34E-06	0.000146622	0.000120615	BCL6/RABGEF1/GABARAP/IQSEC1/MAP4K4/CDC42SE1/AKAP13/NOTCH2/RAF1/SHOC2/NOTCH1/RALBP1/CUL3/RASGRP4/CDC42SE2/FLOT1/DENND3/DENND1A/MFN2/DENND4A/CYTH4/ARAP3/CRK/PSD4/NRG1/ARHGEF18/FBP1/MYO9B/KRAS/PIK3CG/CYTH1/CBL/F2RL1/ARHGEF2/ARHGAP24/RAC1/GIT2/RASA2/RASGEF1A/F11R/NF1/MAPKAP1/KCTD13/STK19/SRC/BCR/GBF1/RALGPS2/AUTS2/RASAL3/RALGPS1/EPHB2/RGL2/ITPKB/PIK3CB/PSD/P2RY10/DENND4B/CCDC125/IQSEC2/GPR174/ARFGAP1…	108
GO:0045055	BP	GO:0045055	regulated exocytosis	131/7458	242/18903	2.36E-06	0.000146823	0.00012078	LYN/PLEK/LRRK2/ADGRE2/RABGEF1/FGR/PRKCB/GAB2/STX11/STX3/HCK/CD177/PSEN1/RAB11FIP1/PIK3CD/ANXA3/LAT2/HLA-F/GSK3B/NOTCH1/IL4R/RAB3D/RAB27A/AP1G1/RAC2/FBXL20/BRAF/RAB5A/STXBP2/BLOC1S6/CTBP2/UNC13D/ITGAM/MYH9/STXBP5/CCR2/FMR1/NR4A3/VPS18/PIK3CG/STXBP3/MICAL1/ADORA2A/CBL/F2RL1/P2RX7/PDPK1/P2RX1/SYT11/PPP3CB/SYN2/SNAP23/BCR/SYK/P2RY1/RAB11FIP2/SLC4A8/VAMP2/PTAFR/BLK/RAP1A/DNAJC5/SYNJ1/GNAI2/ZP3/CASK/FE…	131
GO:0032608	BP	GO:0032608	interferon-beta production	40/7458	57/18903	2.52E-06	0.000153824	0.000126539	TLR2/IRF1/TLR8/SIRPA/IFIH1/RELB/TLR4/NMI/FLOT1/TBK1/DDX3X/REL/TRAF3/RIPK2/RNF135/TICAM1/TRIM56/RNF216/TLR7/POLR3A/CACTIN/TIRAP/PTPN11/NLRC3/DHX58/NLRX1/YY1/ZBTB20/PTPRS/LILRB1/TLR9/MAVS/POLR3F/POLR3B/POLR3G/TRIM38/IRF5/POLR3D/POLR3C/HMGB2	40
GO:0032648	BP	GO:0032648	regulation of interferon-beta production	40/7458	57/18903	2.52E-06	0.000153824	0.000126539	TLR2/IRF1/TLR8/SIRPA/IFIH1/RELB/TLR4/NMI/FLOT1/TBK1/DDX3X/REL/TRAF3/RIPK2/RNF135/TICAM1/TRIM56/RNF216/TLR7/POLR3A/CACTIN/TIRAP/PTPN11/NLRC3/DHX58/NLRX1/YY1/ZBTB20/PTPRS/LILRB1/TLR9/MAVS/POLR3F/POLR3B/POLR3G/TRIM38/IRF5/POLR3D/POLR3C/HMGB2	40
GO:0009299	BP	GO:0009299	mRNA transcription	35/7458	48/18903	2.61E-06	0.00015747	0.000129539	NCOA1/C5AR1/EREG/STAT3/NCOA2/HIPK3/TAF10/RARA/SUPT6H/TAF13/TAF7/TAF1/AP3B1/CREB1/VDR/ZBTB1/THRB/MED1/NCBP3/RXRA/SREBF1/TAF8/TAF4B/DDX5/TFCP2/TAF4/TAF12/TAF2/TBP/PPARG/TAF11/NCBP1/ATF2/TAF5/TAF3	35
GO:0043406	BP	GO:0043406	positive regulation of MAP kinase activity	71/7458	117/18903	2.65E-06	0.000158784	0.000130619	LRRK2/PTPRC/S100A12/IL1B/MAP3K5/AKAP13/PSEN1/ADAM8/FLT3/PTK2B/PIK3R5/ERN1/TLR4/PAK1/CSK/THBS1/TLR6/VEGFA/NOD2/TGFA/TAOK3/MAP3K11/PIK3CG/MAP3K12/P2RX7/IRAK1/PDCD10/AGER/MAP2K6/SRC/MAP2K7/SYK/INSR/EDN1/MAP3K10/TRAF6/AXIN1/PDE5A/DVL3/RASGRP1/PTPN1/PDGFD/IL34/TENM1/TAB1/FLT1/ELANE/MAP3K7/MAP2K5/HRAS/FGF1/DRD4/TLR9/ERBB2/DAB2IP/TDGF1/PDGFC/NTRK3/WNT5A/EGF/CCL19/DUSP19/ARHGEF5/NEK10/NOX4/MST1R/HTR2A/AD…	71
GO:0050808	BP	GO:0050808	synapse organization	217/7458	432/18903	2.84E-06	0.000168371	0.000138506	LRRK2/PTEN/TLR2/C5AR1/NEDD9/EPHB1/SIPA1L1/EGLN1/SEMA4D/MAPK14/PSEN1/IL1RAP/YWHAZ/IGF1R/FYN/SDCBP/SPG11/ACTN1/CTBP2/PICK1/ITGAM/PAFAH1B1/PPFIA1/NRG1/TUBA1A/DISC1/GRIPAP1/MECP2/NPTN/CAST/ADNP/IL10/ADAM10/NEURL1/ARF4/ZDHHC2/SLC7A11/SPOCK2/INSR/SEZ6/KY/EPHB2/SRGAP2/GPM6A/ZNF804A/CLSTN3/LILRB2/ABHD17C/ANK3/DTNBP1/ARHGAP22/AFG3L2/ACTR2/MYCBP2/NTNG2/TSC1/LRP8/DVL1/FZD1/EFNA5/NLGN3/SEMA3E/ADGRB3/DCTN1/AB…	217
GO:0042789	BP	GO:0042789	mRNA transcription by RNA polymerase II	32/7458	43/18903	3.39E-06	0.000198971	0.000163678	NCOA1/C5AR1/STAT3/NCOA2/TAF10/RARA/SUPT6H/TAF13/TAF7/TAF1/AP3B1/CREB1/VDR/ZBTB1/THRB/MED1/NCBP3/RXRA/SREBF1/TAF8/TAF4B/TFCP2/TAF4/TAF12/TAF2/TBP/PPARG/TAF11/NCBP1/ATF2/TAF5/TAF3	32
GO:0071900	BP	GO:0071900	regulation of protein serine/threonine kinase activity	200/7458	395/18903	3.52E-06	0.000204835	0.000168502	TNFAIP3/LYN/SORL1/ACSL1/LRRK2/PTEN/PTPRC/DUSP1/S100A12/IRAK3/CDKN2D/SLC8A1/TRIB1/IL1B/RICTOR/MAP3K5/PTPRJ/AKAP13/PSEN1/ADAM8/CCNL1/FLT3/PTK2B/PRKCD/RALB/CDK5RAP2/HIPK3/RGS2/PIK3R5/CCND3/ERN1/TLR4/PAK1/STK4/CCNJL/RGS14/ADAM17/CCNY/CSK/CAB39/SYAP1/APC/MAP2K2/THBS1/ATP2B4/TLR6/STK38/DDX3X/VEGFA/NOD2/CCNG2/TGFA/CCNK/STK3/AKT1/RAPGEF2/TAOK3/MAP3K11/PRKAR2B/PIK3CG/HMGCR/IQGAP1/CCNT1/KSR1/MAP3K12/UVRAG/…	200
GO:0022409	BP	GO:0022409	positive regulation of cell-cell adhesion	167/7458	322/18903	3.65E-06	0.000210307	0.000173003	NFKBIZ/LYN/BCL6/PTPRC/CD55/PLAUR/CR1/NLRP3/STAT5B/FOXO3/DOCK8/SIRPB1/IL1B/JAK3/CD46/FLOT2/IL2RG/ADAM8/SIRPA/ALOX5/ITGA4/SMARCD3/ZBTB16/VNN1/EGR3/EMILIN2/IL4R/PPP3CA/CCDC88B/CSK/FLOT1/RARA/TNFSF14/NFAT5/TNFSF13B/JAK1/JAK2/FYN/ST3GAL4/MAP3K8/ARID1A/IL15/TYK2/FUT7/BCL10/SASH3/NOD2/BRD7/ZBTB7B/ADAM19/CCR2/ARID1B/SMARCC2/AKT1/NR4A3/FCHO1/PRKCZ/ZMIZ1/IL18/PIK3CA/SMARCD2/CHST2/IL27RA/DENND6A/RHOH/AP3B1/…	167
GO:0032784	BP	GO:0032784	regulation of DNA-templated transcription elongation	64/7458	104/18903	4.18E-06	0.000238986	0.000196595	ELL2/BRD4/SUPT6H/ALYREF/ELL/THOC5/CCNK/VHL/CDK13/SCAF8/CCNT1/PWWP2A/MED26/DDX39B/SUPT5H/MED16/EAF2/INTS1/CDC73/CDK12/LDB1/CDK9/CBX7/RECQL5/MED1/MED15/WDR82/INTS8/MED17/ERCC6/MED25/MED18/PWWP2B/EAPP/KAT7/EAF1/MED14/INTS3/WDR43/MED27/AXIN1/MED22/INTS9/NELFB/INTS4/MED23/INTS10/CCNT2/NCBP1/INTS7/INTS2/INTS5/CCAR2/MED29/MED11/ELL3/SETD5/INTS12/SIRT6/MED9/MED31/SUPT16H/INTS6/MED30	64
GO:0046474	BP	GO:0046474	glycerophospholipid biosynthetic process	117/7458	214/18903	4.25E-06	0.000240829	0.000198112	PTEN/MBOAT7/PGS1/PIK3CD/MTMR3/IPMK/ABHD5/PISD/IMPA2/PIGX/MTMR6/SMG1/LPCAT2/CAPN2/CHPT1/INPPL1/BECN1/PCYT1A/IP6K1/PIK3CG/PIK3CA/ITPKC/UVRAG/INPP5K/TTC7A/DGKD/CDS2/FAR1/SLC44A2/SOCS1/PIK3C3/AGPAT3/PIGB/SLC27A1/PLA2G6/GPAT3/INPP5D/SOCS4/PIK3R4/PIK3C2A/DGKH/DGKQ/PIP4K2A/PITPNM1/MPPE1/MFSD2A/FIG4/PIP5K1A/PI4K2B/ITPKB/SYNJ1/MTM1/DGKA/PI4KB/PIK3CB/MTMR14/PIP4K2B/GPAT4/MTMR1/PIGG/GPAT2/PIGV/IMPA1/SYNJ2/C…	117
GO:0046328	BP	GO:0046328	regulation of JNK cascade	82/7458	141/18903	5.13E-06	0.000288027	0.000236938	RASSF2/MYD88/EPHB1/MAP4K4/IL1B/MAP3K5/SIRPA/PTK2B/HIPK3/RB1CC1/TLR4/CYLD/MAP2K4/IGF1R/MDFIC/ITCH/PINK1/SDCBP/PJA2/GPS2/NCF1/XIAP/NOD2/CRK/PAFAH1B1/TRAF3/RIPK1/STK3/TAOK3/MAP3K11/TRAF1/MAPK8IP3/F2RL1/NAIP/RIPK2/PLCB1/DUSP22/AGER/MAP2K7/TAOK1/SH3RF1/MAP3K10/HIPK2/CD27/CRACR2A/TRAF6/MAPKBP1/CARD9/AXIN1/TIRAP/ULK4/SLAMF1/TAOK2/RASGRP1/ANKRD6/PDCD4/GADD45A/DUSP16/SEMA3A/MTURN/NCOR1/MEN1/UNC5CL/PHLPP1/…	82
GO:0002221	BP	GO:0002221	pattern recognition receptor signaling pathway	104/7458	187/18903	5.18E-06	0.000288526	0.000237348	TNFAIP3/LYN/CLEC4E/TLR2/USP15/IRAK3/FFAR2/NLRP3/IRF1/MEFV/MYD88/ALPK1/MAPKAPK2/TLR8/PELI1/NFKBIA/RPS6KA3/PIK3AP1/SEC14L1/SLC15A4/TLR5/LILRA2/TLR1/IFIH1/TNIP1/TLR4/NMI/NLRP1/CYLD/FLOT1/BIRC3/AIM2/ITCH/CD300LF/TLR6/PJA2/PRKCE/RSAD2/IRAK4/DDX3X/GPS2/XIAP/BCL10/IRAK2/NOD2/TRAF3/ARRB2/NLRC4/DDX60/F2RL1/EPG5/AP3B1/NAIP/TNIP2/RIPK2/RELA/SLC46A2/SLC15A3/PDPK1/OTULIN/ZDHHC5/RNF135/TICAM1/NPLOC4/TIFA/OASL/…	104
GO:0016197	BP	GO:0016197	endosomal transport	132/7458	247/18903	5.26E-06	0.000290265	0.000238778	SORL1/LRRK2/DENND5A/PICALM/LYST/SPAG9/TOM1/EHD1/ACAP2/TMCC1/UBAP1/REPS2/RAB7A/VPS4B/VPS13B/TBC1D14/AP5B1/RAB8B/SNX27/ARFIP1/VPS37B/DENND1A/VTI1A/LMTK2/TRAPPC10/AP5Z1/STX16/GGA3/RAB11FIP4/STX10/EPS15L1/WAS/USP7/GRIPAP1/CHMP2B/CHMP3/SORT1/TBC1D10C/EPG5/AP3B1/TBC1D23/TBC1D5/HGS/RIC1/VPS26B/VPS53/AGAP2/REPS1/ZDHHC2/STX6/TBC1D10B/TRIM27/VPS39/HEATR5A/CMTM6/EPS15/LEPROT/GBF1/DENND1C/EHD4/VPS37C/GRIP1/S…	132
GO:0002292	BP	GO:0002292	T cell differentiation involved in immune response	51/7458	79/18903	5.48E-06	0.000299927	0.000246727	NFKBIZ/CLEC4E/BCL6/NLRP3/BCL3/STAT3/IL18R1/JAK3/CD46/JUNB/RELB/RC3H1/IL4R/ZC3H12A/RARA/FOXP1/STAT6/ZFPM1/CLEC4D/ZBTB7B/IL6R/PRKCZ/IL18/RIPK2/PTGER4/RC3H2/MTOR/IL27/CRACR2A/ENTPD7/RORA/TBX21/TSC1/BATF/HLX/SLAMF6/EOMES/LY9/MALT1/CD80/GATA3/IL12RB1/IFNL1/LEF1/SOCS5/FOXP3/IL23R/CCL19/TNFSF4/RORC/IL23A	51
GO:0032786	BP	GO:0032786	positive regulation of DNA-templated transcription, elongation	41/7458	60/18903	5.52E-06	0.000299988	0.000246777	ELL2/BRD4/SUPT6H/ALYREF/ELL/THOC5/CCNK/CDK13/SCAF8/CCNT1/PWWP2A/MED26/DDX39B/SUPT5H/MED16/CDC73/CDK12/CDK9/CBX7/MED1/MED15/MED17/ERCC6/MED25/MED18/PWWP2B/EAPP/KAT7/MED14/MED27/MED22/MED23/CCNT2/NCBP1/MED29/MED11/ELL3/MED9/MED31/SUPT16H/MED30	41
GO:0046488	BP	GO:0046488	phosphatidylinositol metabolic process	92/7458	162/18903	5.60E-06	0.000301627	0.000248125	PLEK/PTEN/MBOAT7/PIK3CD/MTMR3/LPGAT1/IPMK/IMPA2/PIGX/MTMR6/SMG1/INPPL1/MTMR10/BECN1/IP6K1/PIK3CG/PIK3CA/PLCB2/ITPKC/UVRAG/INPP5K/TTC7A/PLCB1/SOCS1/PIK3C3/INPP5A/PIGB/SLC27A1/MTMR12/INPP5D/SOCS4/PIK3R4/PIK3C2A/PIP4K2A/PITPNM1/MPPE1/FIG4/PIP5K1A/PI4K2B/ITPKB/SYNJ1/MTM1/PI4KB/PIK3CB/MTMR14/PIP4K2B/MTMR1/PIGG/PIGV/IMPA1/SYNJ2/PIP4K2C/PIGA/PIGZ/PIP5K1C/INPP5B/SOCS7/PIGW/CDIPT/PGAP2/PIP5K1B/SLA2/LCLAT1…	92
GO:0032868	BP	GO:0032868	response to insulin	142/7458	269/18903	5.67E-06	0.000302552	0.000248886	LYN/SORL1/TLR2/PTPRE/ALPL/NCOA1/TNFSF10/OSBPL8/PRKCB/IRS2/IL1B/CFLAR/NDEL1/MAPK14/PRKCD/NCOA2/STAT1/RHOQ/GSK3B/CCND3/GRB10/SLC27A4/SRSF5/SH2B2/SYAP1/APC/ADM/IGF1R/ECHDC3/SLC9A1/SP1/GSK3A/FUT7/ZNF106/RBM4/FOS/ZBTB7B/RAB12/FBP1/INPPL1/AKT1/LPIN2/WDTC1/PRKCZ/MYO5A/PIK3CA/STXBP3/KBTBD2/HDAC5/SORT1/PDE3B/INPP5K/FOXO1/KAT2B/CRY1/IL10/CPEB2/USF1/PTPRA/GAB1/PDPK1/SOCS1/INHBB/ESRRA/SMARCC1/PRKDC/SIRT1/PTP…	142
GO:0007033	BP	GO:0007033	vacuole organization	116/7458	213/18903	5.97E-06	0.000313483	0.000257879	LRRK2/RNASEK/LYST/GABARAP/C9orf72/ATG16L2/VMP1/TOM1/ATP6V0C/PSEN1/ATG2A/MTMR3/RALB/RAB7A/RB1CC1/MAP1LC3B/SH3GLB1/TBC1D14/ATG7/TFEB/TP53INP2/UBXN2B/ATP6V1A/TMEM165/PINK1/MFN2/RAB5A/TCIRG1/SPG11/ULK1/HOOK2/SEC22B/BECN1/VPS18/EXT1/CHMP2B/CHMP3/GABARAPL1/RAB1B/AP3B1/HOOK3/RAB43/TRAPPC8/MAP1LC3B2/SMCR8/P2RX7/RAB33B/SMURF1/ATG3/TP53INP1/PIK3C3/MTOR/RAB1A/ATP6V1D/ATG13/UBQLN2/AMBRA1/GABARAPL2/RAB39A/PIP…	116
GO:0017157	BP	GO:0017157	regulation of exocytosis	116/7458	213/18903	5.97E-06	0.000313483	0.000257879	LYN/LRRK2/ADGRE2/RABGEF1/FGR/PRKCB/GAB2/CD177/RAB21/HLA-F/GSK3B/NOTCH1/RAB7A/VPS4B/IL4R/RAB3D/RAB8B/RAB27A/AP1G1/RAC2/FBXL20/SDCBP/SDC4/BRAF/RAB5A/STXBP2/UNC13D/ITGAM/STXBP5/RAB12/CCR2/FMR1/CLASP1/VPS18/STXBP3/MICAL1/ADORA2A/F2RL1/SMCR8/RAB33B/PDPK1/HGS/P2RX1/SYT11/PLA2G6/BCR/SYK/P2RY1/SLC4A8/VAMP2/PTAFR/BLK/RAP1A/GNAI2/ZP3/CASK/FES/DTNBP1/BAIAP3/DVL1/TPCN2/PRAM1/SYP/RAB2B/SPHK2/STX1B/KCNB1/NSF/T…	116
GO:0090630	BP	GO:0090630	activation of GTPase activity	73/7458	123/18903	6.09E-06	0.000316556	0.000260406	NEDD9/SIPA1L1/NDEL1/TBC1D1/PTK2B/RALGAPA2/SIPA1L2/GMIP/ARHGAP25/TBC1D14/SLC27A4/RAP1GAP2/BCAS3/RABGAP1L/TBC1D8/SIPA1/TBC1D7/CRK/TBC1D15/TBC1D22A/TBC1D10C/ARHGAP24/TBC1D5/TBC1D16/TBC1D2/TIAM2/AGAP2/TBC1D10B/ABR/AKT2/RALGAPB/BCR/TBC1D25/TBC1D30/PIP5K1A/TBC1D3L/AGAP3/TIAM1/ARHGAP22/ADPRH/USP6NL/CCDC125/TSC1/RASGRP1/RABGAP1/RALGAPA1/SCRIB/SGSM2/AGAP4/EVI5L/CRKL/AGAP9/ARHGEF19/EPHA1/ECT2/NGEF/APC2/SIP…	73
GO:0007265	BP	GO:0007265	Ras protein signal transduction	180/7458	353/18903	6.12E-06	0.000316556	0.000260406	BCL6/CDC42EP3/RABGEF1/GABARAP/IQSEC1/MAP4K4/CDC42SE1/ROCK1/AKAP13/NOTCH2/DOK3/RAF1/RAB21/SHOC2/RALB/NOTCH1/SOS2/RALBP1/CUL3/RASGRP4/GNB1/CDC42SE2/FLOT1/DENND3/RAC2/DENND1A/RGL4/SDCBP/ARHGEF11/MFN2/RAPGEF6/DENND4A/CYTH4/ARAP3/RAP2C/CRK/PSD4/RAB12/RASGRP2/NRG1/ARHGEF18/FBP1/GNA13/RIT1/MYO9B/WAS/KRAS/RAPGEF2/PIK3CG/CYTH1/CBL/ARHGEF1/F2RL1/RHOH/KSR1/ARHGEF2/ARHGAP24/KPNB1/RAC1/GIT2/RALGDS/RAB33B/LIMK…	180
GO:0022406	BP	GO:0022406	membrane docking	58/7458	93/18903	6.42E-06	0.000329211	0.000270817	PLEK/VMP1/ICAM1/STX11/STX3/ROCK1/RALB/RAB7A/RAB3D/RAB8B/EXOC6/STXBP2/BLOC1S6/CTBP2/STX16/RAB12/STX10/VPS18/STXBP3/PDZD8/EXOC8/EXOC3/STX6/ESYT2/STX17/CEP83/STX5/TSNARE1/SYTL2/EXOC1/CHP1/MSN/EXOC4/AHCYL1/STX1B/KCNB1/PEX16/RABEPK/SCFD2/RAB3IP/EXOC2/NDRG4/UNC13A/VAPB/YKT6/STX19/SNPH/USO1/RAB3C/RAB15/RAB3B/STX1A/UNC13C/CLN3/RAB8A/STX2/PACS2/SNAP25	58
GO:0098930	BP	GO:0098930	axonal transport	43/7458	64/18903	6.47E-06	0.000329211	0.000270817	AGTPBP1/NDEL1/RAB21/HIF1A/ARL8A/BLOC1S6/KIF1B/AP3S2/PAFAH1B1/MAPK8IP3/AP3B1/TRAK1/BLOC1S4/SPG7/SPAST/DTNBP1/KIF3B/TRAK2/OPA1/TERF2/AP3B2/BORCS5/AP3D1/DYNC1H1/KIF3A/CNIH2/TRIM46/RAB27B/KIF1C/HDAC6/FBXW11/MAP2/KIF5C/DLG2/BLOC1S5/BLOC1S3/MAPT/HAP1/SYBU/KIF1A/KIF5A/NEFL/TMEM108	43
GO:0045785	BP	GO:0045785	positive regulation of cell adhesion	238/7458	484/18903	7.06E-06	0.000356616	0.000293361	NFKBIZ/LYN/BCL6/APBB1IP/PTPRC/PREX1/CD55/PLAUR/DOCK5/CR1/NLRP3/NEDD9/STAT5B/FOXO3/DOCK8/MAP4K4/STX3/SIRPB1/IL1B/JAK3/ROCK1/CD46/PTPRJ/FLOT2/IL2RG/ADAM8/SIRPA/PTK2B/ALOX5/ITGA4/SMARCD3/ZBTB16/GSK3B/VNN1/EGR3/EMILIN2/IL4R/PPP3CA/MYADM/STK4/CCDC88B/CSK/FLOT1/RARA/TNFSF14/PPM1F/NFAT5/FMN1/TNFSF13B/JAK1/VAV3/JAK2/UTRN/FYN/ST3GAL4/MAP3K8/ARID1A/SDC4/BRAF/PRKCE/TFE3/IL15/TYK2/FUT7/CASS4/UNC13D/VEGFA/BCL…	238
GO:0042093	BP	GO:0042093	T-helper cell differentiation	45/7458	68/18903	7.34E-06	0.000367798	0.000302559	NFKBIZ/BCL6/NLRP3/BCL3/STAT3/IL18R1/JAK3/JUNB/RELB/RC3H1/IL4R/ZC3H12A/RARA/FOXP1/STAT6/ZFPM1/ZBTB7B/IL6R/PRKCZ/IL18/RIPK2/PTGER4/RC3H2/MTOR/IL27/CRACR2A/ENTPD7/RORA/TBX21/BATF/HLX/SLAMF6/LY9/MALT1/CD80/GATA3/IL12RB1/LEF1/SOCS5/FOXP3/IL23R/CCL19/TNFSF4/RORC/IL23A	45
GO:0007030	BP	GO:0007030	Golgi organization	93/7458	165/18903	7.65E-06	0.000380088	0.000312669	LRRK2/VMP1/PLK3/VPS13B/MAPK1/YWHAZ/MAP2K2/BCAS3/CSNK1D/UBXN2B/VTI1A/SYNE1/SEC22B/GAK/CLASP1/PLEKHM2/RAB1B/MYO18A/MAPK3/RAB43/TRAPPC8/RAB33B/LYSMD3/VCPIP1/NPLOC4/RAB1A/PDCD10/TICAM2/SEC16A/GOLGA2/GBF1/GOLGB1/TRAPPC11/GOLGA5/PI4K2B/STX17/YIPF4/KIFC3/COG7/TRAPPC12/STX5/PRMT5/USP6NL/FAM174B/GORASP1/COG3/FBXW8/COG2/TJAP1/GOLGA8N/ATL2/DNM2/HUWE1/ATP8B1/ARFGEF1/CORO7/TMED5/UBXN2A/TBC1D20/GOLPH3/RAB2B/AT…	93
GO:0042088	BP	GO:0042088	T-helper 1 type immune response	33/7458	46/18903	9.02E-06	0.000444156	0.000365373	SLC11A1/BCL3/IL1B/IL18R1/JAK3/RELB/IL1R1/TLR4/IL4R/STAT6/CCR2/IL18/IL27RA/IL1RL1/RIPK2/MTOR/IL18BP/IL27/CRACR2A/TRAF6/TBX21/SLAMF1/HLX/CD80/IL12RB1/HRAS/LEF1/SOCS5/IL23R/CCL19/TNFSF4/IL23A/ARID5A	33
GO:0043966	BP	GO:0043966	histone H3 acetylation	50/7458	78/18903	9.07E-06	0.000444156	0.000365373	EP300/KAT6A/TAF10/SIN3A/ATXN7L3/KAT8/JADE2/JADE1/TAF7/SUPT20H/CRTC2/PWWP2A/KAT2B/TADA2B/KAT6B/ATXN7/SIRT1/BRD1/LDB1/TRRAP/SMAD4/BRPF3/PWWP2B/MCM3AP/KAT7/TAF4/TAF12/BRPF1/WBP2/TAF2/PBXIP1/TAF6L/DR1/BRCA1/ING5/SPHK2/GATA3/TAF5L/MAP3K7/YEATS2/NAA60/LEF1/NAP1L2/TAF5/WDR5/PIWIL2/TADA2A/JADE3/USP22/SGF29	50
GO:0006482	BP	GO:0006482	protein demethylation	25/7458	32/18903	9.50E-06	0.000457666	0.000376486	KDM6B/JMJD1C/UBE2B/KDM2A/KDM4B/JMJD6/UTY/KDM1B/KDM6A/KDM5A/KDM3B/KDM7A/PHF2/KDM5B/KDM5C/PHF8/KDM5D/KDM4A/KDM1A/FBXL19/KDM3A/KDM4C/KDM8/ALKBH4/KDM4D	25
GO:0008214	BP	GO:0008214	protein dealkylation	25/7458	32/18903	9.50E-06	0.000457666	0.000376486	KDM6B/JMJD1C/UBE2B/KDM2A/KDM4B/JMJD6/UTY/KDM1B/KDM6A/KDM5A/KDM3B/KDM7A/PHF2/KDM5B/KDM5C/PHF8/KDM5D/KDM4A/KDM1A/FBXL19/KDM3A/KDM4C/KDM8/ALKBH4/KDM4D	25
GO:1902117	BP	GO:1902117	positive regulation of organelle assembly	52/7458	82/18903	9.56E-06	0.000457666	0.000376486	LCP1/ASAP1/ATG2A/RALB/GSK3B/VPS4B/SH3GLB1/PAN3/SDCBP/SDC4/ULK1/PPP1R35/BECN1/CNOT1/MARK4/SRC/CEP120/CEP135/PIP4K2A/PIP4K2B/ATMIN/CNOT6L/WDR45/PIP4K2C/MAPK9/WRAP73/CEP295/RAB3GAP2/MOAP1/KCTD17/RP1/G3BP2/MSN/DYNC1H1/SNX18/LRSAM1/CENPJ/PAN2/SNX30/CCP110/IFT88/ARHGAP35/SAXO1/SASS6/HAP1/ZMYND10/ARHGEF5/BBS4/TAPT1/SDC1/GPSM2/CSF2	52
GO:0034243	BP	GO:0034243	regulation of transcription elongation by RNA polymerase II	54/7458	86/18903	9.93E-06	0.000471911	0.000388204	ELL2/BRD4/SUPT6H/ELL/CCNK/VHL/CDK13/CCNT1/PWWP2A/MED26/MED16/EAF2/INTS1/CDC73/CDK12/LDB1/CDK9/CBX7/RECQL5/MED1/MED15/INTS8/MED17/ERCC6/MED25/MED18/PWWP2B/EAPP/EAF1/MED14/INTS3/WDR43/MED27/AXIN1/MED22/INTS9/NELFB/INTS4/MED23/INTS10/NCBP1/INTS7/INTS2/INTS5/MED29/MED11/ELL3/INTS12/SIRT6/MED9/MED31/SUPT16H/INTS6/MED30	54
GO:0010970	BP	GO:0010970	transport along microtubule	94/7458	168/18903	1.03E-05	0.000485869	0.000399687	AGTPBP1/NDEL1/FLOT2/RAB21/SYNE2/KIF13A/HIF1A/ARL8A/NDE1/BICD2/MAK/SPG11/BLOC1S6/KIF1B/RPGR/AP3S2/PAFAH1B1/PRKCZ/MAPK8IP3/AP3B1/TRAK1/RHOT1/BLOC1S4/RAB1A/SPG7/SPAST/BORCS8/FYCO1/STK11/TRAF3IP1/DTNBP1/KIF3B/TRAK2/OPA1/WDR35/TERF2/AP3B2/BORCS5/PURA/TTC21A/RASGRP1/WDPCP/IFT80/AP3D1/DYNC1H1/KIF3A/WASF1/DYNC2H1/TTC26/IFT140/TTC30A/CNIH2/TRIM46/IFT88/RAB27B/KIF1C/DYNC1I1/HDAC6/IFT57/MREG/FBXW11/IFT46/MA…	94
GO:0046330	BP	GO:0046330	positive regulation of JNK cascade	59/7458	96/18903	1.04E-05	0.000485869	0.000399687	RASSF2/MYD88/IL1B/MAP3K5/PTK2B/RB1CC1/TLR4/MAP2K4/SDCBP/PJA2/NCF1/XIAP/NOD2/CRK/TRAF3/RIPK1/STK3/TAOK3/MAP3K11/TRAF1/MAPK8IP3/F2RL1/NAIP/RIPK2/PLCB1/DUSP22/AGER/MAP2K7/TAOK1/SH3RF1/MAP3K10/HIPK2/CD27/CRACR2A/TRAF6/MAPKBP1/CARD9/AXIN1/TIRAP/SLAMF1/TAOK2/RASGRP1/ANKRD6/GADD45A/SEMA3A/MTURN/UNC5CL/MAPK8IP1/HRAS/LTBR/TLR9/DAB2IP/EDA2R/WNT5A/TNIK/CCL19/DUSP19/CCR7/SERPINF2	59
GO:0006644	BP	GO:0006644	phospholipid metabolic process	195/7458	389/18903	1.05E-05	0.000485869	0.000399687	PLEK/PTEN/PNPLA8/OSBPL8/MBOAT7/PGS1/GPCPD1/PIK3CD/PRKCD/MTMR3/LPGAT1/IPMK/LDLR/ALOX15B/ABHD5/SPTLC2/PISD/IMPA2/PIGX/PGP/SERINC3/PLPPR2/MTMR6/SGMS2/SMG1/SERINC1/LPCAT2/CAPN2/ABHD6/PAFAH1B1/CHPT1/MBOAT2/OSBP/INPPL1/MTMR10/BECN1/PCYT1A/IP6K1/PIK3CG/PIK3CA/SPTLC1/MECP2/PLCB2/ITPKC/UVRAG/PLBD1/INPP5K/TTC7A/DGKD/CDS2/FAR1/SLC44A2/PLCB1/SOCS1/PLB1/SAMD8/PIK3C3/AGPAT3/SERINC2/INPP5A/PIGB/SLC27A1/PLA2G6/H…	195
GO:0006913	BP	GO:0006913	nucleocytoplasmic transport	168/7458	329/18903	1.11E-05	0.000507575	0.000417543	LRRK2/XPO6/PTGS2/MX2/BCL3/TXNIP/ANP32A/AGFG1/IL1B/STAT3/NFKBIA/AKAP13/MAPK14/PSEN1/NUP98/PPP3R1/SP100/PRKCD/NUP58/PPP1R10/HCLS1/GSK3B/NOTCH1/NUP214/AHCTF1/E2F3/PPP1R12A/PPP3CA/ZC3H12A/STK4/RGS14/FAM53C/AKIRIN2/FRAT1/MDFIC/JAK2/PRKACA/CASC3/SUPT6H/ATXN1/ALYREF/SPG11/SIRT7/FAM53B/SMG1/UPF1/KPNA4/RBM4/HTATIP2/NUP153/SMG7/THOC5/STK3/AKT1/PPM1A/UBR5/IPO11/POM121C/RANBP2/SMG5/KPNB1/DDX39B/SMAD3/SMURF1/…	168
GO:0051169	BP	GO:0051169	nuclear transport	168/7458	329/18903	1.11E-05	0.000507575	0.000417543	LRRK2/XPO6/PTGS2/MX2/BCL3/TXNIP/ANP32A/AGFG1/IL1B/STAT3/NFKBIA/AKAP13/MAPK14/PSEN1/NUP98/PPP3R1/SP100/PRKCD/NUP58/PPP1R10/HCLS1/GSK3B/NOTCH1/NUP214/AHCTF1/E2F3/PPP1R12A/PPP3CA/ZC3H12A/STK4/RGS14/FAM53C/AKIRIN2/FRAT1/MDFIC/JAK2/PRKACA/CASC3/SUPT6H/ATXN1/ALYREF/SPG11/SIRT7/FAM53B/SMG1/UPF1/KPNA4/RBM4/HTATIP2/NUP153/SMG7/THOC5/STK3/AKT1/PPM1A/UBR5/IPO11/POM121C/RANBP2/SMG5/KPNB1/DDX39B/SMAD3/SMURF1/…	168
GO:0002819	BP	GO:0002819	regulation of adaptive immune response	108/7458	198/18903	1.12E-05	0.000509834	0.000419401	TNFAIP3/NFKBIZ/BCL6/PTPRC/SLC11A1/CD55/CR1/NLRP3/IRF1/IL1B/IL18R1/JAK3/CLEC7A/CD46/SLC15A4/JUNB/HLA-F/IL1R1/RC3H1/CD48/IL4R/ZC3H12A/FCGR1A/AKIRIN2/TNFSF13B/JAK2/FBXO38/STAT6/SUPT6H/RSAD2/AHR/TYK2/SAMSN1/FUT7/SASH3/NOD2/ZBTB7B/CCR2/WAS/PRKCZ/IL18/IL27RA/IL1RL1/ARG1/TNFSF13/RIPK2/IL10/P2RX7/KMT5B/RC3H2/SIRT1/DUSP22/KLRD1/SKAP1/PPP3CB/TRIM27/AGER/TAP2/ZBTB1/PTPN6/CR2/TP53BP1/EXOSC6/EPHB2/MR1/CLCF1/I…	108
GO:0050863	BP	GO:0050863	regulation of T cell activation	189/7458	376/18903	1.15E-05	0.000518219	0.000426299	NFKBIZ/LYN/CEBPB/PTEN/BCL6/PTPRC/CD55/CR1/NLRP3/IRF1/STAT5B/FOXO3/DOCK8/PELI1/SIRPB1/IL1B/JAK3/CD46/FLOT2/IL2RG/ADAM8/SIRPA/JUNB/SMARCD3/ZBTB16/SOS2/RC3H1/VNN1/EGR3/IL4R/PPP3CA/ZC3H12A/CCDC88B/CSK/RARA/TNFSF14/RAC2/TNFSF13B/ITCH/JAK2/FYN/MAP3K8/ARID1A/PAG1/SDC4/BRAF/NRARP/IL15/TYK2/BCL10/SASH3/NOD2/BRD7/ZBTB7B/BID/CCR2/ARID1B/SMARCC2/AKT1/FCHO1/PRKCZ/ZMIZ1/IL18/PIK3CA/SMARCD2/ADORA2A/IL27RA/RHOH/…	189
GO:0046486	BP	GO:0046486	glycerolipid metabolic process	199/7458	399/18903	1.28E-05	0.000575838	0.000473697	SORL1/ACSL1/PLEK/PTEN/GK/PNPLA8/OSBPL8/DGAT2/MBOAT7/PGS1/GPCPD1/APOBR/PIK3CD/ABHD2/MTMR3/FBXW7/LPGAT1/IPMK/LDLR/ABHD5/PLIN5/PISD/IMPA2/PIGX/PGP/SERINC3/PNPLA2/MTMR6/SMG1/CPT1A/SERINC1/SLC22A4/LPCAT2/CAPN2/ABHD6/PAFAH1B1/CHPT1/MBOAT2/INPPL1/MTMR10/LPIN2/BECN1/PCYT1A/IP6K1/PIK3CG/DGAT1/PIK3CA/CNEP1R1/MECP2/PLCB2/ITPKC/UVRAG/INPP5K/TTC7A/DGKD/AVIL/CDS2/FAR1/SLC44A2/PLCB1/SOCS1/PLB1/PNPLA1/SIRT1/PIK3…	199
GO:0198738	BP	GO:0198738	cell-cell signaling by wnt	225/7458	458/18903	1.35E-05	0.000597859	0.000491813	TNFAIP3/LRRK2/PTEN/TLR2/NFKB1/FOXO3/MBD2/UBE2B/DAAM2/TBL1X/ATP6V0C/TLE3/FRAT2/MAPK14/PSEN1/GNAQ/GSK3B/NOTCH1/KREMEN1/MARK2/CUL3/GRK6/GRB10/STK4/CYLD/CSNK1G2/CCNY/FRAT1/APC/CSNK1D/WLS/MDFIC/HBP1/RAB5A/NRARP/OTUD5/GSK3A/DDX3X/RNF146/FAM53B/SULF2/XIAP/CHD8/MACF1/BRD7/JADE1/USP34/RNF138/CSNK1G1/SIAH2/STK3/PPM1A/DISC1/EXT1/UBR5/LRRFIP2/TLE4/CSNK1G3/FOXO1/TMEM88/RAC1/LATS2/CDK14/STRN/TNKS/SMAD3/CCDC88C…	225
GO:0002287	BP	GO:0002287	alpha-beta T cell activation involved in immune response	46/7458	71/18903	1.36E-05	0.000597859	0.000491813	NFKBIZ/BCL6/NLRP3/BCL3/STAT3/IL18R1/JAK3/JUNB/RELB/RC3H1/IL4R/ZC3H12A/RARA/FOXP1/STAT6/ZFPM1/ZBTB7B/IL6R/PRKCZ/IL18/RIPK2/PTGER4/RC3H2/MTOR/IL27/CRACR2A/ENTPD7/RORA/TBX21/BATF/HLX/SLAMF6/EOMES/LY9/MALT1/CD80/GATA3/IL12RB1/LEF1/SOCS5/FOXP3/IL23R/CCL19/TNFSF4/RORC/IL23A	46
GO:0002293	BP	GO:0002293	alpha-beta T cell differentiation involved in immune response	46/7458	71/18903	1.36E-05	0.000597859	0.000491813	NFKBIZ/BCL6/NLRP3/BCL3/STAT3/IL18R1/JAK3/JUNB/RELB/RC3H1/IL4R/ZC3H12A/RARA/FOXP1/STAT6/ZFPM1/ZBTB7B/IL6R/PRKCZ/IL18/RIPK2/PTGER4/RC3H2/MTOR/IL27/CRACR2A/ENTPD7/RORA/TBX21/BATF/HLX/SLAMF6/EOMES/LY9/MALT1/CD80/GATA3/IL12RB1/LEF1/SOCS5/FOXP3/IL23R/CCL19/TNFSF4/RORC/IL23A	46
GO:0022407	BP	GO:0022407	regulation of cell-cell adhesion	239/7458	490/18903	1.39E-05	0.000606213	0.000498685	NFKBIZ/LYN/CEBPB/PTEN/BCL6/PTPRC/CD55/PLAUR/CR1/NLRP3/IRF1/STAT5B/FOXO3/DOCK8/PELI1/SIRPB1/IL1B/JAK3/CD46/FLOT2/MAPK14/IL2RG/ADAM8/SIRPA/ALOX5/PRKCD/MBP/ITGA4/SMARCD3/ZBTB16/NOTCH1/RC3H1/VNN1/EGR3/EMILIN2/IL1RN/IL4R/PPP3CA/MYADM/ZC3H12A/AKNA/CCDC88B/CSK/FLOT1/RARA/TNFSF14/PPM1F/NFAT5/TNFSF13B/JAK1/ITCH/JAK2/FYN/ST3GAL4/MAP3K8/ARID1A/PAG1/SDC4/NRARP/IL15/TYK2/FUT7/VEGFA/BCL10/SASH3/NOD2/BRD7/ZBTB7…	239
GO:0016577	BP	GO:0016577	histone demethylation	23/7458	29/18903	1.40E-05	0.000606213	0.000498685	KDM6B/JMJD1C/UBE2B/KDM2A/KDM4B/JMJD6/UTY/KDM1B/KDM6A/KDM5A/KDM3B/KDM7A/PHF2/KDM5B/KDM5C/PHF8/KDM5D/KDM4A/KDM1A/KDM3A/KDM4C/KDM8/KDM4D	23
GO:0140289	BP	GO:0140289	protein mono-ADP-ribosylation	12/7458	12/18903	1.42E-05	0.000606213	0.000498685	PARP8/PARP9/PARP4/TIPARP/PARP6/PARP11/PARP10/PARP12/PARP3/PARP14/PARP15/PARP16	12
GO:0016055	BP	GO:0016055	Wnt signaling pathway	224/7458	456/18903	1.42E-05	0.000606213	0.000498685	TNFAIP3/LRRK2/PTEN/TLR2/NFKB1/FOXO3/MBD2/UBE2B/DAAM2/TBL1X/ATP6V0C/TLE3/FRAT2/MAPK14/PSEN1/GNAQ/GSK3B/NOTCH1/KREMEN1/MARK2/CUL3/GRK6/GRB10/STK4/CYLD/CSNK1G2/CCNY/FRAT1/APC/CSNK1D/WLS/MDFIC/HBP1/RAB5A/NRARP/OTUD5/GSK3A/DDX3X/RNF146/FAM53B/SULF2/XIAP/CHD8/MACF1/BRD7/JADE1/USP34/RNF138/CSNK1G1/SIAH2/STK3/PPM1A/DISC1/EXT1/UBR5/LRRFIP2/TLE4/CSNK1G3/FOXO1/TMEM88/RAC1/LATS2/CDK14/STRN/TNKS/SMAD3/CCDC88C…	224
GO:1902107	BP	GO:1902107	positive regulation of leukocyte differentiation	101/7458	184/18903	1.49E-05	0.000626466	0.000515345	NFKBIZ/BCL6/EVI2B/PTPRC/CR1/NLRP3/NEDD9/STAT5B/FOXO3/TRIB1/CD46/NOTCH2/IL2RG/ADAM8/SMARCD3/ZBTB16/HCLS1/VNN1/EGR3/IL4R/PPP3CA/RARA/KLF10/ARID1A/IL15/CASP8/SASH3/BRD7/FOS/ZBTB7B/RIPK1/ARID1B/SMARCC2/PRKCZ/ZMIZ1/IL18/SMARCD2/RHOH/AP3B1/RIPK2/IL10/TGFBR2/CREB1/SOCS1/SMARCC1/SMARCA2/PRKDC/PPARGC1B/AGER/AMBRA1/ZBTB1/BTN2A2/INPP5D/SYK/IL2RA/ITPKB/CD27/LILRB2/TRAF6/FES/PPP2R3C/ACIN1/TMEM64/IL15RA/PHF10/…	101
GO:1903708	BP	GO:1903708	positive regulation of hemopoiesis	101/7458	184/18903	1.49E-05	0.000626466	0.000515345	NFKBIZ/BCL6/EVI2B/PTPRC/CR1/NLRP3/NEDD9/STAT5B/FOXO3/TRIB1/CD46/NOTCH2/IL2RG/ADAM8/SMARCD3/ZBTB16/HCLS1/VNN1/EGR3/IL4R/PPP3CA/RARA/KLF10/ARID1A/IL15/CASP8/SASH3/BRD7/FOS/ZBTB7B/RIPK1/ARID1B/SMARCC2/PRKCZ/ZMIZ1/IL18/SMARCD2/RHOH/AP3B1/RIPK2/IL10/TGFBR2/CREB1/SOCS1/SMARCC1/SMARCA2/PRKDC/PPARGC1B/AGER/AMBRA1/ZBTB1/BTN2A2/INPP5D/SYK/IL2RA/ITPKB/CD27/LILRB2/TRAF6/FES/PPP2R3C/ACIN1/TMEM64/IL15RA/PHF10/…	101
GO:0008088	BP	GO:0008088	axo-dendritic transport	49/7458	77/18903	1.49E-05	0.000626466	0.000515345	AGTPBP1/NDEL1/FLOT2/RAB21/HIF1A/ARL8A/SPG11/BLOC1S6/KIF1B/AP3S2/PAFAH1B1/MAPK8IP3/AP3B1/TRAK1/BLOC1S4/SPG7/SPAST/DTNBP1/KIF3B/TRAK2/OPA1/TERF2/AP3B2/BORCS5/PURA/AP3D1/DYNC1H1/KIF3A/WASF1/CNIH2/TRIM46/RAB27B/KIF1C/HDAC6/FBXW11/MAP2/KIF5C/STAU1/DLG2/BLOC1S5/BLOC1S3/STAU2/MAPT/HAP1/SYBU/KIF1A/KIF5A/NEFL/TMEM108	49
GO:0018107	BP	GO:0018107	peptidyl-threonine phosphorylation	66/7458	111/18903	1.53E-05	0.000639654	0.000526194	LRRK2/ROCK1/OXSR1/PRKCD/GSK3B/HIPK3/MARK2/DYRK1A/MAPK1/CAB39/PRKACA/LMTK2/GSK3A/TBK1/ULK1/HIPK1/AKT1/TAF1/MAP3K12/INPP5K/PRKAG2/PRKD2/RIPK2/TGFBR2/TNKS/BCL2/PDPK1/CSNK2A2/CDC42BPG/PRKDC/MTOR/ACVR1B/SPHK1/DGKQ/STK39/ROCK2/CHI3L1/STK11/MAP3K10/HIPK2/CDC42BPB/AXIN1/TRIM6/RPTOR/ACVR1/DYRK1B/CDK5R1/MAPK8/CDC42BPA/SBK1/CADM4/WNK1/ATF2/CEMIP/PRKD1/NLK/CAD/BMP7/WNT5A/EGF/TNKS1BP1/HIPK4/STOX1/IRGM/CAMK2A/…	66
GO:0040029	BP	GO:0040029	epigenetic regulation of gene expression	91/7458	163/18903	1.60E-05	0.000661143	0.000543871	SMCHD1/KLF2/MBD2/EP300/LMNB1/UBR2/ARID4B/MSL1/BAZ1A/MSL3/JARID2/HDAC4/ZNFX1/FAM172A/SPTY2D1/ARID1A/KDM1B/SIN3A/GSK3A/KMT2D/KAT8/PADI2/ARID1B/DOT1L/ZNF445/MSL2/CDYL/PIK3CA/BAZ2A/HDAC5/MECP2/KAT2B/RLIM/ZNF335/ATF7IP/LRIF1/L3MBTL3/PHF2/SIRT1/ARID4A/EZH1/KCNQ1/YTHDC1/CTCF/CDKN2B-AS1/TRIM27/PHF8/CGGBP1/PCGF3/TPR/SUZ12/KDM1A/SMARCA5/RBM15B/PPM1D/MORC2/MTA1/AXIN1/WBP2/KANSL3/PHF20/SETDB1/ZDBF2/CENPV/EPC…	91
GO:0030516	BP	GO:0030516	regulation of axon extension	57/7458	93/18903	1.64E-05	0.000674497	0.000554857	NDEL1/SEMA4D/IFRD1/RAB21/GSK3B/DIP2B/SEMA6B/SIN3A/VEGFA/MACF1/PAFAH1B1/SRF/TTL/DISC1/ADNP/SMURF1/LIMK1/ZFYVE27/SHTN1/SEMA3C/GDI1/RNF6/RUFY3/SEMA4B/SEMA3E/DNM2/RTN4/MEGF8/SEMA3B/SEMA6C/SEMA3A/DRAXIN/SLIT1/TRIM46/CDKL5/NTN1/PTPRS/RYK/WNT3/SEMA3F/PLXNA4/MAP2/CDH4/SEMA3D/NRCAM/MAPT/WNT5A/SEMA4F/ANAPC2/TNR/RTN4R/SEMA4G/ISLR2/CDH1/BMPR2/SEMA5A/CDK5	57
GO:1903311	BP	GO:1903311	regulation of mRNA metabolic process	158/7458	309/18903	1.81E-05	0.000741898	0.000610302	SLC11A1/SRPK2/MYD88/MAPKAPK2/MBNL1/ROCK1/CELF2/BTG2/MAPK14/SRPK1/NUP98/PRKCD/RC3H1/TNRC6B/DYRK1A/PATL2/SAMD4B/ZC3H12A/QKI/JMJD6/YTHDF3/PAN3/RBM23/ZBTB7A/DHX34/CASC3/FAM172A/SUPT6H/TOB1/AGO2/UPF1/WTAP/RBM4/HNRNPL/FMR1/YBX3/AKT1/CNOT3/CPEB3/PATL1/SRSF9/CPSF7/ZFP36/GTPBP1/CDK11A/CDK11B/RNASEL/ZC3HAV1/RC3H2/TRA2A/NOCT/SECISBP2/MBNL3/ZC3H3/LARP4B/PDE12/IKBKE/GIGYF2/CNOT1/YTHDC1/CDC73/FASTKD5/SFSWAP/KH…	158
GO:0038127	BP	GO:0038127	ERBB signaling pathway	73/7458	126/18903	1.98E-05	0.000803948	0.000661346	PLAUR/RASSF2/EREG/AREG/PTPRJ/PSEN1/PTK2B/PTPN12/RALB/REPS2/RAB7A/SHKBP1/FBXW7/MAPK1/ADAM17/BRAF/NCF1/MVP/TGFA/NRG1/AKT1/PIK3CA/IQGAP1/CBL/RHBDF2/DGKD/GAB1/PDPK1/NCK2/NEURL1/PTPN2/MMP9/ZGPAT/SRC/SOCS4/GRB2/PIK3C2A/SOS1/GPER1/ZFYVE28/PTPN18/PTPN11/SH3TC2/GAREM1/RTN4/CDH13/PLCE1/PTK6/TSG101/HIP1R/NRG3/NEU3/AFAP1L2/ERBB4/ITGA1/RBPJ/ERBB2/DAB2IP/SOCS5/NRG4/PTPRR/CHMP6/PLCG1/EGF/SHC1/HAP1/VIL1/FASLG/CA…	73
GO:0048675	BP	GO:0048675	axon extension	71/7458	122/18903	2.08E-05	0.000838227	0.000689544	C9orf72/NDEL1/SEMA4D/IFRD1/RAB21/GSK3B/DIP2B/USP9X/SEMA6B/SIN3A/SPG11/ULK1/VEGFA/MACF1/PAFAH1B1/SRF/TTL/DISC1/ADNP/SMURF1/LIMK1/ALCAM/ZFYVE27/PPP3CB/SHTN1/SEMA3C/EDN1/AUTS2/GDI1/RNF6/RUFY3/SEMA4B/DVL1/NLGN3/SEMA3E/DNM2/RTN4/MEGF8/SEMA3B/SEMA6C/SEMA3A/ULK2/DRAXIN/SLIT1/TRIM46/CDKL5/NTN1/PTPRS/RYK/WNT3/SEMA3F/PLXNA4/MAP2/CDH4/DCLK1/SEMA3D/NRCAM/MAPT/WNT5A/SEMA4F/ANAPC2/TNR/SLIT3/RTN4R/SEMA4G/ISLR2/…	71
GO:0070302	BP	GO:0070302	regulation of stress-activated protein kinase signaling cascade	107/7458	198/18903	2.10E-05	0.000842739	0.000693256	LYN/DUSP1/RASSF2/MYD88/EPHB1/MAP4K4/IL1B/MAP3K5/MAP3K3/SIRPA/PTK2B/HIPK3/RB1CC1/TLR4/MAPK1/FAS/ZC3H12A/CYLD/MAP2K2/MAP2K4/IGF1R/MDFIC/ITCH/PINK1/SDCBP/PJA2/RNF13/GPS2/NCF1/XIAP/VEGFA/NOD2/RELL1/CRK/PAFAH1B1/TRAF3/RIPK1/NBR1/STK3/TAOK3/MAP3K11/TRAF1/MAPK8IP3/F2RL1/FOXO1/NAIP/MAPK3/RIPK2/EIF2AK2/PLCB1/DUSP22/PDCD10/AGER/MAP2K7/SPHK1/TAOK1/HGF/SH3RF1/STK39/MAP3K10/HIPK2/CD27/CRACR2A/TRAF6/MAPKBP1/CA…	107
GO:0051960	BP	GO:0051960	regulation of nervous system development	223/7458	456/18903	2.15E-05	0.00085591	0.000704092	LYN/SORL1/PLXNC1/PTEN/ITGAX/TLR2/NUMB/CST7/MME/NIN/EPHB1/DAAM2/IL1B/NDEL1/SEMA4D/PSEN1/TSPO/MBP/IFRD1/RAB21/SMARCD3/DIP2B/NOTCH1/IL1RAP/HIF1A/PPP3CA/RGS14/LDLR/RARA/PRKCH/MAP2K2/DICER1/RNF10/SEMA6B/BRAF/EIF2AK3/ULK1/VEGFA/CXCR4/MACF1/PAFAH1B1/TYMP/SLC7A5/KRAS/AKT1/RAPGEF2/SRF/DISC1/SPEN/MECP2/NPTN/CDKN2B/HOOK3/ADNP/ZNF335/CTDSP1/SMURF1/SKIL/LIMK1/TIAM2/NEURL1/CERS2/MTOR/ZFYVE27/DYNLT1/NF1/SLC25A1…	223
GO:0002294	BP	GO:0002294	CD4-positive, alpha-beta T cell differentiation involved in immune response	45/7458	70/18903	2.26E-05	0.000896874	0.000737789	NFKBIZ/BCL6/NLRP3/BCL3/STAT3/IL18R1/JAK3/JUNB/RELB/RC3H1/IL4R/ZC3H12A/RARA/FOXP1/STAT6/ZFPM1/ZBTB7B/IL6R/PRKCZ/IL18/RIPK2/PTGER4/RC3H2/MTOR/IL27/CRACR2A/ENTPD7/RORA/TBX21/BATF/HLX/SLAMF6/LY9/MALT1/CD80/GATA3/IL12RB1/LEF1/SOCS5/FOXP3/IL23R/CCL19/TNFSF4/RORC/IL23A	45
GO:0045058	BP	GO:0045058	T cell selection	35/7458	51/18903	2.32E-05	0.000912477	0.000750624	PTPRC/STAT3/STAT6/ZFPM1/BRAF/IL15/IL6R/DOCK2/SRF/BCL2/PTPN2/MTOR/BCL11B/SYK/THEMIS/CARD11/STK11/ITPKB/CD3G/TBX21/CD3E/ZAP70/BATF/SLAMF6/LY9/CD3D/CD1D/GATA3/IL12RB1/JAG2/FOXP3/IL23R/IL23A/CCR7/GLI3	35
GO:0006997	BP	GO:0006997	nucleus organization	79/7458	139/18903	2.40E-05	0.000939869	0.000773158	SRPK2/PRKCB/LMNB1/AGFG1/NDEL1/SRPK1/NUP98/AHCTF1/SUN2/VPS4B/UBXN2B/SYNE1/TMEM43/NUP153/PAFAH1B1/ANKLE2/BAZ2A/CHMP2B/CHMP3/TMF1/ATXN7/PLEC/PHF2/SIRT1/TOR1AIP1/AKAP8L/PHF8/SPAST/LEMD2/TPR/PITPNB/CTDNEP1/EMD/SF1/PARP11/HIPK2/GPER1/TMEM170A/SMARCA5/TOR1B/CHMP5/CHMP7/MFSD14A/CHMP4B/POLR1B/DCTN1/KDM3A/CHMP1A/LEMD3/RTN4/UBXN2A/NOLC1/TOR1A/ZMPSTE24/WRAP53/SPAG4/PML/NUP133/CHMP4C/SEH1L/BEND3/REEP4/LPIN1/U…	79
GO:0018212	BP	GO:0018212	peptidyl-tyrosine modification	190/7458	382/18903	2.45E-05	0.000954762	0.000785409	LYN/PTPRC/FGR/NEDD9/PECAM1/EPHB1/EREG/OSM/AREG/SEMA4D/JAK3/RICTOR/PTPRJ/CAMKK2/LILRA5/HCK/PSEN1/FLT3/PTK2B/PRKCD/TPST1/MAP2K3/HCLS1/HIPK3/DYRK1A/FBXW7/ADAM17/CSK/FCGR1A/MAP2K2/MAP2K4/IGF1R/PARP9/JAK1/BST1/JAK2/FYN/PRKCE/IL15/RPS6KA5/TYK2/SAMSN1/NCF1/CASS4/VEGFA/MVP/RAP2C/NOD2/TGFA/ARRB2/HIPK1/NRG1/OSBP/IL6R/TESK2/PAK2/PRKCZ/IL18/BANK1/CBL/ARHGEF2/ITGA5/MAPK3/ADNP/AATK/RIPK2/EIF2AK2/EPHB6/SOCS1/NC…	190
GO:0007098	BP	GO:0007098	centrosome cycle	77/7458	135/18903	2.55E-05	0.000982495	0.000808223	NIN/NDEL1/CCNL1/CDK5RAP2/VPS4B/PPP1R12A/CEP63/NDE1/UBXN2B/PPP1R35/CHD3/CHMP2B/CHMP3/UVRAG/KAT2B/HAUS4/POC1B/C2CD3/SIRT1/MARK4/PARD6A/CEP120/TRIM37/CEP135/GOLGA2/CEP68/ROCK2/FES/KIF3B/CEP192/CHMP5/CHMP4B/CEP152/DCTN1/CHMP1A/KIAA0753/HAUS8/CEP295/NAT10/HAUS6/SAC3D1/GADD45A/CEP250/MAP9/BRCA1/KIF3A/CENPJ/USP33/CHMP4C/CEP295NL/CCP110/MDM1/MCPH1/CCNL2/RTTN/XRCC3/KIAA1614/ALMS1/CEP44/PLK2/SSX2IP/CEP85/T…	77
GO:0140056	BP	GO:0140056	organelle localization by membrane tethering	52/7458	84/18903	2.56E-05	0.000982495	0.000808223	PLEK/VMP1/STX11/STX3/RALB/RAB3D/RAB8B/EXOC6/STXBP2/BLOC1S6/CTBP2/STX16/RAB12/STX10/VPS18/STXBP3/PDZD8/EXOC8/EXOC3/STX6/ESYT2/STX17/CEP83/STX5/TSNARE1/SYTL2/EXOC1/EXOC4/AHCYL1/STX1B/KCNB1/RABEPK/SCFD2/RAB3IP/EXOC2/NDRG4/UNC13A/VAPB/YKT6/STX19/SNPH/USO1/RAB3C/RAB15/RAB3B/STX1A/UNC13C/CLN3/RAB8A/STX2/PACS2/SNAP25	52
GO:0033077	BP	GO:0033077	T cell differentiation in thymus	53/7458	86/18903	2.58E-05	0.000982495	0.000808223	PTPRC/STAT5B/IL1B/IL2RG/ADAM8/SOS2/VNN1/EGR3/ADAM17/JMJD6/BRAF/PRR7/DOCK2/SRF/RIPK2/BCL2/PRKDC/PTPN2/TNFRSF9/ZBTB1/LIG4/BCL11B/SOS1/CARD11/STK11/MR1/ITPKB/ZEB1/CD3G/CD3E/ZAP70/ZFP36L2/CAMK4/RASGRP1/CD3D/RIPK3/NKAP/GATA3/TESPA1/CCR6/CLEC4G/JAG2/ERBB2/IL7R/BMI1/WNT4/FOXP3/GLI2/ZC3H8/CCR7/GLI3/RABL3/RAG1	53
GO:0043367	BP	GO:0043367	CD4-positive, alpha-beta T cell differentiation	54/7458	88/18903	2.58E-05	0.000982495	0.000808223	NFKBIZ/BCL6/NLRP3/BCL3/STAT3/IL18R1/JAK3/IL2RG/JUNB/RELB/RC3H1/IL4R/ZC3H12A/RARA/FOXP1/STAT6/ZFPM1/BRAF/RSAD2/FUT7/SASH3/ZBTB7B/IL6R/PRKCZ/IL18/RIPK2/PTGER4/RC3H2/SOCS1/MTOR/SH3RF1/IL27/CRACR2A/ENTPD7/RORA/ARMC5/TBX21/BATF/HLX/SLAMF6/LY9/MALT1/CD80/GATA3/IL12RB1/CD83/LEF1/SOCS5/FOXP3/IL23R/CCL19/TNFSF4/RORC/IL23A	54
GO:0050870	BP	GO:0050870	positive regulation of T cell activation	131/7458	251/18903	2.63E-05	0.000994498	0.000818097	NFKBIZ/LYN/BCL6/PTPRC/CD55/CR1/NLRP3/STAT5B/FOXO3/DOCK8/SIRPB1/IL1B/JAK3/CD46/FLOT2/IL2RG/ADAM8/SIRPA/SMARCD3/ZBTB16/VNN1/EGR3/IL4R/PPP3CA/CCDC88B/CSK/RARA/TNFSF14/TNFSF13B/JAK2/FYN/MAP3K8/ARID1A/IL15/TYK2/BCL10/SASH3/NOD2/BRD7/ZBTB7B/CCR2/ARID1B/SMARCC2/AKT1/FCHO1/PRKCZ/ZMIZ1/IL18/PIK3CA/SMARCD2/IL27RA/RHOH/AP3B1/RIPK2/TGFBR2/VAV1/HLA-DOA/SOCS1/SMARCC1/SMARCA2/NCK2/AGER/AMBRA1/ZBTB1/BTN2A2/SRC/P…	131
GO:0070076	BP	GO:0070076	histone lysine demethylation	22/7458	28/18903	2.85E-05	0.001065617	0.000876601	KDM6B/JMJD1C/UBE2B/KDM2A/KDM4B/UTY/KDM1B/KDM6A/KDM5A/KDM3B/KDM7A/PHF2/KDM5B/KDM5C/PHF8/KDM5D/KDM4A/KDM1A/KDM3A/KDM4C/KDM8/KDM4D	22
GO:0031023	BP	GO:0031023	microtubule organizing center organization	84/7458	150/18903	2.85E-05	0.001065617	0.000876601	NIN/NDEL1/CCNL1/CDK5RAP2/VPS4B/PPP1R12A/CEP63/NDE1/BCAS3/UBXN2B/PPP1R35/CHD3/PAFAH1B1/CLASP1/CHMP2B/CHMP3/UVRAG/KAT2B/HAUS4/POC1B/C2CD3/SIRT1/MARK4/PARD6A/CEP120/TRIM37/CEP135/GOLGA2/CCDC61/CEP68/ROCK2/FES/KIF3B/CEP192/CHMP5/CHMP4B/CEP152/DCTN1/CHMP1A/KIAA0753/HAUS8/CEP295/NAT10/HAUS6/SAC3D1/GADD45A/CEP250/MAP9/BRCA1/KIF3A/CENPJ/CCDC78/USP33/CHMP4C/CEP295NL/CCP110/MDM1/E2F4/MCPH1/FBXW11/CCNL2/RTT…	84
GO:0072538	BP	GO:0072538	T-helper 17 type immune response	31/7458	44/18903	3.03E-05	0.001123459	0.000924183	NFKBIZ/IL17RA/STAT3/CLEC7A/JUNB/NOTCH1/RC3H1/ZC3H12A/JAK2/TYK2/ZBTB7B/IL6R/IL27RA/RC3H2/EPHB2/TRAF3IP2/ENTPD7/RORA/PRKCQ/CARD9/TBX21/BATF/SLAMF6/LY9/MALT1/IL12RB1/FOXP3/IL23R/RORC/IL23A/ARID5A	31
GO:0002703	BP	GO:0002703	regulation of leukocyte mediated immunity	126/7458	241/18903	3.34E-05	0.001234472	0.001015505	LYN/ADGRE2/BCL6/RABGEF1/PTPRC/FGR/CD55/CR1/NLRP3/STAT5B/ICAM1/GAB2/IL1B/IL18R1/JAK3/CLEC7A/CD46/SERPINB9/CD177/SLC15A4/HLA-F/IL1R1/TLR4/IL4R/AP1G1/RAC2/FCGR1A/FBXO38/STAT6/SUPT6H/STXBP2/RSAD2/AHR/FUT7/UNC13D/SASH3/NOD2/ITGAM/CRK/ARRB2/CCR2/WAS/PRKCZ/IL18/IL27RA/F2RL1/ARG1/TNFSF13/IL10/VAV1/P2RX7/PDPK1/KMT5B/TICAM1/DUSP22/KLRD1/PPP3CB/AGER/TAP2/ZBTB1/BCR/PTPN6/CR2/SYK/CRTAM/TP53BP1/EXOSC6/LAG3/MR1…	126
GO:0048813	BP	GO:0048813	dendrite morphogenesis	79/7458	140/18903	3.39E-05	0.001245241	0.001024364	LRRK2/PTEN/PICALM/PHACTR1/EPHB1/SIPA1L1/SEMA4D/RAB21/GSK3B/KLF7/PPP3CA/MEF2A/FYN/PAFAH1B1/RERE/RAPGEF2/HECW2/KIDINS220/CUX1/ABI1/PARP6/STK11/EPHB2/DTNBP1/SS18L1/ACTR2/ANKRD27/LRP8/GORASP1/DVL1/ADGRB3/FBXW8/TAOK2/SULT4A1/PRMT3/PDLIM5/CELSR2/CTNNA2/CTNND2/TANC2/CDK5R1/FBXO31/PTPRD/SEMA3A/CHRNA7/VLDLR/IL1RAPL1/DNM3/SARM1/CDKL5/SLITRK5/HDAC6/NLGN1/NGEF/ARHGAP44/MAPK8IP2/DLG4/MAP2/NSMF/SRCIN1/PAK3/DCL…	79
GO:0050803	BP	GO:0050803	regulation of synapse structure or activity	114/7458	215/18903	3.51E-05	0.001282774	0.001055239	LRRK2/PTEN/TLR2/NEDD9/EPHB1/SIPA1L1/EGLN1/SEMA4D/MAPK14/IL1RAP/YWHAZ/FYN/PAFAH1B1/TUBA1A/DISC1/GRIPAP1/ADNP/IL10/NEURL1/ARF4/SLC7A11/EPHB2/GPM6A/ZNF804A/CLSTN3/LILRB2/ABHD17C/DTNBP1/ARHGAP22/ACTR2/MYCBP2/NTNG2/LRP8/FZD1/EFNA5/NLGN3/ADGRB3/DCTN1/ABHD17A/PDLIM5/LRFN4/CTNNA2/TANC2/GHRL/ADGRB1/LRRC24/CDK5R1/PTPRD/COLQ/GRID2/STX1B/SHANK2/ABHD17B/IL1RAPL1/SLIT1/DNM3/AMIGO2/ROBO2/MDGA1/CDKL5/SYNGAP1/SLI…	114
GO:0035418	BP	GO:0035418	protein localization to synapse	44/7458	69/18903	3.74E-05	0.001343026	0.001104804	STX3/PRKCZ/GRIPAP1/MAPK8IP3/ADAM10/ZDHHC2/RAP1A/CLSTN3/GRIP1/DVL1/IQSEC2/RAPSN/GRIP2/SCRIB/STX1B/ABHD17B/DLG1/RAB27B/NLGN1/ARHGAP44/HRAS/DLG4/KIF5C/STAU1/DLG2/MPP4/STAU2/MAPT/WNT5A/NRXN2/CPLX1/LGI1/RAB8A/KIF5A/LRRTM1/ZDHHC15/GPC4/SHANK1/BSN/GPC6/NSG1/CDK5/NLGN2/SNAP25	44
GO:0043161	BP	GO:0043161	proteasome-mediated ubiquitin-dependent protein catabolic process	219/7458	450/18903	3.74E-05	0.001343026	0.001104804	LRRK2/GABARAP/RNF19B/ARIH1/RYBP/FBXL5/UBE2B/RNF144B/PELI1/PLK3/TBL1X/TRIB1/UBE2J1/UBR2/PSEN1/MDM2/WDR26/GSK3B/SPOPL/CUL3/FBXW7/FAM8A1/WWP2/TRIM25/NFE2L2/AKIRIN2/UBE2H/APC/WAC/CSNK1D/FBXL20/USP9X/UBXN2B/ITCH/RAD23B/AREL1/RFFL/FBXO38/MAN1A1/SDCBP/PIAS1/SGTB/GSK3A/TRIP12/FBXL13/ARRB2/FBXO33/SIAH2/KLHL15/UBE4B/PPP2R5C/CDC34/AKT1/USP7/TRIM39/RMND5A/CBFA2T3/CHFR/HECW2/NUB1/TAF1/RNF185/UBE2W/FBXO9/TLK2/…	219
GO:0006661	BP	GO:0006661	phosphatidylinositol biosynthetic process	76/7458	134/18903	3.74E-05	0.001343026	0.001104804	PTEN/MBOAT7/PIK3CD/MTMR3/IPMK/IMPA2/PIGX/MTMR6/SMG1/INPPL1/BECN1/IP6K1/PIK3CG/PIK3CA/ITPKC/UVRAG/INPP5K/TTC7A/SOCS1/PIK3C3/PIGB/SLC27A1/INPP5D/SOCS4/PIK3R4/PIK3C2A/PIP4K2A/PITPNM1/MPPE1/FIG4/PIP5K1A/PI4K2B/ITPKB/SYNJ1/MTM1/PI4KB/PIK3CB/MTMR14/PIP4K2B/MTMR1/PIGG/PIGV/IMPA1/SYNJ2/PIP4K2C/PIGA/PIGZ/PIP5K1C/SOCS7/PIGW/CDIPT/PGAP2/PIP5K1B/SLA2/INPP5E/PIGN/PI4KA/PITPNM3/BPNT1/PIGL/EFR3A/PIK3C2G/SOCS5/P…	76
GO:0002825	BP	GO:0002825	regulation of T-helper 1 type immune response	23/7458	30/18903	3.76E-05	0.001343026	0.001104804	SLC11A1/IL1B/IL18R1/JAK3/IL1R1/IL4R/CCR2/IL18/IL27RA/IL1RL1/RIPK2/IL27/TBX21/SLAMF1/HLX/CD80/IL12RB1/SOCS5/IL23R/CCL19/TNFSF4/IL23A/ARID5A	23
GO:0019221	BP	GO:0019221	cytokine-mediated signaling pathway	239/7458	496/18903	3.92E-05	0.001382935	0.001137634	TNFAIP3/IFITM2/LYN/ACSL1/CSF3R/IL1R2/RABGEF1/PTPRC/IRAK3/IFITM1/TANK/IRF1/LILRB3/IL17RA/STAT5B/MYD88/FOXO3/CSF2RB/EREG/OSM/IL1B/STAT3/NFKBIA/IL18R1/JAK3/PTPRJ/LILRA5/HCK/IL2RG/OXSR1/CXCL8/FLT3/PTK2B/SP100/LILRA2/STAT1/CASP4/IL1R1/NOTCH1/NLRC5/IL1RAP/HIF1A/NMI/FAS/IL1RN/IL4R/CYLD/IFNGR2/PLP2/ADAM17/IL18RAP/BIRC3/IL13RA1/YTHDF3/AIM2/PARP9/CCL20/STAT5A/TNFSF13B/JAK1/LILRA1/JAK2/RFFL/CD300LF/PRKACA/L…	239
GO:0007269	BP	GO:0007269	neurotransmitter secretion	84/7458	151/18903	3.96E-05	0.001382935	0.001137634	LRRK2/PRKCB/MCTP1/STX11/STX3/MCTP2/PSEN1/GSK3B/LIN7A/FBXL20/BRAF/RAB5A/STXBP2/BLOC1S6/CTBP2/STXBP5/FMR1/VPS18/STXBP3/ADORA2A/P2RX7/P2RX1/SYT11/NF1/SYN2/SNAP23/P2RY1/SLC4A8/VAMP2/RAP1A/DNAJC5/GPER1/SYNJ1/CASK/DTNBP1/BAIAP3/DVL1/KMO/PIP5K1C/SYP/SYN3/SCRIB/STX1B/CADPS/RIMS1/CACNB2/ERC2/NLGN1/CACNB4/RIMS2/UNC13A/OTOF/DOC2A/ADORA2B/GIT1/PRKCG/ADCY1/SYT5/GRM4/STX19/CSPG5/GRIN3A/SNPH/CHRNB4/PTPRN2/NRXN2…	84
GO:0099643	BP	GO:0099643	signal release from synapse	84/7458	151/18903	3.96E-05	0.001382935	0.001137634	LRRK2/PRKCB/MCTP1/STX11/STX3/MCTP2/PSEN1/GSK3B/LIN7A/FBXL20/BRAF/RAB5A/STXBP2/BLOC1S6/CTBP2/STXBP5/FMR1/VPS18/STXBP3/ADORA2A/P2RX7/P2RX1/SYT11/NF1/SYN2/SNAP23/P2RY1/SLC4A8/VAMP2/RAP1A/DNAJC5/GPER1/SYNJ1/CASK/DTNBP1/BAIAP3/DVL1/KMO/PIP5K1C/SYP/SYN3/SCRIB/STX1B/CADPS/RIMS1/CACNB2/ERC2/NLGN1/CACNB4/RIMS2/UNC13A/OTOF/DOC2A/ADORA2B/GIT1/PRKCG/ADCY1/SYT5/GRM4/STX19/CSPG5/GRIN3A/SNPH/CHRNB4/PTPRN2/NRXN2…	84
GO:0016239	BP	GO:0016239	positive regulation of macroautophagy	47/7458	75/18903	3.96E-05	0.001382935	0.001137634	C9orf72/TOM1/ATG2A/RALB/HIF1A/SH3GLB1/WAC/SPTLC2/PINK1/TBK1/ULK1/GNAI3/NOD2/VPS13D/BECN1/SPTLC1/IKBKG/UVRAG/MAPK3/RIPK2/SMCR8/SUPT5H/SIRT1/CALCOCO2/PAFAH1B2/AMBRA1/RNF31/PIP4K2A/SESN2/FYCO1/TSC2/PIP4K2B/WDR45/RUFY4/TSC1/LARP1/PIP4K2C/EPM2A/RAB3GAP2/MOAP1/WDR24/SNX18/LRSAM1/SNX30/MAP3K7/OPTN/IRGM	47
GO:0018108	BP	GO:0018108	peptidyl-tyrosine phosphorylation	188/7458	380/18903	4.00E-05	0.001384734	0.001139114	LYN/PTPRC/FGR/NEDD9/PECAM1/EPHB1/EREG/OSM/AREG/SEMA4D/JAK3/RICTOR/PTPRJ/CAMKK2/LILRA5/HCK/PSEN1/FLT3/PTK2B/PRKCD/MAP2K3/HCLS1/HIPK3/DYRK1A/FBXW7/ADAM17/CSK/FCGR1A/MAP2K2/MAP2K4/IGF1R/PARP9/JAK1/BST1/JAK2/FYN/PRKCE/IL15/RPS6KA5/TYK2/SAMSN1/NCF1/CASS4/VEGFA/MVP/RAP2C/NOD2/TGFA/ARRB2/HIPK1/NRG1/OSBP/IL6R/TESK2/PAK2/PRKCZ/IL18/BANK1/CBL/ARHGEF2/ITGA5/MAPK3/ADNP/AATK/RIPK2/EIF2AK2/EPHB6/SOCS1/NCK2/NEU…	188
GO:0032729	BP	GO:0032729	positive regulation of interferon-gamma production	48/7458	77/18903	4.01E-05	0.001384734	0.001139114	SLC11A1/BCL3/PDE4B/TLR8/IL1B/IL18R1/CLEC7A/IL1R1/TLR4/JAK2/ZFPM1/TYK2/BTN3A1/SASH3/CCR2/SLC7A5/IL18/IL27RA/F2RL1/BTN3A2/RIPK2/TRIM27/CRTAM/IL27/ZP3/TLR7/CD3E/SLAMF1/SLAMF6/RASGRP1/SCRIB/CD160/TXK/IL12RB1/IL12A/HRAS/IFNL1/LILRB1/IL12RB2/TLR9/LTA/WNT5A/HLA-A/IL23R/TNFSF4/IL23A/ARID5A/CD2	48
GO:0050807	BP	GO:0050807	regulation of synapse organization	111/7458	209/18903	4.04E-05	0.001387012	0.001140988	LRRK2/PTEN/TLR2/NEDD9/EPHB1/SIPA1L1/EGLN1/SEMA4D/MAPK14/IL1RAP/YWHAZ/FYN/PAFAH1B1/TUBA1A/DISC1/GRIPAP1/ADNP/IL10/NEURL1/ARF4/SLC7A11/EPHB2/GPM6A/ZNF804A/CLSTN3/LILRB2/ABHD17C/DTNBP1/ARHGAP22/ACTR2/MYCBP2/NTNG2/LRP8/FZD1/EFNA5/NLGN3/ADGRB3/DCTN1/ABHD17A/PDLIM5/LRFN4/CTNNA2/TANC2/GHRL/ADGRB1/LRRC24/CDK5R1/PTPRD/COLQ/GRID2/SHANK2/ABHD17B/IL1RAPL1/SLIT1/DNM3/AMIGO2/ROBO2/MDGA1/CDKL5/SLITRK5/NTN1/NLGN…	111
GO:0071902	BP	GO:0071902	positive regulation of protein serine/threonine kinase activity	120/7458	229/18903	4.45E-05	0.001514161	0.001245584	ACSL1/LRRK2/PTPRC/S100A12/IL1B/RICTOR/MAP3K5/AKAP13/PSEN1/ADAM8/FLT3/PTK2B/RALB/PIK3R5/CCND3/ERN1/TLR4/PAK1/STK4/ADAM17/CCNY/CSK/CAB39/SYAP1/MAP2K2/THBS1/ATP2B4/TLR6/DDX3X/VEGFA/NOD2/TGFA/CCNK/STK3/AKT1/RAPGEF2/TAOK3/MAP3K11/PIK3CG/IQGAP1/CCNT1/MAP3K12/SPDYA/P2RX7/STRADA/MAPRE3/SIRT1/IRAK1/SLC27A1/PDCD10/AGER/MAP2K6/SRC/MAP2K7/TAOK1/SYK/INSR/EDN1/MAP3K10/TRAF6/DAZAP2/AXIN1/PDE5A/INCENP/DVL3/RPTOR…	120
GO:1903829	BP	GO:1903829	positive regulation of protein localization	219/7458	451/18903	4.45E-05	0.001514161	0.001245584	SORL1/TNFAIP6/LIMK2/PTGS2/TLR2/NEDD9/PECAM1/IRS2/PLK3/STX3/IL1B/ACSL4/MAPK14/PSEN1/ADAM8/PRKCD/HCLS1/GSK3B/EPB41/HIF1A/FBXW7/TLR4/SH3GLB1/ZC3H12A/RAC2/GNL3L/TRIM8/PRKCH/APC/BCAS3/GPR27/PARP9/WLS/JAK2/PINK1/NPEPPS/FYN/ATP2B4/PRKACA/HCAR2/PRKCE/EIF2AK3/GSK3A/ITGAM/OSBP/AKT1/PRKCZ/PPM1A/UBR5/ABCA7/ADORA2A/F2RL1/NPTN/MYO18A/DTX3L/UBE2D3/SEC24A/SMAD3/P2RX7/PDPK1/PFKFB2/ZDHHC5/CSNK2A2/BBC3/ZDHHC2/PTP4A…	219
GO:0002367	BP	GO:0002367	cytokine production involved in immune response	69/7458	120/18903	4.62E-05	0.001562319	0.001285199	LITAF/TREM1/BCL6/RABGEF1/CD55/IRAK3/FFAR2/NLRP3/MYD88/MAPKAPK2/IL1B/UBE2J1/IL18R1/JAK3/CLEC7A/HLA-F/IL1R1/TLR4/RSAD2/BCL10/SASH3/NOD2/CCR2/SLC7A5/NR4A3/HK1/PRKCZ/IL18/F2RL1/ARG1/RIPK2/IL10/P2RX7/SIRT1/TICAM1/SYK/TRAF6/FFAR3/LACC1/DENND1B/PANX1/CARD9/TBX21/TLR7/ANGPT1/SPON2/TRIM6/CD96/SLAMF1/NLRX1/MALT1/TNFRSF14/CD160/SPHK2/GATA3/MAP3K7/CLNK/LILRB1/TLR9/KIR2DL4/MAVS/TNFRSF1B/WNT5A/HLA-A/DDX21/FOXP…	69
GO:0002718	BP	GO:0002718	regulation of cytokine production involved in immune response	68/7458	118/18903	4.75E-05	0.001597316	0.001313989	LITAF/BCL6/RABGEF1/CD55/IRAK3/FFAR2/NLRP3/MYD88/MAPKAPK2/IL1B/UBE2J1/IL18R1/JAK3/CLEC7A/HLA-F/IL1R1/TLR4/RSAD2/BCL10/SASH3/NOD2/CCR2/SLC7A5/NR4A3/HK1/PRKCZ/IL18/F2RL1/ARG1/RIPK2/IL10/P2RX7/SIRT1/TICAM1/SYK/TRAF6/FFAR3/LACC1/DENND1B/PANX1/CARD9/TBX21/TLR7/ANGPT1/SPON2/TRIM6/CD96/SLAMF1/NLRX1/MALT1/TNFRSF14/CD160/SPHK2/GATA3/MAP3K7/CLNK/LILRB1/TLR9/KIR2DL4/MAVS/TNFRSF1B/WNT5A/HLA-A/DDX21/FOXP3/TGFB…	68
GO:0016049	BP	GO:0016049	cell growth	237/7458	493/18903	5.09E-05	0.001705156	0.001402701	S100A8/BCL6/CDA/C9orf72/CDKN2D/S100A9/SPAG9/NIN/NDEL1/SEMA4D/BTG1/RICTOR/PTPRJ/AKAP13/RPS6KA3/MTPN/PTK2B/ITGA4/IFRD1/RAB21/GSK3B/DIP2B/RGS2/ADAM17/RPS6KA1/CTDP1/MAP2K4/USP9X/SEMA6B/ITCH/FOXP1/SLC9A1/SDCBP/SIPA1/ARHGEF11/SIN3A/SPG11/GSK3A/KMT2D/ULK1/DDX3X/VEGFA/CXCR4/MACF1/PAFAH1B1/BIN3/CHPT1/JADE1/EXTL3/RASGRP2/G6PD/FBP1/CRLF3/AKT1/PRKCZ/SRF/TTL/DCUN1D3/DISC1/EXT1/IQGAP1/ADNP2/SGK3/CDK11A/CDK11B/…	237
GO:0016482	BP	GO:0016482	cytosolic transport	93/7458	171/18903	5.12E-05	0.001705156	0.001402701	SORL1/LRRK2/DENND5A/SPAG9/RAB21/RAB7A/MAPK1/TBC1D14/AP1G1/MAP2K2/ARFIP1/VTI1A/RAB5A/LMTK2/TRAPPC10/HOOK2/STX16/STX10/GAK/BECN1/USP7/CHMP3/SORT1/TBC1D10C/MON2/CES1/TBC1D23/MAPK3/TBC1D5/HOOK3/AP1AR/RIC1/PIK3C3/VPS26B/VPS53/STX6/TBC1D10B/TRIM27/HEATR5A/SRC/EPS15/PIK3R4/GBF1/PIP4K2A/AP2A1/STX5/ACTR2/AKTIP/ANKRD27/SNX16/BAIAP3/TPCN2/SYS1/DCTN1/ERC1/WDR81/RAB14/SNX32/TANC2/CORO7/MSN/HEATR5B/SGSM2/UBE2O…	93
GO:0044380	BP	GO:0044380	protein localization to cytoskeleton	38/7458	58/18903	5.23E-05	0.001731717	0.001424551	SNX10/GSK3B/APC/CSNK1D/UBXN2B/DIAPH1/DISC1/HOOK3/C2CD3/MAPRE3/MARK4/PARD6A/CEP350/GOLGB1/PPP1R9B/KLHL21/TTBK2/ABHD17C/CEP83/CEP192/DVL1/ABHD17A/MAPRE1/KIAA0753/WRAP73/CEP250/ABHD17B/GAS2L1/MCPH1/FAM83H/MID2/PIBF1/NUDCD3/GAS2L2/CEP72/CEP131/BBS4/HTR2A	38
GO:0007173	BP	GO:0007173	epidermal growth factor receptor signaling pathway	64/7458	110/18903	5.25E-05	0.001731717	0.001424551	PLAUR/RASSF2/EREG/AREG/PTPRJ/PSEN1/PTK2B/PTPN12/RALB/REPS2/RAB7A/SHKBP1/FBXW7/ADAM17/BRAF/NCF1/MVP/TGFA/AKT1/PIK3CA/IQGAP1/CBL/RHBDF2/DGKD/GAB1/PDPK1/NCK2/NEURL1/PTPN2/MMP9/ZGPAT/SRC/SOCS4/GRB2/PIK3C2A/SOS1/GPER1/ZFYVE28/PTPN11/GAREM1/CDH13/PLCE1/PTK6/TSG101/HIP1R/NEU3/AFAP1L2/ERBB4/ITGA1/ERBB2/DAB2IP/SOCS5/CHMP6/PLCG1/EGF/SHC1/HAP1/VIL1/FASLG/CAMLG/ADRA2A/BTC/SLC30A10/SHC3	64
GO:0002822	BP	GO:0002822	regulation of adaptive immune response based on somatic recombination of immune receptors built from immunoglobulin superfamily domains	98/7458	182/18903	5.51E-05	0.001807266	0.001486698	TNFAIP3/NFKBIZ/BCL6/PTPRC/SLC11A1/CD55/CR1/NLRP3/IL1B/IL18R1/JAK3/CLEC7A/CD46/SLC15A4/JUNB/HLA-F/IL1R1/RC3H1/IL4R/ZC3H12A/FCGR1A/TNFSF13B/JAK2/FBXO38/STAT6/SUPT6H/RSAD2/AHR/TYK2/FUT7/SASH3/NOD2/ZBTB7B/CCR2/WAS/PRKCZ/IL18/IL27RA/IL1RL1/ARG1/TNFSF13/RIPK2/IL10/P2RX7/KMT5B/RC3H2/DUSP22/KLRD1/PPP3CB/AGER/TAP2/ZBTB1/PTPN6/CR2/TP53BP1/EXOSC6/EPHB2/MR1/CLCF1/IL27/ZP3/TRAF6/CD274/DENND1B/APLF/PRKCQ/CARD9…	98
GO:0032872	BP	GO:0032872	regulation of stress-activated MAPK cascade	104/7458	195/18903	5.56E-05	0.001814714	0.001492826	DUSP1/RASSF2/MYD88/EPHB1/MAP4K4/IL1B/MAP3K5/MAP3K3/SIRPA/PTK2B/HIPK3/RB1CC1/TLR4/MAPK1/FAS/ZC3H12A/CYLD/MAP2K2/MAP2K4/IGF1R/MDFIC/ITCH/PINK1/SDCBP/PJA2/GPS2/NCF1/XIAP/VEGFA/NOD2/RELL1/CRK/PAFAH1B1/TRAF3/RIPK1/NBR1/STK3/TAOK3/MAP3K11/TRAF1/MAPK8IP3/F2RL1/FOXO1/NAIP/MAPK3/RIPK2/EIF2AK2/PLCB1/DUSP22/PDCD10/AGER/MAP2K7/SPHK1/TAOK1/HGF/SH3RF1/STK39/MAP3K10/HIPK2/CD27/CRACR2A/TRAF6/MAPKBP1/CARD9/AXIN1/…	104
GO:0000381	BP	GO:0000381	regulation of alternative mRNA splicing, via spliceosome	40/7458	62/18903	5.66E-05	0.001828588	0.001504238	MBNL1/CELF2/ZBTB7A/FAM172A/WTAP/RBM4/HNRNPL/FMR1/MBNL3/YTHDC1/KHDRBS1/RBM5/RBFOX2/SRSF6/THRAP3/ZC3H10/FXR2/RBM10/DDX5/RBM7/RBM15B/SMU1/RAVER1/RBFOX1/DDX17/KHDRBS2/RBM15/SRSF12/RBFOX3/RBM20/KHDRBS3/TIA1/RBM38/SRRM4/REST/CELF5/CELF4/NSRP1/CELF3/NOVA1	40
GO:0031122	BP	GO:0031122	cytoplasmic microtubule organization	40/7458	62/18903	5.66E-05	0.001828588	0.001504238	LIMK2/PLK3/KATNBL1/CCDC88B/CLIP1/HOOK2/PAFAH1B1/CLASP1/SLAIN2/KPNB1/SLK/HOOK3/CLIP4/CCDC88C/TUBGCP3/CEP120/TUBGCP6/KATNB1/KATNA1/KATNAL1/CAMSAP1/AXIN1/DVL1/DCTN1/CHP1/DYNC1H1/SLAIN1/CENPJ/CEP126/TUBGCP5/DLG1/CCDC13/FSD1/MAP10/HOOK1/MAPT/CAV3/WDR73/IFT172/CLIP3	40
GO:0031058	BP	GO:0031058	positive regulation of histone modification	60/7458	102/18903	5.72E-05	0.001840535	0.001514066	LRRK2/BCL6/JARID2/JDP2/NIPBL/PINK1/BRD4/KANSL1/KAT8/VEGFA/BRD7/ZBTB7B/MECP2/TADA2B/PRKD2/AKAP8/SIRT1/AKAP8L/SMAD4/GLYR1/SAP30BP/ERCC6/SF3B1/AUTS2/SREBF1/KAT7/KDM1A/SMARCA5/RNF20/KMT2E/PAXIP1/MYBBP1A/HCFC1/WBP2/KANSL3/PAXBP1/PHF20/MUC1/ARRB1/SART3/BRCA1/SPHK2/NOS1/CTBP1/GATA3/PAF1/FAM47E/PHF1/C6orf89/NAP1L2/PRKD1/PRDM12/WDR5/DDX21/PIWIL2/FOXP3/TADA2A/KANSL2/TET1/ARID5A	60
GO:0032147	BP	GO:0032147	activation of protein kinase activity	82/7458	148/18903	5.88E-05	0.001881891	0.001548087	SLC11A1/OSBPL8/EREG/AREG/CAMKK2/PTK2B/PRKCD/MOB3A/MARK2/CAB39/JAK2/PINK1/TLR6/VEGFA/TGFA/NRG1/IL6R/PRKCZ/IL18/PIK3CA/PRKAG2/ADNP/ZFP91/TNFRSF10B/TGFBR2/SPDYA/PDPK1/SOCS1/STRADA/MTOR/AGAP2/IRAK1/SRC/MOB1A/DGKQ/INSR/ANG/CHI3L1/STK11/TRAF6/PPP2R3C/TNFRSF10A/ANGPT1/AXIN1/EFNA5/TIRAP/DAXX/RPTOR/TAOK2/MALT1/RIPK3/CDK5R1/ADRA2B/ITGB3/TXN/UCN/NRG3/DLG1/MAP3K7/WNK1/MAS1/ECT2/WNT11/GREM1/FGF1/PDGFC/PILRB/N…	82
GO:1901653	BP	GO:1901653	cellular response to peptide	184/7458	373/18903	5.91E-05	0.001881891	0.001548087	LYN/SORL1/PTPRE/NCOA1/KLF2/FPR2/OSBPL8/NFKB1/STAT5B/FOXO3/PRKCB/ICAM1/IRS2/IL1B/STAT3/CFLAR/NDEL1/JAK3/ROCK1/AGTRAP/PSEN1/MDM2/PRKCD/ITGA4/NCOA2/CYP1B1/STAT1/CASP4/RHOQ/PXN/GSK3B/CCND3/TLR4/GRB10/SLC27A4/SRSF5/CSK/SH2B2/NFE2L2/SYAP1/APC/IGF1R/ECHDC3/STAT5A/JAK1/JAK2/FYN/TLR6/STAT6/SLC9A1/SP1/GSK3A/MBD5/TYK2/FUT7/NOD2/ZNF106/RBM4/FOS/ZBTB7B/CRK/RAB12/FBP1/AKT1/NR4A3/LPIN2/WDTC1/PRKCZ/BCL2L11/MYO5A…	184
GO:0006904	BP	GO:0006904	vesicle docking involved in exocytosis	31/7458	45/18903	6.05E-05	0.001897919	0.001561272	PLEK/RALB/RAB3D/RAB8B/EXOC6/STXBP2/BLOC1S6/CTBP2/RAB12/VPS18/STXBP3/EXOC8/EXOC3/SYTL2/EXOC1/EXOC4/STX1B/KCNB1/RABEPK/SCFD2/EXOC2/UNC13A/YKT6/SNPH/RAB3C/RAB15/RAB3B/STX1A/UNC13C/RAB8A/SNAP25	31
GO:1902116	BP	GO:1902116	negative regulation of organelle assembly	31/7458	45/18903	6.05E-05	0.001897919	0.001561272	LRRK2/LIMK2/CDK5RAP2/PATL2/PINK1/MAK/TBC1D7/SEC22B/BECN1/KAT2B/SMCR8/SMAD4/TCHP/TRIM37/TBC1D30/TMEM39A/MTM1/CEP97/CHMP4B/DNM2/TESK1/BRCA1/EVI5L/MPHOSPH9/CCP110/MDM1/MAP4/CAV3/EHMT2/RBM14/KIF24	31
GO:2000785	BP	GO:2000785	regulation of autophagosome assembly	31/7458	45/18903	6.05E-05	0.001897919	0.001561272	LRRK2/C9orf72/ATG2A/MTMR3/RALB/SH3GLB1/TBC1D14/PINK1/RAB5A/ULK1/SEC22B/BECN1/RAB1B/SMCR8/UBQLN2/PIP4K2A/TMEM39A/MTM1/PIP4K2B/WDR45/ADPRH/PIP4K2C/CHMP4B/RAB3GAP2/MOAP1/SNX18/LRSAM1/SNX30/IFT88/EHMT2/TBC1D12	31
GO:0046854	BP	GO:0046854	phosphatidylinositol phosphate biosynthetic process	43/7458	68/18903	6.12E-05	0.001911188	0.001572187	PIK3CD/IPMK/IMPA2/SMG1/BECN1/IP6K1/PIK3CG/PIK3CA/ITPKC/UVRAG/TTC7A/SOCS1/PIK3C3/SOCS4/PIK3R4/PIK3C2A/PIP4K2A/FIG4/PIP5K1A/PI4K2B/ITPKB/SYNJ1/PI4KB/PIK3CB/PIP4K2B/IMPA1/SYNJ2/PIP4K2C/PIP5K1C/SOCS7/PIP5K1B/SLA2/PI4KA/BPNT1/EFR3A/PIK3C2G/SOCS5/PIK3R2/ITPKA/EFR3B/PIP5KL1/IP6K3/PIK3R6	43
GO:0071214	BP	GO:0071214	cellular response to abiotic stimulus	167/7458	335/18903	6.34E-05	0.001943998	0.001599178	PTEN/PTGS2/NLRP3/MME/TANK/IRF1/SLC12A6/NFKB1/MYD88/EP300/MAP3K2/TLR8/IL1B/KCNJ2/CREBBP/MAPK14/OXSR1/MTPN/MDM2/TSPO/PRKCD/TLR5/RELB/KCNE1/TLR4/FAS/TNFSF14/CAB39/MAP2K4/IGF1R/CASP5/NFAT5/NIPBL/SLC9A1/SIPA1/DDX3X/CNN2/CASP8/BCL10/FBP1/YBX3/MAP3K1/XPC/PIK3CA/TAF1/SPIDR/ARHGEF2/MICU1/CRY1/TLK2/MAPK3/TNFRSF10B/PLEC/LRRC8D/PTGER4/CARD16/TP53INP1/SLC24A4/SIRT1/MTOR/MAP3K14/CASP9/MMP9/F11R/INO80/CRADD/ZBT…	167
GO:0104004	BP	GO:0104004	cellular response to environmental stimulus	167/7458	335/18903	6.34E-05	0.001943998	0.001599178	PTEN/PTGS2/NLRP3/MME/TANK/IRF1/SLC12A6/NFKB1/MYD88/EP300/MAP3K2/TLR8/IL1B/KCNJ2/CREBBP/MAPK14/OXSR1/MTPN/MDM2/TSPO/PRKCD/TLR5/RELB/KCNE1/TLR4/FAS/TNFSF14/CAB39/MAP2K4/IGF1R/CASP5/NFAT5/NIPBL/SLC9A1/SIPA1/DDX3X/CNN2/CASP8/BCL10/FBP1/YBX3/MAP3K1/XPC/PIK3CA/TAF1/SPIDR/ARHGEF2/MICU1/CRY1/TLK2/MAPK3/TNFRSF10B/PLEC/LRRC8D/PTGER4/CARD16/TP53INP1/SLC24A4/SIRT1/MTOR/MAP3K14/CASP9/MMP9/F11R/INO80/CRADD/ZBT…	167
GO:0043967	BP	GO:0043967	histone H4 acetylation	46/7458	74/18903	6.38E-05	0.001943998	0.001599178	NCOA1/EP300/MSL1/KAT6A/MSL3/KANSL1/KAT8/JADE2/ING3/JADE1/TAF7/MSL2/EPC2/SIRT1/TRRAP/AUTS2/KAT7/MRGBP/BRD8/MBTD1/HCFC1/EP400/KANSL3/PHF20/MUC1/ARRB1/EPC1/NAA50/ZMPSTE24/BRCA1/ING5/CTBP1/APBB1/BEND3/IWS1/HAT1/ATF2/NAA60/LEF1/NAA40/WDR5/CHD5/JADE3/ACTL6B/USP22/KANSL2	46
GO:0045123	BP	GO:0045123	cellular extravasation	46/7458	74/18903	6.38E-05	0.001943998	0.001599178	SELL/JAML/PECAM1/ICAM1/ROCK1/CD177/ADAM8/SIRPA/PIK3CD/ITGA4/ITGAL/IL1R1/SELPLG/BST1/ST3GAL4/FUT7/CRK/CCR2/PIK3CG/EXT1/CHST2/IL27RA/PTGER4/PLCB1/F11R/AGER/FUT4/BCR/PTAFR/MADCAM1/RIPK3/PDGFD/GOLPH3/CD99L2/PODXL2/SELP/CRKL/ELANE/ADD2/TRIM55/ITGA1/GP1BA/GCNT1/CCL25/XG/CX3CL1	46
GO:0070988	BP	GO:0070988	demethylation	46/7458	74/18903	6.38E-05	0.001943998	0.001599178	KDM6B/JMJD1C/APOBEC3A/TET2/UBE2B/KDM2A/KDM4B/JMJD6/UTY/USP9X/KDM1B/KDM6A/TET3/USP7/KDM5A/KDM3B/KDM7A/PHF2/KDM5B/KDM5C/PHF8/KDM5D/KDM4A/KDM1A/FBXL19/KDM3A/KDM4C/EOMES/OTUD4/GATA3/APOBEC3B/APOBEC3F/ALKBH5/APOBEC3D/KDM8/FTO/ALKBH2/APOBEC1/ALKBH4/KDM4D/MMACHC/CYP2C8/APOBEC3H/APOBEC2/TET1/ALKBH1	46
GO:2000142	BP	GO:2000142	regulation of DNA-templated transcription initiation	47/7458	76/18903	6.42E-05	0.001946629	0.001601342	TAF10/TAF13/MED13/SETX/TAF7/SRF/FOSL1/PWWP2A/TAF1/MED26/ATF7IP/GTF2A1/MED16/MED12/MED1/MED15/MED17/ERCC6/BCLAF1/MED25/MED18/TAF8/TAF4B/THRA/TAF4/MED14/TAF12/PPM1D/MED27/PAXIP1/MED22/TAF2/MED23/TBP/TAF11/CTNNBIP1/MED29/MED11/TAF5/WNT10B/MORC1/HNF1A/MED9/TAF3/MED31/HNF1B/MED30	47
GO:0050772	BP	GO:0050772	positive regulation of axonogenesis	48/7458	78/18903	6.45E-05	0.001946629	0.001601342	PLXNC1/NIN/NDEL1/SEMA4D/MAP2K2/BRAF/VEGFA/MACF1/PAFAH1B1/SRF/DISC1/ADNP/SMURF1/SKIL/LIMK1/TIAM2/ZFYVE27/SHTN1/METRN/GDI1/STK11/RUFY3/TIAM1/EFNA5/MEGF8/SHOX2/PLXNB1/PLXNA2/ROBO2/CDKL5/NTN1/WNT3/PLXNA4/CHODL/CDH4/IST1/LPAR3/MAPT/ANAPC2/RND2/ISLR2/MAP6/NGF/NEFL/AMIGO1/ROBO1/BMPR2/SEMA5A	48
GO:0034504	BP	GO:0034504	protein localization to nucleus	154/7458	306/18903	6.57E-05	0.00197514	0.001624795	LRRK2/LIMK2/PTGS2/GBP2/BCL3/TXNIP/OSBPL8/LMNB1/STAT3/NFKBIA/MAPK14/PSEN1/MDM2/NUP98/PPP3R1/SP100/PRKCD/NUP58/PPP1R10/ZBTB16/HCLS1/GSK3B/NOTCH1/NUP214/E2F3/SUN2/RASSF5/PPP3CA/ZC3H12A/STK4/FAM53C/TRIM8/AKIRIN2/PARP9/ZBTB7A/MDFIC/JAK2/FYN/SYNE1/SIN3A/SPG11/EIF2AK3/FAM53B/KPNA4/NUP153/BANP/STK3/AKT1/UBR5/IPO11/ABCA7/POM121C/CNEP1R1/RANBP2/KPNB1/DTX3L/NUAK2/LATS2/SMAD3/RGPD5/HEATR3/TOPORS/TOR1AIP1/RBM…	154
GO:0008089	BP	GO:0008089	anterograde axonal transport	33/7458	49/18903	7.12E-05	0.002121211	0.001744957	AGTPBP1/RAB21/ARL8A/BLOC1S6/KIF1B/AP3S2/MAPK8IP3/AP3B1/TRAK1/BLOC1S4/SPG7/SPAST/DTNBP1/KIF3B/TRAK2/TERF2/AP3B2/BORCS5/AP3D1/KIF3A/CNIH2/TRIM46/RAB27B/KIF1C/MAP2/KIF5C/DLG2/BLOC1S5/BLOC1S3/HAP1/KIF1A/KIF5A/NEFL	33
GO:0032968	BP	GO:0032968	positive regulation of transcription elongation by RNA polymerase II	33/7458	49/18903	7.12E-05	0.002121211	0.001744957	ELL2/BRD4/SUPT6H/ELL/CCNK/CDK13/CCNT1/PWWP2A/MED26/MED16/CDC73/CDK12/CDK9/CBX7/MED1/MED15/MED17/MED25/MED18/PWWP2B/EAPP/MED14/MED27/MED22/MED23/NCBP1/MED29/MED11/ELL3/MED9/MED31/SUPT16H/MED30	33
GO:0035710	BP	GO:0035710	CD4-positive, alpha-beta T cell activation	66/7458	115/18903	7.24E-05	0.002146367	0.001765651	NFKBIZ/BCL6/CD55/NLRP3/BCL3/STAT3/IL18R1/JAK3/IL2RG/JUNB/RELB/RC3H1/IL4R/ZC3H12A/RARA/ITCH/FOXP1/STAT6/ZFPM1/BRAF/TCIRG1/RSAD2/FUT7/SASH3/ZBTB7B/IL6R/PRKCZ/IL18/RIPK2/TGFBR2/PTGER4/RC3H2/SOCS1/MTOR/AGER/SH3RF1/IL2RA/CARD11/IL27/CRACR2A/ENTPD7/CD274/RORA/ARMC5/PRKCQ/TBX21/CD3E/BATF/HLX/SLAMF6/LY9/MALT1/CD80/CD160/GATA3/IL12RB1/CD83/CDH26/LEF1/SOCS5/FOXP3/IL23R/CCL19/TNFSF4/RORC/IL23A	66
GO:0016079	BP	GO:0016079	synaptic vesicle exocytosis	64/7458	111/18903	7.65E-05	0.002258657	0.001858023	LRRK2/PRKCB/STX11/STX3/PSEN1/GSK3B/FBXL20/BRAF/RAB5A/BLOC1S6/CTBP2/STXBP5/FMR1/VPS18/ADORA2A/P2RX7/P2RX1/SNAP23/P2RY1/SLC4A8/VAMP2/RAP1A/DNAJC5/SYNJ1/CASK/DTNBP1/DVL1/PIP5K1C/SYP/SCRIB/STX1B/CADPS/RIMS1/CACNB2/ERC2/NLGN1/CACNB4/RIMS2/UNC13A/OTOF/DOC2A/ADORA2B/GIT1/PRKCG/ADCY1/SYT5/STX19/CSPG5/GRIN3A/SNPH/CHRM2/STX1A/CNR1/UNC13C/SYN1/CPLX1/STX2/CHRNA5/HTR2A/ADRA2A/CADPS2/CDK5/SV2A/SNAP25	64
GO:0043368	BP	GO:0043368	positive T cell selection	27/7458	38/18903	7.83E-05	0.002300525	0.001892465	PTPRC/STAT3/STAT6/ZFPM1/BRAF/IL6R/DOCK2/SRF/BCL2/PTPN2/MTOR/BCL11B/THEMIS/STK11/ITPKB/CD3G/TBX21/CD3E/ZAP70/BATF/SLAMF6/LY9/CD3D/IL12RB1/FOXP3/IL23R/IL23A	27
GO:0070304	BP	GO:0070304	positive regulation of stress-activated protein kinase signaling cascade	74/7458	132/18903	7.92E-05	0.002315337	0.001904649	LYN/RASSF2/MYD88/IL1B/MAP3K5/MAP3K3/PTK2B/RB1CC1/TLR4/ZC3H12A/MAP2K4/SDCBP/PJA2/RNF13/NCF1/XIAP/VEGFA/NOD2/RELL1/CRK/TRAF3/RIPK1/STK3/TAOK3/MAP3K11/TRAF1/MAPK8IP3/F2RL1/NAIP/RIPK2/EIF2AK2/PLCB1/DUSP22/PDCD10/AGER/MAP2K7/SPHK1/TAOK1/SH3RF1/STK39/MAP3K10/HIPK2/CD27/CRACR2A/TRAF6/MAPKBP1/CARD9/AXIN1/TIRAP/SLAMF1/TAOK2/RASGRP1/ANKRD6/RELL2/GADD45A/SEMA3A/MTURN/UNC5CL/MAPK8IP1/HRAS/MAPK8IP2/LTBR/TLR9/…	74
GO:0050767	BP	GO:0050767	regulation of neurogenesis	185/7458	377/18903	8.18E-05	0.002366583	0.001946805	LYN/SORL1/PLXNC1/PTEN/TLR2/NUMB/MME/NIN/DAAM2/IL1B/NDEL1/SEMA4D/PSEN1/TSPO/MBP/IFRD1/RAB21/SMARCD3/DIP2B/NOTCH1/HIF1A/PPP3CA/RGS14/LDLR/PRKCH/MAP2K2/DICER1/RNF10/SEMA6B/BRAF/ULK1/VEGFA/CXCR4/MACF1/PAFAH1B1/SLC7A5/KRAS/RAPGEF2/SRF/DISC1/SPEN/MECP2/NPTN/CDKN2B/HOOK3/ADNP/ZNF335/CTDSP1/SMURF1/SKIL/LIMK1/TIAM2/NEURL1/CERS2/MTOR/ZFYVE27/DYNLT1/NF1/PER2/SHTN1/LIG4/SEMA3C/METRN/CUX1/CHD7/TRIM11/PARP6/GD…	185
GO:1903037	BP	GO:1903037	regulation of leukocyte cell-cell adhesion	185/7458	377/18903	8.18E-05	0.002366583	0.001946805	NFKBIZ/LYN/CEBPB/PTEN/BCL6/PTPRC/CD55/CR1/NLRP3/IRF1/STAT5B/FOXO3/DOCK8/PELI1/SIRPB1/IL1B/JAK3/CD46/FLOT2/IL2RG/ADAM8/SIRPA/ALOX5/ITGA4/SMARCD3/ZBTB16/RC3H1/VNN1/EGR3/IL4R/PPP3CA/ZC3H12A/CCDC88B/CSK/RARA/TNFSF14/NFAT5/TNFSF13B/ITCH/JAK2/FYN/ST3GAL4/MAP3K8/ARID1A/PAG1/SDC4/NRARP/IL15/TYK2/FUT7/BCL10/SASH3/NOD2/BRD7/ZBTB7B/CCR2/ARID1B/SMARCC2/AKT1/NR4A3/FCHO1/PRKCZ/ZMIZ1/IL18/PIK3CA/SMARCD2/ADORA2A…	185
GO:0034968	BP	GO:0034968	histone lysine methylation	73/7458	130/18903	8.20E-05	0.002366583	0.001946805	BOD1L1/TET2/ARID4B/KMT2C/JARID2/BRD4/SUPT6H/KMT2D/KANSL1/KAT8/KDM6A/KMT2B/RLF/TET3/DOT1L/NCOA6/MECP2/NSD1/SETD1B/ZNF335/KMT5B/SETD2/NFYC/NFYA/SIRT1/RBBP5/ARID4A/EZH1/ASH1L/PRDM5/SMAD4/WDR82/PAGR1/PAX5/EHMT1/AUTS2/SETD1A/MLLT6/SETD7/KDM4A/KDM1A/KMT2E/PAXIP1/HCFC1/KANSL3/ZNF274/KDM3A/PHF20/SETDB1/KDM4C/KMT5A/BRCA1/GATA3/MEN1/BEND3/IWS1/SETD6/CXXC1/PHF1/SETD5/PRDM12/WDR5/ASH2L/CHD5/EHMT2/DYDC1/CTCFL…	73
GO:0044262	BP	GO:0044262	cellular carbohydrate metabolic process	149/7458	296/18903	8.44E-05	0.002422936	0.001993163	PLEK/PTEN/GK/CSGALNACT2/MGAM/DGAT2/EP300/IRS2/MIDN/STAT3/PFKFB3/CSGALNACT1/ITPK1/PTK2B/NCOA2/B4GALT5/GSK3B/RB1CC1/HDAC4/B4GALT1/IMPA2/STK40/PGP/PFKFB4/PGD/BRAF/PRKCE/GSK3A/AOAH/SIRT7/NR3C1/FBP1/AKT1/HK1/USP7/PHKA2/CBFA2T3/EXT1/GABARAPL1/PPP1R3D/MECP2/B3GNT8/INPP5K/FOXO1/KAT2B/PPP1R3B/PDK3/PRKAG2/RANBP2/CRY1/PPP4R3B/PFKFB2/B3GNT2/RBKS/PYGL/SIRT1/PTPN2/MTOR/INPP5A/EPM2AIP1/HK3/FGGY/SLC25A12/PER2/SR…	149
GO:0002755	BP	GO:0002755	MyD88-dependent toll-like receptor signaling pathway	19/7458	24/18903	8.59E-05	0.002457041	0.002021218	TLR2/IRAK3/IRF1/MYD88/TLR8/TLR5/TLR1/TNIP1/TLR4/CD300LF/TLR6/IRAK4/IRAK2/IRAK1/TLR10/TRAF6/TIRAP/MAP3K7/TLR9	19
GO:0060491	BP	GO:0060491	regulation of cell projection assembly	106/7458	201/18903	8.64E-05	0.002458645	0.002022538	LIMK2/CDC42EP3/ICAM1/DAAM2/ACTR3/NDEL1/PRKCD/SYNE2/RHOQ/GSK3B/ARAP1/DOCK11/CYLD/RAC2/APC/BCAS3/AKIRIN1/RAB5A/MAK/PPP1R35/TBC1D7/PLEKHM1/BIN3/FMR1/WAS/SRF/PIK3CA/F2RL1/ARHGAP24/RAC1/AVIL/P2RX7/ATG3/NEURL1/MTOR/MARK4/SRC/CEP120/TCHP/CEP135/TBC1D30/P2RY12/MYO10/PPP1R16B/FXR2/AUTS2/EPHB2/GPM6A/ATMIN/TRPM2/CEP97/ACTR2/WRAP73/DNM2/WDPCP/KCTD17/ATP8B1/TESK1/RP1/FAM98A/TENM1/SRGAP2C/RABEP2/PLCE1/MYO3B/KL…	106
GO:1903305	BP	GO:1903305	regulation of regulated secretory pathway	80/7458	145/18903	8.73E-05	0.002461306	0.002024726	LYN/LRRK2/ADGRE2/RABGEF1/FGR/PRKCB/GAB2/CD177/HLA-F/GSK3B/NOTCH1/IL4R/RAB3D/RAB27A/AP1G1/RAC2/FBXL20/BRAF/RAB5A/STXBP2/UNC13D/ITGAM/STXBP5/CCR2/FMR1/VPS18/STXBP3/MICAL1/ADORA2A/F2RL1/PDPK1/P2RX1/SYT11/BCR/SYK/P2RY1/SLC4A8/PTAFR/BLK/RAP1A/GNAI2/ZP3/CASK/FES/DTNBP1/BAIAP3/DVL1/PRAM1/SYP/SPHK2/KCNB1/KLRC2/CACNB2/CACNA1I/NLGN1/CACNB4/DOC2A/ADORA2B/GIT1/PRKCG/ADCY1/SYT5/CSPG5/GRIN3A/SYT3/REST/RAB15/CH…	80
GO:0009267	BP	GO:0009267	cellular response to starvation	94/7458	175/18903	8.73E-05	0.002461306	0.002024726	LRRK2/GABARAP/FOXO3/DSC2/MAP3K5/FNIP1/UPP1/MTMR3/RALB/MAP1LC3B/MAPK1/FAS/SH3GLB1/ZC3H12A/ATG7/TFEB/NFE2L2/KLF10/IGF1R/CPEB4/STK26/SP1/EIF2AK3/PICK1/FOS/XPR1/HNRNPL/SLC7A5/BECN1/JMY/GABARAPL1/PLIN3/FOXO1/PRKAG2/MAPK3/NUAK2/MAP1LC3B2/BCL2/EIF2AK2/LAMP2/VPS41/INHBB/SZT2/SIRT1/PIK3C3/MTOR/DAP/DEPDC5/AMBRA1/RNF167/PIK3R4/STK24/GABARAPL2/SESN2/RRAGD/MFSD2A/SREBF1/PRKAA1/WDR45B/WIPI2/GCN1/WDR45/SRD5A1/W…	94
GO:0002833	BP	GO:0002833	positive regulation of response to biotic stimulus	100/7458	188/18903	8.76E-05	0.002461306	0.002024726	MNDA/LYN/USP15/FFAR2/FPR2/STAT5B/EP300/EREG/TLR8/CREBBP/GBP5/CLEC7A/HCK/ADAM8/SLC15A4/LILRA2/HLA-F/NLRC5/EMILIN2/TLR4/NMI/PAK1/AP1G1/ZNFX1/AIM2/AKIRIN2/PARP9/FYN/FBXO38/SIN3A/TBK1/NOD2/PAK2/NLRC4/DDX60/F2RL1/RNF185/ARG1/VAV1/PSPC1/PRKDC/TRIM5/ZBP1/OASL/MIAT/IKBKE/KLRD1/FCN1/SRC/MED1/SYK/TRIM41/ANKRD17/CRTAM/TRIM62/LAG3/MR1/TRAF6/TRIM56/CD274/CARD9/PYHIN1/TRIM6/TIRAP/IKBKB/SH2D1B/SLAMF6/DHX58/RASG…	100
GO:0060397	BP	GO:0060397	growth hormone receptor signaling pathway via JAK-STAT	10/7458	10/18903	9.11E-05	0.002528159	0.002079722	LYN/STAT5B/STAT3/JAK3/STAT5A/JAK1/JAK2/STAT6/TYK2/PTPN1	10
GO:0097090	BP	GO:0097090	presynaptic membrane organization	10/7458	10/18903	9.11E-05	0.002528159	0.002079722	PTEN/NLGN3/PTPRD/CNTN2/IL1RAPL1/NLGN1/NLGN4X/NLGN4Y/LRP4/NLGN2	10
GO:0060261	BP	GO:0060261	positive regulation of transcription initiation by RNA polymerase II	38/7458	59/18903	9.12E-05	0.002528159	0.002079722	TAF10/TAF13/MED13/TAF7/SRF/TAF1/MED26/GTF2A1/MED16/MED12/MED1/MED15/MED17/ERCC6/MED25/MED18/TAF8/TAF4B/TAF4/MED14/TAF12/MED27/PAXIP1/MED22/TAF2/MED23/TBP/TAF11/MED29/MED11/TAF5/WNT10B/HNF1A/MED9/TAF3/MED31/HNF1B/MED30	38
GO:0043434	BP	GO:0043434	response to peptide hormone	204/7458	421/18903	9.31E-05	0.002571551	0.002115417	LYN/SORL1/PTGS2/TLR2/PTPRE/ALPL/NCOA1/TNFSF10/OSBPL8/NFKB1/STAT5B/JUND/PRKCB/EREG/IRS2/IL1B/STAT3/CFLAR/AREG/NDEL1/JAK3/ROCK1/AGTRAP/BTG2/MAPK14/PRKCD/NCOA2/CYP1B1/STAT1/RHOQ/PXN/GSK3B/CCND3/GRB10/SLC27A4/SRSF5/CSK/SH2B2/NFE2L2/SYAP1/APC/ADM/IGF1R/ECHDC3/LTA4H/STAT5A/JAK1/JAK2/STAT6/SLC9A1/SP1/GSK3A/MBD5/TYK2/FUT7/ZNF106/RBM4/FOS/ZBTB7B/CRK/RAB12/FBP1/INPPL1/AKT1/NR4A3/LPIN2/WDTC1/TIMP4/PRKCZ/MYO…	204
GO:0044091	BP	GO:0044091	membrane biogenesis	40/7458	63/18903	9.62E-05	0.002644047	0.002175053	PTEN/PICALM/PACSIN2/VPS4B/FLOT1/UBXN2B/SERINC1/ANKLE2/GAK/CHMP2B/CHMP3/SPAST/EPHB2/ANK3/CHMP5/CHMP7/NLGN3/CHMP4B/CHMP1A/UBXN2A/RFTN1/PTPRD/PEX16/CHMP4C/IL1RAPL1/TLCD1/NLGN1/REEP4/NLGN4X/NLGN4Y/TLCD2/CHMP6/CDH2/CAV3/NRXN2/STX2/VPS4A/CLIP3/LRP4/NLGN2	40
GO:0001505	BP	GO:0001505	regulation of neurotransmitter levels	114/7458	219/18903	9.77E-05	0.00266202	0.002189838	LRRK2/PRKCB/MCTP1/STX11/STX3/AGTPBP1/MCTP2/PSEN1/GSK3B/MAOA/LIN7A/FLOT1/FBXL20/BRAF/RAB5A/STXBP2/BLOC1S6/CTBP2/STXBP5/FMR1/SLC1A3/VPS18/STXBP3/ADORA2A/P2RX7/SLC38A1/P2RX1/ABAT/SYT11/NF1/PER2/SYN2/SNAP23/P2RY1/SLC6A12/SLC4A8/VAMP2/RAP1A/DNAJC5/GPER1/SYNJ1/CASK/DTNBP1/BAIAP3/DVL1/KMO/PIP5K1C/TOR1A/SYP/SYN3/SCRIB/ITGB3/COLQ/NOS1/STX1B/CADPS/RIMS1/CACNB2/ERC2/NLGN1/CACNB4/RIMS2/UNC13A/OTOF/DOC2A/ADOR…	114
GO:0006470	BP	GO:0006470	protein dephosphorylation	133/7458	261/18903	9.79E-05	0.00266202	0.002189838	PTEN/SSH2/PTPRC/PTPRE/DUSP1/BOD1L1/ROCK1/PTPRJ/PPP1R15B/PTPN12/PPP3R1/PRKCD/PPP4R2/MTMR3/GSK3B/DAPP1/PPP1R12A/PPP3CA/PPP1R15A/CTDP1/PPP4R1/PPM1F/JAK2/PGP/PINK1/MTMR6/SSU72/ANKLE2/PPP2R5C/DUSP6/PPM1A/SSH1/PPP2R2A/CNEP1R1/PPP6R3/PPTC7/PPP6R2/PPP4R3A/PPM1M/MASTL/PTPRA/SBF1/CTDSP1/BCL2/PPP4R3B/PTP4A2/UBASH3B/DUSP18/PTPN2/MTOR/PPP2R5A/PTP4A3/DUSP22/PPP3CB/PDP1/AMBRA1/DUSP8/UBLCP1/PPP2R5E/PTPN6/RPRD1A/…	133
GO:2000144	BP	GO:2000144	positive regulation of DNA-templated transcription initiation	41/7458	65/18903	9.80E-05	0.00266202	0.002189838	TAF10/TAF13/MED13/SETX/TAF7/SRF/FOSL1/TAF1/MED26/GTF2A1/MED16/MED12/MED1/MED15/MED17/ERCC6/BCLAF1/MED25/MED18/TAF8/TAF4B/TAF4/MED14/TAF12/MED27/PAXIP1/MED22/TAF2/MED23/TBP/TAF11/MED29/MED11/TAF5/WNT10B/HNF1A/MED9/TAF3/MED31/HNF1B/MED30	41
GO:0060260	BP	GO:0060260	regulation of transcription initiation by RNA polymerase II	42/7458	67/18903	9.95E-05	0.002691587	0.002214161	TAF10/TAF13/MED13/TAF7/SRF/TAF1/MED26/ATF7IP/GTF2A1/MED16/MED12/MED1/MED15/MED17/ERCC6/MED25/MED18/TAF8/TAF4B/THRA/TAF4/MED14/TAF12/PPM1D/MED27/PAXIP1/MED22/TAF2/MED23/TBP/TAF11/CTNNBIP1/MED29/MED11/TAF5/WNT10B/HNF1A/MED9/TAF3/MED31/HNF1B/MED30	42
GO:0016571	BP	GO:0016571	histone methylation	90/7458	167/18903	0.000104228	0.002806336	0.002308556	BOD1L1/TET2/ARID4B/CREBBP/KMT2C/JARID2/PRDM2/BRD4/SUPT6H/KMT2D/KANSL1/SIRT7/KAT8/KDM6A/KMT2B/RLF/TET3/DOT1L/NCOA6/MECP2/NSD1/SETD1B/ZNF335/KMT5B/SETD2/NFYC/NFYA/SIRT1/RBBP5/ARID4A/EZH1/CTCF/ASH1L/PRDM5/SMAD4/WDR82/PAGR1/PAX5/EHMT1/SUZ12/AUTS2/SETD1A/MLLT6/SETD7/KDM4A/KDM1A/SMARCA5/RNF20/PRMT5/KMT2E/PAXIP1/HCFC1/KANSL3/PAXBP1/ZNF274/KDM3A/PHF20/SETDB1/KDM4C/KMT5A/BRCA1/PRDM4/GATA3/MEN1/BEND3/IWS1/…	90
GO:0007158	BP	GO:0007158	neuron cell-cell adhesion	14/7458	16/18903	0.00010558	0.002830934	0.002328791	NLGN3/CDK5R1/NRXN3/CNTN4/NLGN1/ASTN2/NLGN4X/NLGN4Y/RET/ASTN1/NRXN2/TNR/NCAM2/NLGN2	14
GO:0002274	BP	GO:0002274	myeloid leukocyte activation	122/7458	237/18903	0.000106848	0.002853101	0.002347026	LYN/LRRK2/ADGRE2/TLR2/RABGEF1/PTPRC/PREX1/S100A12/SLC11A1/FGR/LCP2/CST7/C5AR1/MYD88/JUND/GAB2/CD177/NOTCH2/PSEN1/CXCL8/PIK3CD/ANXA3/PRKCD/LILRA2/LAT2/TLR1/DYSF/RELB/SBNO2/TLR4/NMI/IL4R/ZC3H12A/IFNGR2/JMJD6/LDLR/RAC2/THBS1/JAK2/FOXP1/CD300LF/TLR6/PJA2/STXBP2/PRKCE/IL15/UNC13D/CLEC4D/ITGAM/CCR2/NR4A3/DOCK2/IL18/PIK3CG/STXBP3/CBL/F2RL1/RHOH/IL1RL1/MYO18A/TNIP2/IL10/TGFBR2/ADAM10/PDPK1/TICAM1/SYT11/C…	122
GO:0031503	BP	GO:0031503	protein-containing complex localization	95/7458	178/18903	0.000110154	0.002929285	0.002409697	NUMB/TNFAIP2/STX3/LMNB1/PPP3R1/RALB/NACC2/AKIRIN2/MAK/RPGR/PRKCZ/GRIPAP1/NPTN/ADAM10/EXOC3/MDN1/ATR/AP2A1/KLHL21/TRAF3IP1/RAP1A/GRIP1/KIF3B/LSG1/WDR35/TERF2/IQSEC2/NOP9/PURA/TTC21A/IPO9/NUP88/WDPCP/IFT80/ANKS1B/ZDHHC3/GRIP2/AP3D1/SCRIB/SGCD/ITGB3/DYNC2H1/STX1B/TTC26/PML/IFT140/SEH1L/EXOC3L1/DNM3/DLG3/CACNG8/TTC30A/CNIH2/IFT88/DLG1/IFT57/NMD3/NLGN1/SHISA6/IFT46/ARHGAP44/HRAS/DLG4/DRD4/KIF5C/STAU1/…	95
GO:0035872	BP	GO:0035872	nucleotide-binding domain, leucine rich repeat containing receptor signaling pathway	20/7458	26/18903	0.000114149	0.003023071	0.002486848	TNFAIP3/NFKBIA/SLC15A4/TLR4/CYLD/BIRC3/ITCH/XIAP/NOD2/RIPK2/RELA/SLC46A2/SLC15A3/OTULIN/MAP2K6/LACC1/RNF34/MAP3K7/BIRC2/IRGM	20
GO:0098534	BP	GO:0098534	centriole assembly	31/7458	46/18903	0.000115516	0.0030468	0.002506368	CDK5RAP2/VPS4B/CEP63/PPP1R35/KAT2B/POC1B/C2CD3/CEP120/TRIM37/CEP135/CCDC61/CEP192/CEP152/KIAA0753/CEP295/BRCA1/CENPJ/CCDC78/CEP295NL/CCP110/MDM1/E2F4/RTTN/ALMS1/CEP44/PLK2/SASS6/CEP72/RBM14/CNTROB/CEP76	31
GO:0007611	BP	GO:0007611	learning or memory	138/7458	273/18903	0.000118203	0.003104999	0.002554244	CEBPB/PTEN/PTGS2/TLR2/PICALM/MME/NEDD9/EP300/BTG2/PSEN1/HIF1A/MAPK1/RGS14/LDLR/FYN/NRGN/ATXN1/BRAF/PJA2/SPG11/FOS/PAFAH1B1/SPECC1/KRAS/PRKCZ/CPEB3/PRKAR2B/SRF/FOSL1/HMGCR/ABCA7/CIC/MECP2/BTBD9/NPTN/ITGA5/ADNP/CREB1/ADCY3/PLCB1/ARF4/MAN2B1/SYT11/PLA2G6/NF1/PPP3CB/SLC7A11/AGER/SRC/CRTC1/INSR/PPP1R9B/EPHB2/TMOD2/THRA/YTHDF1/LILRB2/SYNJ1/ATXN1L/RPS6KB1/OPRL1/NTSR1/ACTR2/TSC1/NLGN3/ADGRB3/CASP3/ITPR3/…	138
GO:0031668	BP	GO:0031668	cellular response to extracellular stimulus	133/7458	262/18903	0.000122121	0.00319491	0.002628206	LYN/LRRK2/PTPRC/NCOA1/GABARAP/FOXO3/DSC2/RICTOR/MAP3K5/FNIP1/UPP1/ITGA4/MTMR3/RALB/MAP1LC3B/MAPK1/FAS/SH3GLB1/ZC3H12A/ATG7/TFEB/NFE2L2/KLF10/IGF1R/CPEB4/SIPA1/STK26/SP1/IL15/EIF2AK3/ULK1/PICK1/USF2/FOS/XPR1/HNRNPL/ASGR1/SLC7A5/BECN1/SRF/FOSL1/JMY/GABARAPL1/CBL/PLIN3/FOXO1/PRKAG2/MAPK3/CDKN2B/NUAK2/ADNP/USF1/MAP1LC3B2/PLEC/P2RX7/BCL2/EIF2AK2/LAMP2/VPS41/INHBB/SZT2/SIRT1/VDR/TRIM24/PIK3C3/MTOR/DAP/…	133
GO:0032482	BP	GO:0032482	Rab protein signal transduction	17/7458	21/18903	0.000125957	0.003282001	0.002699849	RAB21/DENND3/DENND1A/DENND4A/RAB12/RAB33B/RAB39A/GDI1/DENND4B/DENND4C/RAB39B/RAB33A/RAB30/RAB35/RAB15/RAB9B/MADD	17
GO:0031349	BP	GO:0031349	positive regulation of defense response	153/7458	307/18903	0.000127787	0.003316305	0.002728068	MNDA/NFKBIZ/LYN/S100A8/LRRK2/CEBPB/PTGS2/TLR2/S100A12/ALOX5AP/FFAR2/NLRP3/FPR2/S100A9/IL17RA/STAT5B/EP300/EREG/TLR8/OSM/IL1B/NFKBIA/CREBBP/GBP5/CLEC7A/LILRA5/HCK/ADAM8/SLC15A4/LILRA2/HLA-F/CASP4/NLRC5/TNIP1/EMILIN2/TLR4/NMI/NLRP1/PAK1/AP1G1/LDLR/ZNFX1/FCGR1A/AIM2/AKIRIN2/NEAT1/PARP9/CDK19/JAK2/FYN/SIN3A/IL15/TBK1/NOD2/GPSM3/RIPK1/CCR2/PAK2/IL18/PIK3CG/NLRC4/NLRP12/F2RL1/IL1RL1/RNF185/NAIP/MAPK3/A…	153
GO:1902414	BP	GO:1902414	protein localization to cell junction	57/7458	98/18903	0.000133483	0.003450263	0.002838265	PECAM1/STX3/JAK1/ARHGEF18/PAK2/PRKCZ/GRIPAP1/MAPK8IP3/ADAM10/ZDHHC2/F11R/ZDHHC7/RAP1A/CLSTN3/GRIP1/MPP7/DVL1/MAPK9/IQSEC2/LAMTOR3/RAPSN/GRIP2/SCRIB/KIF3A/STX1B/ABHD17B/DLG1/RAB27B/NLGN1/ARHGAP44/HRAS/DLG4/DLG5/KIF5C/STAU1/DLG2/TJP3/MPP4/STAU2/MAPT/WNT5A/NRXN2/LSR/CPLX1/LGI1/RAB8A/KIF5A/LRRTM1/ZDHHC15/GPC4/SHANK1/BSN/GPC6/NSG1/CDK5/NLGN2/SNAP25	57
GO:0043414	BP	GO:0043414	macromolecule methylation	171/7458	348/18903	0.00013636	0.003483707	0.002865777	BOD1L1/TET2/MBD2/ARID4B/CREBBP/BTG2/ETF1/KMT2C/JARID2/PRDM2/RAB3D/BRD4/SUPT6H/KDM1B/GATAD2A/GSK3A/KMT2D/KANSL1/PICK1/SIRT7/KAT8/METTL9/KDM6A/KMT2B/WTAP/FOS/FBXO11/RLF/TET3/DOT1L/NCOA6/PIK3CA/BAZ2A/TDRD9/MECP2/NSD1/NSUN4/PCMTD1/SETD1B/TRMO/ZNF335/ATF7IP/KMT5B/SETD2/NFYC/NFYA/SIRT1/TRDMT1/TRMT1/PCMTD2/RBBP5/ARID4A/EZH1/MEPCE/CTCF/ASH1L/MTA2/PCIF1/PIWIL4/VCPKMT/PRDM5/SMAD4/NSUN3/WDR82/PAGR1/PAX5/EHM…	171
GO:0007215	BP	GO:0007215	glutamate receptor signaling pathway	34/7458	52/18903	0.000136619	0.003483707	0.002865777	GNAQ/PTK2B/CPEB4/FYN/FMR1/PLCB1/NECAB2/GRIK1/CDK5R1/GRIN2D/HOMER2/GRID2/GRIK4/KCNB1/GRID1/NCSTN/GRM7/GRM8/GRIA4/SULT1A3/GRM4/TRPM1/GRIN3A/GRIN3B/DAGLA/FRRS1L/GRM3/HOMER3/CLN3/GRM2/CX3CL1/GRIA2/GRIA3/PLP1	34
GO:0097479	BP	GO:0097479	synaptic vesicle localization	34/7458	52/18903	0.000136619	0.003483707	0.002865777	LRRK2/PTEN/PICALM/LIN7A/RAB27A/PINK1/SPG11/BLOC1S6/AP3S2/AP3B1/BLOC1S4/SYN2/SYNJ1/DTNBP1/AP3B2/BORCS5/DNM2/TOR1A/AP3D1/SYN3/CNIH2/TRIM46/NLGN1/MAP2/SYNDIG1/KIF5C/BLOC1S5/BLOC1S3/CDH2/SYN1/SNAP91/KIF5A/CDK5/NLGN2	34
GO:0090174	BP	GO:0090174	organelle membrane fusion	68/7458	121/18903	0.000136933	0.003483707	0.002865777	TOM1/STX11/STX3/DYSF/RAB7A/RAB8B/VPS8/VAV3/VTI1A/SPG11/GNAI3/SAMD9/STX16/PLEKHM1/STX10/SEC22B/VPS18/CHMP2B/CHMP3/UVRAG/VCPIP1/VPS41/STX6/SYT11/C2CD5/VPS39/AKT2/SPHK1/SNAP23/RAB39A/PIP4K2A/VAMP2/STX17/VAMP1/YIPF4/PIP4K2B/STX5/TSNARE1/CHMP5/ANKRD27/CHMP7/VPS16/TGFBRAP1/CHMP4B/SLAMF1/CHMP1A/VPS33A/STX1B/ANKFY1/CHMP4C/GOSR1/STX19/CHMP6/USO1/FER1L5/ATP13A2/STX1A/SOX30/VAMP4/CLN3/CPLX1/RAB8A/STX2/SYT13…	68
GO:0051222	BP	GO:0051222	positive regulation of protein transport	147/7458	294/18903	0.00014104	0.003574119	0.002940152	SORL1/PTGS2/TLR2/IRS2/PLK3/IL1B/ACSL4/MAPK14/PSEN1/ADAM8/PRKCD/HCLS1/GSK3B/HIF1A/FBXW7/TLR4/SH3GLB1/ZC3H12A/RAC2/BCAS3/GPR27/WLS/JAK2/PINK1/NPEPPS/FYN/PRKACA/HCAR2/PRKCE/GSK3A/ITGAM/OSBP/PRKCZ/PPM1A/UBR5/ADORA2A/F2RL1/MYO18A/UBE2D3/SEC24A/SMAD3/P2RX7/PFKFB2/CSNK2A2/BBC3/ZDHHC2/RBM22/ABAT/ATG13/PLA2G6/C2CD5/PDCD10/PPP3CB/PARD6A/SRC/CNST/OAZ2/AKT2/TM9SF4/RNF31/TPR/LEPROT/ICE1/EMD/PSMD9/ANG/VAMP2/BL…	147
GO:0006906	BP	GO:0006906	vesicle fusion	67/7458	119/18903	0.000141795	0.003579228	0.002944355	TOM1/STX11/STX3/DYSF/RAB7A/RAB8B/VPS8/VAV3/VTI1A/SPG11/GNAI3/SAMD9/STX16/PLEKHM1/STX10/SEC22B/VPS18/CHMP2B/CHMP3/UVRAG/VPS41/STX6/SYT11/C2CD5/VPS39/AKT2/SPHK1/SNAP23/RAB39A/PIP4K2A/VAMP2/STX17/VAMP1/YIPF4/PIP4K2B/STX5/TSNARE1/CHMP5/ANKRD27/CHMP7/VPS16/TGFBRAP1/CHMP4B/SLAMF1/CHMP1A/VPS33A/STX1B/ANKFY1/CHMP4C/GOSR1/STX19/CHMP6/USO1/FER1L5/ATP13A2/STX1A/SOX30/VAMP4/CLN3/CPLX1/RAB8A/STX2/SYT13/VPS4A/…	67
GO:0009048	BP	GO:0009048	dosage compensation by inactivation of X chromosome	21/7458	28/18903	0.000143708	0.003613399	0.002972465	SMCHD1/MSL1/MSL3/JARID2/KAT8/MSL2/CDYL/RLIM/LRIF1/YTHDC1/PCGF3/SUZ12/RBM15B/KANSL3/PHF20/BRCA1/RBM15/TSIX/PCGF5/WDR5/KANSL2	21
GO:0099173	BP	GO:0099173	postsynapse organization	89/7458	166/18903	0.000144578	0.003621169	0.002978856	LRRK2/PTEN/NEDD9/EPHB1/SIPA1L1/EGLN1/IL1RAP/IGF1R/FYN/ACTN1/PICK1/PAFAH1B1/ADAM10/ARF4/ZDHHC2/SLC7A11/INSR/EPHB2/ZNF804A/LILRB2/ABHD17C/DTNBP1/ARHGAP22/ACTR2/NTNG2/LRP8/DVL1/NLGN3/ABHD17A/PRMT3/PDLIM5/LRFN4/CTNND2/RAPSN/TANC2/GHRL/CDK5R1/PTPRD/COLQ/GRID2/CHRNA7/SHANK2/ABHD17B/IL1RAPL1/CRKL/DNM3/DLG1/CDKL5/SYNGAP1/CNKSR2/HDAC6/ITGA3/NLGN1/LHFPL4/SHISA6/NGEF/TNNI3K/ARHGAP44/DLG4/SEMA3F/NLGN4X/NLGN4…	89
GO:0072384	BP	GO:0072384	organelle transport along microtubule	52/7458	88/18903	0.000148403	0.003702637	0.003045874	AGTPBP1/NDEL1/SYNE2/KIF13A/HIF1A/NDE1/BICD2/BLOC1S6/AP3S2/PAFAH1B1/PRKCZ/AP3B1/TRAK1/RHOT1/BLOC1S4/RAB1A/SPAST/BORCS8/FYCO1/STK11/DTNBP1/KIF3B/TRAK2/OPA1/AP3B2/BORCS5/RASGRP1/AP3D1/DYNC1H1/KIF3A/WASF1/CNIH2/TRIM46/KIF1C/DYNC1I1/HDAC6/MREG/FBXW11/MAP2/BLOC1S5/BLOC1S3/MAPT/TMEM201/HAP1/SYBU/COPG1/KIF1A/CLN3/LRPPRC/KIF5A/PEX14/NEFL	52
GO:0042098	BP	GO:0042098	T cell proliferation	110/7458	212/18903	0.000151562	0.003758609	0.003091918	CEBPB/PTEN/BCL6/PTPRC/SLC11A1/CD55/CR1/IRF1/STAT5B/DOCK8/PELI1/IL1B/JAK3/CD46/SOS2/RC3H1/CCND3/PPP3CA/CCDC88B/TNFSF14/RAC2/TNFSF13B/ITCH/JAK2/FYN/SDC4/IL15/TYK2/BTN3A1/SASH3/ZBTB7B/BID/CCR2/DOCK2/IL18/PIK3CG/IL27RA/ELF4/ARG1/RIPK2/IL10/TGFBR2/P2RX7/RC3H2/NCK2/TNFRSF9/PPP3CB/AGER/BTN2A2/PTPN6/SH3RF1/SYK/IL2RA/CRTAM/SOS1/CARD11/RASAL3/IL27/LILRB2/ZP3/TRAF6/CD274/FKBP1B/TNFSF8/ARMC5/IDO1/PRKCQ/CD3E/…	110
GO:0046634	BP	GO:0046634	regulation of alpha-beta T cell activation	65/7458	115/18903	0.00015181	0.003758609	0.003091918	NFKBIZ/BCL6/PTPRC/CD55/NLRP3/IRF1/JAK3/IL2RG/JUNB/ZBTB16/RC3H1/IL4R/ZC3H12A/RARA/ITCH/JAK2/TYK2/SASH3/ZBTB7B/CCR2/PRKCZ/IL18/ADORA2A/AP3B1/RIPK2/TGFBR2/RC3H2/SOCS1/AGER/SH3RF1/SYK/IL2RA/CRTAM/CARD11/RASAL3/ITPKB/IL27/CD274/PRKCQ/TBX21/CD3E/ZAP70/BATF/HLX/MALT1/TNFRSF14/AP3D1/CD80/NKAP/CD160/GATA3/IL12RB1/CD83/MAPK8IP1/CLEC4G/IL12A/LILRB1/SOCS5/HLA-A/FOXP3/IL23R/CCL19/TNFSF4/IL23A/GLI3	65
GO:0002753	BP	GO:0002753	cytoplasmic pattern recognition receptor signaling pathway	38/7458	60/18903	0.000154371	0.003792937	0.003120157	TNFAIP3/USP15/ALPK1/NFKBIA/SEC14L1/SLC15A4/IFIH1/TLR4/CYLD/BIRC3/ITCH/XIAP/NOD2/DDX60/RIPK2/RELA/SLC46A2/SLC15A3/OTULIN/RNF135/NPLOC4/TIFA/OASL/MAP2K6/ANKRD17/TRAF6/CLPB/LACC1/DHX58/NLRX1/RNF125/MAP3K7/GPATCH3/PUM2/PUM1/BIRC2/TKFC/IRGM	38
GO:0006998	BP	GO:0006998	nuclear envelope organization	38/7458	60/18903	0.000154371	0.003792937	0.003120157	PRKCB/LMNB1/NDEL1/SUN2/VPS4B/UBXN2B/TMEM43/PAFAH1B1/ANKLE2/CHMP2B/CHMP3/TOR1AIP1/AKAP8L/SPAST/LEMD2/CTDNEP1/EMD/PARP11/GPER1/TMEM170A/TOR1B/CHMP5/CHMP7/CHMP4B/DCTN1/CHMP1A/LEMD3/UBXN2A/TOR1A/ZMPSTE24/SPAG4/CHMP4C/REEP4/LPIN1/CHMP6/SUN3/LMNB2/VPS4A	38
GO:0007034	BP	GO:0007034	vacuolar transport	87/7458	162/18903	0.000158165	0.003862046	0.003177007	SORL1/LRRK2/LYST/IGF2R/C9orf72/UBAP1/KIF13A/RAB7A/VPS4B/AP1G1/DENND3/SNX27/PINK1/VPS37B/VTI1A/MON1B/HOOK2/AP3S2/PLEKHM1/MGRN1/GGA3/RAB12/VPS13D/GAK/BECN1/VPS18/CHMP2B/CHMP3/SORT1/EPG5/AP3B1/PLEKHF2/TRAK1/DTX3L/HOOK3/SMURF1/HGS/LAMP2/VPS41/SCYL2/PIK3C3/VPS53/CLU/VPS39/PIK3R4/LEPROT/VPS37C/MTM1/ATP6V0D1/STAM2/CHMP5/AKTIP/SNX16/CHMP7/VPS16/TGFBRAP1/CHMP4B/TPCN2/CHMP1A/VPS33A/RNF215/UEVLD/ZFYVE16/AP3…	87
GO:0120032	BP	GO:0120032	regulation of plasma membrane bounded cell projection assembly	104/7458	199/18903	0.000158379	0.003862046	0.003177007	LIMK2/CDC42EP3/ICAM1/DAAM2/ACTR3/NDEL1/PRKCD/SYNE2/RHOQ/GSK3B/ARAP1/DOCK11/CYLD/RAC2/APC/BCAS3/AKIRIN1/RAB5A/MAK/PPP1R35/TBC1D7/PLEKHM1/BIN3/FMR1/WAS/SRF/PIK3CA/F2RL1/ARHGAP24/RAC1/AVIL/P2RX7/ATG3/NEURL1/MTOR/MARK4/CEP120/TCHP/CEP135/TBC1D30/P2RY12/MYO10/PPP1R16B/FXR2/AUTS2/EPHB2/GPM6A/ATMIN/TRPM2/CEP97/ACTR2/WRAP73/DNM2/WDPCP/KCTD17/ATP8B1/TESK1/RP1/FAM98A/TENM1/SRGAP2C/RABEP2/PLCE1/MYO3B/KLF5/C…	104
GO:0051298	BP	GO:0051298	centrosome duplication	45/7458	74/18903	0.000161218	0.003916514	0.003221815	CDK5RAP2/VPS4B/CEP63/NDE1/PPP1R35/CHMP2B/CHMP3/KAT2B/POC1B/C2CD3/SIRT1/CEP120/TRIM37/CEP135/ROCK2/CEP192/CHMP5/CHMP4B/CEP152/CHMP1A/KIAA0753/CEP295/NAT10/SAC3D1/BRCA1/CENPJ/USP33/CHMP4C/CEP295NL/CCP110/MDM1/RTTN/XRCC3/ALMS1/CEP44/PLK2/TMEM67/SASS6/CEP72/RBM14/CEP131/GEN1/CNTROB/ARHGEF10/CEP76	45
GO:0032874	BP	GO:0032874	positive regulation of stress-activated MAPK cascade	72/7458	130/18903	0.000163881	0.00396629	0.003262761	RASSF2/MYD88/IL1B/MAP3K5/MAP3K3/PTK2B/RB1CC1/TLR4/ZC3H12A/MAP2K4/SDCBP/PJA2/NCF1/XIAP/VEGFA/NOD2/RELL1/CRK/TRAF3/RIPK1/STK3/TAOK3/MAP3K11/TRAF1/MAPK8IP3/F2RL1/NAIP/RIPK2/EIF2AK2/PLCB1/DUSP22/PDCD10/AGER/MAP2K7/SPHK1/TAOK1/SH3RF1/STK39/MAP3K10/HIPK2/CD27/CRACR2A/TRAF6/MAPKBP1/CARD9/AXIN1/TIRAP/SLAMF1/TAOK2/RASGRP1/ANKRD6/RELL2/GADD45A/SEMA3A/MTURN/UNC5CL/MAPK8IP1/HRAS/MAPK8IP2/LTBR/TLR9/DAB2IP/EDA…	72
GO:0032869	BP	GO:0032869	cellular response to insulin stimulus	108/7458	208/18903	0.000167072	0.004028441	0.003313888	SORL1/PTPRE/NCOA1/OSBPL8/PRKCB/IRS2/IL1B/CFLAR/NDEL1/PRKCD/NCOA2/STAT1/RHOQ/GSK3B/CCND3/GRB10/SLC27A4/SRSF5/SH2B2/SYAP1/APC/IGF1R/ECHDC3/SLC9A1/SP1/GSK3A/FUT7/ZNF106/RBM4/ZBTB7B/RAB12/FBP1/AKT1/LPIN2/WDTC1/PRKCZ/MYO5A/PIK3CA/HDAC5/PDE3B/INPP5K/FOXO1/KAT2B/CPEB2/USF1/PTPRA/GAB1/PDPK1/SOCS1/INHBB/ESRRA/SMARCC1/PRKDC/SIRT1/PTPN2/FOXO4/SLC25A33/SLC27A1/C2CD5/ZDHHC7/LPL/IDE/SRC/AKT2/MZB1/GRB2/HDAC9/PI…	108
GO:0030111	BP	GO:0030111	regulation of Wnt signaling pathway	165/7458	336/18903	0.000183888	0.004401056	0.00362041	TNFAIP3/LRRK2/TLR2/NFKB1/FOXO3/MBD2/UBE2B/DAAM2/TBL1X/ATP6V0C/TLE3/MAPK14/PSEN1/GNAQ/GSK3B/NOTCH1/KREMEN1/GRB10/STK4/CYLD/CSNK1G2/CCNY/FRAT1/APC/CSNK1D/WLS/MDFIC/NRARP/OTUD5/GSK3A/DDX3X/RNF146/FAM53B/SULF2/XIAP/CHD8/MACF1/JADE1/USP34/CSNK1G1/SIAH2/STK3/PPM1A/DISC1/UBR5/TLE4/CSNK1G3/FOXO1/TMEM88/LATS2/CDK14/TNKS/SMAD3/CCDC88C/OTULIN/SCYL2/ZRANB1/RNF220/UBAC2/CDC73/LRRK1/ZEB2/USP8/SENP2/TCF7L1/SRC/…	165
GO:0032386	BP	GO:0032386	regulation of intracellular transport	165/7458	336/18903	0.000183888	0.004401056	0.00362041	SORL1/LRRK2/PTGS2/MX2/LCP1/EHD1/PLK3/IL1B/UBE2J1/NDEL1/MAPK14/PSEN1/SP100/PRKCD/NUP58/RAB21/HCLS1/GSK3B/NUP214/KCNE1/FBXW7/MAPK1/SH3GLB1/PPP1R12A/ZC3H12A/RAC2/FRAT1/MAP2K2/BCAS3/MDFIC/ARFIP1/JAK2/PINK1/NPEPPS/FYN/PRKACA/SUPT6H/GSK3A/SIRT7/RBM4/ITGAM/NUP153/USP7/PPM1A/GRIPAP1/UBR5/CHMP3/INPP5K/MAPK3/UBE2D3/SMAD3/CSNK2A2/SETD2/BBC3/ZDHHC2/RBM22/UBAC2/AKAP8L/ATG13/RNF139/C2CD5/KHDRBS1/NF1/PDCD10/SRC…	165
GO:0090148	BP	GO:0090148	membrane fission	29/7458	43/18903	0.000187638	0.004474234	0.003680608	TMCC1/UBAP1/VPS4B/SH3GLB1/EXOC6/VPS37B/CHMP2B/CHMP3/EXOC8/EXOC3/HGS/SPAST/VPS37C/STAM2/CHMP5/CHMP7/CHMP4B/EXOC1/CHMP1A/EXOC4/TSG101/CHMP4C/EXOC2/SLC25A46/MIEF2/CHMP6/DNM1L/VPS37D/VPS4A	29
GO:0030517	BP	GO:0030517	negative regulation of axon extension	30/7458	45/18903	0.000200169	0.004738213	0.003897762	SEMA4D/IFRD1/DIP2B/SEMA6B/SEMA3C/RNF6/SEMA4B/SEMA3E/RTN4/SEMA3B/SEMA6C/SEMA3A/DRAXIN/SLIT1/TRIM46/NTN1/PTPRS/RYK/WNT3/SEMA3F/MAP2/SEMA3D/WNT5A/SEMA4F/TNR/RTN4R/SEMA4G/CDH1/SEMA5A/CDK5	30
GO:0002768	BP	GO:0002768	immune response-regulating cell surface receptor signaling pathway	167/7458	341/18903	0.000200175	0.004738213	0.003897762	MNDA/NFKBIZ/LYN/CLEC4E/FPR1/RABGEF1/PTPRC/IGKC/FGR/LCP2/CR1/FFAR2/FPR2/IGLC2/C5AR1/PDE4B/GBP1/PRKCB/EP300/CREBBP/CLEC7A/PTPRJ/HCK/PSEN1/PIK3CD/PRKCD/LILRA2/LAT2/C5AR2/MYO1G/IGHM/RC3H1/IGHG3/MAPK1/NFAM1/PAK1/ZC3H12A/CSK/SH2B2/FCGR1A/PRKCH/MAP2K4/VAV3/FOXP1/FYN/BRAF/PRKCE/BTNL8/BTN3A1/GPS2/BCL10/CLEC4D/THEMIS2/MAP3K1/NR4A3/FCHO1/PAK2/BANK1/PIK3CA/IGLC3/IKBKG/BTN3A2/ELF1/BTN2A1/PRKD2/RIPK2/RELA/VAV1…	167
GO:0071539	BP	GO:0071539	protein localization to centrosome	23/7458	32/18903	0.000203057	0.004788888	0.003939449	SNX10/GSK3B/APC/CSNK1D/UBXN2B/DISC1/HOOK3/C2CD3/MARK4/PARD6A/CEP350/GOLGB1/CEP83/CEP192/MAPRE1/KIAA0753/CEP250/MCPH1/PIBF1/NUDCD3/CEP72/CEP131/BBS4	23
GO:0098876	BP	GO:0098876	vesicle-mediated transport to the plasma membrane	81/7458	150/18903	0.000206466	0.004851569	0.003991012	SORL1/EHD1/STX3/ACAP2/KIF13A/RAB7A/VPS13B/RAB8B/CSK/SNX27/EXOC6/DENND1A/VTI1A/LMTK2/GOLGA7/MACF1/STX16/GGA3/RAB11FIP4/GRIPAP1/EPG5/EXOC8/HGS/VPS53/ZDHHC2/STX6/SEC16A/VPS39/CMTM6/CNST/EPS15/DENND1C/VAMP2/EHD4/ANK3/GRIP1/OSBPL5/DENND1B/ANKRD27/SYS1/EXOC1/DNM2/RAB14/RAB11FIP3/GRIP2/SCRIB/EXOC4/GOLPH3/CCDC93/MICALL1/STX1B/NSF/BBS1/VPS50/SNX30/ATP9A/EXOC2/NDRG4/PTPN23/ARHGAP44/VPS52/RAB35/OPTN/ANKRD50…	81
GO:0070849	BP	GO:0070849	response to epidermal growth factor	31/7458	47/18903	0.000211385	0.00494917	0.004071301	STAT5B/CFLAR/PTPN12/MAPK1/SYAP1/FOS/AKT1/BECN1/IQGAP1/ZFP36/INPP5K/MAPK3/PDPK1/DUSP22/MED1/TPR/PPP1R9B/ZFP36L2/PTPN11/FOXC1/GAREM1/ERBB4/ERBB2/DAB2IP/TDGF1/PDE8A/PLCG1/ZPR1/VIL1/BAG4/ASCL1	31
GO:2001020	BP	GO:2001020	regulation of response to DNA damage stimulus	154/7458	312/18903	0.000218561	0.005098693	0.004194302	SMCHD1/CDKN2D/MDM2/PRKCD/PPP1R10/SMARCD3/PPP4R2/TAF10/NACC2/DYRK1A/RNF169/PARP9/UIMC1/HELB/ARID1A/ATXN7L3/SIRT7/TRIP12/SMG1/BRD7/ING3/TAF7/THOC5/BID/MCL1/ARID1B/KLHL15/FMR1/WAS/SMARCC2/EPC2/SMARCD2/SUPT20H/UBR5/ENDOG/SPIDR/KAT2B/CRY1/TADA2B/OOEP/DTX3L/DDX39B/SLF1/ATXN7/UBE2V1/BCL2/KMT5B/PPP4R3B/SKIL/ACKR3/SETD2/SMARCC1/SMARCA2/PRKDC/SIRT1/CASP9/FAM168A/INO80D/CLU/ZCWPW1/BCL7B/INO80/TRRAP/CDK9/REC…	154
GO:1990778	BP	GO:1990778	protein localization to cell periphery	165/7458	337/18903	0.000221126	0.005139992	0.004228276	NUMB/PICALM/RILPL2/GBP1/EHD1/STX3/ROCK1/FLOT2/PACS1/KIF13A/RHOQ/EPB41/RAB7A/RAB3D/LIN7A/MYADM/RAB8B/CSK/FLOT1/PRKCH/SLMAP/ATP2B4/GOLGA7/PRKCE/RAPGEF6/BBIP1/MACF1/FCHO2/GGA3/PPFIA1/RAB12/GAK/AKT1/RAPGEF2/PRKCZ/MYO5A/GRIPAP1/INPP5K/TMEM88/TTC7A/RHBDF2/TSPAN14/ADAM10/PDPK1/SMURF1/ZDHHC5/ZFYVE27/PPP2R5A/ZDHHC2/PKP2/F11R/C2CD5/SKAP1/ZDHHC7/SEC16A/CNST/AKT2/ABCA2/FRMD8/P2RY1/ROCK2/PPP1R9B/EPHB2/PIP5K1A…	165
GO:0070423	BP	GO:0070423	nucleotide-binding oligomerization domain containing signaling pathway	19/7458	25/18903	0.000225133	0.005211597	0.004287179	TNFAIP3/NFKBIA/SLC15A4/TLR4/CYLD/BIRC3/ITCH/XIAP/NOD2/RIPK2/RELA/SLC46A2/SLC15A3/OTULIN/MAP2K6/LACC1/MAP3K7/BIRC2/IRGM	19
GO:0099175	BP	GO:0099175	regulation of postsynapse organization	51/7458	87/18903	0.00022582	0.005211597	0.004287179	LRRK2/PTEN/NEDD9/SIPA1L1/EGLN1/IL1RAP/FYN/PAFAH1B1/ARF4/EPHB2/ZNF804A/LILRB2/ABHD17C/DTNBP1/ARHGAP22/ACTR2/LRP8/ABHD17A/PDLIM5/LRFN4/TANC2/GHRL/CDK5R1/PTPRD/GRID2/ABHD17B/IL1RAPL1/DNM3/CDKL5/NLGN1/NGEF/TNNI3K/ARHGAP44/SEMA3F/SRCIN1/PAK3/LRRTM2/CDH2/STAU2/NTRK3/NRCAM/WNT5A/ITPKA/EPHA7/KIF1A/CAMK2B/LRRC4B/ZDHHC15/PPFIA2/CUX2/CDK5	51
GO:0007015	BP	GO:0007015	actin filament organization	216/7458	454/18903	0.000227157	0.005223796	0.004297215	PLEK/CDC42EP3/SSH2/PREX1/C9orf72/LCP1/PHACTR1/WIPF1/NEDD9/MSRB1/DAAM2/ACTR3/RICTOR/ROCK1/HCK/VASP/MTPN/PTK2B/PRKCD/GAS7/SH3KBP1/MICAL2/PXN/MYO1G/HCLS1/PSTPIP1/ARAP1/CUL3/SVIL/ARHGAP25/MYADM/PAK1/RAC2/PPM1F/FMN1/MYO1F/ARFIP1/MYO7B/PSTPIP2/JAK2/FCHSD2/PLEKHG2/SLC9A1/SDC4/BRAF/PRKCE/ACTN1/PICK1/CASS4/ZYX/BIN3/PPFIA1/DIAPH1/ARHGEF18/INPPL1/WAS/CLASP1/PAK2/SRF/MYO5A/SSH1/PIK3CA/JMY/MICAL1/FLII/F2RL1/R…	216
GO:1904951	BP	GO:1904951	positive regulation of establishment of protein localization	153/7458	310/18903	0.000229775	0.005264538	0.00433073	SORL1/PTGS2/TLR2/IRS2/PLK3/IL1B/ACSL4/MAPK14/PSEN1/ADAM8/PRKCD/HCLS1/GSK3B/HIF1A/FBXW7/TLR4/SH3GLB1/ZC3H12A/RAC2/BCAS3/GPR27/WLS/JAK2/PINK1/NPEPPS/FYN/PRKACA/HCAR2/PRKCE/GSK3A/ITGAM/OSBP/PRKCZ/PPM1A/UBR5/ADORA2A/F2RL1/MYO18A/UBE2D3/SEC24A/SMAD3/P2RX7/PFKFB2/CSNK2A2/BBC3/ZDHHC2/PTP4A3/RBM22/ABAT/ATG13/PLA2G6/C2CD5/PDCD10/PPP3CB/PARD6A/SRC/CEP120/CNST/OAZ2/AKT2/TM9SF4/CEP135/RNF31/TPR/LEPROT/ICE1/E…	153
GO:0035066	BP	GO:0035066	positive regulation of histone acetylation	24/7458	34/18903	0.000231372	0.005264538	0.00433073	BRD7/TADA2B/SMAD4/GLYR1/ERCC6/SF3B1/AUTS2/KAT7/SMARCA5/PAXIP1/MYBBP1A/WBP2/MUC1/ARRB1/BRCA1/SPHK2/NOS1/GATA3/NAP1L2/DDX21/PIWIL2/FOXP3/TADA2A/ARID5A	24
GO:1905508	BP	GO:1905508	protein localization to microtubule organizing center	24/7458	34/18903	0.000231372	0.005264538	0.00433073	SNX10/GSK3B/APC/CSNK1D/UBXN2B/DISC1/HOOK3/C2CD3/MARK4/PARD6A/CEP350/GOLGB1/CEP83/CEP192/MAPRE1/KIAA0753/WRAP73/CEP250/MCPH1/PIBF1/NUDCD3/CEP72/CEP131/BBS4	24
GO:0033157	BP	GO:0033157	regulation of intracellular protein transport	115/7458	225/18903	0.00023954	0.005413749	0.004453474	SORL1/LRRK2/PTGS2/LCP1/PLK3/IL1B/UBE2J1/NDEL1/MAPK14/PSEN1/SP100/PRKCD/NUP58/HCLS1/GSK3B/KCNE1/FBXW7/SH3GLB1/ZC3H12A/RAC2/FRAT1/BCAS3/MDFIC/JAK2/PINK1/NPEPPS/FYN/PRKACA/GSK3A/SIRT7/ITGAM/PPM1A/GRIPAP1/UBR5/INPP5K/UBE2D3/SMAD3/CSNK2A2/BBC3/ZDHHC2/RBM22/UBAC2/ATG13/C2CD5/NF1/PDCD10/OAZ2/AKT2/TM9SF4/RNF31/TPR/LEPROT/ICE1/EMD/GDI1/SREBF1/VAMP2/PRKAA1/BAP1/ABLIM3/UBE2G2/RUFY3/ANK3/TCF7L2/EDEM1/ANGPT1/…	115
GO:0090316	BP	GO:0090316	positive regulation of intracellular protein transport	84/7458	157/18903	0.000239606	0.005413749	0.004453474	SORL1/PTGS2/PLK3/IL1B/MAPK14/PSEN1/PRKCD/HCLS1/GSK3B/FBXW7/SH3GLB1/ZC3H12A/RAC2/BCAS3/JAK2/PINK1/NPEPPS/FYN/PRKACA/GSK3A/ITGAM/PPM1A/UBR5/UBE2D3/SMAD3/CSNK2A2/BBC3/ZDHHC2/RBM22/ATG13/C2CD5/PDCD10/OAZ2/AKT2/TM9SF4/RNF31/TPR/LEPROT/ICE1/EMD/VAMP2/PRKAA1/BAP1/ABLIM3/RUFY3/ANK3/TCF7L2/EDEM1/UBE2J2/PRR5L/HUWE1/CHP1/EDEM2/CDK5R1/TENM1/KCNB1/RAB29/MAPK8/HSPA1L/ARIH2/SFN/ECT2/CEMIP/HRAS/MIEF1/FLNA/SREBF2…	84
GO:0038093	BP	GO:0038093	Fc receptor signaling pathway	35/7458	55/18903	0.000243122	0.005474062	0.004503089	LYN/CLEC4E/PTPRC/FGR/PTPRJ/HCK/PRKCD/MYO1G/PAK1/FCGR1A/MAP2K4/VAV3/FYN/PRKCE/CLEC4D/MAP3K1/NR4A3/VAV1/LIMK1/PLA2G6/SRC/MAP2K7/SYK/SOS1/TRAF6/PRKCQ/CD247/IKBKB/MAPK9/LCK/PLD2/MAPK8/MAP3K7/MAPK10/PLCG1	35
GO:0042770	BP	GO:0042770	signal transduction in response to DNA damage	95/7458	181/18903	0.00024397	0.00547407	0.004503096	NBN/BCL3/FOXO3/PLK3/USP10/MAPK14/MDM2/SP100/PPP1R10/DYRK1A/CEP63/WAC/UIMC1/THOC5/BID/DOT1L/XPC/TAOK3/TRIM39/CRY1/DDX39B/PRKDC/SIRT1/FOXO4/GIGYF2/CASP9/CRADD/MDM4/TAOK1/GRB2/SYF2/NDRG1/ATR/ERCC6/SESN2/SDE2/HIC1/TP53BP1/EME2/HIPK2/ATRIP/DDX5/KDM1A/CASP2/PPM1D/SNAI1/USP28/TTI1/PYHIN1/CUL4A/RPA4/BATF/TOPBP1/PAXIP1/FOXN3/PTPN11/TAOK2/BRCC3/MUC1/KMT5A/RAD17/BLM/GADD45A/ZMPSTE24/BRCA1/FBXO31/TTI2/PIDD1/…	95
GO:0071709	BP	GO:0071709	membrane assembly	37/7458	59/18903	0.000251673	0.005513493	0.004535526	PTEN/PICALM/PACSIN2/VPS4B/FLOT1/UBXN2B/ANKLE2/GAK/CHMP2B/CHMP3/SPAST/EPHB2/ANK3/CHMP5/CHMP7/NLGN3/CHMP4B/CHMP1A/UBXN2A/RFTN1/PTPRD/CHMP4C/IL1RAPL1/TLCD1/NLGN1/REEP4/NLGN4X/NLGN4Y/TLCD2/CHMP6/CDH2/CAV3/NRXN2/STX2/VPS4A/LRP4/NLGN2	37
GO:0097352	BP	GO:0097352	autophagosome maturation	37/7458	59/18903	0.000251673	0.005513493	0.004535526	VMP1/TOM1/MAP1LC3B/VPS4B/BECN1/CHMP2B/CHMP3/TECPR1/EPG5/UVRAG/MAP1LC3B2/SMCR8/LAMP2/PIK3C3/CALCOCO2/TBC1D25/PIK3R4/FYCO1/TMEM39A/STX17/CHMP5/CHMP7/VPS16/CHMP4B/CHMP1A/VPS33A/UBQLN1/TSG101/CLEC16A/CHMP4C/CHMP6/RUBCN/CLN3/MFSD8/IRGM/VPS4A/LIX1	37
GO:0071260	BP	GO:0071260	cellular response to mechanical stimulus	44/7458	73/18903	0.000252458	0.005513493	0.004535526	PTGS2/IRF1/NFKB1/MYD88/MAP3K2/TLR8/IL1B/KCNJ2/MTPN/TLR5/TLR4/FAS/TNFSF14/MAP2K4/IGF1R/CASP5/SLC9A1/CNN2/CASP8/BCL10/MAP3K1/MAPK3/TNFRSF10B/PLEC/PTGER4/MAP3K14/F11R/CRADD/TNFRSF8/CASP2/TNFRSF10A/TLR7/PIEZO2/GADD45A/ITGB3/MAPK8/PIEZO1/WNT11/BAK1/LTBR/SCX/HABP4/CASP8AP2/TMEM150C	44
GO:0032886	BP	GO:0032886	regulation of microtubule-based process	127/7458	252/18903	0.000253825	0.005513493	0.004535526	ROCK1/CCNL1/CDK5RAP2/GSK3B/MARK2/DYRK1A/VPS4B/PAK1/CYLD/APC/MID1IP1/BICD2/TACC3/CLIP1/MACF1/PPP1R35/SENP6/PAFAH1B1/DIAPH1/CLASP1/CHMP2B/CHMP3/SLAIN2/MECP2/ARHGEF2/KAT2B/RAC1/ATXN7/EML3/MAPRE3/SIRT1/CATSPER1/GBA2/MARK4/SPAST/CEP120/TRIM37/TAOK1/TPR/ROCK2/STK11/TTBK2/DNAAF1/TRAF3IP1/PRKAA1/FES/KATNB1/CAMSAP1/CEP97/CHMP5/CHMP7/CCSAP/EFNA5/CCDC65/CHMP4B/CFAP45/DCTN1/BORCS5/MAPRE1/CHMP1A/PARP3/CEP295/…	127
GO:0071375	BP	GO:0071375	cellular response to peptide hormone stimulus	151/7458	306/18903	0.000253967	0.005513493	0.004535526	LYN/SORL1/PTPRE/NCOA1/OSBPL8/NFKB1/STAT5B/PRKCB/IRS2/IL1B/STAT3/CFLAR/NDEL1/JAK3/ROCK1/AGTRAP/PRKCD/NCOA2/CYP1B1/STAT1/RHOQ/PXN/GSK3B/CCND3/GRB10/SLC27A4/SRSF5/CSK/SH2B2/NFE2L2/SYAP1/APC/IGF1R/ECHDC3/STAT5A/JAK1/JAK2/STAT6/SLC9A1/SP1/GSK3A/MBD5/TYK2/FUT7/ZNF106/RBM4/FOS/ZBTB7B/CRK/RAB12/FBP1/AKT1/NR4A3/LPIN2/WDTC1/PRKCZ/MYO5A/PIK3CA/HDAC5/PDE3B/INPP5K/FOXO1/KAT2B/ARG1/RELA/CPEB2/USF1/PTPRA/GAB1/P…	151
GO:0002706	BP	GO:0002706	regulation of lymphocyte mediated immunity	94/7458	179/18903	0.000255925	0.005513493	0.004535526	BCL6/PTPRC/CD55/CR1/NLRP3/STAT5B/IL1B/IL18R1/CD46/SERPINB9/SLC15A4/HLA-F/IL1R1/AP1G1/FCGR1A/FBXO38/STAT6/SUPT6H/RSAD2/AHR/FUT7/SASH3/NOD2/CRK/ARRB2/CCR2/WAS/PRKCZ/IL18/IL27RA/ARG1/TNFSF13/IL10/VAV1/P2RX7/KMT5B/DUSP22/KLRD1/PPP3CB/AGER/TAP2/ZBTB1/PTPN6/CR2/CRTAM/TP53BP1/EXOSC6/LAG3/MR1/CLCF1/ZP3/TRAF6/DENND1B/APLF/TBX21/PAXIP1/CD96/SLAMF1/SH2D1B/SLAMF6/PARP3/RASGRP1/MALT1/NCR1/RIPK3/CD160/CD1D/NCR…	94
GO:0032615	BP	GO:0032615	interleukin-12 production	39/7458	63/18903	0.000256028	0.005513493	0.004535526	TLR2/IRAK3/IRF1/NFKB1/MEFV/TLR8/JAK3/CLEC7A/LILRA5/MAPK14/LTB/TLR4/THBS1/FOXP1/NOD2/ARRB2/RIPK2/IL10/RELA/PLCB1/AGER/SYK/TRAF6/IDO1/TIRAP/SLAMF1/TIGIT/HLA-B/CD40LG/LILRB1/TLR9/IRF5/PIBF1/IL23R/CCL19/TNFSF4/IL23A/CCR7/MAPK11	39
GO:0032655	BP	GO:0032655	regulation of interleukin-12 production	39/7458	63/18903	0.000256028	0.005513493	0.004535526	TLR2/IRAK3/IRF1/NFKB1/MEFV/TLR8/JAK3/CLEC7A/LILRA5/MAPK14/LTB/TLR4/THBS1/FOXP1/NOD2/ARRB2/RIPK2/IL10/RELA/PLCB1/AGER/SYK/TRAF6/IDO1/TIRAP/SLAMF1/TIGIT/HLA-B/CD40LG/LILRB1/TLR9/IRF5/PIBF1/IL23R/CCL19/TNFSF4/IL23A/CCR7/MAPK11	39
GO:0097035	BP	GO:0097035	regulation of membrane lipid distribution	39/7458	63/18903	0.000256028	0.005513493	0.004535526	VMP1/PRKCD/ATP11B/ATP11A/ABCA7/P2RX7/XKR8/GBA2/ABCA2/CLPTM1L/ATP9B/XKR6/MFSD2A/KCNN4/ATP10D/ABCA3/TMEM41B/ABCC1/ATP8B1/ANO9/ABCB1/ABCB4/ATP8B2/PLSCR2/ATP9A/ATP8B3/TLCD1/XKR4/ANO4/RFT1/ABCG1/TLCD2/ATG9B/ATP10B/ATP8A2/PLSCR1/ABCA4/FASLG/ATP11C	39
GO:0006282	BP	GO:0006282	regulation of DNA repair	109/7458	212/18903	0.000256296	0.005513493	0.004535526	SMCHD1/SMARCD3/PPP4R2/TAF10/RNF169/PARP9/UIMC1/HELB/ARID1A/ATXN7L3/SIRT7/TRIP12/BRD7/ING3/TAF7/ARID1B/KLHL15/WAS/SMARCC2/EPC2/SMARCD2/SUPT20H/UBR5/SPIDR/KAT2B/TADA2B/OOEP/DTX3L/SLF1/ATXN7/UBE2V1/KMT5B/PPP4R3B/SETD2/SMARCC1/SMARCA2/PRKDC/SIRT1/FAM168A/INO80D/ZCWPW1/BCL7B/INO80/TRRAP/CDK9/RECQL5/ATR/ERCC6/TP53BP1/ATRIP/EYA3/TFIP11/KAT7/MRGBP/PIAS4/TAF4/KDM1A/TERF2IP/TAF12/BRD8/NFRKB/ACTR2/PHF10/RBB…	109
GO:0006836	BP	GO:0006836	neurotransmitter transport	109/7458	212/18903	0.000256296	0.005513493	0.004535526	LRRK2/PRKCB/SLC6A6/MCTP1/STX11/STX3/MCTP2/PSEN1/GSK3B/LIN7A/FLOT1/FBXL20/BRAF/RAB5A/STXBP2/BLOC1S6/CTBP2/STXBP5/FMR1/SLC1A3/VPS18/STXBP3/ADORA2A/P2RX7/SLC38A1/P2RX1/SYT11/NF1/PER2/SYN2/SNAP23/P2RY1/SLC6A12/SLC4A8/VAMP2/RAP1A/DNAJC5/GPER1/SYNJ1/CASK/DTNBP1/BAIAP3/DVL1/KMO/PIP5K1C/SV2C/TOR1A/SYP/SYN3/SCRIB/ITGB3/NOS1/STX1B/SLC6A16/CADPS/RIMS1/CACNB2/ERC2/NLGN1/CACNB4/RIMS2/UNC13A/SV2B/OTOF/DOC2A/AD…	109
GO:1902017	BP	GO:1902017	regulation of cilium assembly	41/7458	67/18903	0.000256784	0.005513493	0.004535526	LIMK2/SYNE2/GSK3B/CYLD/MAK/PPP1R35/TBC1D7/ATG3/MARK4/CEP120/TCHP/CEP135/TBC1D30/ATMIN/CEP97/WRAP73/DNM2/WDPCP/KCTD17/TESK1/RP1/RABEP2/CENPJ/IFT140/EVI5L/MPHOSPH9/CCP110/IFT88/CDKL5/MAP4/CDKL1/ARHGAP35/SAXO1/HAP1/ZMYND10/BBS4/TAPT1/ODF2/KIF24/CNTROB/INTU	41
GO:0035065	BP	GO:0035065	regulation of histone acetylation	40/7458	65/18903	0.000256819	0.005513493	0.004535526	SIN3A/BRD7/TAF7/PWWP2A/TADA2B/NFYC/NFYA/SIRT1/CTCF/SMAD4/GLYR1/ERCC6/SF3B1/PWWP2B/AUTS2/KAT7/SMARCA5/KMT2E/PAXIP1/MYBBP1A/WBP2/MUC1/ARRB1/ZMPSTE24/BRCA1/SPHK2/NOS1/CTBP1/GATA3/IWS1/NAP1L2/SETD5/DDX21/PIWIL2/FOXP3/TADA2A/FLCN/MYOCD/PYGO2/ARID5A	40
GO:0071108	BP	GO:0071108	protein K48-linked deubiquitination	25/7458	36/18903	0.000258075	0.005522113	0.004542617	TNFAIP3/USP15/USP25/USP9X/OTUD5/USP34/USP7/VCPIP1/USP8/USP19/BAP1/OTUD4/OTUB2/USP33/USP27X/OTUD7A/USP37/ATXN3/USP13/USP20/USP50/DESI2/USP5/OTUD3/OTUB1	25
GO:0010563	BP	GO:0010563	negative regulation of phosphorus metabolic process	210/7458	441/18903	0.000259097	0.005525693	0.004545562	TNFAIP3/LYN/SORL1/PLEK/LRRK2/PTEN/RABGEF1/PTPRC/DUSP1/CDA/IRAK3/C9orf72/CDKN2D/RASSF2/SPAG9/BOD1L1/SLC8A1/IRS2/MIDN/TRIB1/IL1B/STAT3/SEMA4D/ROCK1/PTPRJ/PSEN1/SIRPA/PPP1R15B/GNAQ/TSPO/PRKCD/CDK5RAP2/GSK3B/HIPK3/RGS2/HDAC4/GRB10/MYADM/ZC3H12A/PPP1R15A/RGS14/CSK/APC/PPM1F/MLLT1/STK38/GSK3A/SAMSN1/MVP/PPP1R35/DNAJC3/ARRB2/TAF7/ANKLE2/FBP1/DUSP6/AKT1/PAK2/PRKCZ/PRKAR2B/CBFA2T3/HMGCR/MICAL1/ADORA2A/IQG…	210
GO:1902473	BP	GO:1902473	regulation of protein localization to synapse	16/7458	20/18903	0.000261052	0.005549082	0.004564802	PRKCZ/GRIPAP1/ADAM10/RAP1A/CLSTN3/DVL1/IQSEC2/ABHD17B/DLG1/ARHGAP44/HRAS/MAPT/WNT5A/GPC4/GPC6/NLGN2	16
GO:0000077	BP	GO:0000077	DNA damage checkpoint signaling	67/7458	121/18903	0.000274109	0.005807516	0.004777396	NBN/PLK3/MAPK14/MDM2/PPP1R10/CEP63/WAC/UIMC1/THOC5/DOT1L/XPC/TAOK3/TRIM39/CRY1/DDX39B/PRKDC/FOXO4/GIGYF2/CRADD/TAOK1/SYF2/ATR/ERCC6/SDE2/TP53BP1/EME2/ATRIP/CASP2/USP28/TTI1/CUL4A/RPA4/TOPBP1/FOXN3/PTPN11/TAOK2/BRCC3/MUC1/RAD17/BLM/BRCA1/FBXO31/TTI2/PIDD1/INTS7/FBXO6/PML/STK33/HUS1/ATF2/CCAR2/CDC5L/PLK2/ETAA1/HUS1B/MUS81/CLOCK/RINT1/CDKN1B/FZR1/RFWD3/FANCD2/ZNF830/RAD9B/NEK11/TELO2/EIF2AK4	67
GO:0034058	BP	GO:0034058	endosomal vesicle fusion	11/7458	12/18903	0.000275118	0.005809849	0.004779315	VPS8/SAMD9/VPS18/VPS41/VPS39/SPHK1/VPS16/TGFBRAP1/VPS33A/ANKFY1/VPS4A	11
GO:0001776	BP	GO:0001776	leukocyte homeostasis	57/7458	100/18903	0.000279665	0.005886626	0.004842474	TNFAIP3/LYN/PDE4B/STAT5B/JAK3/SLC15A4/FLT3/PIK3CD/SOS2/RC3H1/HIF1A/TSC22D3/FAS/DOCK11/ADAM17/TNFSF14/TNFSF13B/HCAR2/TCIRG1/GAPT/BCL10/SASH3/AKT1/BCL2L11/SLC46A2/P2RX7/BCL2/SKIL/RC3H2/XKR8/NF1/PPP3CB/SLC7A11/TNFRSF13B/IL2RA/SOS1/TRAF3IP2/ITPKB/BAP1/PIK3CB/PPP2R3C/CASP3/GPR174/RIPK3/BAK1/GCNT4/MTHFD1/IL7R/CXCL6/IL20RB/SH2B3/FOXP3/LMO1/CAMLG/GPAM/ZC3H8/RAG1	57
GO:0032609	BP	GO:0032609	interferon-gamma production	66/7458	119/18903	0.000285005	0.005960195	0.004902993	SLC11A1/CR1/BCL3/PDE4B/TLR8/IL1B/IL18R1/CLEC7A/SIRPA/IL1R1/TLR4/ZC3H12A/RARA/JAK2/ZFPM1/TYK2/BTN3A1/SASH3/NOD2/CCR2/SLC7A5/IL18/IL27RA/F2RL1/IL1RL1/BTN3A2/RIPK2/IL10/TRIM27/PGLYRP1/CRTAM/IL27/ZP3/CD274/TLR7/CD3E/CD96/SLAMF1/SLAMF6/RASGRP1/RIPK3/SCRIB/CD160/TXK/GATA3/IL12RB1/PGLYRP2/IL12A/HRAS/IFNL1/LILRB1/IL12RB2/TLR9/LTA/IL20RB/WNT5A/HLA-A/FOXP3/IL23R/TNFSF4/IL23A/CCR7/DDIT3/INHA/ARID5A/CD2	66
GO:0032649	BP	GO:0032649	regulation of interferon-gamma production	66/7458	119/18903	0.000285005	0.005960195	0.004902993	SLC11A1/CR1/BCL3/PDE4B/TLR8/IL1B/IL18R1/CLEC7A/SIRPA/IL1R1/TLR4/ZC3H12A/RARA/JAK2/ZFPM1/TYK2/BTN3A1/SASH3/NOD2/CCR2/SLC7A5/IL18/IL27RA/F2RL1/IL1RL1/BTN3A2/RIPK2/IL10/TRIM27/PGLYRP1/CRTAM/IL27/ZP3/CD274/TLR7/CD3E/CD96/SLAMF1/SLAMF6/RASGRP1/RIPK3/SCRIB/CD160/TXK/GATA3/IL12RB1/PGLYRP2/IL12A/HRAS/IFNL1/LILRB1/IL12RB2/TLR9/LTA/IL20RB/WNT5A/HLA-A/FOXP3/IL23R/TNFSF4/IL23A/CCR7/DDIT3/INHA/ARID5A/CD2	66
GO:0006302	BP	GO:0006302	double-strand break repair	148/7458	300/18903	0.000295133	0.006152096	0.005060856	SMCHD1/NBN/NABP1/KDM2A/SMARCD3/PPP4R2/RNF169/PARP9/ZBTB7A/UIMC1/NIPBL/HELB/ARID1A/TDP2/SIRT7/TRIP12/AP5Z1/SETX/BRD7/ING3/RNF138/ARID1B/KLHL15/TOP3A/WAS/SMARCC2/EPC2/SMARCD2/UBR5/SPIDR/UVRAG/OOEP/DTX3L/SLF1/KMT5B/PPP4R3B/SETD2/SMARCC1/SMARCA2/PRKDC/ZCWPW1/BCL7B/INO80/TRRAP/RAD21/POLB/LIG4/RECQL5/GINS4/ATR/MCM9/ERCC6/XRCC4/ERCC5/TP53BP1/EME2/POLM/ATRIP/EYA3/RMI1/TFIP11/MRGBP/PIAS4/KDM1A/TERF2IP/INT…	148
GO:0007416	BP	GO:0007416	synapse assembly	96/7458	184/18903	0.000299369	0.006220335	0.00511699	PTEN/TLR2/EPHB1/SEMA4D/IL1RAP/SDCBP/NRG1/MECP2/NPTN/ADNP/SPOCK2/EPHB2/SRGAP2/GPM6A/CLSTN3/MYCBP2/NTNG2/DVL1/FZD1/EFNA5/NLGN3/ADGRB3/PDLIM5/LRFN4/FBXO45/SDK2/CNTN5/GHRL/ADGRB1/LRRC24/PTPRD/KIRREL3/COLQ/GRID2/SRGAP2C/SHANK2/RAB29/PLXNB1/GABRB3/IL1RAPL1/SLIT1/CRKL/DNM3/AMIGO2/ROBO2/MDGA1/ADGRL3/ADD2/SLITRK5/NTN1/NLGN1/RYK/LHFPL4/ERBB4/SLC25A46/SLITRK4/NLGN4X/DLG5/LRFN5/GABRB2/SYNDIG1/NLGN4Y/CLSTN2/S…	96
GO:2000758	BP	GO:2000758	positive regulation of peptidyl-lysine acetylation	27/7458	40/18903	0.000305362	0.006324512	0.005202689	DIP2B/BRD7/TADA2B/SMAD4/GLYR1/ERCC6/SF3B1/AUTS2/PRKAA1/KAT7/SMARCA5/PAXIP1/MYBBP1A/WBP2/MUC1/ARRB1/BRCA1/SPHK2/NOS1/GATA3/PML/NAP1L2/DDX21/PIWIL2/FOXP3/TADA2A/ARID5A	27
GO:0090305	BP	GO:0090305	nucleic acid phosphodiester bond hydrolysis	127/7458	253/18903	0.000313241	0.006466972	0.005319879	RNASEK/ISG20/AGO4/ERN1/ZC3H12A/PAN3/DICER1/USB1/TDP2/RNASE2/PCF11/AGO2/XRN1/ISG20L2/XRN2/NUDT16/CPSF7/ENDOG/ZFP36/TSEN34/RNASEL/NOCT/TSNAX/AGO3/PDE12/REXO1/HELZ2/CNOT1/POLG/NOP14/SLFN12/AEN/PNPT1/EDC4/DCP2/CNOT8/RPP14/ERCC5/HORMAD1/ANG/KHNYN/EME2/ERI1/ANGEL2/CNOT6L/RNASE4/KRI1/DNASE1L1/DIS3/NOL9/RRP36/TATDN2/DFFB/APLF/DIS3L/RBBP8/APTX/BOP1/POP1/NOP9/FCF1/UTP20/ENDOD1/TOE1/DXO/TSR1/PARN/RPP21/POLR…	127
GO:0060996	BP	GO:0060996	dendritic spine development	53/7458	92/18903	0.000315036	0.006483316	0.005333324	LRRK2/PTEN/ASAP1/IQSEC1/EPHB1/SIPA1L1/PSEN1/PAFAH1B1/FMR1/MAPK6/PAK2/CPEB3/DISC1/C21orf91/NCK2/NEURL1/ARF4/EPHB2/SRGAP2/DTNBP1/FSTL4/ACTR2/LRP8/DVL1/PRMT3/PDLIM5/CTNND2/TANC2/CDK5R1/SRGAP2C/MAPKAPK5/DNM3/HDAC6/NLGN1/PTPRS/NGEF/ARHGAP44/DLG4/DLG5/SRCIN1/PAK3/GRIN3A/STAU2/ITPKA/KIF1A/CAMK2B/ZDHHC15/PPFIA2/SHANK1/CUX2/CAMK2A/CDK5/NLGN2	53
GO:0045936	BP	GO:0045936	negative regulation of phosphate metabolic process	209/7458	440/18903	0.000317543	0.006514158	0.005358695	TNFAIP3/LYN/SORL1/PLEK/LRRK2/PTEN/RABGEF1/PTPRC/DUSP1/CDA/IRAK3/C9orf72/CDKN2D/RASSF2/SPAG9/BOD1L1/SLC8A1/IRS2/MIDN/TRIB1/IL1B/STAT3/SEMA4D/ROCK1/PTPRJ/PSEN1/SIRPA/PPP1R15B/GNAQ/TSPO/PRKCD/CDK5RAP2/GSK3B/HIPK3/RGS2/HDAC4/GRB10/MYADM/ZC3H12A/PPP1R15A/RGS14/CSK/APC/PPM1F/MLLT1/STK38/SAMSN1/MVP/PPP1R35/DNAJC3/ARRB2/TAF7/ANKLE2/FBP1/DUSP6/AKT1/PAK2/PRKCZ/PRKAR2B/CBFA2T3/HMGCR/MICAL1/ADORA2A/IQGAP1/CB…	209
GO:0051170	BP	GO:0051170	import into nucleus	89/7458	169/18903	0.000324891	0.006636979	0.005459731	LRRK2/PTGS2/BCL3/TXNIP/STAT3/NFKBIA/MAPK14/PSEN1/NUP98/PPP3R1/PRKCD/NUP58/PPP1R10/HCLS1/NOTCH1/NUP214/E2F3/PPP3CA/ZC3H12A/STK4/FAM53C/AKIRIN2/MDFIC/JAK2/SPG11/FAM53B/KPNA4/HTATIP2/NUP153/STK3/AKT1/UBR5/IPO11/POM121C/RANBP2/KPNB1/SMAD3/RGPD5/HEATR3/RBM22/NF1/TNPO3/POM121/MED1/TPR/SYK/BACH2/TSC2/TRAF3IP2/NUP50/CRY2/ANGPT1/RANBP6/IPO9/NUP88/CHP1/NOLC1/NUP188/SUFU/IPO8/PML/NUP133/KPNA1/FAM53A/PRICKLE…	89
GO:0007099	BP	GO:0007099	centriole replication	28/7458	42/18903	0.000325584	0.006636979	0.005459731	CDK5RAP2/VPS4B/CEP63/PPP1R35/KAT2B/POC1B/C2CD3/CEP120/TRIM37/CEP135/CEP192/CEP152/KIAA0753/CEP295/BRCA1/CENPJ/CEP295NL/CCP110/MDM1/RTTN/ALMS1/CEP44/PLK2/SASS6/CEP72/RBM14/CNTROB/CEP76	28
GO:0043484	BP	GO:0043484	regulation of RNA splicing	94/7458	180/18903	0.000329841	0.006702622	0.00551373	SRPK2/MBNL1/CELF2/CCNL1/SRPK1/NUP98/TAF10/DYRK1A/ERN1/QKI/JMJD6/SRSF5/RBM23/ZBTB7A/AHNAK/PTBP3/FAM172A/POLR2A/ATXN7L3/WTAP/HNRNPH2/RBM4/SETX/HNRNPL/FMR1/SUPT20H/SRSF9/KAT2B/TADA2B/RBM12/ATXN7/TRA2A/MBNL3/RBM22/YTHDC1/CDK12/SFSWAP/KHDRBS1/TRRAP/RBM5/RBMXL1/RBFOX2/SRSF6/THRAP3/ZC3H10/SF1/FXR2/RBM10/PTBP2/DDX5/RBM7/TAF12/RBM15B/PRMT5/METTL4/SMU1/RAVER1/CLK2/CLK3/RBM12B/DAZAP1/TAF6L/RBFOX1/DDX17/RBM3…	94
GO:0006304	BP	GO:0006304	DNA modification	70/7458	128/18903	0.000331485	0.006714919	0.005523846	APOBEC3A/TET2/MBD2/CYP1B1/USP9X/KDM1B/GATAD2A/GSK3A/PICK1/FOS/RLF/TET3/USP7/PIK3CA/BAZ2A/TDRD9/MECP2/ATF7IP/CDADC1/CTCF/MTA2/PIWIL4/EHMT1/EXOSC6/SMARCA5/PPM1D/PRMT5/METTL4/KMT2E/NEIL3/PARP3/ZDBF2/EOMES/OTUD4/MBD4/ZMPSTE24/BRCA1/MTRR/ASCC1/GATA3/EXOSC4/FKBP6/APOBEC3B/BEND3/APOBEC3F/MBD3/ASCC3/TEX15/OGG1/NEIL1/BMI1/MORC1/APOBEC3D/SPOCD1/FTO/ALKBH2/PIWIL2/EHMT2/APOBEC1/TDRD1/ALKBH4/CTCFL/PLD6/MUTYH/…	70
GO:0002429	BP	GO:0002429	immune response-activating cell surface receptor signaling pathway	153/7458	312/18903	0.000334605	0.006735876	0.005541086	MNDA/NFKBIZ/LYN/FPR1/RABGEF1/PTPRC/IGKC/FGR/LCP2/CR1/FFAR2/FPR2/IGLC2/C5AR1/PDE4B/GBP1/PRKCB/EP300/CREBBP/CLEC7A/PTPRJ/HCK/PSEN1/PIK3CD/PRKCD/LILRA2/LAT2/C5AR2/MYO1G/IGHM/RC3H1/IGHG3/MAPK1/NFAM1/PAK1/ZC3H12A/CSK/SH2B2/PRKCH/VAV3/FOXP1/FYN/BRAF/PRKCE/BTNL8/BTN3A1/GPS2/BCL10/THEMIS2/NR4A3/FCHO1/PAK2/BANK1/PIK3CA/IGLC3/IKBKG/BTN3A2/ELF1/BTN2A1/PRKD2/RIPK2/RELA/VAV1/BCL2/RC3H2/LIMK1/LPXN/MS4A1/PTPN2/…	153
GO:0002757	BP	GO:0002757	immune response-activating signal transduction	153/7458	312/18903	0.000334605	0.006735876	0.005541086	MNDA/NFKBIZ/LYN/FPR1/RABGEF1/PTPRC/IGKC/FGR/LCP2/CR1/FFAR2/FPR2/IGLC2/C5AR1/PDE4B/GBP1/PRKCB/EP300/CREBBP/CLEC7A/PTPRJ/HCK/PSEN1/PIK3CD/PRKCD/LILRA2/LAT2/C5AR2/MYO1G/IGHM/RC3H1/IGHG3/MAPK1/NFAM1/PAK1/ZC3H12A/CSK/SH2B2/PRKCH/VAV3/FOXP1/FYN/BRAF/PRKCE/BTNL8/BTN3A1/GPS2/BCL10/THEMIS2/NR4A3/FCHO1/PAK2/BANK1/PIK3CA/IGLC3/IKBKG/BTN3A2/ELF1/BTN2A1/PRKD2/RIPK2/RELA/VAV1/BCL2/RC3H2/LIMK1/LPXN/MS4A1/PTPN2/…	153
GO:0031669	BP	GO:0031669	cellular response to nutrient levels	117/7458	231/18903	0.000338142	0.006769004	0.005568338	LRRK2/NCOA1/GABARAP/FOXO3/DSC2/RICTOR/MAP3K5/FNIP1/UPP1/MTMR3/RALB/MAP1LC3B/MAPK1/FAS/SH3GLB1/ZC3H12A/ATG7/TFEB/NFE2L2/KLF10/IGF1R/CPEB4/STK26/SP1/IL15/EIF2AK3/ULK1/PICK1/USF2/FOS/XPR1/HNRNPL/SLC7A5/BECN1/SRF/JMY/GABARAPL1/CBL/PLIN3/FOXO1/PRKAG2/MAPK3/CDKN2B/NUAK2/USF1/MAP1LC3B2/BCL2/EIF2AK2/LAMP2/VPS41/INHBB/SZT2/SIRT1/VDR/TRIM24/PIK3C3/MTOR/DAP/MAPKAP1/DEPDC5/AMBRA1/LPL/RNF167/PIK3R4/MED1/STK24…	117
GO:0009612	BP	GO:0009612	response to mechanical stimulus	108/7458	211/18903	0.000339393	0.006769004	0.005568338	PTGS2/TXNIP/IRF1/NFKB1/MYD88/JUND/SLC8A1/MBD2/MAP3K2/TLR8/IL1B/KCNJ2/NFKBIA/BTG2/MAPK14/MTPN/PTK2B/RAF1/TLR5/STAT1/TLR4/FAS/TNFSF14/MAP2K4/IGF1R/CASP5/THBS1/FYN/SLC9A1/CNN2/CASP8/CXCR4/BCL10/CAPN2/FOS/MAP3K1/SLC1A3/XPC/FOSL1/PIK3CA/ENDOG/LHFPL5/MAPK3/TNFRSF10B/TGFBR2/RELA/PLEC/P2RX7/PTGER4/MAP3K14/KCNQ1/F11R/CRADD/SRC/TMEM120A/TNFRSF8/P2RY1/EDN1/CHI3L1/RPS6KB1/CASP2/CHRNA10/TNFRSF10A/TLR7/PIEZO2/…	108
GO:0042594	BP	GO:0042594	response to starvation	108/7458	211/18903	0.000339393	0.006769004	0.005568338	LRRK2/GABARAP/FOXO3/DSC2/MAP3K5/FNIP1/UPP1/MTMR3/RALB/MAP1LC3B/MAPK1/FAS/SH3GLB1/ZC3H12A/ATG7/TFEB/NFE2L2/KLF10/ADM/IGF1R/BCAS3/CPEB4/STK26/SP1/EIF2AK3/ULK1/PICK1/FOS/XPR1/HNRNPL/SLC7A5/BECN1/JMY/GABARAPL1/CBL/PLIN3/ZFP36/FOXO1/PRKAG2/MAPK3/TBC1D5/NUAK2/MAP1LC3B2/BCL2/EIF2AK2/LAMP2/VPS41/INHBB/SZT2/SIRT1/PIK3C3/MTOR/DAP/DEPDC5/AMBRA1/RNF167/PIK3R4/STK24/GABARAPL2/SESN2/RRAGD/MFSD2A/SREBF1/PRKAA1/…	108
GO:0032456	BP	GO:0032456	endocytic recycling	50/7458	86/18903	0.000341088	0.006781879	0.005578929	SORL1/EHD1/ACAP2/RAB7A/VPS13B/RAB8B/SNX27/DENND1A/VTI1A/LMTK2/STX16/GGA3/RAB11FIP4/GRIPAP1/EPG5/HGS/VPS53/ZDHHC2/STX6/VPS39/CMTM6/EPS15/DENND1C/EHD4/GRIP1/DENND1B/ANKRD27/RAB14/RAB11FIP3/GRIP2/SCRIB/CCDC93/MICALL1/VPS50/SNX30/ATP9A/NDRG4/PTPN23/ARHGAP44/VPS52/RAB35/ANKRD50/ARHGAP8/AKAP5/VAMP4/ARHGAP1/RAB8A/EHD3/NSG1/INPP5F	50
GO:0002223	BP	GO:0002223	stimulatory C-type lectin receptor signaling pathway	17/7458	22/18903	0.000349588	0.006887303	0.005665653	LYN/EP300/CREBBP/CLEC7A/PAK1/FYN/PAK2/KLRD1/SRC/SYK/TRAF6/IKBKB/MAP3K7/KLRC2/KLRC3/KLRC4/PAK3	17
GO:1990840	BP	GO:1990840	response to lectin	17/7458	22/18903	0.000349588	0.006887303	0.005665653	LYN/EP300/CREBBP/CLEC7A/PAK1/FYN/PAK2/KLRD1/SRC/SYK/TRAF6/IKBKB/MAP3K7/KLRC2/KLRC3/KLRC4/PAK3	17
GO:1990858	BP	GO:1990858	cellular response to lectin	17/7458	22/18903	0.000349588	0.006887303	0.005665653	LYN/EP300/CREBBP/CLEC7A/PAK1/FYN/PAK2/KLRD1/SRC/SYK/TRAF6/IKBKB/MAP3K7/KLRC2/KLRC3/KLRC4/PAK3	17
GO:0006606	BP	GO:0006606	protein import into nucleus	87/7458	165/18903	0.000357317	0.007018182	0.005773317	LRRK2/PTGS2/BCL3/TXNIP/STAT3/NFKBIA/MAPK14/PSEN1/NUP98/PPP3R1/PRKCD/NUP58/PPP1R10/HCLS1/NOTCH1/NUP214/E2F3/PPP3CA/ZC3H12A/STK4/FAM53C/AKIRIN2/MDFIC/JAK2/SPG11/FAM53B/KPNA4/NUP153/STK3/AKT1/UBR5/IPO11/POM121C/RANBP2/KPNB1/SMAD3/RGPD5/HEATR3/RBM22/NF1/TNPO3/POM121/MED1/TPR/SYK/TSC2/TRAF3IP2/NUP50/CRY2/ANGPT1/RANBP6/IPO9/NUP88/CHP1/NOLC1/NUP188/SUFU/IPO8/PML/NUP133/KPNA1/FAM53A/PRICKLE1/ATF2/ECT2/RG…	87
GO:0001578	BP	GO:0001578	microtubule bundle formation	68/7458	124/18903	0.000360282	0.007054975	0.005803584	UBE2B/CDK5RAP2/TPGS1/CLIP1/CLASP1/TTLL3/NAV1/NEURL1/MARK4/SPAST/SPAG1/DNAAF1/FES/NCKAP5L/DNAH17/DNAH1/CCSER2/CFAP58/RSPH9/CCDC65/MAPRE1/RP1L1/STK36/DNAAF5/CHP1/CFAP44/RP1/CCDC40/HYDIN/SPAG6/TTC26/DNAH7/DNAH2/TRIM46/TTC12/DNAH8/FSIP2/GAS2L1/TTLL1/SPEF2/LRGUK/MAP2/SPAG17/DRC1/DNAH5/DRC7/MEIG1/CFAP43/RSPH4A/DNAJB13/DNAI2/LRRC49/RSPH1/ZMYND10/CFAP206/CFAP73/CCDC63/CFAP69/GAS2L2/CFAP65/TEKT2/DCX/CEP13…	68
GO:0032103	BP	GO:0032103	positive regulation of response to external stimulus	219/7458	464/18903	0.00036196	0.007066422	0.005813001	MNDA/NFKBIZ/LYN/S100A8/LRRK2/CEBPB/PTGS2/TLR2/USP15/S100A12/ALOX5AP/FFAR2/NLRP3/FPR2/S100A9/CAMK1D/C5AR1/NEDD9/IL17RA/STAT5B/EP300/EREG/TLR8/STX3/OSM/IL1B/NDEL1/NFKBIA/CREBBP/GBP5/CLEC7A/LILRA5/HCK/OXSR1/ADAM8/SLC15A4/CXCL8/PTK2B/LILRA2/HLA-F/CASP4/NLRC5/TNIP1/EMILIN2/TLR4/NMI/NLRP1/MAPK1/PAK1/ADAM17/AP1G1/LDLR/TNFSF14/RAC2/ZNFX1/FCGR1A/AIM2/AKIRIN2/IGF1R/PPM1F/NEAT1/THBS1/PARP9/CDK19/MOSPD2/JAK2…	219
GO:0032479	BP	GO:0032479	regulation of type I interferon production	59/7458	105/18903	0.000370128	0.007160987	0.005890792	TLR2/IRF1/MYD88/TLR8/SIRPA/STAT1/IFIH1/RELB/TLR4/NMI/CYLD/FLOT1/ITCH/OTUD5/TBK1/DDX3X/REL/TRAF3/TRIM21/CHUK/RIPK2/IL10/ZC3HAV1/SETD2/RNF135/TICAM1/NPLOC4/IRAK1/SYK/TRAF3IP1/TRIM56/RNF216/TLR7/POLR3A/CACTIN/TIRAP/PTPN11/DHX33/NLRC3/DHX58/NLRX1/RAB2B/YY1/RNF125/ZBTB20/GPATCH3/PTPRS/DTX4/LILRB1/TLR9/MAVS/POLR3F/POLR3B/POLR3G/TRIM38/IRF5/POLR3D/POLR3C/HMGB2	59
GO:0032606	BP	GO:0032606	type I interferon production	59/7458	105/18903	0.000370128	0.007160987	0.005890792	TLR2/IRF1/MYD88/TLR8/SIRPA/STAT1/IFIH1/RELB/TLR4/NMI/CYLD/FLOT1/ITCH/OTUD5/TBK1/DDX3X/REL/TRAF3/TRIM21/CHUK/RIPK2/IL10/ZC3HAV1/SETD2/RNF135/TICAM1/NPLOC4/IRAK1/SYK/TRAF3IP1/TRIM56/RNF216/TLR7/POLR3A/CACTIN/TIRAP/PTPN11/DHX33/NLRC3/DHX58/NLRX1/RAB2B/YY1/RNF125/ZBTB20/GPATCH3/PTPRS/DTX4/LILRB1/TLR9/MAVS/POLR3F/POLR3B/POLR3G/TRIM38/IRF5/POLR3D/POLR3C/HMGB2	59
GO:1901655	BP	GO:1901655	cellular response to ketone	59/7458	105/18903	0.000370128	0.007160987	0.005890792	KLF2/FOXO3/CFLAR/KLF9/CYP1B1/GNB1/IGF1R/JAK2/PRKCE/TRERF1/AHR/NCF1/XRN1/FOS/NR3C1/FBP1/AKT1/ARG1/PTGER2/CREB1/PTGER4/ADCY3/AKAP8/SIRT1/CASP9/USP8/SRC/ELK1/RECQL5/ROCK2/GNG2/PRKAA1/RPS6KB1/NDOR1/SRD5A1/LARP1/PTGFR/EFNA5/PTGDR/ACACA/MSN/GOLPH3/SPHK2/SCNN1A/SCNN1D/ADCY2/FBXO32/ADCY1/GJB2/BMI1/TNFSF4/AR/MAP4K1/SGK1/AKR1C3/ADCY5/NCOA4/AXIN2/SLC5A5	59
GO:0006401	BP	GO:0006401	RNA catabolic process	147/7458	299/18903	0.000374892	0.007220819	0.005940011	SLC11A1/ISG20/MYD88/MAPKAPK2/ROCK1/BTG2/MAPK14/ETF1/AGO4/PRKCD/RC3H1/TNRC6B/ERN1/PATL2/SAMD4B/ZC3H12A/YTHDF3/PAN3/DICER1/DHX34/ZC3H18/CASC3/RNASE2/TOB1/AGO2/ZCCHC7/XRN1/SMG1/UPF1/XRN2/SMG7/NUDT16/AGO1/FMR1/YBX3/AKT1/CNOT3/CPEB3/PATL1/ZFP36/GTPBP1/SMG5/ZSWIM8/RNASEL/ZC3HAV1/RC3H2/NOCT/SECISBP2/TRDMT1/DEDD2/AGO3/LARP4B/PDE12/MIAT/IKBKE/GIGYF2/HELZ2/CNOT1/FASTKD5/SLFN12/CNOT10/WDR82/PNPT1/EDC4/DCP2/…	147
GO:0008286	BP	GO:0008286	insulin receptor signaling pathway	67/7458	122/18903	0.000375456	0.007220819	0.005940011	SORL1/PTPRE/OSBPL8/PRKCB/IRS2/IL1B/NDEL1/PRKCD/RHOQ/GSK3B/CCND3/GRB10/SLC27A4/SH2B2/APC/IGF1R/GSK3A/FUT7/ZNF106/RBM4/ZBTB7B/AKT1/PRKCZ/PIK3CA/INPP5K/FOXO1/PTPRA/GAB1/SOCS1/SMARCC1/SIRT1/PTPN2/FOXO4/C2CD5/IDE/SRC/AKT2/MZB1/GRB2/PIK3C2A/INSR/PIP4K2A/ZNF592/TSC2/SREBF1/PRKAA1/GNAI2/RPS6KB1/PIP4K2B/FFAR3/PHIP/PRKCQ/PIP4K2C/PTPN11/PTPN1/NCOA5/PID1/BAIAP2L1/GKAP1/ADIPOR1/SOGA1/GRB14/PIK3R2/SHC1/TRIM72/…	67
GO:0034497	BP	GO:0034497	protein localization to phagophore assembly site	14/7458	17/18903	0.000379381	0.007274657	0.0059843	MFN2/TRAPPC8/PIK3C3/ATG13/STX17/WDR45B/WIPI2/WDR45/ATG16L1/ATG4D/LRBA/ATG9B/ARFIP2/PACS2	14
GO:0002697	BP	GO:0002697	regulation of immune effector process	182/7458	379/18903	0.000383245	0.007327015	0.006027371	NFKBIZ/LYN/LITAF/ADGRE2/BCL6/RABGEF1/PTPRC/FGR/CD55/IRAK3/CR1/FFAR2/NLRP3/STAT5B/MYD88/MAPKAPK2/ICAM1/GAB2/IL1B/UBE2J1/IL18R1/JAK3/CLEC7A/CD46/PTPRJ/SERPINB9/CD177/SLC15A4/JUNB/HLA-F/IL1R1/RC3H1/TLR4/IL4R/ZC3H12A/AP1G1/RARA/RAC2/FCGR1A/FBXO38/STAT6/SUPT6H/STXBP2/RSAD2/AHR/FUT7/NCF1/UNC13D/BCL10/SASH3/NOD2/ITGAM/ZBTB7B/CRK/ARRB2/CCR2/SLC7A5/WAS/NR4A3/HK1/PRKCZ/IL18/DDX60/IL27RA/F2RL1/MYO18A/ARG1/T…	182
GO:2000756	BP	GO:2000756	regulation of peptidyl-lysine acetylation	44/7458	74/18903	0.000386277	0.007363188	0.006057127	DIP2B/SIN3A/BRD7/TAF7/PWWP2A/TADA2B/NFYC/NFYA/SIRT1/CTCF/SMAD4/GLYR1/ERCC6/SF3B1/PWWP2B/AUTS2/PRKAA1/KAT7/SMARCA5/KMT2E/PAXIP1/MYBBP1A/WBP2/MUC1/ARRB1/ZMPSTE24/BRCA1/SPHK2/NOS1/CTBP1/GATA3/PML/IWS1/NAP1L2/SETD5/DDX21/PIWIL2/FOXP3/TADA2A/FLCN/MYOCD/KLF15/PYGO2/ARID5A	44
GO:0061512	BP	GO:0061512	protein localization to cilium	42/7458	70/18903	0.000397232	0.007549737	0.006210587	SNX10/EHD1/GSK3B/CSNK1D/TULP2/BBIP1/ARF4/ATP6V1D/INVS/CC2D2B/CFAP58/WDR35/TTC21A/ROM1/TBC1D32/RAB11FIP3/IFT80/ZDHHC3/BBS9/DYNC2H1/FAM149B1/TTC26/RAB29/BBS1/DNAH11/IFT140/NPHP4/INPP5E/FSIP2/CDK20/TTC21B/WDR19/ZMYND10/ARL6/TULP1/RAB8A/EFCAB7/BBS4/GAS8/IFT122/GGA1/ARL13B	42
GO:0072698	BP	GO:0072698	protein localization to microtubule cytoskeleton	34/7458	54/18903	0.000398501	0.007551648	0.006212159	SNX10/GSK3B/APC/CSNK1D/UBXN2B/DIAPH1/DISC1/HOOK3/C2CD3/MAPRE3/MARK4/PARD6A/CEP350/GOLGB1/TTBK2/ABHD17C/CEP83/CEP192/DVL1/ABHD17A/MAPRE1/KIAA0753/WRAP73/CEP250/ABHD17B/GAS2L1/MCPH1/MID2/PIBF1/NUDCD3/GAS2L2/CEP72/CEP131/BBS4	34
GO:0002699	BP	GO:0002699	positive regulation of immune effector process	130/7458	261/18903	0.000405456	0.007657018	0.006298839	NFKBIZ/LYN/ADGRE2/RABGEF1/PTPRC/FGR/CD55/CR1/FFAR2/NLRP3/STAT5B/MYD88/MAPKAPK2/GAB2/IL1B/IL18R1/CLEC7A/CD46/PTPRJ/CD177/HLA-F/IL1R1/TLR4/IL4R/AP1G1/RARA/RAC2/FCGR1A/FBXO38/STAT6/STXBP2/RSAD2/UNC13D/BCL10/SASH3/NOD2/ITGAM/CCR2/SLC7A5/NR4A3/HK1/PRKCZ/IL18/DDX60/F2RL1/MYO18A/ARG1/TNFSF13/RIPK2/IL10/VAV1/P2RX7/PDPK1/KMT5B/SIRT1/TICAM1/KLRD1/TAP2/ZBTB1/FCN1/MZB1/PTPN6/SYK/ANKRD17/CRTAM/TP53BP1/EXOSC6/…	130
GO:0034204	BP	GO:0034204	lipid translocation	36/7458	58/18903	0.000406599	0.007657018	0.006298839	VMP1/PRKCD/ATP11B/ATP11A/ABCA7/P2RX7/XKR8/ABCA2/CLPTM1L/ATP9B/XKR6/MFSD2A/KCNN4/ATP10D/ABCA3/TMEM41B/ABCC1/ATP8B1/ANO9/ABCB1/ABCB4/ATP8B2/PLSCR2/ATP9A/ATP8B3/XKR4/ANO4/RFT1/ABCG1/ATG9B/ATP10B/ATP8A2/PLSCR1/ABCA4/FASLG/ATP11C	36
GO:0062197	BP	GO:0062197	cellular response to chemical stress	167/7458	345/18903	0.000407616	0.007657018	0.006298839	TNFAIP3/SOD2/LRRK2/PTGS2/KDM6B/KLF2/NLRP3/PNPLA8/SLC12A6/FOXO3/MAP3K5/CAMKK2/OXSR1/SIRPA/TSPO/ALOX5/PRKCD/GCH1/CYP1B1/RELB/PXN/VNN1/ERN1/HIF1A/FBXW7/TLR4/MAPK1/FAS/PPIF/ZC3H12A/ATG7/NFE2L2/CAB39/NFAT5/JAK2/PINK1/FOXP1/FYN/TLR6/STAT6/STK26/SIN3A/EIF2AK3/DDX3X/GSR/NCF1/MGST1/SETX/FOS/RIPK1/MCL1/G6PD/FBP1/YBX3/AKT1/NR4A3/BECN1/PIK3CA/TRIM21/ENDOG/ADNP2/ARHGEF2/MICU1/FOXO1/MAPK3/ARG1/CHUK/IL10/RELA/C…	167
GO:0018345	BP	GO:0018345	protein palmitoylation	23/7458	33/18903	0.000419969	0.007866196	0.006470914	ZDHHC18/ZDHHC20/ZDHHC19/GOLGA7/ZDHHC5/ZDHHC1/ZDHHC2/ZDHHC7/ZDHHC17/PORCN/ZDHHC8/ZDHHC3/ZDHHC23/HHAT/ZDHHC9/ZDHHC16/ZDHHC13/ZDHHC6/ZDHHC11/GOLGA7B/ZDHHC14/ZDHHC15/CLIP3	23
GO:0010976	BP	GO:0010976	positive regulation of neuron projection development	83/7458	157/18903	0.000431936	0.008066962	0.006636068	LYN/S100A9/CAMK1D/EP300/EHD1/CFLAR/NDEL1/PTK2B/RGS2/MARK2/NFE2L2/IGF1R/FYN/FBXO38/BRAF/VEGFA/SETX/PAFAH1B1/RAPGEF2/DISC1/NPTN/SCN1B/SCARF1/ADNP/AVIL/KIDINS220/HGF/STK24/CRTC1/EPHB2/FIG4/RAP1A/ZNF804A/FES/KATNB1/KDM1A/FKBP1B/ACTR2/ANKRD27/LRP8/DVL1/FZD1/RAPGEF1/MAGI2/CBFA2T2/VLDLR/PTK6/TENM3/NDRG4/PPP2R5B/ITGA3/NLGN1/FLNA/DAB2IP/RET/COBL/PLK5/GPC2/PRKD1/PAK3/NEGR1/ARHGAP35/LRRC7/RIT2/STAU2/NTRK3/B…	83
GO:0018230	BP	GO:0018230	peptidyl-L-cysteine S-palmitoylation	18/7458	24/18903	0.000439156	0.008154667	0.006708216	ZDHHC18/ZDHHC20/ZDHHC19/GOLGA7/ZDHHC1/ZDHHC2/ZDHHC7/ZDHHC17/ZDHHC8/ZDHHC3/ZDHHC23/ZDHHC9/ZDHHC6/ZDHHC11/GOLGA7B/ZDHHC14/ZDHHC15/CLIP3	18
GO:0018231	BP	GO:0018231	peptidyl-S-diacylglycerol-L-cysteine biosynthetic process from peptidyl-cysteine	18/7458	24/18903	0.000439156	0.008154667	0.006708216	ZDHHC18/ZDHHC20/ZDHHC19/GOLGA7/ZDHHC1/ZDHHC2/ZDHHC7/ZDHHC17/ZDHHC8/ZDHHC3/ZDHHC23/ZDHHC9/ZDHHC6/ZDHHC11/GOLGA7B/ZDHHC14/ZDHHC15/CLIP3	18
GO:0007041	BP	GO:0007041	lysosomal transport	70/7458	129/18903	0.000447435	0.0082846	0.006815102	SORL1/LRRK2/LYST/IGF2R/C9orf72/KIF13A/RAB7A/VPS4B/AP1G1/DENND3/SNX27/PINK1/HOOK2/PLEKHM1/MGRN1/GGA3/RAB12/GAK/BECN1/VPS18/CHMP2B/CHMP3/SORT1/EPG5/AP3B1/PLEKHF2/TRAK1/DTX3L/HOOK3/HGS/LAMP2/VPS41/SCYL2/PIK3C3/VPS53/CLU/VPS39/PIK3R4/MTM1/CHMP5/AKTIP/SNX16/CHMP7/VPS16/TGFBRAP1/CHMP4B/TPCN2/CHMP1A/VPS33A/UEVLD/ZFYVE16/AP3D1/RNF157/TSG101/ANKFY1/CLEC16A/CHMP4C/CACNG8/ALS2/SPTBN5/VPS52/HOOK1/CHMP6/ATP13…	70
GO:0009895	BP	GO:0009895	negative regulation of catabolic process	161/7458	332/18903	0.000460951	0.008486233	0.00698097	SORL1/LRRK2/SLC11A1/IRAK3/MYD88/RYBP/MAPKAPK2/IL1B/STAT3/ROCK1/MAPK14/PSEN1/AZIN1/TSPO/HDAC4/TBC1D14/WAC/USP25/USP9X/PLIN5/DHX34/PINK1/FYN/ATP2B4/FURIN/SDCBP/HCAR2/GSK3A/TOB1/SMG1/TAB2/BANP/MCL1/NRG1/SLC7A5/FMR1/FBP1/YBX3/SEC22B/AKT1/BECN1/TIMP4/USP7/TRIM39/PIK3CG/PIK3CA/CBFA2T3/HMGCR/TAF1/PDE3B/ZFP36/TLK2/F8A1/IL10/RELA/SMAD3/HP/SMCR8/BCL2/CSNK2A2/RIC1/SMARCC1/NOCT/SECISBP2/TRDMT1/LARP4B/MTOR/IK…	161
GO:0048638	BP	GO:0048638	regulation of developmental growth	161/7458	332/18903	0.000460951	0.008486233	0.00698097	PTEN/BASP1/SPAG9/STAT5B/STAT3/NDEL1/SEMA4D/MAPK14/IFRD1/RAB21/GSK3B/DIP2B/JARID2/NOTCH1/RGS2/WWC3/STK4/CTDP1/STAT5A/SEMA6B/NIPBL/FOXP1/SIN3A/GSK3A/MBD5/ULK1/VEGFA/CXCR4/MACF1/SASH3/PAFAH1B1/G6PD/DUSP6/YBX3/STK3/AKT1/BCL2L11/SRF/TTL/PIK3CA/DISC1/LATS2/ADNP/TGFBR2/CREB1/BCL2/SAV1/SMURF1/PLCB1/LIMK1/CPNE5/ZFYVE27/SHTN1/SEMA3C/INSR/CHD7/EDN1/HOPX/GDI1/MFSD2A/PLAA/RNF6/MTM1/ZP3/RPS6KB1/TNKS2/RUFY3/GPA…	161
GO:0097485	BP	GO:0097485	neuron projection guidance	119/7458	237/18903	0.000468572	0.008602026	0.007076224	PLXNC1/ECE1/EPHB1/SEMA4D/NOTCH2/VASP/NOTCH1/KLF7/RAC2/SEMA6B/FYN/EMB/RPS6KA5/VEGFA/EXT1/RHOH/NPTN/SCN1B/RAC1/EPHB6/ALCAM/B3GNT2/NCAM1/SMAD4/SEMA3C/BCL11B/EDN1/SOS1/EPHB2/PALLD/YTHDF1/PRKCQ/ANOS1/SEMA4B/MYCBP2/DVL1/EFNA5/SEMA3E/TRIO/ISL2/MEGF8/CNTN5/DCC/CDK5R1/LHX4/SEMA3B/SEMA6C/SEMA3A/NRXN3/RNF165/CNTN2/DRAXIN/GATA3/PLXNB1/USP33/PLXNA2/SLIT1/CNTN4/ROBO2/LAMA2/PTCH1/UNC5D/LGR6/EPHA1/NTN1/RYK/NFASC…	119
GO:0048193	BP	GO:0048193	Golgi vesicle transport	146/7458	298/18903	0.00047466	0.008689109	0.007147861	SORL1/LRRK2/ERGIC1/KIF13A/RP2/CUL3/TBC1D14/RAB8B/TRAPPC5/AP1G1/CSK/MIA2/CSNK1D/CEP19/EXOC6/BICD2/CNIH4/VTI1A/GOLGA7/TRAPPC10/PICK1/ARFGAP3/AP3S2/MACF1/TAPBP/GGA3/TRAPPC9/SEC22B/GAK/MYO5A/SORT1/RAB1B/MON2/UVRAG/MYO18A/AP1AR/SEC24A/TRAPPC8/EXOC8/COPA/RAB33B/MIA3/NAPG/ARF4/STX6/RAB1A/RNF139/TICAM2/SEC16A/SPAST/CNST/EPS15/SNAP23/WHAMM/GOLGA2/ATP9B/GBF1/GABARAPL2/ARCN1/SEC24B/PITPNB/SCAP/AP2A1/TRAPPC1…	146
GO:0009101	BP	GO:0009101	glycoprotein biosynthetic process	156/7458	321/18903	0.000495499	0.00904496	0.007440592	CSGALNACT2/TET2/CHST11/UBE2J1/JAK3/CHST15/PSEN1/CSGALNACT1/DSE/B4GALT5/TNIP1/MAN2A2/ST3GAL2/CHSY1/B4GALT1/TMEM165/ST3GAL4/MAN1A1/IL15/B3GNT5/FUT7/AGO2/XYLT1/NECAB1/EXTL3/TET3/CANT1/EXT1/ABCA7/B3GNT8/GALNT14/PMM2/ST8SIA4/TRAK1/GALNT6/CHPF2/GALNTL6/BCL2/PLCB1/HS3ST3B1/B3GNT2/GALNT7/B3GALT6/TMTC2/MAN1A2/HS6ST1/NECAB2/FUT4/UGGT1/ABCA2/B3GALNT2/POGLUT1/GOLGA2/GALNT2/PXYLP1/ST3GAL6/NDST2/SLC35C1/FAM20B…	156
GO:0097191	BP	GO:0097191	extrinsic apoptotic signaling pathway	113/7458	224/18903	0.000513128	0.009340368	0.007683601	TNFAIP3/BCL2A1/G0S2/PTEN/PTPRC/GABARAP/TNFSF10/TNFRSF10C/FOXO3/ITPRIP/ICAM1/IL1B/CFLAR/RAF1/SP100/GSK3B/RB1CC1/FAS/STK4/CYLD/THBS1/JAK2/MKNK2/RFFL/GSK3A/DDX3X/CASP8/BCL10/HIPK1/RIPK1/BID/MCL1/SIAH2/IL6R/STK3/AKT1/PAK2/BCL2L11/TRAF1/TNFSF12/SORT1/SGK3/ARHGEF2/MLLT11/TNFRSF10B/RELA/SMAD3/P2RX7/BCL2/PDPK1/SKIL/MAPK7/DEDD2/ACVR1B/NF1/PELI3/CRADD/RBCK1/SRC/HGF/SH3RF1/RNF41/EYA3/CD27/BIRC6/GPER1/RPS6KB…	113
GO:0032984	BP	GO:0032984	protein-containing complex disassembly	121/7458	242/18903	0.000521044	0.009448469	0.007772527	PLEK/IRAK3/VMP1/TOM1/ASPH/ETF1/MTPN/NFE2/SMARCD3/MICAL2/GSK3B/MAP1LC3B/SVIL/VPS4B/FRAT1/APC/IGF1R/MID1IP1/ARID1A/UPF1/SETX/GAK/CLASP1/SMARCC2/BECN1/PIK3CA/SMARCD2/CHMP2B/CHMP3/SCAF8/MICAL1/FLII/TECPR1/F2RL1/EPG5/DHX8/ARHGEF2/UVRAG/TMOD3/ADD3/AVIL/ATXN7/MAP1LC3B2/SMCR8/TMOD1/LAMP2/SMARCC1/KLC1/PIK3C3/CALCOCO2/SPAST/TAOK1/TBC1D25/PIK3R4/INSR/FYCO1/PPP1R9B/TMEM39A/ADD1/TTBK2/TMOD2/STX17/TFIP11/SYNJ1…	121
GO:0035563	BP	GO:0035563	positive regulation of chromatin binding	12/7458	14/18903	0.000522136	0.009448469	0.007772527	MBD2/PARP9/CTBP2/DTX3L/MED25/ZNF618/KDM1A/EBF2/DDX11/KDM4D/HMBOX1/PYGO2	12
GO:0140029	BP	GO:0140029	exocytic process	48/7458	83/18903	0.000525604	0.009448469	0.007772527	LYN/PLEK/STX11/STX3/PSEN1/RALB/RAB3D/RAB8B/EXOC6/STXBP2/BLOC1S6/CTBP2/STXBP5/RAB12/VPS18/STXBP3/EXOC8/EXOC3/P2RX1/SNAP23/SYK/SYNJ1/SYTL2/EXOC1/SCRIB/EXOC4/STX1B/KCNB1/RABEPK/SCFD2/EXOC2/ERC2/NLGN1/UNC13A/OTOF/YKT6/STX19/SNPH/RAB3C/RAB15/RAB3B/STX1A/UNC13C/CPLX1/RAB8A/STX2/SV2A/SNAP25	48
GO:0002726	BP	GO:0002726	positive regulation of T cell cytokine production	19/7458	26/18903	0.000526377	0.009448469	0.007772527	CD55/NLRP3/IL1B/IL18R1/IL1R1/RSAD2/SASH3/PRKCZ/IL18/TRAF6/DENND1B/TBX21/SLAMF1/MALT1/GATA3/MAP3K7/HLA-A/TNFSF4/ARID5A	19
GO:0060333	BP	GO:0060333	interferon-gamma-mediated signaling pathway	19/7458	26/18903	0.000526377	0.009448469	0.007772527	IRF1/HCK/SP100/STAT1/NLRC5/NMI/IFNGR2/PARP9/JAK1/JAK2/ARG1/SOCS1/PTPN2/MED1/NR1H2/PPARG/TXK/PARP14/IRGM	19
GO:0042326	BP	GO:0042326	negative regulation of phosphorylation	182/7458	381/18903	0.000530341	0.009449513	0.007773386	TNFAIP3/LYN/SORL1/LRRK2/PTEN/RABGEF1/PTPRC/DUSP1/IRAK3/C9orf72/CDKN2D/RASSF2/SPAG9/SLC8A1/IRS2/MIDN/TRIB1/IL1B/STAT3/SEMA4D/ROCK1/PTPRJ/PSEN1/SIRPA/PPP1R15B/GNAQ/PRKCD/CDK5RAP2/HIPK3/RGS2/HDAC4/GRB10/MYADM/ZC3H12A/RGS14/CSK/APC/PPM1F/MLLT1/STK38/SAMSN1/MVP/DNAJC3/ARRB2/TAF7/ANKLE2/FBP1/DUSP6/AKT1/PAK2/PRKCZ/PRKAR2B/CBFA2T3/HMGCR/MICAL1/ADORA2A/CBL/NLRP12/INPP5K/KAT2B/PRKAG2/CDKN2B/LATS2/SMCR8/PLE…	182
GO:0032728	BP	GO:0032728	positive regulation of interferon-beta production	26/7458	39/18903	0.000530677	0.009449513	0.007773386	TLR2/IRF1/TLR8/IFIH1/TLR4/FLOT1/TBK1/DDX3X/RIPK2/RNF135/TICAM1/TRIM56/TLR7/POLR3A/PTPN11/DHX58/ZBTB20/TLR9/MAVS/POLR3F/POLR3B/POLR3G/IRF5/POLR3D/POLR3C/HMGB2	26
GO:0060070	BP	GO:0060070	canonical Wnt signaling pathway	151/7458	310/18903	0.000531829	0.009449513	0.007773386	LRRK2/PTEN/NFKB1/FOXO3/UBE2B/DAAM2/TBL1X/TLE3/MAPK14/PSEN1/GNAQ/GSK3B/NOTCH1/KREMEN1/STK4/CYLD/CSNK1G2/CCNY/FRAT1/APC/CSNK1D/WLS/RAB5A/NRARP/OTUD5/GSK3A/DDX3X/RNF146/FAM53B/XIAP/CHD8/JADE1/USP34/CSNK1G1/SIAH2/STK3/PPM1A/DISC1/EXT1/UBR5/TLE4/CSNK1G3/FOXO1/TMEM88/LATS2/CDK14/TNKS/SMAD3/CCDC88C/OTULIN/SCYL2/RNF220/UBAC2/LRRK1/ZEB2/USP8/TCF7L1/SRC/RBMS3/TMEM170B/FRMD8/CTDNEP1/EMD/TLE1/EDN1/INVS/PPM1N…	151
GO:0072659	BP	GO:0072659	protein localization to plasma membrane	140/7458	285/18903	0.000532285	0.009449513	0.007773386	NUMB/PICALM/RILPL2/GBP1/EHD1/STX3/ROCK1/FLOT2/PACS1/KIF13A/RHOQ/RAB7A/RAB3D/RAB8B/CSK/FLOT1/PRKCH/SLMAP/ATP2B4/GOLGA7/PRKCE/RAPGEF6/MACF1/FCHO2/GGA3/PPFIA1/RAB12/GAK/AKT1/RAPGEF2/PRKCZ/MYO5A/GRIPAP1/INPP5K/TMEM88/TTC7A/RHBDF2/TSPAN14/PDPK1/SMURF1/ZDHHC5/ZFYVE27/PPP2R5A/ZDHHC2/PKP2/F11R/C2CD5/SKAP1/ZDHHC7/SEC16A/CNST/AKT2/FRMD8/P2RY1/ROCK2/PPP1R9B/EPHB2/PIP5K1A/VAMP2/EHD4/RAP1A/GPER1/ANK3/GRIP1/GO…	140
GO:0032695	BP	GO:0032695	negative regulation of interleukin-12 production	15/7458	19/18903	0.000535243	0.009468126	0.007788698	IRAK3/NFKB1/MEFV/TLR8/JAK3/LILRA5/THBS1/NOD2/ARRB2/IL10/SLAMF1/TIGIT/LILRB1/PIBF1/CCR7	15
GO:0006892	BP	GO:0006892	post-Golgi vesicle-mediated transport	58/7458	104/18903	0.000536263	0.009468126	0.007788698	SORL1/KIF13A/RP2/AP1G1/CSK/EXOC6/VTI1A/GOLGA7/AP3S2/MACF1/GGA3/GAK/MYO5A/SORT1/MON2/AP1AR/EXOC8/SEC16A/CNST/EPS15/SNAP23/GBF1/AP2A1/VAMP2/ANK3/OSBPL5/MYO1B/SYS1/EXOC1/DNM2/RAB14/RNF215/CORO7/AP3D1/EXOC4/GOLPH3/SCAMP1/CCDC93/RABIF/VPS13C/NSF/BBS1/ANKFY1/AP1G2/SORCS1/EXOC2/VPS52/OPTN/RBSN/CLN3/RAB26/STEAP2/EHD3/ARFGEF2/LLGL1/AMN/KLHL20/GGA1	58
GO:0000380	BP	GO:0000380	alternative mRNA splicing, via spliceosome	47/7458	81/18903	0.000539715	0.009503097	0.007817465	MBNL1/CELF2/ZBTB7A/FAM172A/WTAP/RBM4/HNRNPL/FMR1/SRSF9/CDK13/SLU7/MBNL3/YTHDC1/SFSWAP/KHDRBS1/RBM5/RBFOX2/SRSF6/THRAP3/ZC3H10/FXR2/RBM10/DDX5/KDM1A/RBM7/RBM15B/SMU1/RAVER1/RBFOX1/DDX17/KHDRBS2/RBM15/SRSF12/NCBP1/RBFOX3/RBM20/KHDRBS3/TIA1/RBM38/SRRM4/REST/CELF5/ESRP2/CELF4/NSRP1/CELF3/NOVA1	47
GO:0033673	BP	GO:0033673	negative regulation of kinase activity	120/7458	240/18903	0.000548009	0.009622917	0.007916033	TNFAIP3/LYN/SORL1/PTEN/PTPRC/DUSP1/IRAK3/CDKN2D/SLC8A1/IRS2/MIDN/TRIB1/IL1B/PTPRJ/PSEN1/GNAQ/PRKCD/CDK5RAP2/HIPK3/RGS2/RGS14/CSK/APC/PPM1F/MLLT1/STK38/MVP/TAF7/AKT1/PAK2/PRKAR2B/HMGCR/ADORA2A/CBL/INPP5K/KAT2B/PRKAG2/CDKN2B/LATS2/SMCR8/PLEC/PDPK1/ADAR/UBASH3B/SIRT1/PTPN2/PPP2R5A/PIK3IP1/GGNBP2/ZGPAT/DUSP22/NF1/TRIM27/SOCS4/PTPN6/SH3BP5L/PIP4K2A/TSC2/EPHB2/PIK3CB/PIP4K2B/ZFYVE28/DTNBP1/CDKN2A/ADARB…	120
GO:0098984	CC	GO:0098984	neuron to neuron synapse	201/7779	351/19869	3.54E-12	2.77E-09	2.06E-09	LYN/PDE4B/MYD88/IQSEC1/SLC8A1/SIPA1L1/EGLN1/PTK2B/LIN7A/RGS14/RTN3/YWHAZ/RNF10/CPEB4/FYN/NRGN/ITPR1/PJA2/PICK1/PRR7/HNRNPH2/STXBP5/ARRB2/FMR1/PAK2/PRKCZ/CPEB3/DISC1/NETO2/ADORA2A/NPTN/STRN/ADD3/ADAM10/PDPK1/NCK2/NEURL1/PRR12/ZDHHC2/SYT11/USP8/LRFN1/SRC/SYN2/BCR/AKAP7/CRTC1/P2RY1/ABI1/SOS1/FXR2/PPP1R9B/ADD1/TSC2/SLC4A8/SRGAP2/CLSTN3/GPER1/DLGAP1/DGCR8/PSD/ABHD17C/DTNBP1/GRIP1/ARHGAP32/NTSR1/ACTR2/…	201
GO:0032279	CC	GO:0032279	asymmetric synapse	188/7779	327/19869	1.09E-11	4.27E-09	3.19E-09	LYN/PDE4B/MYD88/IQSEC1/SLC8A1/SIPA1L1/EGLN1/PTK2B/LIN7A/RGS14/RTN3/RNF10/CPEB4/FYN/NRGN/ITPR1/PJA2/PICK1/PRR7/HNRNPH2/ARRB2/FMR1/PAK2/PRKCZ/CPEB3/DISC1/NETO2/ADORA2A/NPTN/STRN/ADD3/ADAM10/PDPK1/NCK2/NEURL1/PRR12/ZDHHC2/SYT11/USP8/LRFN1/SRC/SYN2/BCR/CRTC1/P2RY1/ABI1/SOS1/FXR2/PPP1R9B/ADD1/TSC2/SLC4A8/SRGAP2/CLSTN3/GPER1/DLGAP1/DGCR8/PSD/ABHD17C/DTNBP1/GRIP1/ARHGAP32/ACTR2/TSC1/LRP8/DVL1/NLGN3/ABHD…	188
GO:0014069	CC	GO:0014069	postsynaptic density	183/7779	321/19869	5.44E-11	1.42E-08	1.06E-08	LYN/PDE4B/MYD88/IQSEC1/SLC8A1/SIPA1L1/EGLN1/PTK2B/LIN7A/RGS14/RTN3/RNF10/CPEB4/FYN/NRGN/ITPR1/PJA2/PICK1/PRR7/HNRNPH2/ARRB2/FMR1/PAK2/PRKCZ/CPEB3/DISC1/NETO2/ADORA2A/NPTN/STRN/ADD3/ADAM10/PDPK1/NCK2/NEURL1/PRR12/ZDHHC2/SYT11/USP8/LRFN1/SRC/SYN2/BCR/CRTC1/P2RY1/ABI1/SOS1/FXR2/PPP1R9B/ADD1/TSC2/SRGAP2/CLSTN3/GPER1/DLGAP1/DGCR8/PSD/ABHD17C/DTNBP1/GRIP1/ARHGAP32/ACTR2/TSC1/LRP8/DVL1/ABHD17A/PDLIM5/DN…	183
GO:0099572	CC	GO:0099572	postsynaptic specialization	192/7779	342/19869	1.12E-10	2.19E-08	1.64E-08	LYN/PDE4B/MYD88/IQSEC1/SLC8A1/SIPA1L1/EGLN1/PTK2B/LIN7A/RGS14/RTN3/RNF10/CPEB4/FYN/NRGN/ITPR1/PJA2/PICK1/PRR7/HNRNPH2/ARRB2/FMR1/PAK2/PRKCZ/CPEB3/DISC1/NETO2/ADORA2A/NPTN/STRN/ADD3/ADAM10/PDPK1/NCK2/NEURL1/PRR12/ZDHHC2/SYT11/USP8/DLGAP4/LRFN1/SRC/SYN2/BCR/CRTC1/P2RY1/ABI1/SOS1/FXR2/PPP1R9B/ADD1/TSC2/SRGAP2/CLSTN3/GPER1/DLGAP1/DGCR8/PSD/ABHD17C/DTNBP1/GRIP1/ARHGAP32/CHRNA10/ACTR2/TSC1/LRP8/DVL1/NL…	192
GO:0097060	CC	GO:0097060	synaptic membrane	207/7779	378/19869	4.18E-10	6.54E-08	4.88E-08	PICALM/SLC8A1/SLC6A6/STX11/STX3/PSEN1/LIN7A/SYAP1/RNF10/UTRN/NRGN/ATP2B4/DENND1A/SYNE1/PICK1/CHRNE/PRR7/FCHO2/ABHD6/ARRB2/FMR1/FOSL1/ADORA2A/NPTN/ZNRF2/STRN/PTPRA/ADAM10/EXOC3/P2RX1/SYT11/LRFN1/SRC/ZDHHC17/KCNC3/P2RY1/PPP1R9B/GABBR1/SLC4A8/EPHB2/SRGAP2/GPM6A/CLSTN3/GPER1/SYNJ1/CASK/ABHD17C/ANK3/DTNBP1/GRIP1/CHRNA10/NTNG2/NLGN3/CLCN3/ABHD17A/ERC1/GRIK1/DNM2/LRFN4/CLTB/FBXO45/RAPSN/GRIP2/CNIH3/CNTN…	207
GO:0099568	CC	GO:0099568	cytoplasmic region	161/7779	285/19869	1.90E-09	2.48E-07	1.85E-07	LRRK2/GABARAP/AGTPBP1/NDEL1/FLOT2/RAB21/MAP1LC3B/HIF1A/ATG7/ARL8A/MAP2K4/PRKACA/MAK/BLOC1S6/CTBP2/KIF1B/AP3S2/PAFAH1B1/FMR1/CLASP1/PRKCZ/MAPK8IP3/AP3B1/TRAK1/OOEP/TTLL3/BLOC1S4/PIK3C3/AMBRA1/SPG7/SPAST/TCHP/PIK3R4/DNAAF1/TRAF3IP1/CEP162/DNHD1/DNAH17/DTNBP1/DNAH1/KIF3B/TRAK2/ABHD13/CCSAP/RSPH9/OPA1/CCDC65/WDR35/TERF2/CFAP45/DCTN1/AP3B2/PURA/ERC1/CFAP70/ATG16L1/RP1L1/CLTB/WDPCP/CFAP54/RP1/AP3D1/DNA…	161
GO:0005776	CC	GO:0005776	autophagosome	76/7779	115/19869	4.36E-09	4.57E-07	3.41E-07	LRRK2/GABARAP/C9orf72/ATG16L2/VMP1/MEFV/NRBF2/WDFY3/GRAMD1A/RAB7A/RB1CC1/MAP1LC3B/SH3GLB1/TBC1D14/TP53INP2/VTI1A/DAPK2/ULK1/PLEKHM1/RAB12/ENTPD4/NBR1/BECN1/VPS18/CHMP2B/CHMP3/JMY/GABARAPL1/TRIM21/TECPR1/UVRAG/TBC1D5/RAB24/MAP1LC3B2/LAMP2/TP53INP1/PIK3C3/TICAM1/CALCOCO2/UBQLN2/AMBRA1/TBC1D25/PIK3R4/GABARAPL2/PIP4K2A/TM9SF1/FYCO1/STX17/PIP4K2B/RUFY4/TMEM150B/ADPRH/CHMP5/CHMP7/VPS16/PIP4K2C/CHMP4B/C…	76
GO:0016607	CC	GO:0016607	nuclear speck	222/7779	419/19869	4.84E-09	4.57E-07	3.41E-07	NAMPT/NFKBIZ/BASP1/SRPK2/PACSIN2/MSL1/MAPK14/TRIM22/CCNL1/SRPK1/KAT6A/CIR1/MAML2/MAML3/ZBTB16/DYRK1A/HIF1A/HDAC4/SRSF5/CWC25/CBX4/WAC/PRKACA/ZC3H18/CASC3/STK17A/HBP1/ALYREF/GATAD2A/PIAS1/IL15/SIRT7/TRIP12/WTAP/AP5Z1/ZNF106/RBM4/ELL/NR3C1/JADE1/HIPK1/INPPL1/CDC34/BRD2/PATL1/CDYL/BAZ2A/SRSF9/CDK13/RBM27/HDAC5/ZBTB18/GATAD2B/ITPKC/PPP4R3A/RUFY1/DDX39B/CDC40/FAM76B/SETD1B/SRP54/PPP4R3B/PLCB1/LIMK1/PS…	222
GO:0032838	CC	GO:0032838	plasma membrane bounded cell projection cytoplasm	141/7779	246/19869	5.26E-09	4.57E-07	3.41E-07	LRRK2/GABARAP/AGTPBP1/NDEL1/FLOT2/RAB21/MAP1LC3B/HIF1A/ATG7/ARL8A/MAP2K4/PRKACA/MAK/BLOC1S6/KIF1B/AP3S2/PAFAH1B1/FMR1/MAPK8IP3/AP3B1/TRAK1/TTLL3/BLOC1S4/PIK3C3/AMBRA1/SPG7/SPAST/PIK3R4/DNAAF1/TRAF3IP1/CEP162/DNHD1/DNAH17/DTNBP1/DNAH1/KIF3B/TRAK2/ABHD13/CCSAP/RSPH9/OPA1/CCDC65/WDR35/TERF2/CFAP45/AP3B2/PURA/CFAP70/ATG16L1/RP1L1/WDPCP/CFAP54/RP1/AP3D1/DNAH9/DYNC1H1/CCDC40/KLHL17/KIF3A/DRC3/WASF1/DYN…	141
GO:0098978	CC	GO:0098978	glutamatergic synapse	177/7779	324/19869	9.62E-09	7.53E-07	5.61E-07	LYN/LRRK2/NUMB/EPHB1/STX3/EGLN1/FLOT2/PACSIN2/MAPK14/PTK2B/PPP3R1/GSK3B/IL1RAP/PPP3CA/RGS14/FLOT1/YWHAZ/FBXL20/RNF10/JAK2/NRGN/ATP2B4/ACTN1/CTBP2/PRR7/ABHD6/NRG1/PAK2/PRKCZ/VPS18/PRKAR2B/PPP2R2A/GRIPAP1/ADORA2A/NPTN/RAC1/RELA/ADAM10/PLCB1/P2RX1/ARF4/DYNLL2/PPP3CB/USP8/DLGAP4/SRC/SYN2/ABR/BCR/CRTC1/DGKQ/P2RY1/GABBR1/SLC4A8/EPHB2/GPM6A/RAP1A/CLSTN3/DLGAP1/ABLIM3/ABHD17C/DTNBP1/ARHGAP22/NTNG2/DVL1/N…	177
GO:0005874	CC	GO:0005874	microtubule	239/7779	466/19869	5.23E-08	3.72E-06	2.77E-06	MX2/GABARAP/RASSF3/BOD1L1/MEFV/NIN/SLC8A1/NDEL1/TUBA4A/KIF13A/CDK5RAP2/MAP1LC3B/CUL3/SVIL/RASSF5/RAB3D/CYLD/RGS14/AKNA/NDE1/APC/MAP2K2/BCAS3/CSNK1D/MID1IP1/TPGS1/NEK7/CLIP1/GSK3A/DYNC1LI1/KIF1B/HOOK2/XIAP/BCL10/MACF1/PAFAH1B1/PARP4/TTLL4/TUBA1A/CLASP1/KIF27/MAP3K11/KIF13B/TTL/DISC1/CHMP2B/CHMP3/GABARAPL1/IQGAP1/SLAIN2/KCNAB2/ARHGEF2/EML4/HOOK3/CLIP4/EML3/MAP1LC3B2/TTLL3/HAUS4/NAV1/TUBGCP3/MAPRE3/…	239
GO:0005769	CC	GO:0005769	early endosome	215/7779	414/19869	6.94E-08	4.52E-06	3.37E-06	SORL1/LITAF/NUMB/RABGEF1/PICALM/IGF2R/MME/STEAP4/EPHB1/TOM1/EHD1/SERPINB1/USP10/PACSIN2/PSEN1/SLC15A4/ATP13A3/RAB21/HLA-F/DYSF/CYTIP/TLR4/MAPK1/VPS8/ATP11B/AP1G1/LDLR/FLOT1/SNX27/FCGR1A/MAP2K2/WLS/ITCH/HLA-C/RABGAP1L/TMEM165/RAB5A/LMTK2/TMEM127/SAMD9L/PICK1/SNX20/AP3S2/CXCR4/IFITM3/MGRN1/ATP11A/RNF11/GGA3/SIAH2/VPS18/MYO5A/GRIPAP1/CHMP3/SORT1/ABCA7/MON2/F2RL1/AP3B1/SGK3/PLEKHF2/UVRAG/RAB22A/PPP1R…	215
GO:0043025	CC	GO:0043025	neuronal cell body	251/7779	497/19869	1.34E-07	8.08E-06	6.02E-06	SORL1/LRRK2/PICALM/MME/C9orf72/SLC8A1/SLC6A6/PLK3/KCNJ2/NDEL1/PSEN1/SLC2A3/WDFY3/PTK2B/ANXA3/MBP/ITGA4/DIP2B/KREMEN1/ELOVL5/SYAP1/MAP2K4/IGF1R/NRGN/VTI1A/RAB5A/LMTK2/GSK3A/NCF1/XRN1/CAPN2/PAFAH1B1/CCR2/SIAH2/FMR1/SLC1A3/RAPGEF2/PRKCZ/PRKAR2B/ADORA2A/TOP1/ENDOG/SCN1B/GLRX5/PMM2/ARG1/ADNP/STRN/P2RX7/SMURF1/SLC38A1/ALCAM/CPNE5/TIAM2/NEURL1/RIN3/GIGYF2/BRD1/KCNQ1/RIC3/SYT11/PAM/CACNA1A/SRC/SHTN1/ELK1…	251
GO:0045211	CC	GO:0045211	postsynaptic membrane	145/7779	269/19869	5.82E-07	3.25E-05	2.42E-05	PICALM/SLC8A1/SLC6A6/LIN7A/SYAP1/RNF10/UTRN/NRGN/SYNE1/CHRNE/PRR7/ABHD6/ARRB2/FMR1/ADORA2A/NPTN/STRN/P2RX1/LRFN1/KCNC3/P2RY1/GABBR1/EPHB2/SRGAP2/CLSTN3/ABHD17C/ANK3/DTNBP1/GRIP1/CHRNA10/NLGN3/CLCN3/ABHD17A/GRIK1/DNM2/LRFN4/FBXO45/RAPSN/GRIP2/CNIH3/SCRIB/DCC/GRIN2D/ITGB3/GRID2/SORCS2/SLC16A3/CHRNA7/GRIK4/KCNB1/CNTN2/SHANK2/ABHD17B/LRRTM4/KCND1/DGKB/GABRB3/GRID1/GRM7/SHISA8/IL1RAPL1/CRKL/DNM3/CACNG…	145
GO:0016605	CC	GO:0016605	PML body	66/7779	105/19869	7.33E-07	3.82E-05	2.85E-05	PTEN/BASP1/NBN/ISG20/UBN1/WDFY3/NFE2/KAT6A/SP100/ZBTB16/HIPK3/RGS14/TRIM8/TP53INP2/MKNK2/TDP2/SP3/PIAS1/CHD3/HIPK1/TOP3A/USP7/PATL1/CHFR/SP140/ELF4/TP53INP1/RNF111/TOPORS/MAPK7/SIRT1/CALCOCO2/MTOR/IKBKE/SATB1/AKAP8L/TRIM27/SENP2/CDK9/ATR/MORC3/HIPK2/HIRA/RNF6/PIAS4/TCF7L2/TOPBP1/DAXX/SMC5/SKI/PIAS2/DAPK3/CIITA/THAP1/BLM/SPTBN4/PML/EIF4ENIF1/TENM2/RFWD3/MLIP/CASP8AP2/ANKRD2/HMBOX1/KLHL20/ATRX	66
GO:0055037	CC	GO:0055037	recycling endosome	111/7779	198/19869	9.82E-07	4.80E-05	3.58E-05	SORL1/RABGEF1/MCTP1/EHD1/PACSIN2/RAB11FIP1/ATP13A3/HLA-F/TBC1D14/RAB8B/ATP11B/AP1G1/ACAP1/HLA-C/RFFL/SLC31A2/FCHSD2/LMTK2/ULK1/UNC13D/RAP2C/ATP11A/RNF11/GGA3/RAB11FIP4/RAB12/TUBA1A/MYO5A/GRIPAP1/DENND6A/SGK3/RAC1/ACKR3/AVL9/VPS53/ZFYVE27/ZDHHC2/STX6/SYT11/SLC9A7/CMTM6/NDRG1/RAB11FIP2/FCHSD1/FIG4/EHD4/CD22/GPER1/ABHD17C/CD274/ADPRH/BAIAP3/VPS16/CLCN3/ABHD17A/RAB14/RAB11FIP3/SH3TC2/RAB11FIP5/DENND6…	111
GO:0019898	CC	GO:0019898	extrinsic component of membrane	165/7779	316/19869	1.44E-06	6.65E-05	4.96E-05	LYN/S100A6/GNG10/NUMB/PICALM/FGR/PLAUR/SNX10/PACSIN2/HCK/PIK3CD/WDFY3/GNAQ/PTK2B/ATG2A/GRAMD1A/MTMR3/PIK3R5/RAB7A/RB1CC1/FOLR3/GNB1/MFGE8/PPP3CA/ZC3H12A/CYLD/ALOX15B/SYAP1/APC/COQ7/RNF10/GNB2/BST1/FYN/BLOC1S6/SLA/ULK1/NCF1/GNAI3/STXBP5/ST14/OSBPL2/FMR1/GNA13/VPS13D/KRAS/AKT1/BECN1/BCL2L11/PIK3CG/CYTH1/PIK3CA/GRIPAP1/CDH23/IQGAP1/KCNAB2/UVRAG/PAM16/RAC1/GOLGA3/SOCS1/PIK3C3/GBA2/ATG13/USP8/ESYT2/FC…	165
GO:0090575	CC	GO:0090575	RNA polymerase II transcription regulator complex	134/7779	249/19869	1.72E-06	7.48E-05	5.58E-05	CEBPB/NFIL3/NCOA1/BACH1/STAT5B/JUND/CEBPD/STAT3/TLE3/NFE2/JUNB/NCOA2/STAT1/TAF10/E2F3/HIF1A/IRF9/RARA/NFE2L2/JDP2/MAFF/STAT5A/STAT6/ATF6/ATXN7L3/TAF13/FOS/TAF7/FOSL1/TLE4/MXD3/TAF1/MED26/ADNP/CREB1/ATXN7/SMAD3/CCNH/FOSL2/MXI1/GTF2A1/NFE2L3/NFYC/NFYA/VDR/CDK7/MED16/MAFG/LDB1/POU2F1/TRRAP/THRB/TCF7L1/SMAD4/MED1/MED15/MED17/MED25/MED18/RXRA/GTF2B/TLE1/BACH2/ASCL2/TAF8/HIPK2/TAF4B/GTF2F2/STAT4/STAT2/…	134
GO:0001726	CC	GO:0001726	ruffle	100/7779	178/19869	2.91E-06	0.000119782	8.93E-05	PLEK/S100A6/ADGRE2/FGR/LCP1/WIPF1/MEFV/KLHL2/ACAP2/SPATA13/ROCK1/PTPRJ/PACSIN2/FGD3/TLR4/MYADM/PAK1/ADAM17/FGD4/APC/NME2/SH2D3C/MTMR6/CLIP1/RAB5A/MKLN1/ACTN1/PDLIM7/SAMSN1/ARAP3/MACF1/MYH9/PSD4/TLN1/RASGRP2/DIAPH1/MYO9B/MYO5A/ABCA7/IQGAP1/ATP6V1B2/KSR1/ARHGEF2/ITGA5/INPP5K/RAB22A/RAC1/PLEKHO1/ARF4/RINL/S100A11/C2CD5/PARD6A/SRC/AKT2/IFIT5/MYO10/TRPM7/PPP1R9B/PIP5K1A/FGD6/PALLD/MTM1/MTMR14/PSD/AIF1…	100
GO:0000151	CC	GO:0000151	ubiquitin ligase complex	160/7779	309/19869	3.92E-06	0.000150116	0.000111946	UBE2D1/PHC2/RNF19B/ABTB1/KLHL2/ARIH1/FBXL5/UBE2B/RNF144B/UBR2/YPEL5/WDR26/KLHL8/SPOPL/CUL3/FBXW7/FAM8A1/WWP2/CBX4/FBXL20/FBXO38/MKLN1/ZSWIM6/FBXL13/RNF11/FBXO11/TRAF3/FBXO33/UBE4B/WDTC1/RMND5A/DCUN1D3/IKBKG/FBXO9/AMN1/UBE4A/UBE2V1/ZSWIM8/OTULIN/ATG3/FBXL18/ZYG11B/TOPORS/MED12/UBR3/ZER1/DCAF16/AMBRA1/KCTD13/RBCK1/CBX7/KCTD2/RNF31/PCGF3/MED17/FBXL6/FBXL3/CUL2/ANKIB1/DCAF11/UBAC1/KLHL21/CUL4B/BRAP/S…	160
GO:1903293	CC	GO:1903293	phosphatase complex	40/7779	58/19869	4.03E-06	0.000150116	0.000111946	PPP1R15B/PPP3R1/PPP1R10/PPP4R2/SHOC2/PPP1R12A/PPP3CA/PPP1R15A/PPP4R1/PPP2R2D/ITPR1/PPP2R5C/TOX4/PPP2R2A/CNEP1R1/PPP1R3D/PPP1R3B/PPP4R3A/PPP4R3B/PPP2R5A/PPP3CB/PDP1/PPP2R5E/WDR82/CTDNEP1/PPP1R9B/PPP2R2B/PPP1R3F/PPP1R3E/PPP4R4/PPP2R5D/PPP2R1B/PPP2R5B/PDPR/NKD1/PPP1CB/AKAP5/LRRC43/PPP1R3A/PPP2R2C	40
GO:0000118	CC	GO:0000118	histone deacetylase complex	52/7779	81/19869	4.36E-06	0.00015506	0.000115632	PHF21A/JMJD1C/MBD2/TBL1X/SAP30/ARID4B/HDAC4/GATAD2A/SIN3A/TRERF1/PHF12/CHD3/ING3/RERE/RCOR1/SAP30L/HDAC7/HDAC5/KDM3B/GATAD2B/DNTTIP1/ARID4A/SAP130/MTA2/TRRAP/SRCAP/HDAC9/ZNF217/BRD8/SIN3B/MTA1/KMT2E/EP400/KDM3A/TAF6L/CHD4/SUDS3/NCOR1/HDAC8/BRMS1L/HDAC6/RCOR3/MBD3/SATB2/SETD5/HDAC11/BRMS1/ZNF541/CHD5/TBL1XR1/TET1/ING1	52
GO:0030427	CC	GO:0030427	site of polarized growth	97/7779	173/19869	4.57E-06	0.000155227	0.000115757	LRRK2/BASP1/C9orf72/NIN/STX3/NDEL1/PSEN1/PTK2B/ITGA4/HCLS1/FRY/SYAP1/USP9X/EXOC6/CPEB4/PINK1/LMTK2/SETX/PAFAH1B1/FMR1/ORAI2/MYO5A/DISC1/MAPK8IP3/IQGAP1/CBL/MAP3K12/EXOC8/COPA/EXOC3/FRYL/TIAM2/KLC1/ZFYVE27/TSHZ3/SRC/SHTN1/ACAP3/KIF21B/ABI1/FXR2/IGHMBP2/AUTS2/GDPD5/ANG/PPP1R9B/GPM6A/PALLD/ZNF804A/PTBP2/RUFY3/KATNB1/DTNBP1/TSC1/FKBP15/DVL1/TAOK2/DNM2/LRRC45/TOR1A/EXOC4/DCC/CDK5R1/SHANK2/FSCN3/APBB1/…	97
GO:0030426	CC	GO:0030426	growth cone	94/7779	167/19869	5.11E-06	0.000166346	0.000124048	LRRK2/BASP1/C9orf72/NIN/STX3/NDEL1/PSEN1/PTK2B/ITGA4/SYAP1/USP9X/EXOC6/CPEB4/PINK1/LMTK2/SETX/PAFAH1B1/FMR1/ORAI2/MYO5A/DISC1/MAPK8IP3/IQGAP1/CBL/MAP3K12/EXOC8/COPA/EXOC3/TIAM2/KLC1/ZFYVE27/TSHZ3/SRC/SHTN1/ACAP3/KIF21B/ABI1/FXR2/IGHMBP2/AUTS2/GDPD5/ANG/PPP1R9B/GPM6A/PALLD/ZNF804A/PTBP2/RUFY3/KATNB1/DTNBP1/TSC1/FKBP15/DVL1/TAOK2/DNM2/LRRC45/TOR1A/EXOC4/DCC/CDK5R1/SHANK2/FSCN3/APBB1/GPRIN1/ALS2/PTC…	94
GO:0098791	CC	GO:0098791	Golgi apparatus subcompartment	194/7779	387/19869	6.32E-06	0.000197582	0.000147342	SORL1/LRRK2/DENND5A/IGF2R/MME/CSGALNACT2/PLK3/CSGALNACT1/RAB21/KIF13A/ARL5B/B4GALT5/ARAP1/ATP11B/AP1G1/ST3GAL2/CHSY1/WLS/B4GALT1/ARFIP1/TMEM165/ST3GAL4/VTI1A/FURIN/GOLGA7/CA4/PICK1/FUT7/GSAP/SULF2/HOOK2/CCDC186/XYLT1/STX16/LPCAT2/ATP11A/GGA3/TRAPPC9/STX10/OSBP/BECN1/CANT1/SORT1/CHST2/AFTPH/INPP5K/TBC1D23/MYO18A/RAC1/GOLGA3/CHPF2/RAB43/GOLGA1/VCPIP1/RIC1/B3GALT6/VPS53/STX6/SYT11/PAM/GCC1/SLC9A7/CN…	194
GO:0061695	CC	GO:0061695	transferase complex, transferring phosphorus-containing groups	152/7779	295/19869	9.57E-06	0.000287764	0.000214593	TANK/CDKN2D/MAP3K5/CCNL1/PIK3CD/TAF10/PIK3R5/CCND3/RB1CC1/ERN1/CCNJL/CCNY/ZNFX1/CAB39/IGF1R/PRKACA/POLR2A/ATXN7L3/TBK1/ULK1/TAF13/CCNG2/TRAF3/TAF7/CCNK/BECN1/PRKAR2B/PHKA2/PIK3CG/PIK3CA/CDK13/CCNT1/TAF1/IKBKG/UVRAG/PRKAG2/CRCP/CDK14/CHUK/TGFBR2/ATXN7/SMCR8/CCNH/GTF2A1/CSNK2A2/SOCS1/STRADA/PRKDC/AZI2/TBKBP1/PIK3C3/CDK7/IKBKE/PFKP/POLG/ACVR1B/CDC73/ATG13/CDK12/TRRAP/PARD6A/CHRAC1/CDK9/SOCS4/POLD4/P…	152
GO:0008287	CC	GO:0008287	protein serine/threonine phosphatase complex	38/7779	56/19869	1.27E-05	0.000367757	0.000274246	PPP1R15B/PPP3R1/PPP1R10/PPP4R2/SHOC2/PPP1R12A/PPP3CA/PPP1R15A/PPP4R1/PPP2R2D/ITPR1/PPP2R5C/TOX4/PPP2R2A/CNEP1R1/PPP1R3D/PPP1R3B/PPP4R3A/PPP4R3B/PPP2R5A/PPP3CB/PPP2R5E/WDR82/CTDNEP1/PPP1R9B/PPP2R2B/PPP1R3F/PPP1R3E/PPP4R4/PPP2R5D/PPP2R1B/PPP2R5B/NKD1/PPP1CB/AKAP5/LRRC43/PPP1R3A/PPP2R2C	38
GO:0035097	CC	GO:0035097	histone methyltransferase complex	41/7779	62/19869	1.54E-05	0.000425255	0.000317124	KDM6B/BOD1L1/KMT2C/JARID2/UTY/KMT2D/KANSL1/KAT8/KDM6A/KMT2B/CHD8/TAF7/NCOA6/TAF1/SETD1B/C17orf49/RBBP5/EZH1/MGA/HDAC9/WDR82/PAGR1/SENP3/SUZ12/SETD1A/TAF4/PRMT5/PAXIP1/HCFC1/PHF20/AEBP2/PRDM4/MEN1/LAS1L/CXXC1/WDR5/ASH2L/E2F6/DYDC1/HCFC2/DYDC2	41
GO:0031252	CC	GO:0031252	cell leading edge	207/7779	421/19869	1.58E-05	0.000425255	0.000317124	PLEK/S100A6/ADGRE2/APBB1IP/FGR/LCP1/WIPF1/NEDD9/MEFV/KLHL2/DOCK8/STX3/ACAP2/ACTR3/SPATA13/NDEL1/ROCK1/PTPRJ/FLOT2/PACSIN2/CD177/VASP/PKN2/PTK2B/SYNE2/PXN/MYO1G/PSTPIP1/FGD3/AMPH/TLR4/FAM89B/MYADM/PAK1/ADAM17/FLOT1/FGD4/RAC2/APC/BCAS3/NME2/SH2D3C/SLC9A1/MTMR6/CLIP1/RAB5A/MKLN1/ACTN1/PDLIM7/SAMSN1/DDX3X/ARAP3/CXCR4/MACF1/MYH9/PSD4/TLN1/PAFAH1B1/RASGRP2/DIAPH1/INPPL1/MYO9B/AKT1/PRKCZ/MYO5A/SSH1/PIK3…	207
GO:0043197	CC	GO:0043197	dendritic spine	96/7779	175/19869	1.73E-05	0.00045179	0.000336911	ASAP1/PDE4B/SLC8A1/SIPA1L1/KCNJ2/PTK2B/PPP3CA/RGS14/CPEB4/NRGN/PRKACA/ACTN1/SLA/ARRB2/FMR1/PRKAR2B/RAC1/STRN/STRN4/NEURL1/ARF4/SYT11/USP8/ABR/BCR/KCNC3/FXR2/PPP1R9B/SEZ6/GABBR1/EPHB2/SRGAP2/GPM6A/ZNF804A/GPER1/PSD/ABHD17C/DTNBP1/KIF3B/ARHGAP32/NTSR1/CD3E/DVL1/ABHD17A/ANKS1B/TANC2/ADGRB1/CDK5R1/GRID2/NOS1/SORCS2/SHANK2/ABHD17B/KCND1/SHISA8/HIP1R/ATP1A3/DNM3/FBXO2/CNIH2/ALS2/NLGN1/GRIA4/SHISA6/ARHG…	96
GO:0120111	CC	GO:0120111	neuron projection cytoplasm	55/7779	90/19869	2.00E-05	0.000504878	0.000376501	LRRK2/AGTPBP1/NDEL1/FLOT2/RAB21/HIF1A/ARL8A/MAP2K4/BLOC1S6/KIF1B/AP3S2/PAFAH1B1/FMR1/MAPK8IP3/AP3B1/TRAK1/BLOC1S4/SPG7/SPAST/DTNBP1/KIF3B/TRAK2/ABHD13/OPA1/TERF2/AP3B2/PURA/AP3D1/DYNC1H1/KLHL17/KIF3A/WASF1/HIP1R/TRIM46/CDKL5/RAB27B/KIF1C/HDAC6/FBXW11/DLG4/MAP2/KIF5C/STAU1/DLG2/BLOC1S5/BLOC1S3/STAU2/MAPT/HAP1/SYBU/KIF1A/KIF5A/NEFL/HPCA/TMEM108	55
GO:0044309	CC	GO:0044309	neuron spine	96/7779	176/19869	2.36E-05	0.000575675	0.000429296	ASAP1/PDE4B/SLC8A1/SIPA1L1/KCNJ2/PTK2B/PPP3CA/RGS14/CPEB4/NRGN/PRKACA/ACTN1/SLA/ARRB2/FMR1/PRKAR2B/RAC1/STRN/STRN4/NEURL1/ARF4/SYT11/USP8/ABR/BCR/KCNC3/FXR2/PPP1R9B/SEZ6/GABBR1/EPHB2/SRGAP2/GPM6A/ZNF804A/GPER1/PSD/ABHD17C/DTNBP1/KIF3B/ARHGAP32/NTSR1/CD3E/DVL1/ABHD17A/ANKS1B/TANC2/ADGRB1/CDK5R1/GRID2/NOS1/SORCS2/SHANK2/ABHD17B/KCND1/SHISA8/HIP1R/ATP1A3/DNM3/FBXO2/CNIH2/ALS2/NLGN1/GRIA4/SHISA6/ARHG…	96
GO:0000123	CC	GO:0000123	histone acetyltransferase complex	55/7779	91/19869	3.14E-05	0.000743932	0.000554769	EP300/CREBBP/MSL1/KAT6A/MSL3/PHF20L1/TAF10/MLLT1/ATXN7L3/KANSL1/KAT8/JADE2/ING3/JADE1/TAF7/MSL2/EPC2/SUPT20H/KAT2B/TADA2B/KAT6B/ATXN7/BRD1/TRRAP/KANSL1L/BRPF3/KAT7/MRGBP/TAF4/TAF12/BRD8/MBTD1/HCFC1/BRPF1/EP400/KANSL3/TAF2/PHF20/TAF6L/EPC1/DR1/ING5/TAF5L/MAP3K7/ATF2/YEATS2/MLLT3/TAF5/WDR5/TADA2A/JADE3/ACTL6B/USP22/SGF29/KANSL2	55
GO:0031965	CC	GO:0031965	nuclear membrane	154/7779	305/19869	3.38E-05	0.000777729	0.000579973	PTGS2/ALOX5AP/C9orf72/OSBPL8/ITPRIP/LMNB1/PSEN1/WDFY3/GNAQ/TMX4/ALOX5/NUP98/GCH1/NUP58/SYNE2/RB1CC1/AHCTF1/ERN1/SUN2/PAK1/ATP11B/RAP1GAP2/SHISA5/TNRC18/ITPR1/CASC3/SDCBP/SYNE1/AKIRIN1/TMEM43/CLMN/RNF13/WTAP/KPNA4/NUP153/PAFAH1B1/RRP12/SYNE3/LBR/SORT1/POM121C/CNEP1R1/RANBP2/KPNB1/TNKS/SMAD3/P2RX7/BCL2/MYOF/PLCB1/P2RX1/DNAJB12/ATP2A3/SIRT1/TOR1AIP1/INTS1/TRIM27/PHF8/ZBTB1/SENP2/SPAST/POM121/TMEM120…	154
GO:0005930	CC	GO:0005930	axoneme	86/7779	156/19869	3.64E-05	0.000790783	0.000589708	GABARAP/MAP1LC3B/ATG7/PRKACA/MAK/TTLL3/PIK3C3/AMBRA1/PIK3R4/DNAAF1/TRAF3IP1/CEP162/DNHD1/DNAH17/DNAH1/CCSAP/RSPH9/CCDC65/WDR35/CFAP45/CFAP70/ATG16L1/RP1L1/WDPCP/CFAP54/RP1/DNAH9/CCDC40/DRC3/DYNC2H1/HYDIN/NME8/SPAG6/DNAH7/BBS1/DNAH11/IFT140/DNAH2/TTC30A/INPP5E/PACRG/DNAH8/DNAH3/EFHC2/IFT57/CCDC113/DNAH12/GLI1/TUBB4A/DNAH6/CFAP221/MAP4/SPAG17/DRC1/DNAH5/TTC30B/SAXO1/CCDC96/CFAP53/NME7/CFAP43/CFAP16…	86
GO:0000421	CC	GO:0000421	autophagosome membrane	35/7779	52/19869	3.64E-05	0.000790783	0.000589708	GABARAP/ATG16L2/VMP1/WDFY3/RAB7A/RB1CC1/MAP1LC3B/SH3GLB1/ULK1/ENTPD4/CHMP2B/CHMP3/JMY/GABARAPL1/TECPR1/UVRAG/MAP1LC3B2/LAMP2/CALCOCO2/GABARAPL2/TM9SF1/STX17/TMEM150B/CHMP5/CHMP7/CHMP4B/CHMP1A/WDR81/ATG16L1/CHMP4C/PRKD1/CHMP6/TMEM74/ATP13A2/IRGM	35
GO:0005774	CC	GO:0005774	vacuolar membrane	222/7779	461/19869	4.40E-05	0.000925566	0.000690219	IFITM2/LYN/CSF3R/LITAF/BRI3/RNASEK/FPR1/GABARAP/IFITM1/SPAG9/ATG16L2/ECE1/VMP1/TLR8/TOM1/ATP6V0C/SBF2/PSEN1/FNIP1/SLC15A4/WDFY3/GNAQ/ANPEP/HLA-F/VNN1/RAB7A/RB1CC1/MAP1LC3B/NFAM1/GNB1/RAB3D/SH3GLB1/AP5B1/HPSE/ATP11B/AP1G1/LDLR/TFEB/FLOT1/ARL8A/B4GALT1/AHNAK/ATP6V1A/GNB2/TMEM165/CKAP4/TCIRG1/SPG11/ULK1/RNF13/GNAI3/MGST1/PLEKHM1/IFITM3/TAB2/ABHD6/ATP11A/RAB12/ENTPD4/MANBA/SLC7A5/THBD/VPS18/CHMP2B/CL…	222
GO:0044666	CC	GO:0044666	MLL3/4 complex	13/7779	14/19869	4.50E-05	0.000925566	0.000690219	KDM6B/KMT2C/UTY/KMT2D/KDM6A/NCOA6/RBBP5/PAGR1/PAXIP1/WDR5/ASH2L/DYDC1/DYDC2	13
GO:1904115	CC	GO:1904115	axon cytoplasm	40/7779	62/19869	4.62E-05	0.000925566	0.000690219	AGTPBP1/NDEL1/RAB21/HIF1A/ARL8A/BLOC1S6/KIF1B/AP3S2/PAFAH1B1/MAPK8IP3/AP3B1/TRAK1/BLOC1S4/SPG7/SPAST/DTNBP1/KIF3B/TRAK2/OPA1/TERF2/AP3B2/AP3D1/DYNC1H1/KIF3A/TRIM46/RAB27B/KIF1C/HDAC6/FBXW11/KIF5C/DLG2/BLOC1S5/BLOC1S3/MAPT/HAP1/SYBU/KIF1A/KIF5A/NEFL/TMEM108	40
GO:0097014	CC	GO:0097014	ciliary plasm	86/7779	157/19869	4.97E-05	0.000972586	0.000725282	GABARAP/MAP1LC3B/ATG7/PRKACA/MAK/TTLL3/PIK3C3/AMBRA1/PIK3R4/DNAAF1/TRAF3IP1/CEP162/DNHD1/DNAH17/DNAH1/CCSAP/RSPH9/CCDC65/WDR35/CFAP45/CFAP70/ATG16L1/RP1L1/WDPCP/CFAP54/RP1/DNAH9/CCDC40/DRC3/DYNC2H1/HYDIN/NME8/SPAG6/DNAH7/BBS1/DNAH11/IFT140/DNAH2/TTC30A/INPP5E/PACRG/DNAH8/DNAH3/EFHC2/IFT57/CCDC113/DNAH12/GLI1/TUBB4A/DNAH6/CFAP221/MAP4/SPAG17/DRC1/DNAH5/TTC30B/SAXO1/CCDC96/CFAP53/NME7/CFAP43/CFAP16…	86
GO:0055038	CC	GO:0055038	recycling endosome membrane	57/7779	97/19869	7.05E-05	0.001345015	0.001003013	SORL1/EHD1/PACSIN2/ATP13A3/HLA-F/RAB8B/ATP11B/ACAP1/HLA-C/RFFL/RAP2C/GGA3/RAB11FIP4/RAB12/GRIPAP1/RAC1/ZFYVE27/ZDHHC2/SYT11/SLC9A7/CMTM6/NDRG1/RAB11FIP2/EHD4/ABHD17C/CD274/BAIAP3/ABHD17A/RAB14/RAB11FIP3/RAB11FIP5/SCAMP1/SNX18/MICALL1/SORCS2/HLA-B/ABHD17B/MCOLN2/NEU3/ABCB11/ATP9A/RAB35/OPTN/SYT5/ATG9B/HLA-A/LZTR1/SLC26A7/RAB8A/EHD3/ATP11C/SLC9A6/CLIP3/ATP13A4/NSG1/NTRK1/BOK	57
GO:0030133	CC	GO:0030133	transport vesicle	204/7779	423/19869	7.88E-05	0.001466788	0.001093822	SORL1/LRRK2/PICALM/CD55/IGF2R/MME/PDE4B/IQSEC1/MCTP1/STX11/STX3/MCTP2/AREG/NDEL1/ATP6V0C/CRISPLD2/HCK/PSEN1/HLA-F/RAB7A/AMPH/RAB3D/RAB8B/RAB27A/AP1G1/ATP6V1A/HLA-C/NRGN/ITPR1/VTI1A/FURIN/SIPA1/RAB5A/CA4/BLOC1S6/PICK1/KIF1B/RABAC1/UNC13D/DMXL2/STX16/STXBP5/TGFA/RAB12/STX10/SEC22B/DISC1/APH1B/SORT1/PLIN3/RAB1B/ATP6V1B2/AFTPH/PLEKHF2/AP1AR/SEC24A/COPA/STX6/KCNQ1/RAB1A/SYT11/PAM/SEC16A/ZNRF1/CNST/SYN…	204
GO:0005802	CC	GO:0005802	trans-Golgi network	133/7779	262/19869	8.19E-05	0.001466788	0.001093822	SORL1/LRRK2/DENND5A/IGF2R/MME/RAB21/KIF13A/ARL5B/ARAP1/ATP11B/AP1G1/WLS/ARFIP1/TMEM165/VTI1A/FURIN/CA4/PICK1/FUT7/GSAP/HOOK2/CCDC186/STX16/ATP11A/GGA3/TRAPPC9/STX10/OSBP/BECN1/CHST2/AFTPH/INPP5K/TBC1D23/MYO18A/RAC1/RAB43/GOLGA1/RIC1/VPS53/STX6/SYT11/PAM/SLC9A7/CNST/FUT4/PIK3C2A/ATP9B/GBF1/YIPF1/FAM91A1/AP1S3/PI4K2B/VAMP2/CRACR2A/BIRC6/GPER1/AP4E1/YIPF4/COG7/GPR108/USP6NL/NBEA/BAIAP3/COG3/MMP24/MY…	133
GO:0005635	CC	GO:0005635	nuclear envelope	232/7779	488/19869	8.38E-05	0.001466788	0.001093822	SORL1/S100A6/PTGS2/ALOX5AP/MX2/IGF2R/C9orf72/OSBPL8/ITPRIP/LMNB1/AGFG1/NDEL1/PSEN1/WDFY3/GNAQ/TMX4/ALOX5/NUP98/GCH1/NUP58/SYNE2/NUP214/RB1CC1/AHCTF1/ERN1/SUN2/VPS4B/PAK1/ATP11B/RAC2/RAP1GAP2/SHISA5/TNRC18/TMEM33/BICD2/ITPR1/CASC3/ATF6/SDCBP/MTMR6/SYNE1/AKIRIN1/TMEM43/CLMN/RNF13/WTAP/MVP/KPNA4/HTATIP2/NUP153/PAFAH1B1/RRP12/SYNE3/LBR/PRKCZ/PCYT1A/CHMP2B/IPO11/CHMP3/SORT1/POM121C/CNEP1R1/RANBP2/MAPK…	232
GO:0042734	CC	GO:0042734	presynaptic membrane	81/7779	148/19869	8.44E-05	0.001466788	0.001093822	PICALM/STX11/STX3/PSEN1/SYAP1/ATP2B4/DENND1A/PICK1/FCHO2/FMR1/FOSL1/ADORA2A/NPTN/ZNRF2/EXOC3/P2RX1/SYT11/ZDHHC17/KCNC3/P2RY1/GABBR1/SLC4A8/EPHB2/GPM6A/GPER1/CASK/NTNG2/ERC1/CLTB/FBXO45/CNTN5/SYP/SCRIB/PTPRD/STX1B/GRIK4/NCSTN/ATP1A3/KCNJ3/KCNC1/RIMS1/ERC2/NTNG1/ERBB4/RIMS2/UNC13A/KCTD8/OTOF/ATP2B2/CNTNAP1/STX19/SLC6A4/ADGRL1/IGSF21/CNTNAP4/CNTN6/CDH2/SCN2A/SLC6A11/CHRM2/CNTN1/GRM3/STX1A/CNR1/UNC13…	81
GO:0031248	CC	GO:0031248	protein acetyltransferase complex	58/7779	101/19869	0.000148448	0.002469926	0.001841888	EP300/CREBBP/MSL1/KAT6A/MSL3/PHF20L1/TAF10/MLLT1/ATXN7L3/KANSL1/KAT8/JADE2/ING3/JADE1/TAF7/MSL2/EPC2/SUPT20H/KAT2B/TADA2B/KAT6B/ATXN7/BRD1/TRRAP/KANSL1L/BRPF3/KAT7/MRGBP/TAF4/TAF12/BRD8/MBTD1/HCFC1/BRPF1/EP400/KANSL3/TAF2/PHF20/TAF6L/EPC1/NAA50/DR1/ING5/TAF5L/MAP3K7/ATF2/YEATS2/MLLT3/TAF5/WDR5/TADA2A/JADE3/ACTL6B/USP22/NAA30/SGF29/KANSL2/NAA35	58
GO:1902493	CC	GO:1902493	acetyltransferase complex	58/7779	101/19869	0.000148448	0.002469926	0.001841888	EP300/CREBBP/MSL1/KAT6A/MSL3/PHF20L1/TAF10/MLLT1/ATXN7L3/KANSL1/KAT8/JADE2/ING3/JADE1/TAF7/MSL2/EPC2/SUPT20H/KAT2B/TADA2B/KAT6B/ATXN7/BRD1/TRRAP/KANSL1L/BRPF3/KAT7/MRGBP/TAF4/TAF12/BRD8/MBTD1/HCFC1/BRPF1/EP400/KANSL3/TAF2/PHF20/TAF6L/EPC1/NAA50/DR1/ING5/TAF5L/MAP3K7/ATF2/YEATS2/MLLT3/TAF5/WDR5/TADA2A/JADE3/ACTL6B/USP22/NAA30/SGF29/KANSL2/NAA35	58
GO:0005875	CC	GO:0005875	microtubule associated complex	88/7779	166/19869	0.000193202	0.003147588	0.002347239	GABARAP/MEFV/NDEL1/KIF13A/PXN/KATNBL1/NDE1/DYNC1LI1/KIF1B/PAFAH1B1/KIF27/KIF13B/DISC1/HAUS4/DCTN4/KLC1/DYNLL2/DYNLT1/SHTN1/KIFC2/TPR/KIF21B/DYNC1LI2/DNHD1/DNAH17/KATNB1/KIFC3/KATNA1/KATNAL1/DNAH1/KIF3B/KIF2A/FNTB/LRP8/INCENP/CCDC65/DCTN1/HAUS8/CFAP70/KLC2/HAUS6/RANBP9/RABGAP1/RP1/KLC4/DNAH9/DYNC1H1/KIF3A/DYNC2H1/NME8/DNAH7/DNAH11/KIF21A/DNAH2/KIF1C/DNAH8/DNAH3/DYNC1I1/HDAC6/FBXW11/DNAH12/SPTBN5/D…	88
GO:0017053	CC	GO:0017053	transcription repressor complex	46/7779	77/19869	0.000200482	0.003199532	0.002385975	MXD1/JUND/FOXO3/TBL1X/MDM2/RELB/ZBTB16/HDAC4/AKIRIN2/MIER1/JAZF1/ZFPM1/SP3/SP1/SIN3A/CTBP2/PHF12/GPS2/ETV3/RCOR1/SPEN/RLIM/ARID4A/MDM4/PRDM10/HDGF/LIN54/ZNF350/RBBP8/CORO2A/SKI/LIN37/DR1/NCOR1/CTBP1/MEN1/ELANE/CTNNBIP1/PRDM16/RBPJ/LIN52/REST/DDX20/TBL1XR1/ZNF224/GLI3	46
GO:0070382	CC	GO:0070382	exocytic vesicle	115/7779	226/19869	0.000211231	0.003303651	0.002463619	LRRK2/PICALM/MME/PDE4B/IQSEC1/MCTP1/STX11/STX3/MCTP2/NDEL1/ATP6V0C/PSEN1/RAB7A/AMPH/RAB3D/RAB8B/RAB27A/VTI1A/RAB5A/PICK1/KIF1B/RABAC1/UNC13D/DMXL2/STX16/STXBP5/RAB12/STX10/DISC1/ATP6V1B2/STX6/SYT11/ZNRF1/SYN2/ATP6V1C1/GABBR1/SYTL1/SLC4A8/VAMP2/VAMP1/DNAJC5/DTNBP1/ATP6V0D1/TPRG1L/RAB5B/SYTL2/CLCN3/BORCS5/RAB40C/SYTL3/SV2C/BTBD8/CLTB/TOR1A/SYP/SYN3/SCAMP1/KIRREL3/TMEM163/TRIM9/STX1B/STON1/CDK16/NCS…	115
GO:1904949	CC	GO:1904949	ATPase complex	54/7779	94/19869	0.000244274	0.003745535	0.002793143	MBD2/BAZ1A/SMARCD3/VPS4B/ARID1A/GATAD2A/BRD7/CHD3/ING3/ARID1B/BPTF/SMARCC2/SMARCD2/GATAD2B/SMARCC1/SMARCA2/C17orf49/MTA2/INO80D/BCL7B/INO80/TRRAP/CHRAC1/SRCAP/BCL11B/ERCC6/SF3B1/SMARCA5/SS18L1/BRD8/NFRKB/BRD9/PHF10/MTA1/BCL7C/MYBBP1A/EP400/INO80B/CHD4/NCR1/DPF2/SMARCD1/SS18/YY1/MBD3/ACTR5/BCL11A/DDX21/CHD5/INO80E/ACTL6B/UCHL5/DPF1/VPS4A	54
GO:0070603	CC	GO:0070603	SWI/SNF superfamily-type complex	52/7779	90/19869	0.000259823	0.003907333	0.002913801	MBD2/BAZ1A/SMARCD3/ARID1A/GATAD2A/BRD7/CHD3/ING3/ARID1B/BPTF/SMARCC2/SMARCD2/GATAD2B/SMARCC1/SMARCA2/C17orf49/MTA2/INO80D/BCL7B/INO80/TRRAP/CHRAC1/SRCAP/BCL11B/ERCC6/SF3B1/SMARCA5/SS18L1/BRD8/NFRKB/BRD9/PHF10/MTA1/BCL7C/MYBBP1A/EP400/INO80B/CHD4/NCR1/DPF2/SMARCD1/SS18/YY1/MBD3/ACTR5/BCL11A/DDX21/CHD5/INO80E/ACTL6B/UCHL5/DPF1	52
GO:0030496	CC	GO:0030496	midbody	104/7779	203/19869	0.000299356	0.00441691	0.003293806	BCL3/C9orf72/CELF2/YPEL5/PKN2/CCDC69/KIF13A/RALB/KATNBL1/SVIL/VPS4B/SH3GLB1/CYLD/CTDP1/ARL8A/EXOC6/VPS37B/MAK/MBD5/GNAI3/RAB11FIP4/CPEB3/SSH1/CHMP2B/CHMP3/MICAL1/IQGAP1/UVRAG/EML4/EML3/TTC19/EXOC3/MAPRE3/TOPORS/PIK3C3/AGAP2/MARK4/USP8/SPAST/RAD21/LYRM1/CNTRL/ANXA11/PITPNM1/GDI1/TTLL12/BIRC6/GNAI2/PIK3CB/KATNB1/KATNA1/DTNBP1/KIF3B/WIZ/CHMP5/SAFB/CHMP7/INCENP/CHMP4B/PDXP/EXOC1/CHMP1A/DNM2/URB2/CENP…	104
GO:0031594	CC	GO:0031594	neuromuscular junction	41/7779	68/19869	0.000332492	0.004763267	0.003552093	PSEN1/UTRN/FCHSD2/PRKACA/CHRNE/MYH9/NRG1/TUBA1A/P2RX7/DLGAP4/FCHSD1/DNAJC5/ANK3/TRIP4/RAPSN/SYP/CDK5R1/COLQ/ASCC1/STX1B/CRKL/DLG1/LAMA2/SPOCK1/NLGN1/UNC13A/DLG4/DLG2/SNTA1/CIB2/SLC8A3/CAV3/EPHA7/UNC13C/DLGAP3/TBC1D24/NEFL/LAMA5/LRP4/CDK5/SV2A	41
GO:0032587	CC	GO:0032587	ruffle membrane	55/7779	97/19869	0.00033954	0.004763267	0.003552093	PLEK/ADGRE2/FGR/LCP1/SPATA13/PTPRJ/PACSIN2/PAK1/ADAM17/APC/SH2D3C/MTMR6/MACF1/PSD4/TLN1/RASGRP2/DIAPH1/ABCA7/KSR1/ARHGEF2/ITGA5/INPP5K/RAC1/PLEKHO1/ARF4/C2CD5/SRC/AKT2/IFIT5/PPP1R9B/PIP5K1A/PSD/AIF1L/TIRAP/NF2/CLCN3/PDXP/EPB41L5/PIP5K1C/DNM2/ITGB3/ARHGEF4/SNTG1/HIP1R/EPS8L2/CDKL5/FAP/PLCG1/PACSIN1/WWC1/EPS8L1/PSD2/FAM107A/FERMT1/MTMR9	55
GO:0099023	CC	GO:0099023	vesicle tethering complex	38/7779	62/19869	0.000341104	0.004763267	0.003552093	TNFAIP2/TRAPPC5/VPS8/EXOC6/TRAPPC10/TRAPPC9/VPS18/TRAPPC8/EXOC8/EXOC3/VPS41/VPS53/VPS39/TRAPPC11/COG7/TRAPPC12/VPS16/COG3/TGFBRAP1/COG2/EXOC1/VPS33A/RNF215/TRAPPC6B/EXOC4/COG6/COG5/EXOC3L1/MYRIP/COG8/EXOC2/SYNPO2/VPS52/RINT1/NBAS/DNAJC28/TRAPPC2/VIPAS39	38
GO:0150034	CC	GO:0150034	distal axon	137/7779	278/19869	0.000352309	0.004833428	0.003604414	LRRK2/BASP1/C9orf72/NIN/SLC8A1/PRKCB/STX3/NDEL1/PSEN1/PTK2B/ITGA4/SYAP1/USP9X/EXOC6/CPEB4/PINK1/RAB5A/LMTK2/SETX/PAFAH1B1/FMR1/ORAI2/MYO5A/DISC1/MAPK8IP3/MICAL1/IQGAP1/CBL/MAP3K12/EXOC8/COPA/EXOC3/TIAM2/KLC1/ZFYVE27/TSHZ3/SRC/SHTN1/ELK1/ACAP3/KIF21B/ABI1/FXR2/IGHMBP2/AUTS2/GDPD5/ANG/PPP1R9B/SLC4A8/GPM6A/PALLD/ZNF804A/PTBP2/GPER1/SYNJ1/RUFY3/KATNB1/DTNBP1/ATP6V0D1/TPRG1L/NTSR1/TSC1/FKBP15/DVL1/CLC…	137
GO:1902911	CC	GO:1902911	protein kinase complex	73/7779	136/19869	0.000402513	0.005317539	0.003965428	TANK/CDKN2D/MAP3K5/CCNL1/CCND3/RB1CC1/ERN1/CCNJL/CCNY/CAB39/IGF1R/PRKACA/TBK1/ULK1/CCNG2/TRAF3/CCNK/PRKAR2B/PHKA2/CDK13/CCNT1/IKBKG/PRKAG2/CDK14/CHUK/TGFBR2/SMCR8/CCNH/CSNK2A2/STRADA/PRKDC/AZI2/TBKBP1/CDK7/IKBKE/ACVR1B/ATG13/CDK12/PARD6A/CDK9/INSR/SESN2/STK11/PRKAA1/DAPK1/PRKX/IKBKB/ERC1/ACVR1/GTF2H3/CCNT2/CDK5R1/CNPPD1/GTF2H1/CCNB3/CDK16/CCNA1/XRCC5/LAS1L/GTF2H4/GTF2H2C/CCNL2/CCNJ/PRKAR1B/ERCC3/…	73
GO:0042581	CC	GO:0042581	specific granule	84/7779	160/19869	0.000402888	0.005317539	0.003965428	PLAUR/FPR2/MMP25/NFKB1/LRG1/QPCT/TOM1/STX3/MCEMP1/PTPRJ/CD177/ADAM8/SLC2A3/SLC15A4/ANXA3/ADGRG3/STK10/CLEC12A/CD53/ITGAL/SLPI/FOLR3/HPSE/RAB27A/FCAR/CEACAM3/MOSPD2/BST1/CKAP4/STXBP2/UBR4/CNN2/CLEC4D/ITGAM/ATP11A/CANT1/DOCK2/DGAT1/STXBP3/KCNAB2/RAB37/OSCAR/KPNB1/ARG1/TSPAN14/SLC44A2/HP/ADAM10/P2RX1/ATP6V1D/GPR84/PGLYRP1/CMTM6/ALDH3B1/SNAP23/PTPN6/ANXA11/CHI3L1/VAMP1/RAP1A/CRACR2A/DNAJC5/DNASE1L1/T…	84
GO:0030667	CC	GO:0030667	secretory granule membrane	152/7779	313/19869	0.000407995	0.005317539	0.003965428	BRI3/SELL/ITGAX/TLR2/FPR1/PTPRC/SLC11A1/CD55/PLAUR/IGF2R/CR1/FPR2/MME/MMP25/FCGR2A/C5AR1/LILRB3/MGAM/PECAM1/TOM1/STX3/SIRPB1/ADGRE5/MCEMP1/NBEAL2/CYSTM1/ATP6V0C/CD46/PTPRJ/FLOT2/CD177/PSEN1/ADAM8/SIRPA/SLC2A3/SLC15A4/DOK3/ADGRG3/STK10/ANPEP/CLEC12A/CD53/ITGAL/VNN1/RAB7A/VPS13B/NFAM1/MFGE8/RAB3D/ATP11B/RAB27A/FCAR/ARL8A/CEACAM3/ADGRE3/B4GALT1/MOSPD2/BST1/HLA-C/ITPR1/CKAP4/TCIRG1/CA4/DYNC1LI1/UBR4/…	152
GO:0048786	CC	GO:0048786	presynaptic active zone	44/7779	75/19869	0.000478223	0.006032023	0.004498238	STX11/STX3/FLOT1/ATP2B4/CTBP2/PPFIA1/ADORA2A/NPTN/P2RX1/SYT11/P2RY1/GPM6A/GPER1/TPRG1L/NTNG2/ERC1/SYP/STX1B/NUFIP1/CTBP1/SHANK2/GRM7/RIMS1/ERC2/NTNG1/RIMS2/UNC13A/ARHGAP44/OTOF/ATP2B2/CNTNAP1/STX19/CDH2/STX1A/UNC13C/GAD1/SYN1/LRFN3/STX2/ADRA2A/PPFIA2/SLC32A1/BSN/SV2A	44
GO:0005765	CC	GO:0005765	lysosomal membrane	197/7779	418/19869	0.000485956	0.006032023	0.004498238	IFITM2/LYN/CSF3R/LITAF/BRI3/RNASEK/FPR1/IFITM1/SPAG9/ECE1/TLR8/TOM1/ATP6V0C/PSEN1/FNIP1/SLC15A4/GNAQ/ANPEP/HLA-F/VNN1/RAB7A/NFAM1/GNB1/RAB3D/AP5B1/HPSE/ATP11B/AP1G1/LDLR/TFEB/FLOT1/ARL8A/B4GALT1/AHNAK/ATP6V1A/GNB2/TMEM165/CKAP4/TCIRG1/SPG11/RNF13/GNAI3/MGST1/PLEKHM1/IFITM3/TAB2/ABHD6/ATP11A/RAB12/ENTPD4/MANBA/SLC7A5/VPS18/CHMP2B/CLCN7/CHMP3/SORT1/PLEKHM2/TECPR1/ATP6V1B2/AP3B1/SLC2A6/RAB37/ZNRF2/D…	197
GO:0098852	CC	GO:0098852	lytic vacuole membrane	197/7779	418/19869	0.000485956	0.006032023	0.004498238	IFITM2/LYN/CSF3R/LITAF/BRI3/RNASEK/FPR1/IFITM1/SPAG9/ECE1/TLR8/TOM1/ATP6V0C/PSEN1/FNIP1/SLC15A4/GNAQ/ANPEP/HLA-F/VNN1/RAB7A/NFAM1/GNB1/RAB3D/AP5B1/HPSE/ATP11B/AP1G1/LDLR/TFEB/FLOT1/ARL8A/B4GALT1/AHNAK/ATP6V1A/GNB2/TMEM165/CKAP4/TCIRG1/SPG11/RNF13/GNAI3/MGST1/PLEKHM1/IFITM3/TAB2/ABHD6/ATP11A/RAB12/ENTPD4/MANBA/SLC7A5/VPS18/CHMP2B/CLCN7/CHMP3/SORT1/PLEKHM2/TECPR1/ATP6V1B2/AP3B1/SLC2A6/RAB37/ZNRF2/D…	197
GO:0031228	CC	GO:0031228	intrinsic component of Golgi membrane	41/7779	69/19869	0.000511235	0.006246651	0.004658291	CSGALNACT2/ERGIC1/CSGALNACT1/ZDHHC20/TPST1/LFNG/FURIN/GOLGA7/SGMS2/ENTPD4/CHST2/SAMD8/RFNG/MFNG/GALNT2/SLC35A1/SLC35B2/UBIAD1/SYS1/QSOX1/TBC1D20/PCSK5/TVP23C/QSOX2/SGMS1/ACER3/TVP23B/ZDHHC9/SLC35B3/SLC35A5/FKTN/PCSK7/BET1L/ACER2/TEX261/SLC35A3/SLC35B4/CASD1/STEAP2/ZDHHC15/A4GALT	41
GO:0008021	CC	GO:0008021	synaptic vesicle	105/7779	208/19869	0.000561297	0.006658324	0.004965287	LRRK2/PICALM/MME/PDE4B/IQSEC1/MCTP1/STX11/STX3/MCTP2/NDEL1/ATP6V0C/PSEN1/RAB7A/AMPH/RAB3D/RAB8B/VTI1A/RAB5A/PICK1/KIF1B/RABAC1/DMXL2/STX16/STXBP5/RAB12/STX10/DISC1/ATP6V1B2/STX6/SYT11/ZNRF1/SYN2/ATP6V1C1/GABBR1/SLC4A8/VAMP2/VAMP1/DNAJC5/DTNBP1/ATP6V0D1/TPRG1L/RAB5B/CLCN3/BORCS5/RAB40C/SV2C/BTBD8/CLTB/TOR1A/SYP/SYN3/SCAMP1/KIRREL3/TMEM163/TRIM9/STX1B/STON1/CDK16/NCSTN/RAB27B/PTPRS/RNF112/UNC13A/SV…	105
GO:1902554	CC	GO:1902554	serine/threonine protein kinase complex	66/7779	122/19869	0.000561956	0.006658324	0.004965287	TANK/CDKN2D/CCNL1/CCND3/RB1CC1/ERN1/CCNJL/CCNY/CAB39/PRKACA/TBK1/ULK1/CCNG2/TRAF3/CCNK/PRKAR2B/PHKA2/CDK13/CCNT1/IKBKG/CDK14/CHUK/TGFBR2/SMCR8/CCNH/CSNK2A2/STRADA/PRKDC/AZI2/TBKBP1/CDK7/IKBKE/ACVR1B/ATG13/CDK12/PARD6A/CDK9/SESN2/STK11/DAPK1/PRKX/IKBKB/ERC1/ACVR1/GTF2H3/CCNT2/CDK5R1/CNPPD1/GTF2H1/CCNB3/CDK16/CCNA1/XRCC5/GTF2H4/GTF2H2C/CCNL2/CCNJ/PRKAR1B/ERCC3/MMS19/DBF4/DBF4B/CCNI2/CCNE1/PHKB/CDK5	66
GO:0099240	CC	GO:0099240	intrinsic component of synaptic membrane	86/7779	166/19869	0.000604773	0.007058698	0.005263856	SLC8A1/SLC6A6/PSEN1/ATP2B4/ABHD6/ADORA2A/NPTN/PTPRA/P2RX1/LRFN1/P2RY1/GABBR1/EPHB2/GPM6A/CLSTN3/CHRNA10/NTNG2/NLGN3/CLCN3/ABHD17A/LRFN4/CNTN5/DCC/GRIN2D/PTPRD/ITGB3/GRID2/SLC16A3/GRIK4/CNTN2/GRID1/NCSTN/ATP1A3/CNIH2/KCNJ3/SORCS3/KCNC1/NLGN1/PTPRS/NTNG1/SHISA6/ERBB4/LRRC4C/DLG4/NLGN4X/GABRD/LRFN5/GABRB2/ADAM22/ATP2B2/NLGN4Y/KCND2/ADCY1/CLSTN2/LRRTM2/CSPG5/SLC6A4/GRIN3A/CNTN6/CDH2/NTRK3/SCN2A/NRCAM…	86
GO:0098982	CC	GO:0098982	GABA-ergic synapse	42/7779	72/19869	0.000750107	0.008410987	0.006272293	SLC6A6/FLOT1/CTBP2/ABHD6/NRG1/NPTN/PLCB1/GABBR1/CLSTN3/EFNA5/NLGN3/LRFN4/CNTN5/CTBP1/MDGA1/GABRB1/ERC2/NLGN1/ERBB4/NLGN4X/GABRD/LRFN5/GABRB2/ATP2B2/NLGN4Y/KCND2/LRRTM2/CSPG5/IGSF9B/SLC6A11/GABRA2/CNR1/GABRR1/CALB1/LRRTM1/KCND3/ADRA2A/SLC32A1/BSN/SV2A/NLGN2/GLRB	42
GO:0031461	CC	GO:0031461	cullin-RING ubiquitin ligase complex	91/7779	178/19869	0.000751787	0.008410987	0.006272293	KLHL2/FBXL5/KLHL8/SPOPL/CUL3/FBXW7/FBXL20/FBXO38/ZSWIM6/FBXL13/FBXO33/WDTC1/FBXO9/AMN1/ZSWIM8/FBXL18/ZYG11B/ZER1/DCAF16/AMBRA1/KCTD13/KCTD2/FBXL6/FBXL3/CUL2/DCAF11/KLHL21/CUL4B/SPSB3/FBXO42/FBXL14/DCAF15/DDB2/FEM1C/FBXL19/FBXL4/CUL4A/DCAF8/ANAPC4/FBXW8/FBXL8/DCAF4L1/FBXO45/KCTD17/FEM1A/SPOP/ZSWIM5/KCTD10/FBXL22/DCAF17/FBXO31/TRPC4AP/FBXO39/DCAF5/FBXO6/GAN/FBXL17/KLHL24/KLHL12/FBXO2/UBE2S/FBXL2/CD…	91
GO:0098936	CC	GO:0098936	intrinsic component of postsynaptic membrane	66/7779	123/19869	0.000752902	0.008410987	0.006272293	SLC8A1/SLC6A6/ABHD6/ADORA2A/NPTN/P2RX1/LRFN1/GABBR1/EPHB2/CLSTN3/CHRNA10/NLGN3/CLCN3/ABHD17A/LRFN4/DCC/GRIN2D/GRID2/SLC16A3/GRIK4/CNTN2/GRID1/CNIH2/SORCS3/KCNC1/NLGN1/PTPRS/SHISA6/ERBB4/LRRC4C/DLG4/NLGN4X/GABRD/LRFN5/GABRB2/ADAM22/ATP2B2/NLGN4Y/KCND2/ADCY1/CLSTN2/LRRTM2/CSPG5/SLC6A4/GRIN3A/CDH2/NTRK3/NRCAM/SLC6A11/DAGLA/CHRNA9/GABRA2/CHRM2/CNTN1/GRM3/EPHA7/GRM2/LRFN3/LRRTM1/LRRC4B/RGS7BP/KCND3/HT…	66
GO:0036464	CC	GO:0036464	cytoplasmic ribonucleoprotein granule	122/7779	248/19869	0.000780734	0.008599072	0.006412553	NFKBIZ/C9orf72/APOBEC3A/MBNL1/SERPINB1/ROCK1/DDX3Y/AGO4/RC3H1/TNRC6B/PATL2/SAMD4B/ZC3H12A/TRIM25/ZNFX1/YTHDF3/PAN3/CASC3/SYNE1/DDX3X/AGO2/XRN1/SMG1/UPF1/RBM4/TUBA1A/AGO1/FMR1/CNOT3/PATL1/TDRD9/IQGAP1/TRIM21/TOP1/ZFP36/TDRD7/KPNB1/TSTD1/RAC1/PSMA6/RC3H2/SOCS1/NOCT/TRIM5/RNF135/AGO3/LARP4B/GIGYF2/ATXN2L/CNOT1/PIWIL4/CDK9/LIG4/EIF3B/EDC4/DCP2/CNOT8/UBAP2L/SARNP/PABPC1L/FXR2/ROCK2/BTBD2/KHNYN/HIPK2/Y…	122
GO:0030173	CC	GO:0030173	integral component of Golgi membrane	38/7779	64/19869	0.000825925	0.008876716	0.0066196	CSGALNACT2/ERGIC1/CSGALNACT1/ZDHHC20/TPST1/LFNG/FURIN/SGMS2/ENTPD4/SAMD8/RFNG/MFNG/GALNT2/SLC35A1/SLC35B2/UBIAD1/SYS1/QSOX1/TBC1D20/PCSK5/TVP23C/QSOX2/SGMS1/ACER3/TVP23B/SLC35B3/SLC35A5/FKTN/PCSK7/BET1L/ACER2/TEX261/SLC35A3/SLC35B4/CASD1/STEAP2/ZDHHC15/A4GALT	38
GO:0016592	CC	GO:0016592	mediator complex	26/7779	40/19869	0.000828645	0.008876716	0.0066196	MED13L/CDK19/MED13/MED26/MED16/MED12/PPARGC1B/CDK9/MED1/MED15/MED17/BCLAF1/MED25/MED18/THRAP3/MED14/MED27/MED22/MED23/MED12L/CDK8/MED29/MED11/MED9/MED31/MED30	26
GO:0019897	CC	GO:0019897	extrinsic component of plasma membrane	88/7779	172/19869	0.00088162	0.009316578	0.006947616	LYN/S100A6/GNG10/NUMB/PICALM/FGR/HCK/GNAQ/PTK2B/GRAMD1A/GNB1/MFGE8/PPP3CA/CYLD/SYAP1/APC/RNF10/GNB2/FYN/SLA/GNAI3/ST14/OSBPL2/FMR1/GNA13/KRAS/AKT1/CYTH1/CDH23/IQGAP1/KCNAB2/RAC1/USP8/ESYT2/FCN1/SRC/SYK/SYTL1/TNK2/BLK/GNG2/GNAI2/FES/GNB5/TIAM1/ZAP70/CUBN/SYTL2/GNAL/LCK/CNR2/SYTL3/CTNNA2/SCRIB/SNX18/CDH12/CDH13/PTK6/CDK16/CRKL/GNAO1/CNKSR2/CDH26/KCNIP1/CDHR3/DLG4/CDH20/APC2/USP50/GNAZ/CDH9/GNG4/STY…	88
GO:0035770	CC	GO:0035770	ribonucleoprotein granule	129/7779	265/19869	0.000949251	0.009897521	0.007380841	NFKBIZ/C9orf72/APOBEC3A/MBNL1/SERPINB1/ROCK1/DDX3Y/AGO4/RC3H1/TNRC6B/PATL2/SAMD4B/ZC3H12A/TRIM25/ZNFX1/YTHDF3/PAN3/CASC3/SYNE1/DDX3X/AGO2/XRN1/SMG1/UPF1/RBM4/HNRNPL/TUBA1A/AGO1/FMR1/CNOT3/PATL1/TDRD9/IQGAP1/TRIM21/TOP1/ZFP36/TDRD7/KPNB1/TSTD1/RAC1/PSMA6/RC3H2/SOCS1/NOCT/TRIM5/RNF135/AGO3/LARP4B/GIGYF2/ATXN2L/CNOT1/FASTKD5/PIWIL4/CDK9/LIG4/EIF3B/EDC4/DCP2/CNOT8/UBAP2L/SARNP/PABPC1L/FXR2/ROCK2/BTBD…	129
GO:0106310	MF	GO:0106310	protein serine kinase activity	243/7612	363/18432	2.25E-23	2.79E-20	2.30E-20	LRRK2/LIMK2/CAMK1D/PIM3/SRPK2/ALPK1/STK17B/PRKCB/MAPKAPK2/MAP3K2/MAP4K4/PLK3/ROCK1/MAP3K5/CAMKK2/MAP3K3/MAPK14/RPS6KA3/OXSR1/SRPK1/PKN2/SIK3/RAF1/PRKCD/MAP2K3/STK10/GSK3B/HIPK3/MARK2/DYRK1A/ERN1/MAPK1/PAK1/STK4/CSNK1G2/RPS6KA1/MAST3/SNRK/PRKCH/MAP2K2/MAP2K4/CSNK1D/CDK19/STK40/PINK1/MKNK2/PRKACA/MAP3K8/NEK7/STK17A/BRAF/STK26/MAK/CAMK2G/STK38/LMTK2/PRKCE/EIF2AK3/GSK3A/TBK1/RPS6KA5/DAPK2/IRAK4/ULK1/…	243
GO:0004674	MF	GO:0004674	protein serine/threonine kinase activity	277/7612	430/18432	1.27E-22	7.90E-20	6.50E-20	LRRK2/LIMK2/IRAK3/CAMK1D/PIM3/SRPK2/ALPK1/STK17B/PRKCB/MAPKAPK2/MAP3K2/MAP4K4/PLK3/ROCK1/MAP3K5/AKAP13/CAMKK2/MAP3K3/MAPK14/RPS6KA3/OXSR1/SRPK1/PKN2/SIK3/PTK2B/RAF1/PRKCD/MAP2K3/STK10/GSK3B/HIPK3/CCND3/MARK2/DYRK1A/ERN1/GRK6/MAPK1/PAK1/STK4/CSNK1G2/RPS6KA1/MAST3/SNRK/PRKCH/MAP2K2/MAP2K4/CSNK1D/CDK19/STK40/PINK1/BRD4/MKNK2/PRKACA/MAP3K8/NEK7/STK17A/BRAF/STK26/MAK/CAMK2G/STK38/LMTK2/PRKCE/EIF2AK3/G…	277
GO:0030695	MF	GO:0030695	GTPase regulator activity	280/7612	488/18432	3.13E-13	9.71E-11	7.99E-11	ARHGAP26/LRRK2/RABGEF1/DENND5A/PREX1/SMAP2/DOCK5/ARHGAP15/C9orf72/ASAP1/TAGAP/IQSEC1/SIPA1L1/RGS18/DOCK8/ACAP2/AGFG1/CDC42SE1/ARHGAP9/SPATA13/SBF2/AKAP13/FNIP1/TBC1D1/SIRPA/GNAQ/RALGAPA2/RP2/SIPA1L2/RGS2/ARAP1/SOS2/ARHGEF40/RALBP1/FGD3/RASGRP4/GMIP/ARHGAP25/TBC1D14/DOCK11/RGS14/DOCK4/DENND3/FGD4/ACAP1/RAP1GAP2/ARHGAP30/ARHGAP27/VAV3/RABGAP1L/SH2D3C/DENND1A/RGL4/PLEKHG2/ALDH1A1/TBC1D8/SIPA1/ARHGEF…	280
GO:0060589	MF	GO:0060589	nucleoside-triphosphatase regulator activity	280/7612	488/18432	3.13E-13	9.71E-11	7.99E-11	ARHGAP26/LRRK2/RABGEF1/DENND5A/PREX1/SMAP2/DOCK5/ARHGAP15/C9orf72/ASAP1/TAGAP/IQSEC1/SIPA1L1/RGS18/DOCK8/ACAP2/AGFG1/CDC42SE1/ARHGAP9/SPATA13/SBF2/AKAP13/FNIP1/TBC1D1/SIRPA/GNAQ/RALGAPA2/RP2/SIPA1L2/RGS2/ARAP1/SOS2/ARHGEF40/RALBP1/FGD3/RASGRP4/GMIP/ARHGAP25/TBC1D14/DOCK11/RGS14/DOCK4/DENND3/FGD4/ACAP1/RAP1GAP2/ARHGAP30/ARHGAP27/VAV3/RABGAP1L/SH2D3C/DENND1A/RGL4/PLEKHG2/ALDH1A1/TBC1D8/SIPA1/ARHGEF…	280
GO:0031267	MF	GO:0031267	small GTPase binding	163/7612	272/18432	3.55E-10	7.53E-08	6.19E-08	SORL1/LRRK2/NCF2/XPO6/RABGEF1/DENND5A/PICALM/DOCK5/C9orf72/DAAM2/EHD1/FMNL1/CDC42SE1/ROCK1/AKAP13/RAB11FIP1/PKN2/RALBP1/FGD3/RAB7A/RASSF5/PAK1/DOCK11/AP1G1/CDC42SE2/DOCK4/FGD4/PRKCH/RABGAP1L/BICD2/TMEM127/RAPGEF6/ULK1/UNC13D/CCDC186/VPS9D1/DMXL2/TBC1D7/GGA3/RAB11FIP4/DIAPH1/YBX3/MYO9B/WAS/PAK2/MAP3K11/DOCK2/MYO5A/IPO11/MICAL1/IQGAP1/RHOH/ARHGEF2/RANBP2/KPNB1/GIT2/EXOC8/RIC1/RIN3/RINL/GAPVD1/MAPKA…	163
GO:0140297	MF	GO:0140297	DNA-binding transcription factor binding	263/7612	476/18432	3.64E-10	7.53E-08	6.19E-08	CEBPB/BCL6/JMJD1C/NCOA1/NBN/NLRP3/BCL3/STAT5B/JUND/PRKCB/EP300/TBL1X/TRIB1/STAT3/NFKBIA/CREBBP/NOTCH2/MAPK14/FLT3/KAT6A/SMARCD3/NCOA2/STAT1/HCLS1/GSK3B/NFE4/TAF10/HIF1A/HDAC4/ETS2/WWP2/STK4/ZNF516/CTDP1/NFE2L2/YWHAZ/BCAS3/PARP9/ZBTB7A/MDFIC/MEF2A/RAD23B/FOXP1/LMO2/PURB/ZFPM1/ARID1A/SP3/LCOR/PIAS1/PBX2/SP1/SIN3A/TRERF1/AHR/TP53BP2/CTBP2/KAT8/USF2/MED13/TRIP12/PADI2/BCL10/MEF2D/FOS/TAF7/ACTN4/FBP1/…	263
GO:0019787	MF	GO:0019787	ubiquitin-like protein transferase activity	257/7612	465/18432	5.55E-10	9.84E-08	8.10E-08	TNFAIP3/RNF149/RABGEF1/UBE2R2/UBE2D1/RNF19B/RNF24/MEFV/ARIH1/FBXL5/UBE2B/RNF144B/PELI1/UBE2J1/UBR2/TRIM22/MDM2/RC3H1/PELI2/CUL3/HDAC4/WWP2/TRIM25/UBE2M/RNF169/BIRC3/UBE2H/CBX4/RNF10/IRF2BPL/ITCH/AREL1/RFFL/PIAS1/RNF141/PJA2/RNF166/RNF44/HERC3/RNF13/UBR4/RNF146/TRIP12/XIAP/KCMF1/MGRN1/RNF11/FBXO11/TRAF3/LONRF1/RNF138/SIAH2/UBE4B/CDC34/MSL2/TRIM39/VHL/VPS18/RMND5A/CHFR/HDAC7/UBR5/HECW2/C18orf25/CBL…	257
GO:0004842	MF	GO:0004842	ubiquitin-protein transferase activity	244/7612	441/18432	1.32E-09	1.86E-07	1.53E-07	TNFAIP3/RNF149/RABGEF1/UBE2R2/UBE2D1/RNF19B/RNF24/MEFV/ARIH1/FBXL5/UBE2B/RNF144B/PELI1/UBE2J1/UBR2/TRIM22/MDM2/RC3H1/PELI2/CUL3/WWP2/TRIM25/UBE2M/RNF169/BIRC3/UBE2H/RNF10/IRF2BPL/ITCH/AREL1/RFFL/RNF141/PJA2/RNF166/RNF44/HERC3/RNF13/UBR4/RNF146/TRIP12/XIAP/KCMF1/MGRN1/RNF11/FBXO11/TRAF3/LONRF1/RNF138/SIAH2/UBE4B/CDC34/MSL2/TRIM39/VHL/VPS18/RMND5A/CHFR/UBR5/HECW2/C18orf25/CBL/TRIM21/LONRF3/TAF1/TRI…	244
GO:0005085	MF	GO:0005085	guanyl-nucleotide exchange factor activity	137/7612	224/18432	1.35E-09	1.86E-07	1.53E-07	RABGEF1/DENND5A/PREX1/DOCK5/C9orf72/TAGAP/IQSEC1/DOCK8/SPATA13/SBF2/AKAP13/FNIP1/SOS2/ARHGEF40/FGD3/RASGRP4/DOCK11/DOCK4/DENND3/FGD4/VAV3/SH2D3C/DENND1A/RGL4/PLEKHG2/ARHGEF11/RAPGEF6/DENND4A/CYTH4/RPGR/VPS9D1/PSD4/RASGRP2/ARHGEF18/GNA13/RAPGEF2/PLEKHG3/DOCK2/CYTH1/RCBTB2/ARHGEF1/DENND6A/ARHGEF2/RALGDS/SH2D3A/VAV1/SBF1/SMCR8/CCDC88C/RIC1/TIAM2/ARF4/RIN3/MCF2L2/CYSLTR2/RINL/RASGEF1A/GAPVD1/ELMO1/AB…	137
GO:0035591	MF	GO:0035591	signaling adaptor activity	63/7612	86/18432	1.76E-09	2.18E-07	1.79E-07	LRRK2/SPAG9/GAB2/STAT3/AKAP13/GRB10/GNB1/RGS14/CDC42SE2/SH2B2/MAP2K2/GNB2/PAG1/CRK/BANK1/MAPK8IP3/IQGAP1/KSR1/GAB1/SAV1/GAB3/NCK2/DEDD2/KHDRBS1/SPATA2/GRB2/SH3RF1/ABI1/GNB5/FRS2/CD3G/GRIP1/WDR59/MPP7/CD3E/AXIN1/PTPN11/TRAT1/MAGI2/GRIP2/G3BP2/HOMER2/SLA2/SHANK2/CRKL/STAP1/SARM1/MAPK8IP1/AFAP1L2/SH2B1/MAPK8IP2/DLG5/DAB2IP/MAVS/TRADD/SHC1/SH2B3/MMS19/ZDHHC11/LDLRAP1/DUSP19/FRS3/SHANK1	63
GO:0003713	MF	GO:0003713	transcription coactivator activity	164/7612	281/18432	4.81E-09	5.43E-07	4.46E-07	NCOA1/BCL3/PRKCB/EP300/CREBBP/TRIM22/KAT6A/NUP98/MAML2/KMT2C/MAML3/SMARCD3/NCOA2/NOTCH1/DYRK1A/TRIM25/TRIM8/NME2/BRD4/LMO2/ARID1A/MAK/SIN3A/ATXN7L3/KMT2D/TRERF1/ACTN1/CTBP2/KAT8/GPS2/NFKBIB/MPND/MED13/RAP2C/BCL10/BRD7/HTATIP2/JADE1/RERE/ARID1B/ACTN4/SMARCC2/XPC/LPIN2/ZMIZ1/NCOA6/SMARCD2/KDM5A/JMY/CAMTA2/TRIM21/NCOA3/KAT2B/TADA2B/TMF1/MED26/TRIM14/ASXL1/CITED4/SMARCC1/SMARCA2/PHF2/TRIM5/SIRT1/TRIM…	164
GO:0051020	MF	GO:0051020	GTPase binding	174/7612	303/18432	8.73E-09	9.03E-07	7.43E-07	SORL1/LRRK2/NCF2/XPO6/RABGEF1/DENND5A/PICALM/DOCK5/C9orf72/LCP1/DAAM2/EHD1/FMNL1/CDC42SE1/ROCK1/AKAP13/RAB11FIP1/PKN2/RALBP1/FGD3/RAB7A/GNB1/RASSF5/PAK1/DOCK11/AP1G1/CDC42SE2/DOCK4/FGD4/PRKCH/GNB2/RABGAP1L/BICD2/TMEM127/RAPGEF6/ULK1/UNC13D/CCDC186/VPS9D1/DMXL2/TBC1D7/GGA3/RAB11FIP4/DIAPH1/YBX3/MYO9B/WAS/PAK2/BECN1/MAP3K11/DOCK2/MYO5A/IPO11/MICAL1/IQGAP1/RHOH/ARHGEF2/RANBP2/KPNB1/GIT2/EXOC8/RIC1/R…	174
GO:0061629	MF	GO:0061629	RNA polymerase II-specific DNA-binding transcription factor binding	196/7612	350/18432	1.58E-08	1.51E-06	1.24E-06	CEBPB/JMJD1C/NCOA1/STAT5B/JUND/PRKCB/EP300/TRIB1/STAT3/NFKBIA/CREBBP/NOTCH2/MAPK14/FLT3/KAT6A/SMARCD3/NCOA2/STAT1/HCLS1/GSK3B/TAF10/HIF1A/HDAC4/ETS2/WWP2/STK4/CTDP1/NFE2L2/BCAS3/PARP9/ZBTB7A/MDFIC/MEF2A/RAD23B/FOXP1/LMO2/ZFPM1/ARID1A/SP3/LCOR/SP1/SIN3A/TRERF1/AHR/TP53BP2/CTBP2/KAT8/MED13/TRIP12/PADI2/BCL10/MEF2D/FOS/TAF7/ACTN4/FBP1/XPC/NR4A3/NCOA6/SRF/BAZ2A/HDAC5/SPEN/GABARAPL1/NSD1/TAF1/NCOA3/CR…	196
GO:0016922	MF	GO:0016922	nuclear receptor binding	90/7612	139/18432	1.88E-08	1.67E-06	1.37E-06	CEBPB/JMJD1C/NCOA1/STAT5B/JUND/PRKCB/EP300/FLT3/SMARCD3/NCOA2/STAT1/TAF10/HIF1A/BCAS3/ZBTB7A/FOXP1/ARID1A/LCOR/TRERF1/CTBP2/MED13/TRIP12/PADI2/TAF7/ACTN4/NR4A3/NCOA6/BAZ2A/NSD1/TAF1/NCOA3/CRY1/TMF1/STRN/SMAD3/ASXL1/LRIF1/SIRT1/VDR/TRIM24/MED16/MED12/OASL/CNOT1/PPARGC1B/SRC/MED1/PAGR1/MED17/KDM5D/MED25/RXRA/THRAP3/GTF2B/ZNF366/DDX5/RNF6/MED14/KDM1A/TCF7L2/TRIP4/GRIP1/NR1H2/BRD8/CRY2/DAXX/WBP2/KDM3…	90
GO:0140030	MF	GO:0140030	modification-dependent protein binding	107/7612	172/18432	2.30E-08	1.90E-06	1.56E-06	TNFAIP3/LYN/USP15/TOM1/CHD1/ANKRD13A/MSL3/JARID2/RNF169/CBX4/UIMC1/RAD23B/BRD4/KAT8/ANKRD13D/CHD8/BRD7/ZZEF1/TAB2/ING3/TAF7/BPTF/FMR1/BRD2/CDYL/BAZ2A/KDM5A/PWWP2A/TAF1/IKBKG/TNIP2/VAV1/KDM7A/ATAD2B/PHF2/TRIM24/RBBP5/ZRANB1/NPLOC4/IKBKE/TAB3/UBQLN2/ZCWPW1/PHF8/ZBTB1/IDE/BRD3/GLYR1/EPS15/PTPN6/RNF31/ZCWPW2/PSME4/SPRTN/SUZ12/MORC3/TP53BP1/CDYL2/PARP10/ATRIP/TTLL12/AGAP3/KDM4A/PHIP/APLF/BRD9/KMT2E/MB…	107
GO:0061659	MF	GO:0061659	ubiquitin-like protein ligase activity	187/7612	334/18432	3.42E-08	2.65E-06	2.18E-06	RNF149/RABGEF1/UBE2D1/RNF19B/RNF24/MEFV/ARIH1/RNF144B/PELI1/UBR2/TRIM22/MDM2/RC3H1/PELI2/CUL3/WWP2/TRIM25/BIRC3/CBX4/RNF10/IRF2BPL/ITCH/AREL1/RFFL/PIAS1/RNF166/RNF44/HERC3/RNF13/UBR4/RNF146/TRIP12/XIAP/KCMF1/MGRN1/RNF11/LONRF1/RNF138/SIAH2/UBE4B/MSL2/TRIM39/VPS18/RMND5A/CHFR/UBR5/HECW2/C18orf25/CBL/TRIM21/LONRF3/RNF185/RANBP2/RNF38/RLIM/ZNRF2/DTX3L/RNF103/UBE4A/UBE2D3/TRIM14/HERC5/SMURF1/RC3H2/RN…	187
GO:0061630	MF	GO:0061630	ubiquitin protein ligase activity	181/7612	322/18432	3.83E-08	2.80E-06	2.30E-06	RNF149/RABGEF1/UBE2D1/RNF19B/RNF24/MEFV/ARIH1/RNF144B/PELI1/UBR2/TRIM22/MDM2/RC3H1/PELI2/CUL3/WWP2/TRIM25/BIRC3/RNF10/IRF2BPL/ITCH/AREL1/RFFL/RNF166/RNF44/HERC3/RNF13/UBR4/RNF146/TRIP12/XIAP/KCMF1/MGRN1/RNF11/LONRF1/RNF138/SIAH2/UBE4B/MSL2/TRIM39/VPS18/RMND5A/CHFR/UBR5/HECW2/C18orf25/CBL/TRIM21/LONRF3/RNF185/RNF38/RLIM/ZNRF2/DTX3L/RNF103/UBE4A/UBE2D3/TRIM14/HERC5/SMURF1/RC3H2/RNF111/NEURL1/TOPORS…	181
GO:0030674	MF	GO:0030674	protein-macromolecule adaptor activity	192/7612	347/18432	7.36E-08	5.08E-06	4.18E-06	LRRK2/BCL3/SPAG9/GAB2/STX11/STX3/STAT3/AKAP13/TRIM22/SYNE2/PPP4R2/SUN2/FBXW7/GRB10/GNB1/RGS14/AP1G1/CDC42SE2/SH2B2/AKIRIN2/MAP2K2/GNB2/BRD4/BICD2/ZC3H18/SLC9A1/VTI1A/PAG1/SDCBP/SYNE1/GATAD2A/SERINC1/STX16/NUP153/ZZEF1/CRK/MYH9/BIN3/STX10/KLHL15/FMR1/SEC22B/SYNE3/VHL/VPS18/CDYL/BANK1/MAPK8IP3/APH1B/JCHAIN/IQGAP1/CCNT1/MECP2/KSR1/ZSWIM8/GAB1/SAV1/GAB3/NCK2/NAPG/TRIM5/DEDD2/STX6/ARRDC4/UBQLN2/KHDRBS…	192
GO:0032451	MF	GO:0032451	demethylase activity	33/7612	40/18432	1.07E-07	7.00E-06	5.76E-06	KDM6B/JMJD1C/KDM2A/KDM4B/JARID2/JMJD6/UTY/KDM1B/KDM6A/KDM5A/KDM3B/KDM7A/PHF2/KDM5B/KDM5C/PHF8/KDM5D/RSBN1/KDM4A/KDM1A/CYP51A1/FBXL19/KDM3A/KDM4C/ALKBH5/KDM8/FTO/ALKBH2/ALKBH4/KDM4D/MMACHC/CYP1A1/ALKBH1	33
GO:0001217	MF	GO:0001217	DNA-binding transcription repressor activity	181/7612	327/18432	1.67E-07	1.03E-05	8.50E-06	MXD1/CEBPB/BCL6/NFIL3/BACH1/NFKB1/FOXO3/ETV6/ZNF281/ZBTB16/NACC2/PRDM2/ETS2/LRRFIP1/RARA/JDP2/ZBTB7A/ZNF148/FOXP1/PURB/HIVEP1/SP3/ZNF746/NR3C1/ETV3/MNT/ZBTB21/ZBTB18/MXD3/FOXO1/TRPS1/RELA/DEAF1/SMAD3/MXI1/SP2/SKIL/ZNF487/NFE2L3/ZNF587B/SATB1/CTCF/ZEB2/ZGPAT/TCFL5/PRDM5/HIC2/ZBTB1/ZBTB37/ZNF674/ERF/CC2D1B/HDGF/ZNF217/MAFK/ZNF131/BACH2/HIC1/KLF16/ASCL2/ZEB1/PLAGL1/IKZF5/ZNF263/CC2D1A/ZNF266/ZNF350/…	181
GO:0005096	MF	GO:0005096	GTPase activator activity	155/7612	275/18432	2.82E-07	1.67E-05	1.37E-05	ARHGAP26/LRRK2/PREX1/SMAP2/DOCK5/ARHGAP15/ASAP1/TAGAP/SIPA1L1/RGS18/ACAP2/AGFG1/ARHGAP9/TBC1D1/GNAQ/RALGAPA2/RP2/SIPA1L2/RGS2/ARAP1/RALBP1/GMIP/ARHGAP25/TBC1D14/RGS14/DOCK4/ACAP1/RAP1GAP2/ARHGAP30/ARHGAP27/VAV3/RABGAP1L/ALDH1A1/TBC1D8/SIPA1/ARHGEF11/ARFGAP3/ARAP3/VPS9D1/TBC1D7/ADAP1/STXBP5/SRGAP1/MYO9B/RAPGEF2/DOCK2/TBC1D15/TBC1D22A/TBC1D10C/ARHGAP20/IQGAP1/ARHGEF1/RANBP2/ARHGAP24/TBC1D5/TBC1D16/…	155
GO:0001227	MF	GO:0001227	DNA-binding transcription repressor activity, RNA polymerase II-specific	178/7612	323/18432	3.14E-07	1.77E-05	1.46E-05	MXD1/CEBPB/BCL6/NFIL3/BACH1/NFKB1/FOXO3/ETV6/ZNF281/ZBTB16/NACC2/PRDM2/ETS2/LRRFIP1/JDP2/ZBTB7A/ZNF148/FOXP1/PURB/HIVEP1/SP3/ZNF746/NR3C1/ETV3/MNT/ZBTB21/ZBTB18/MXD3/FOXO1/TRPS1/RELA/DEAF1/MXI1/SP2/SKIL/ZNF487/NFE2L3/ZNF587B/SATB1/CTCF/ZEB2/ZGPAT/TCFL5/PRDM5/HIC2/ZBTB1/ZBTB37/ZNF674/ERF/CC2D1B/HDGF/ZNF217/MAFK/ZNF131/BACH2/HIC1/KLF16/ASCL2/ZEB1/PLAGL1/IKZF5/ZNF263/CC2D1A/ZNF266/ZNF350/SNAI1/MYPOP…	178
GO:0019902	MF	GO:0019902	phosphatase binding	115/7612	195/18432	4.35E-07	2.35E-05	1.93E-05	PHACTR1/BOD1L1/IRS2/STAT3/SBF2/JAK3/MAP3K5/MAPK14/SIRPA/PPP3R1/PPP1R10/STAT1/MTMR3/SHOC2/PXN/MAPK1/PPP1R15A/CSK/SIGLEC10/JAK1/ATP2B4/STAT6/SLC9A1/EIF2AK3/TBK1/MVP/PPP1R35/ELL/TRAF3/SMG7/ANKLE2/SH2D4A/IQGAP1/PPP6R3/PPP1R3D/AP3B1/PPP6R2/FOXO1/PPP1R3B/CRY1/SMG5/MAPK3/STRN/STRN4/MASTL/SMAD3/BCL2/IKBKE/KCNQ1/SKAP1/PPP3CB/AMBRA1/CNST/MAP2K7/SPHK1/GRB2/PPP1R18/TPRN/SYK/RCAN3/PPP1R16B/PPP1R9B/TSC2/STX17/…	115
GO:0035091	MF	GO:0035091	phosphatidylinositol binding	154/7612	277/18432	9.50E-07	4.91E-05	4.04E-05	PICALM/SNX10/OSBPL8/ASAP1/GAB2/TOM1/KCNJ2/ARHGAP9/SBF2/WDFY3/ATG2A/MYO1G/SH3PXD2B/ARAP1/EPB41/SVIL/VPS13B/PITPNA/DAPP1/SNX27/NCF4/BCAS3/ARFIP1/NRGN/FCHSD2/ITPR1/DENND1A/SLC9A1/SDCBP/PHF12/NCF1/PXK/ARAP3/SNX20/FCHO2/ADAP1/TLN1/PITPNC1/GGA3/ZCCHC2/OSBPL2/OSBP/AKT1/SAP30L/CHMP3/FLII/IQGAP1/TECPR1/SGK3/PLEKHF2/PLEKHA3/AVIL/EXOC8/PLCB1/HGS/SNX13/KCNQ1/TOM1L2/MAPKAP1/ESYT2/PIK3C2A/GBF1/MYO10/SNX19/PITP…	154
GO:0002039	MF	GO:0002039	p53 binding	47/7612	67/18432	1.63E-06	8.10E-05	6.67E-05	EP300/PLK3/CREBBP/USP10/MDM2/GSK3B/HIF1A/BRD4/RFFL/TP53BP2/CHD8/BRD7/USP7/TAF1/TEP1/SIRT1/TRIM24/MDM4/EHMT1/TP53BP1/STK11/SETD7/DAZAP2/KDM1A/RNF20/PRMT5/PSME3/AXIN1/DAXX/RNF34/MUC1/KMT5A/BLM/MAPKAPK5/RNF125/TP63/MUL1/ZNF385B/PPP1R13B/NTRK3/RFWD3/EHMT2/TP73/TRIM29/TAF3/DUSP26/CDK5	47
GO:0003714	MF	GO:0003714	transcription corepressor activity	111/7612	191/18432	1.86E-06	8.88E-05	7.31E-05	BASP1/BCL3/RYBP/TBL1X/SAP30/CREBBP/TLE3/BTG2/TRIM22/CIR1/CBX4/PARP9/IRF2BPL/MIER1/JAZF1/ZFPM1/TDP2/LCOR/PIAS1/SIN3A/TRERF1/CTBP2/PHF12/SIRT7/GPS2/TOB1/BRD7/RERE/SIAH2/RCOR1/CDYL/CBFA2T3/HDAC7/SPEN/TLE4/MECP2/NSD1/RLIM/ATF7IP/EID2/URI1/SIRT1/SFMBT2/KDM5B/EZH1/MTA2/HDAC9/MED1/RBFOX2/HDGF/YAF2/TLE1/SF1/BCORL1/MAP3K10/CDYL2/HIPK2/PARP10/HIRA/ZNF366/PIAS4/PRMT5/SIN3B/RBBP8/MTA1/GON4L/MYBBP1A/ZMYND8/DA…	111
GO:0032452	MF	GO:0032452	histone demethylase activity	25/7612	30/18432	2.81E-06	0.000122697	0.000100951	KDM6B/JMJD1C/KDM2A/KDM4B/JARID2/JMJD6/UTY/KDM1B/KDM6A/KDM5A/KDM3B/KDM7A/PHF2/KDM5B/KDM5C/PHF8/KDM5D/RSBN1/KDM4A/KDM1A/FBXL19/KDM3A/KDM4C/KDM8/KDM4D	25
GO:0140457	MF	GO:0140457	protein demethylase activity	25/7612	30/18432	2.81E-06	0.000122697	0.000100951	KDM6B/JMJD1C/KDM2A/KDM4B/JARID2/JMJD6/UTY/KDM1B/KDM6A/KDM5A/KDM3B/KDM7A/PHF2/KDM5B/KDM5C/PHF8/KDM5D/RSBN1/KDM4A/KDM1A/FBXL19/KDM3A/KDM4C/KDM8/KDM4D	25
GO:0042393	MF	GO:0042393	histone binding	143/7612	258/18432	2.87E-06	0.000122697	0.000100951	USP15/PHC2/ANP32A/PRKCB/TBL1X/CHD1/KAT6A/KMT2C/CHD2/MSL3/STAT1/JARID2/SBNO2/CBX4/BCAS3/PARP9/UIMC1/MLLT1/JAK2/BRD4/SPTY2D1/SUPT6H/KDM1B/KMT2D/KAT8/MPND/CHD8/BRD7/CHD3/ZZEF1/ING3/TAF7/BPTF/FMR1/SMARCC2/WDTC1/SAP30L/BRD2/CDYL/BAZ2A/KDM5A/PWWP2A/TAF1/SCML4/KAT6B/DTX3L/TNKS/KDM7A/ATAD2B/SMARCC1/L3MBTL3/SMARCA2/PHF2/SIRT1/TRIM24/RBBP5/SFMBT2/KDM5B/EZH1/BRD1/SBNO1/ZCWPW1/INO80/PHF8/BRD3/L3MBTL4/GLYR1/S…	143
GO:0008569	MF	GO:0008569	minus-end-directed microtubule motor activity	17/7612	18/18432	3.21E-06	0.000132978	0.00010941	DNHD1/DNAH17/KIFC3/DNAH1/DNAH9/DYNC1H1/DYNC2H1/DNAH7/DNAH11/DNAH2/DNAH8/DNAH3/DNAH12/DNAH6/DNAH5/KIF25/DNAH14	17
GO:0030159	MF	GO:0030159	signaling receptor complex adaptor activity	38/7612	52/18432	3.34E-06	0.000133524	0.000109859	LRRK2/SPAG9/GAB2/GRB10/GNB1/RGS14/SH2B2/GNB2/CRK/MAPK8IP3/SAV1/NCK2/DEDD2/SPATA2/GRB2/GNB5/FRS2/CD3G/GRIP1/CD3E/AXIN1/PTPN11/TRAT1/MAGI2/GRIP2/G3BP2/HOMER2/SHANK2/STAP1/SH2B1/DLG5/TRADD/SHC1/SH2B3/MMS19/LDLRAP1/FRS3/SHANK1	38
GO:0051959	MF	GO:0051959	dynein light intermediate chain binding	21/7612	24/18432	3.83E-06	0.000148492	0.000122174	CCDC88B/BICD2/HOOK2/HOOK3/CCDC88C/DNHD1/DNAH17/DNAH1/RAB11FIP3/DNAH9/DYNC1H1/DYNC2H1/DNAH7/DNAH11/DNAH2/DNAH8/DNAH3/HOOK1/DNAH6/DNAH5/DNAH14	21
GO:0005543	MF	GO:0005543	phospholipid binding	242/7612	474/18432	8.89E-06	0.000334352	0.000275093	ARHGAP26/PREX1/PICALM/MME/SNX10/OSBPL8/ASAP1/GAB2/TOM1/KCNJ2/ARHGAP9/SBF2/PACSIN2/WDFY3/ANXA3/ATG2A/DYSF/MYO1G/IGHM/SH3PXD2B/ARAP1/EPB41/AMPH/SVIL/VPS13B/PITPNA/DAPP1/MFGE8/SNX27/NCF4/BCAS3/THBS1/ARFIP1/CD300LF/NRGN/FCHSD2/ITPR1/DENND1A/SLC9A1/SDCBP/BIN2/RAPGEF6/PHF12/PICK1/NCF1/PXK/ARAP3/SNX20/FCHO2/ADAP1/PSD4/TLN1/PITPNC1/GGA3/ZCCHC2/OSBPL2/OSBP/AKT1/SAP30L/RAPGEF2/PCYT1A/CHMP3/JCHAIN/FLII/IQGA…	242
GO:0005516	MF	GO:0005516	calmodulin binding	113/7612	200/18432	9.44E-06	0.000344531	0.000283468	CAMK1D/SLC8A1/MAPKAPK2/CAMKK2/PPP3R1/MBP/MYO1G/CDK5RAP2/RGS2/EPB41/FAS/PPP3CA/MYO1F/MKNK2/NRGN/ATP2B4/SLC9A1/CAMK2G/DAPK2/UBR4/CNN2/MYH9/RIT1/MYO9B/AKT1/PCYT1A/PHKA2/MYO5A/MYH11/IQGAP1/ITPKC/STRN/CAMKK1/ADD3/STRN4/ADCY3/PLCB1/SLC24A4/KCNQ1/PLA2G6/PPP3CB/SPHK1/MYO10/SNTB2/INVS/SNTB1/ADD1/VAMP2/ITPKB/ORAI1/CASK/KCNN4/STRN3/DAPK1/CAMSAP1/CEP97/MYO1B/PDE1C/CAMK4/SMTNL1/SCN5A/KCNN1/RASGRF2/OBSCN/RYR2/…	113
GO:0060090	MF	GO:0060090	molecular adaptor activity	250/7612	492/18432	9.92E-06	0.000351751	0.000289409	LRRK2/BCL3/SPAG9/MBD2/GAB2/STX11/STX3/STAT3/RICTOR/AKAP13/TRIM22/SYNE2/PPP4R2/RB1CC1/SUN2/FBXW7/GRB10/GNB1/WWC3/PAK1/RGS14/AP1G1/LDLR/CDC42SE2/SH2B2/AKIRIN2/MAP2K2/MAP2K4/GNB2/BRD4/BICD2/ZC3H18/SLC9A1/VTI1A/PAG1/SDCBP/SYNE1/GATAD2A/SGTB/SP1/AHR/DYNC1LI1/CXCR4/SERINC1/STX16/NUP153/ZZEF1/CRK/MYH9/BIN3/STX10/KLHL15/FMR1/SEC22B/SYNE3/BCL2L11/VHL/VPS18/CDYL/BANK1/DISC1/MAPK8IP3/APH1B/JCHAIN/IQGAP1/CCN…	250
GO:0008017	MF	GO:0008017	microtubule binding	146/7612	271/18432	1.75E-05	0.00060434	0.00049723	S100A8/LRRK2/MX2/GABARAP/S100A9/NIN/MAP4K4/NDEL1/CCDC69/KIF13A/CDK5RAP2/KATNBL1/MAP1LC3B/SUN2/RGS14/CCDC88B/NDE1/APC/FMN1/TPGS1/CLIP1/KIF1B/HOOK2/MACF1/PAFAH1B1/FMR1/CLASP1/KIF27/BCL2L11/KIF13B/JMY/ARHGEF2/EML4/HOOK3/CLIP4/EML3/MAP1LC3B2/HAUS4/CCDC88C/VPS41/TUBGCP3/MAPRE3/MARK4/SPAST/CEP350/POLB/KIFC2/WHAMM/GOLGA2/NDRG1/GABARAPL2/KIF21B/CCDC61/MX1/RMDN2/TTBK2/TRAF3IP1/TUBGCP6/FES/KATNB1/KIFC3/KAT…	146
GO:0016409	MF	GO:0016409	palmitoyltransferase activity	28/7612	37/18432	2.26E-05	0.000757285	0.000623068	ZDHHC18/ZDHHC20/ZDHHC19/SPTLC2/CPT1A/SPTLC1/ZDHHC5/ZDHHC1/ZDHHC2/ZDHHC7/ZDHHC17/ZDHHC8/ZDHHC3/ZDHHC23/CPT1B/HHAT/CPT2/ZDHHC9/CPT1C/ZDHHC16/YKT6/ZDHHC13/SPTSSB/ZDHHC6/ZDHHC11/ZDHHC14/ZDHHC15/LRAT	28
GO:0017124	MF	GO:0017124	SH3 domain binding	74/7612	125/18432	3.91E-05	0.001276352	0.001050139	LYN/WIPF1/VASP/SIRPA/PTPN12/SH3KBP1/HCLS1/QKI/ADAM17/DOCK4/ARHGAP27/FMN1/TP53BP2/NCF1/ZNF106/SH3BP2/CRK/ADAM19/INPPL1/WAS/MICAL1/CBL/UVRAG/RUFY1/ADAM10/REPS1/CASP9/SKAP1/KHDRBS1/ELMO1/USP8/EPS15/INPP5D/GRB2/PTPN6/ABI1/SOS1/ELMO2/SYNJ1/CD3E/SYNJ2/DNM2/RAPGEF1/DTX1/ELMO3/SOCS7/KHDRBS2/SHANK2/SH3BP5/RUFY2/HIP1R/SYNGAP1/AFAP1L2/LRP2/ARHGAP17/PTTG2/DRD4/KHDRBS3/OSTF1/CNTNAP1/DAB2IP/PAK3/MAPT/AKAP5/MYP…	74
GO:0008013	MF	GO:0008013	beta-catenin binding	54/7612	87/18432	7.24E-05	0.002304374	0.001895961	NUMB/KDM6B/FOXO3/EP300/TBL1X/PTPRJ/PSEN1/PXN/GSK3B/APC/CHD8/FOXO1/SMAD3/CALCOCO1/MED12/FOXO4/TCF7L1/SETD1A/BCL9L/TCF7L2/RORA/GRIP1/AXIN1/DVL1/DVL3/SHROOM2/CTNNA2/CTNND2/CTNNA3/SUFU/PTPRT/BCL9/MED12L/AMER1/HDAC6/CDH26/CTNNBIP1/PTPRK/DLG5/APC2/LEF1/LZIC/BTRC/CDH2/AJAP1/ASH2L/SOX30/TRPC4/AR/TBL1XR1/CDH1/GLI3/SLC9A3R1/AXIN2	54
GO:1901981	MF	GO:1901981	phosphatidylinositol phosphate binding	100/7612	180/18432	7.43E-05	0.002304374	0.001895961	PICALM/SNX10/OSBPL8/ASAP1/GAB2/TOM1/KCNJ2/ARHGAP9/ATG2A/MYO1G/SH3PXD2B/ARAP1/SVIL/VPS13B/DAPP1/SNX27/NCF4/ARFIP1/NRGN/FCHSD2/DENND1A/SLC9A1/SDCBP/ARAP3/SNX20/FCHO2/ADAP1/OSBPL2/OSBP/AKT1/SAP30L/CHMP3/FLII/IQGAP1/TECPR1/PLEKHA3/AVIL/PLCB1/SNX13/KCNQ1/MAPKAP1/GBF1/MYO10/DENND1C/PHLDA2/ATG2B/WDR45B/SESTD1/WIPI2/ZFYVE28/WDR45/RUFY4/ARHGAP32/OSBPL5/DENND1B/LANCL2/TIRAP/SYTL2/TPCN2/MYO1B/EXOC1/ZFYVE1/R…	100
GO:0015631	MF	GO:0015631	tubulin binding	191/7612	375/18432	8.91E-05	0.002698108	0.002219911	LYN/S100A8/LRRK2/MX2/GABARAP/S100A9/PDE4B/NIN/MAP4K4/AGTPBP1/NDEL1/CCDC69/KIF13A/CDK5RAP2/DIP2B/RGS2/KATNBL1/MAP1LC3B/SUN2/PAK1/RGS14/CCDC88B/ARL8A/NDE1/APC/BCAS3/FMN1/TPGS1/FYN/CLIP1/DDX3X/KIF1B/HOOK2/MACF1/PAFAH1B1/TTLL4/FMR1/CLASP1/KIF27/BCL2L11/KIF13B/JMY/GABARAPL1/ARHGEF2/EML4/HOOK3/ADNP/CLIP4/EML3/MAP1LC3B2/HAUS4/CCDC88C/VPS41/SETD2/TUBGCP3/MAPRE3/MARK4/SYT11/B9D2/INO80/SPAST/CEP350/POLB/TA…	191
GO:0003779	MF	GO:0003779	actin binding	220/7612	439/18432	9.88E-05	0.002899937	0.00238597	LRRK2/SSH2/LCP1/PHACTR1/WIPF1/MEFV/MSRB1/KLHL2/GBP1/DAAM2/ACTR3/FMNL1/VASP/S100A4/GAS7/SYNE2/MICAL2/MYO1G/HCLS1/LSP1/PSTPIP1/EPB41/SVIL/FGD4/FMN1/MYO1F/MYO7B/PSTPIP2/UTRN/SYNE1/PRKCE/ACTN1/BLOC1S6/CLMN/PDLIM7/PICK1/CNN2/PXK/CXCR4/MACF1/NOD2/MYH9/TLN1/WIPF2/DIAPH1/ACTN4/INPPL1/MYO9B/WAS/SYNE3/PLEKHG3/VPS18/MYO5A/SSH1/JMY/MYH11/MICAL1/FLII/IQGAP1/MYO18A/TMOD3/ADD3/AVIL/PLEC/TMOD1/FHOD1/ZNF185/KLHL5…	220
GO:0035064	MF	GO:0035064	methylated histone binding	50/7612	80/18432	0.000102818	0.002899937	0.00238597	CHD1/MSL3/CBX4/KAT8/CHD8/ZZEF1/ING3/TAF7/BPTF/FMR1/CDYL/KDM5A/PWWP2A/TAF1/KDM7A/PHF2/RBBP5/ZCWPW1/PHF8/GLYR1/ZCWPW2/SUZ12/MORC3/TP53BP1/CDYL2/TTLL12/KDM4A/KMT2E/MBTD1/ZMYND8/TDRD3/DPF2/NCAPD3/ING5/SPIN3/LRWD1/MSH6/L3MBTL1/CXXC1/PHF1/SETD5/L3MBTL2/WDR5/KDM8/CHD5/SGF29/SPIN2A/PYGO1/ATRX/ING1	50
GO:0140034	MF	GO:0140034	methylation-dependent protein binding	50/7612	80/18432	0.000102818	0.002899937	0.00238597	CHD1/MSL3/CBX4/KAT8/CHD8/ZZEF1/ING3/TAF7/BPTF/FMR1/CDYL/KDM5A/PWWP2A/TAF1/KDM7A/PHF2/RBBP5/ZCWPW1/PHF8/GLYR1/ZCWPW2/SUZ12/MORC3/TP53BP1/CDYL2/TTLL12/KDM4A/KMT2E/MBTD1/ZMYND8/TDRD3/DPF2/NCAPD3/ING5/SPIN3/LRWD1/MSH6/L3MBTL1/CXXC1/PHF1/SETD5/L3MBTL2/WDR5/KDM8/CHD5/SGF29/SPIN2A/PYGO1/ATRX/ING1	50
GO:0000149	MF	GO:0000149	SNARE binding	65/7612	110/18432	0.00012147	0.00334986	0.002756151	LRRK2/PICALM/TNFAIP2/STX11/STX3/VTI1A/STXBP2/BLOC1S6/STX16/STXBP5/STX10/VPS18/STXBP3/UVRAG/SEC24A/EXOC3/NAPG/PTPN2/STX6/SYT11/CACNA1A/SNAP23/GOLGA2/GABARAPL2/SEC24B/VAMP2/STX17/VAMP1/DAPK1/STX5/CAPN10/TSNARE1/ANKRD27/TXLNA/BAIAP3/SEC24C/HECTD3/RNF40/STX1B/KCNB1/NSF/VPS50/STXBP5L/EXOC3L1/SCFD2/TXLNG/UNC13A/TXLNB/VPS52/SYT5/STX19/SLC6A4/SNPH/SYT3/SYBU/STX1A/UNC13C/NBAS/SNAP91/CPLX1/STX2/SYT13/SYT10…	65
GO:0046873	MF	GO:0046873	metal ion transmembrane transporter activity	218/7612	436/18432	0.00012592	0.00339711	0.002795027	SLC25A37/SLC11A1/KCNJ15/SLC12A6/SLC8A1/SLC6A6/KCNJ2/PSEN1/SLC9A8/KCNE1/SLC12A9/TMEM165/SLC31A2/ATP2B4/ITPR1/SLC9A1/ORAI2/SLC1A3/TMCO3/STIM2/SLC25A28/KCNAB2/SCN1B/TRPM6/SLC38A1/SLC24A4/ATP2A3/KCNH3/CATSPER1/KCNQ1/CACNA1A/MMGT1/SLC9A7/CNNM2/SLC20A1/ZDHHC17/KCNC3/TRPM7/SLC6A12/SLC4A8/MFSD2A/SLC5A9/GPM6A/CNNM4/ORAI1/KCNN4/NIPAL2/FKBP1B/KCNK7/ITPR2/TRPM2/CHRNA10/PANX1/KCNG2/SLC4A5/SLC30A5/TPCN2/SLC30A…	218
GO:0019903	MF	GO:0019903	protein phosphatase binding	84/7612	149/18432	0.000138351	0.003641924	0.002996451	PHACTR1/BOD1L1/IRS2/STAT3/JAK3/MAP3K5/MAPK14/SIRPA/PPP1R10/STAT1/MTMR3/SHOC2/PXN/PPP1R15A/CSK/JAK1/ATP2B4/STAT6/SLC9A1/EIF2AK3/TBK1/MVP/TRAF3/SMG7/ANKLE2/IQGAP1/PPP6R3/PPP1R3D/AP3B1/PPP6R2/FOXO1/PPP1R3B/SMG5/STRN/STRN4/MASTL/BCL2/IKBKE/KCNQ1/SKAP1/PPP3CB/AMBRA1/MAP2K7/SPHK1/GRB2/PPP1R16B/PPP1R9B/STX17/CD22/LILRB2/RPS6KB1/KCNN4/STRN3/PPP1R3F/ANAPC4/VRK3/LCK/SMTNL1/PTPN1/KIF3A/MYO16/PTPRT/PPP1R3E/M…	84
GO:0052813	MF	GO:0052813	phosphatidylinositol bisphosphate kinase activity	10/7612	10/18432	0.000143799	0.003641924	0.002996451	PIK3CD/IPMK/PIK3CG/PIK3CA/PIK3C2A/PIP5K1A/PIK3CB/PIP5K1C/PIP5K1B/PIK3R6	10
GO:0070016	MF	GO:0070016	armadillo repeat domain binding	10/7612	10/18432	0.000143799	0.003641924	0.002996451	CHD8/STRN/STRN4/CALCOCO1/CNOT1/TCF7L2/STRN3/AXIN1/CTNNBIP1/LEF1	10
GO:0042578	MF	GO:0042578	phosphoric ester hydrolase activity	185/7612	365/18432	0.000159618	0.003961714	0.003259564	CPPED1/LRRK2/PTEN/SSH2/PTPRC/PTPRE/DUSP1/ALPL/PDE4B/PTPRJ/PFKFB3/GPCPD1/PTPN12/PPP3R1/MTMR3/PPP3CA/CTDP1/PPP4R1/PPM1F/IMPA2/PGP/PFKFB4/TDP2/PLPPR2/MTMR6/CAMK2G/NT5C3A/NT5C2/SSU72/PDE7A/PHOSPHO1/FBP1/DUSP6/INPPL1/MTMR10/LPIN2/PPM1A/SSH1/PPP1R3D/PPTC7/PLCB2/PDE3B/INPP5K/PPP1R3B/PPM1M/PTPRA/SBF1/CTDSP1/PFKFB2/PLCB1/PTP4A2/UBASH3B/NOCT/DUSP18/PTPN2/CTDSPL/INPP5A/PPP2R5A/PTP4A3/LRRK1/DUSP22/PPP3CB/PDP…	185
GO:0003774	MF	GO:0003774	cytoskeletal motor activity	65/7612	111/18432	0.000175643	0.004125262	0.003394125	KIF13A/MYO1G/MYO1F/MYO7B/KIF1B/MYH9/MYO9B/KIF27/MYO5A/KIF13B/MYH11/KLC1/KIFC2/KIF21B/MYO10/DNHD1/DNAH17/KIFC3/DNAH1/KIF3B/KIF2A/MYO1B/DNAH9/DYNC1H1/KIF3A/MYO16/DYNC2H1/MYO19/DNAH7/MYH3/MYO3B/MYO5B/MYO1D/DNAH11/KIF21A/DNAH2/STARD9/KIF1C/DNAH8/DNAH3/DYNC1I1/MYH7B/MYO15A/DNAH12/MYH14/DNAH6/MYH15/KIF5C/KIF6/MYO3A/DYNLRB2/DNAH5/APPBP2/MYO1E/GPR88/MYO5C/DNAI2/KIF1A/MYO1A/KIF5A/KIF25/DNAH14/KIF24/DNAL4/…	65
GO:0016706	MF	GO:0016706	2-oxoglutarate-dependent dioxygenase activity	39/7612	60/18432	0.00017635	0.004125262	0.003394125	KDM6B/TET2/EGLN1/ASPH/KDM2A/KDM4B/JMJD6/UTY/KDM6A/TET3/KDM5A/KDM3B/KDM7A/HSPBAP1/PHF2/KDM5B/KDM5C/PHF8/KDM5D/RSBN1/TMLHE/KDM4A/KDM3A/TYW5/KDM4C/ALKBH8/JMJD4/HIF1AN/ALKBH5/KDM8/FTO/ALKBH2/ALKBH4/KDM4D/P4HTM/P3H3/OGFOD1/TET1/ALKBH1	39
GO:0070530	MF	GO:0070530	K63-linked polyubiquitin modification-dependent protein binding	19/7612	24/18432	0.000177957	0.004125262	0.003394125	TNFAIP3/RNF169/UIMC1/TAB2/IKBKG/TNIP2/ZRANB1/NPLOC4/TAB3/ZBTB1/RNF31/SPRTN/PARP10/ATRIP/WDR81/OTUD7A/ZRANB3/PRPF8/OPTN	19
GO:0003953	MF	GO:0003953	NAD+ nucleosidase activity	14/7612	16/18432	0.000189476	0.004125262	0.003394125	TLR2/IL18R1/TLR1/IL1R1/IL1RAP/TLR4/IL18RAP/BST1/TLR6/IL1RL1/TLR10/IL1RL2/IL1RAPL1/SARM1	14
GO:0004707	MF	GO:0004707	MAP kinase activity	14/7612	16/18432	0.000189476	0.004125262	0.003394125	MAPK14/MAPK1/MAPK6/MAPK3/MAPK7/MAP2K7/MAPK13/MAPK9/MAPK8/MAP3K7/MAPK10/NLK/MAPK4/MAPK11	14
GO:0050135	MF	GO:0050135	NAD(P)+ nucleosidase activity	14/7612	16/18432	0.000189476	0.004125262	0.003394125	TLR2/IL18R1/TLR1/IL1R1/IL1RAP/TLR4/IL18RAP/BST1/TLR6/IL1RL1/TLR10/IL1RL2/IL1RAPL1/SARM1	14
GO:0061809	MF	GO:0061809	NAD+ nucleotidase, cyclic ADP-ribose generating	14/7612	16/18432	0.000189476	0.004125262	0.003394125	TLR2/IL18R1/TLR1/IL1R1/IL1RAP/TLR4/IL18RAP/BST1/TLR6/IL1RL1/TLR10/IL1RL2/IL1RAPL1/SARM1	14
GO:0071889	MF	GO:0071889	14-3-3 protein binding	23/7612	31/18432	0.000207969	0.004449815	0.003661156	SRPK2/IRS2/HLA-F/TMCC3/PPP1R12A/PRKCE/ARRB2/AKT1/PRKCZ/KIF13B/HDAC7/TBC1D22A/KSR1/ZFP36/PI4KB/RBM7/NEK1/RPTOR/FOXK1/SIK1/SYNPO2/AANAT/DAB2IP	23
GO:0016791	MF	GO:0016791	phosphatase activity	143/7612	276/18432	0.000245432	0.005162388	0.004247437	CPPED1/LRRK2/PTEN/SSH2/PTPRC/PTPRE/DUSP1/ALPL/PTPRJ/PFKFB3/PTPN12/PPP3R1/MTMR3/PPP3CA/CTDP1/PPP4R1/PPM1F/IMPA2/PGP/PFKFB4/PLPPR2/MTMR6/CAMK2G/NT5C3A/NT5C2/SSU72/PHOSPHO1/FBP1/DUSP6/INPPL1/MTMR10/LPIN2/PPM1A/SSH1/PPP1R3D/PPTC7/INPP5K/PPP1R3B/PPM1M/PTPRA/SBF1/CTDSP1/PFKFB2/PTP4A2/UBASH3B/NOCT/DUSP18/PTPN2/CTDSPL/INPP5A/PPP2R5A/PTP4A3/LRRK1/DUSP22/PPP3CB/PDP1/MTMR12/DUSP8/INPP5D/UBLCP1/PTPN6/PXYLP1/…	143
GO:0140303	MF	GO:0140303	intramembrane lipid transporter activity	29/7612	42/18432	0.00025406	0.005254816	0.004323484	VMP1/ATP11B/ATP11A/ABCA7/XKR8/ABCA2/CLPTM1L/ATP9B/MFSD2A/ATP10D/ABCA3/TMEM41B/ATP8B1/ANO9/ABCB1/ABCB4/ATP8B2/PLSCR2/ATP9A/ATP8B3/ANO4/RFT1/ABCG1/ATG9B/ATP10B/ATP8A2/PLSCR1/ABCA4/ATP11C	29
GO:0051015	MF	GO:0051015	actin filament binding	116/7612	219/18432	0.000300237	0.006108102	0.005025539	LCP1/ACTR3/FMNL1/GAS7/SYNE2/MYO1G/HCLS1/PSTPIP1/SVIL/MYO1F/MYO7B/PSTPIP2/UTRN/SYNE1/ACTN1/BLOC1S6/CLMN/PICK1/MACF1/MYH9/TLN1/ACTN4/MYO9B/SYNE3/MYO5A/MYH11/MICAL1/FLII/IQGAP1/MYO18A/ADD3/AVIL/PLEC/TMOD1/FHOD1/ZNF185/SHTN1/MYO10/PPP1R9B/ADD1/ABLIM3/ERMN/AIF1L/PANX1/ACTR2/COTL1/VPS16/MPRIP/TPM4/MYO1B/CORO2A/ABLIM1/SHROOM2/TRIOBP/CTNNA2/CORO7/SHROOM1/CTNNA3/ACTR3B/CAPZA1/CDK5R1/MICAL3/SPTBN4/KLHL17/M…	116
GO:0051019	MF	GO:0051019	mitogen-activated protein kinase binding	21/7612	28/18432	0.000308039	0.006165751	0.00507297	DUSP1/MAPKAPK2/PTPRJ/MAPK14/GCH1/MICAL2/TNIP1/ARRB2/NBR1/MAPK7/SIRT1/TPR/PTAFR/DUSP2/NFATC1/PPM1D/DUSP16/TAB1/MAPKAPK5/PRKG2/STAU2	21
GO:0004721	MF	GO:0004721	phosphoprotein phosphatase activity	96/7612	177/18432	0.000328228	0.006465567	0.005319649	CPPED1/LRRK2/PTEN/SSH2/PTPRC/PTPRE/DUSP1/PTPRJ/PTPN12/PPP3R1/MTMR3/PPP3CA/CTDP1/PPP4R1/PPM1F/PGP/MTMR6/CAMK2G/SSU72/DUSP6/PPM1A/SSH1/PPP1R3D/PPTC7/PPP1R3B/PPM1M/PTPRA/SBF1/CTDSP1/PTP4A2/UBASH3B/DUSP18/PTPN2/CTDSPL/PPP2R5A/PTP4A3/LRRK1/DUSP22/PPP3CB/PDP1/DUSP8/UBLCP1/PTPN6/PPM1L/CTDNEP1/CTDSP2/PTPN4/PPM1N/FIG4/EYA3/MTM1/DUSP2/MTMR14/PPM1D/STYX/CDC14A/DUSP28/PTPN18/PDXP/PTPN11/LCK/PGAM5/PTPN1/RNGTT…	96
GO:0030971	MF	GO:0030971	receptor tyrosine kinase binding	47/7612	77/18432	0.00036468	0.007071369	0.005818082	ITGAX/GAB2/DOCK4/SH2B2/TOB1/CRK/NRG1/CBL/NCK2/PTPN2/GRB2/RNF41/PITPNM1/ELMO2/DAZAP2/FRS2/ANGPT1/PTPN11/PTPN1/TRAT1/FLT3LG/FIZ1/CRKL/NRG3/STAP1/CADM4/MAP3K7/PITPNM3/ANGPT2/SH2B1/GRB14/SHC4/SOCS5/PIK3R2/SHC2/TRADD/ZPR1/SHC1/SH2B3/PSPN/FRS3/GDNF/PITPNM2/ARTN/SHC3/LRP4/CD2	47
GO:0016251	MF	GO:0016251	RNA polymerase II general transcription initiation factor activity	27/7612	39/18432	0.000387522	0.007398684	0.006087386	TAF10/TAF13/TAF7/TAF1/CCNH/GTF2A1/GTF2B/TAF8/TAF4B/GTF2F2/TAF4/TAF12/SNAPC4/TAF2/TAF6L/GTF2H3/TBP/DR1/TAF11/GTF2H4/GTF2E1/GTF2E2/TAF5/TBPL1/TAF7L/TAF3/SNAPC2	27
GO:0017110	MF	GO:0017110	nucleoside diphosphate phosphatase activity	13/7612	15/18432	0.000404482	0.007605494	0.006257542	ALPL/ENTPD4/NUDT16/CANT1/ENTPD1/NUDT5/ENTPD7/NUDT18/SLC25A42/ENTPD5/NUDT15/ENTPD3/ENTPD2	13
GO:0140098	MF	GO:0140098	catalytic activity, acting on RNA	191/7612	384/18432	0.000448773	0.008312344	0.006839114	RNASEK/ISG20/DDX60L/DDX3Y/AGO4/IFIH1/ERN1/ZC3H12A/JMJD6/PAN3/DICER1/DHX34/USB1/POLR2A/TDP2/RNASE2/NT5C3A/DDX3X/AGO2/XRN1/UPF1/ISG20L2/XRN2/NUDT16/DDX60/TDRD9/ENDOG/DHX8/NSUN4/DDX59/CRCP/TSEN34/DDX39B/TRMO/TSR3/DHX38/RNASEL/DHX40/DUS1L/SLU7/NOCT/TSNAX/TRDMT1/TRMT1/AGO3/PDE12/HELZ2/MEPCE/CNOT1/DHX16/PCIF1/DDX42/SLFN12/NSUN3/DDX51/PNPT1/DCP2/CNOT8/DHX37/RPP14/IGHMBP2/ANG/KHNYN/TRMT1L/NSUN6/POLR1A/CA…	191
GO:0070300	MF	GO:0070300	phosphatidic acid binding	16/7612	20/18432	0.000485535	0.008861018	0.007290544	PACSIN2/NRGN/RAPGEF6/PITPNC1/RAPGEF2/MAPKAP1/PITPNM1/SESTD1/OPA1/MICALL1/SMPD3/PLEKHN1/ATP13A2/GRAMD1B/MARK1/JPH2	16
GO:0005548	MF	GO:0005548	phospholipid transporter activity	40/7612	64/18432	0.000493943	0.008883812	0.007309298	OSBPL8/VMP1/PITPNA/ATP11B/ATP11A/PITPNC1/OSBPL2/ABCA7/PLEKHA3/GLTP/XKR8/CLPTM1L/PITPNB/PITPNM1/PCTP/MFSD2A/OSBPL5/ABCA3/OSBPL10/TMEM41B/ATP8B1/ANO9/ABCB1/ABCB4/ATP8B2/C2CD2L/GLTPD2/PLSCR2/PITPNM3/ATP8B3/ANO4/PLEKHA8/ABCG1/ATG9B/ATP10B/ATP8A2/PLSCR1/ABCA4/ATP11C/PITPNM2	40
GO:0004712	MF	GO:0004712	protein serine/threonine/tyrosine kinase activity	30/7612	45/18432	0.000513166	0.009097703	0.007485281	MAPK14/MAP2K3/DYRK1A/MAPK1/RPS6KA1/MAP2K2/MAP2K4/PRKACA/BRAF/AKT1/TESK2/MAPK3/MAP2K6/MAP2K7/TNK2/RPS6KB1/MAPK9/CLK2/CLK3/TESK1/DYRK1B/MAPKAPK5/MAP2K5/PRKCG/MAPK10/PAK3/DSTYK/AURKC/SGK1/MAP3K9	30
GO:0008022	MF	GO:0008022	protein C-terminus binding	97/7612	181/18432	0.000533049	0.009317094	0.007665788	TNFAIP3/NCF2/EP300/TBL1X/SCLT1/PTK2B/ZBTB16/EPB41/VPS4B/CSK/MID1IP1/NIPBL/JAK2/POLR2A/ATXN1/SDCBP/SIPA1/SP1/PICK1/RABAC1/TAF13/AGO2/BCL10/USP7/KSR1/MAPRE3/SIRT1/CALCOCO1/CDK7/MED12/HIC2/SRC/LIG4/CEP120/MAP2K7/CEP135/PEX6/ERCC6/XRCC4/PPP1R9B/PRKAA1/SYNJ1/PIAS4/GRIP1/OPRL1/AXIN1/TOPBP1/FOXN3/TERF2/MAPRE1/LCK/RBFOX1/PIAS3/CIITA/TOP2B/SCAF4/TESK1/CEP250/TRIM3/ATXN2/PPARG/CTBP1/SHANK2/PEX26/PEX16/SNTG…	97
GO:0051219	MF	GO:0051219	phosphoprotein binding	54/7612	92/18432	0.000554544	0.009507698	0.007822611	LYN/FGR/IGF2R/HCK/EPB41/FBXW7/MAPK1/YWHAZ/CBX4/SH2D3C/TBK1/SAMSN1/SH3BP2/CRK/PAFAH1B1/SCAF8/CBL/MAPK3/SH2D3A/VAV1/UBASH3B/URI1/NCK2/MTOR/PCIF1/SRC/GRB2/PTPN6/SYK/THRAP3/ZAP70/APTX/PTPN11/LCK/SCAF4/GRAP2/BBS1/MEN1/GPRIN1/CRKL/STAP1/SFN/SHF/PIK3R2/RASA1/BTRC/SHC1/MID2/SAG/TRPV1/LDLRAP1/TOX3/SHC3/TBL2	54
GO:0004709	MF	GO:0004709	MAP kinase kinase kinase activity	20/7612	27/18432	0.000566938	0.009507698	0.007822611	LRRK2/MAP3K2/MAP3K5/MAP3K3/RAF1/MAP3K8/BRAF/RIPK1/MAP3K1/MAP3K11/MAP3K12/RIPK2/MAP3K14/MAP3K10/MAP3K6/TAOK2/MAP3K7/MAP3K15/ARAF/MAP3K9	20
GO:0140326	MF	GO:0140326	ATPase-coupled intramembrane lipid transporter activity	20/7612	27/18432	0.000566938	0.009507698	0.007822611	ATP11B/ATP11A/ABCA7/ABCA2/ATP9B/MFSD2A/ATP10D/ABCA3/ATP8B1/ABCB1/ABCB4/ATP8B2/ATP9A/ATP8B3/RFT1/ABCG1/ATP10B/ATP8A2/ABCA4/ATP11C	20
